# Supplementary material for: Resistance to pirimiphos-methyl in West African Anopheles is spreading via duplication and introgression of the Ace1 locus
Source: PLoS Genet. 2021 Jan 21;17(1):e1009253. doi: 10.1371/journal.pgen.1009253 (PMC7853456; doi:10.1371/journal.pgen.1009253)
Supplement: S2 Data — A) Peptide coordinates of A. gambiae Ace1 codon 280 in orthologs of Ace1 from 89 animal genomes. B) Alignment of Ace1 homologs from 89 animal genomes. C) Data sources, accession numbers, species abbreviation and taxonomy of the 89 animal genomes used in the analysis of ACE homology. (XLSX) [file pgen.1009253.s002.xlsx]

## Sheet: A) Ace mutation homology
transcript	species abbreviation	gene family	aa in homologous position	codon
Anoalb_AALB002313-RA	Anoalb	Ace1	G	299
Anodar_ADAC000377-RA	Anodar	Ace1	G	37	** Truncated
Anoara_AARA001814-RA	Anoara	Ace1	G	280
Anocol_ACOM033983-RA	Anocol	Ace1	G	280
Anoqua_AQUA006538-RA	Anoqua	Ace1	G	280
Anogam_AGAP001356-RA__ACE1	Anogam	Ace1	G	280
Anoepi_AEPI001137-RA	Anoepi	Ace1	G	281
Anomac_AMAM010219-RA	Anomac	Ace1	G	121	** Truncated
Anomer_AMEM004851-RA	Anomer	Ace1	G	282
Anofun_AFUN011616-RA	Anofun	Ace1	G	278
Anoste_ASTEI07510-RA	Anoste	Ace1	G	276
Anochr_ACHR005534-RA	Anochr	Ace1	G	282
Anomin_AMIN000542-RA	Anomin	Ace1	G	279
Anodir_ADIR015679-RB	Anodir	Ace1	G	284
Anocul_ACUA015087-RA	Anocul	Ace1	G	275
Anofar_AFAF012446-RA	Anofar	Ace1	G	284
Anomel_AMEC008403-RA	Anomel	Ace1	G	211
Phlpap_PPAI004360-RA	Phlpap	Ace1	G	191
Aedaeg_AAEL000511-RJ	Aedaeg	Ace1	G	247
Aedalb_AALF013932-RA	Aedalb	Ace1	G	230
Culqui_CPIJ006034-RA	Culqui	Ace1	G	233
Anoatr_AATE014052-RA	Anoatr	Ace1	R	54	** Truncated
Apimel_GB43191-RA	Apimel	Ace1	G	183
Nasvit_NV12591-RA	Nasvit	Ace1	G	137
Bommor_BGIBMGA003321-RA	Bommor	Ace1	G	222
Pluxyl_rna11070	Pluxyl	Ace1	G	19
Danple_DPOGS202180-TA	Danple	Ace1	G	231
Pedhum_gene_PHUM490200-RA	Pedhum	Ace1	G	357
Tricas_TC014402_001	Tricas	Ace1	G	187
Zoonev_KDR17140	Zoonev	Ace1	G	120
Rhopro_gene_RPRC000482-RA	Rhopro	Ace1	G	139
Dappul_mRNA74	Dappul	Ace1	G	103
Dappul_mRNA16373	Dappul	Ace1	G	8
Lepsal_EMLSAT00000002842	Lepsal	Ace1	G	150
Aedaeg_AAEL021432-RH	Aedaeg	Ace2	G	174
Culqui_CPIJ000662-RA	Culqui	Ace2	G	170
Anoalb_AALB007715-RA	Anoalb	Ace2	G	176
Anodar_ADAC000367-RA	Anodar	Ace2	G	176
Anoara_AARA010659-RA	Anoara	Ace2	G	177
Anogam_AGAP000466-RA__ACE2	Anogam	Ace2	G	177
Anomer_AMEM012321-RA	Anomer	Ace2	G	176
Anomel_AMEC001981-RA	Anomel	Ace2	G	176
Anochr_ACHR009747-RA	Anochr	Ace2	G	65
Anocul_ACUA020758-RA	Anocul	Ace2	G	183
Anomin_AMIN005608-RA	Anomin	Ace2	G	183
Anofun_AFUN005694-RA	Anofun	Ace2	G	175
Anomac_AMAM009185-RA	Anomac	Ace2	G	175
Anoste_ASTEI01008-RA	Anoste	Ace2	G	175
Anoepi_AEPI005838-RA	Anoepi	Ace2	G	170
Anosin_ASIS006877-RA	Anosin	Ace2	G	176
Anoatr_AATE005176-RA	Anoatr	Ace2	G	246
Anofar_AFAF013551-RA	Anofar	Ace2	G	255
Anodir_ADIR001386-RA	Anodir	Ace2	G	233
Anoqua_AQUA008010-RA	Anoqua	Ace2	G	178
Lutlon_LLOJ005957-RA	Lutlon	Ace2	G	171
Droana_FBtr0389341	Droana	Ace2	G	190
Droere_FBtr0137125	Droere	Ace2	G	189
Dromel_FBtr0300486__Ace2	Dromel	Ace2	G	189
Drosim_FBtr0352990	Drosim	Ace2	G	189
Droyak_FBtr0397370	Droyak	Ace2	G	189
Drosec_FBtr0208941	Drosec	Ace2	G	189
Droper_FBtr0188750	Droper	Ace2	G	302
Dropse_FBtr0375512	Dropse	Ace2	G	179
Drogri_FBtr0154598	Drogri	Ace2	G	177
Dromoj_FBtr0174944	Dromoj	Ace2	G	177
Drovir_FBtr0226715	Drovir	Ace2	G	177
Drowil_FBtr0253423	Drowil	Ace2	G	178
Glomor_gene_GMOY006964-RA	Glomor	Ace2	G	229
Musdom_gene_MDOA006787-RB	Musdom	Ace2	G	228
Apimel_GB41856-RA	Apimel	Ace2	G	168
Nasvit_NV12498-RA	Nasvit	Ace2	G	161
Danple_DPOGS202609-TA	Danple	Ace2	NA	NA	** not conserved
Pluxyl_rna104	Pluxyl	Ace2	G	180
Rhopro_gene_RPRC003013-RA	Rhopro	Ace2	G	134
Tricas_TC000981_001	Tricas	Ace2	G	173
Dappul_mRNA26130	Dappul	Ace2	G	188
Pedhum_gene_PHUM391440-RA	Pedhum	Ace2	N	145
Cele_Y48B6A.7	Cele	Ace outparalog	G	139
Octbim_Ocbimv22010460m	Octbim	Ace outparalog	NA	NA	** not conserved
Octbim_Ocbimv22033431m	Octbim	Ace outparalog	G	138
Octbim_Ocbimv22033429m	Octbim	Ace outparalog	G	29
Octbim_Ocbimv22013598m	Octbim	Ace outparalog	G	134
Octbim_Ocbimv22038398m	Octbim	Ace outparalog	S	138
Skow_gene_PAC_23921262	Skow	Ace outparalog	S	142
Tadh_TriadT1836	Tadh	Ace outparalog	G	111
Tadh_TriadT2392	Tadh	Ace outparalog	G	113
Tadh_TriadT34708	Tadh	Ace outparalog	G	118
Tadh_TriadT34819	Tadh	Ace outparalog	G	31
Tadh_TriadT32031	Tadh	Ace outparalog	G	135
Tadh_TriadT32071	Tadh	Ace outparalog	G	125
Tadh_TriadT64430	Tadh	Ace outparalog	NA	NA	** not conserved
Tadh_TriadT61106	Tadh	Ace outparalog	G	135
Tadh_TriadT32085	Tadh	Ace outparalog	A	110
Tadh_TriadT19080	Tadh	Ace outparalog	S	144
Tadh_TriadT52793	Tadh	Ace outparalog	S	144
Cint_ENSCINT00000009596	Cint	Ace outparalog	S	150
Nvec_EDO37548	Nvec	Ace outparalog	D	96
Nvec_EDO37610	Nvec	Ace outparalog	G	144
Stypis_Spis7731	Stypis	Ace outparalog	G	188
Tadh_TriadT31975	Tadh	Ace outparalog	S	137
Brumal_Bm8527	Brumal	Ace outparalog	G	142
Cele_Y44E3A.2	Cele	Ace outparalog	G	150
Biogla_gene_BGLB017250-RA	Biogla	Ace outparalog	S	148
Sman_Smp_136690.1	Sman	Ace outparalog	G	152
Sman_Smp_154600.1	Sman	Ace outparalog	S	197
Aipt_gene_KXJ27710.1	Aipt	Ace outparalog	G	132
Cgig_EKC37862	Cgig	Ace outparalog	S	131
Linana_g15058.t1	Linana	Ace outparalog	G	39
Lotgig_LotgiT113809	Lotgig	Ace outparalog	G	143
Octbim_Ocbimv22023426m	Octbim	Ace outparalog	G	124
Brabel_194500R.t1	Brabel	Ace outparalog	G	166
Brabel_222080F.t1	Brabel	Ace outparalog	G	141
Brabel_194520R.t2	Brabel	Ace outparalog	G	321
Drer_ENSDART00000052989	Drer	Ace outparalog	G	144
Trocal_P07692	Trocal	Ace outparalog	G	143
Trocal_PDB_1W75	Trocal	Ace outparalog	G	119
Xtro_ENSXETT00000037518	Xtro	Ace outparalog	G	153
Hsap_ENST00000411582__ACHE	Hsap	Ace outparalog	G	153
Mmus_ENSMUST00000085934	Mmus	Ace outparalog	G	153
Mondom_ENSMODT00000006138	Mondom	Ace outparalog	G	152
Xtro_ENSXETT00000014225	Xtro	Ace outparalog	G	145
Brabel_194510R.t1	Brabel	Ace outparalog	G	138
Skow_gene_PAC_23928462	Skow	Ace outparalog	G	141
Spur_SPU_006123-tr	Spur	Ace outparalog	S	144
Biogla_gene_BGLB003747-RB	Biogla	Ace outparalog	S	120
Cele_W09B12.1.2	Cele	Ace outparalog	G	136
Brabel_030630F.t2	Brabel	Ace outparalog	S	185
Brabel_288180R.t1	Brabel	Ace outparalog	G	362
Brabel_135990F.t1	Brabel	Ace outparalog	S	138
Spur_SPU_002589-tr	Spur	Ace outparalog	G	147
Xtro_ENSXETT00000061701	Xtro	Ace outparalog	G	146
Brabel_017300R.t1	Brabel	Ace outparalog	G	127

## Sheet: B) Ace homolog alignment
Aedaeg_AAEL000511-RJ	--------------------	--------------------	--------------------	--------------------	-------MEIRGLIT-----	--------------------	--------------------	--------------------	--------------------	--------------------	--------------------	--------------------	--------------------	--------------------	--------------------	--------------------	--------------------	-----------RLL------	--------------------	-------------GPCHIRH	L-ILC---------------	----------------SLGI	Y-------------------	--SILVQ------SVHCRHH	DIGSSTA---HQLG------	-----SK-YSQSSSL-----	------------SSSSQSSS	SLVED---PVLNKDSDAFFT	PYIGHGDS------------	---------VRIVDAELGT-	---LEREHV-----------	--------------HS-TTT	---------------RRRGL	TRRESSS-------------	-----------DGTD-----	---------NDPL-LITTDK	G-KVRGLTLEAP--------	SG-KKVDAWLGIPYAQ--PP	LGPLRFRHPRP-VEKW---T	-G---VLNATTPPNSCVQIV	-DTVFGDFPGA---TMWNPN	TPLSEDCLYINVVV-PHP--	--------------------	------------------RP	---KNSAVMLWIFGGGFYSG	TAT-LDVYDHRTLASEENVI	VVSLQYRVASLGFLFL----	---GTPEAPGNAGLFDQNLA	LRWVRDNIHKFGGDPSRVTL
Aedalb_AALF013932-RA	--------------------	--------------------	--------------------	--------------------	-------MEIRGLIT-----	--------------------	--------------------	--------------------	--------------------	--------------------	--------------------	--------------------	--------------------	--------------------	--------------------	--------------------	--------------------	-----------RLL------	--------------------	-------------GPCHIRH	L-ILC---------------	----------------SLGI	Y-------------------	--SILVQ------SVHCRHH	DIGSSTA---HQLG------	-----SK-YSQSSSL-----	------------SSSSQSSS	SLVEE---PALNKDS-----	--------------------	-------------DAELGT-	---LEREHV-----------	--------------HS-TTT	---------------RRRGL	TRRESSS-------------	-----------DAND-----	---------NDPL-LITTDK	G-KVRGLTLEAP--------	SG-KKVDAWLGIPYAQ--PP	LGPLRFRHPRP-VEKW---T	-G---VLNATTPPNSCVQIV	-DTVFGDFPGA---TMWNPN	TPLSEDCLYINVVV-PHP--	--------------------	------------------RP	---KNSAVMLWIFGGGFYSG	TAT-LDVYDHRTLASEENVI	VVSLQYRVASLGFLFL----	---GTPEAPGNAGLFDQNLA	LRWVRDNIHKFGGDPSRVTL
Culqui_CPIJ006034-RA	--------------------	--------------------	--------------------	--------------------	-------MEIRGLIT-----	--------------------	--------------------	--------------------	--------------------	--------------------	--------------------	--------------------	--------------------	--------------------	--------------------	--------------------	--------------------	-----------RLL------	--------------------	-------------GPCHLRH	L-ILC---------------	----------------SLGL	Y-------------------	--SILVQ------SVHCRHH	DIGSSVA---HQLG------	-----SK-YSQSSSL-----	------------SSSSQSSS	SLAEE---ATLNKDSDAFFT	PYIGHGDS------------	---------VRIVDAELGT-	---LEREHI-----------	--------------HS-TTT	---------------RRRGL	TRRESSS-------------	-----------DATD-----	---------SDPL-VITTDK	G-KIRGTTLEAP--------	SG-KKVDAWMGIPYAQ--PP	LGPLRFRHPRP-AERW---T	-D---RGH------------	---VFGDFPGA---TMWNRN	TPLSEDCLYINVFV-PRP--	--------------------	------------------RP	---KNAAVMLWIFGGGFYSG	TAT-LDVYDHRTLASEENVI	VVSLQYRVASLGFLFL----	---GTPEAPGNAGLFDQNLA	LRWVRDNIHRFGGDPSRVTL
Anoalb_AALB002313-RA	MP------------------	--------------------	--------------------	--------------------	------DMEIRGLLAMG---	--------------------	--------------------	--------------------	--------------------	--------------------	--------------------	--------------------	--------------------	--------------------	--------------------	--------------------	--------------------	--------CRRRMD------	--------------------	-------------GTVALRL	S-LPP---------------	----------------MLVL	L-------------------	--LLAPL-LQ---TVAGRHH	EQLSAGSIGTHQLS-SGGVA	TGGIGGL-AGQSQTLLPGSQ	SSASA------GSSSSLSSS	AEEEEVARITLGKEADAFFT	PYIGHGES------------	---------VRIIDPELGT-	---LEREHVV----------	---HASGGGGGGGGGGSGTP	S-------------LRRRGL	TRRESNA-------------	-----------DASD-----	---------NDPL-VVNTDK	G-RVRGITVDAP--------	SG-KKVDVWLGIPYAQ--PP	VGPLRFRHPRP-AEKW---S	-G---VLNATTPPNSCVQIV	-DTVFGDFPGA---TMWNPN	TPLSEDCLYINVVA-PRP--	--------------------	------------------RP	---KNAAVMLWIFGGGFYSG	TAT-LDVYDHRALASEENVI	VVSLQYRVASLGFLFL----	---GTPEAPGNAGLFDQNLA	LRWVRDNIHKFGGDPSRVTL
Anodar_ADAC000377-RA	--------------------	--------------------	--------------------	--------------------	--------------------	--------------------	--------------------	--------------------	--------------------	--------------------	--------------------	--------------------	--------------------	--------------------	--------------------	--------------------	--------------------	--------------------	--------------------	--------------------	--------------------	--------------------	--------------------	--------------------	--------------------	--------------------	--------------------	--------------------	--------------------	--------------------	--------------------	--------------------	--------------------	--------------------	--------------------	--------------------	--------------------	--------------------	--------------------	--------------------	---------------MWNPN	TPLSEDCLYINVVA-PRP--	--------------------	------------------RP	---KNAAVMLWIFGGGFYSG	TAT-LDVYDHRALASEENVI	VVSLQYRVASLGFLFL----	---GTPEAPGNAGLFDQNLA	LRWVRDNIHKFGGDPSRVTL
Anoara_AARA001814-RA	--------------------	--------------------	--------------------	--------------------	-------MEIRGLLM-----	--------------------	--------------------	--------------------	--------------------	--------------------	--------------------	--------------------	--------------------	--------------------	--------------------	--------------------	--------------------	----------GRLR------	--------------------	------------LGRRMVPL	G-LLG---------------	----------------VTAL	L-------------------	--LILPP-SA---LVQGRHH	ELNNGAAIGSHQLSAAAG--	-VGLSSQ-SAQSGSLASGVM	SSVPAAGA-SSSSSSSLLSS	SAEDDVARITLSKDADAFFT	PYIGHGES------------	---------VRIIDAELGT-	---L--EHV-----------	--------------HSGATP	---------------RRRGL	TRRESNS-------------	-----------DAND-----	---------NDPL-VVNTDK	G-RIRGITVDAP--------	SG-KKVDVWLGIPYAQ--PP	VGPLRFRHPRP-AEKW---T	-G---VLNTTTPPNSCVQIV	-DTVFGDFPGA---TMWNPN	TPLSEDCLYINVVA-PRP--	--------------------	------------------RP	---KNAAVMLWIFGGGFYSG	TAT-LDVYDHRALASEENVI	VVSLQYRVASLGFLFL----	---GTPEAPGNAGLFDQNLA	LRWVRDNIHRFGGDPSRVTL
Anocol_ACOM033983-RA	--------------------	--------------------	--------------------	--------------------	-------MEIRGLLM-----	--------------------	--------------------	--------------------	--------------------	--------------------	--------------------	--------------------	--------------------	--------------------	--------------------	--------------------	--------------------	----------GRLR------	--------------------	------------LGRRMVPL	G-LLG---------------	----------------VTAL	L-------------------	--LILPP-SA---LVQGRHH	ELNNGAAIGSHQLSAAAG--	-VGLSSQ-SAQSGSLASGVM	SSVPAAGA-SSSSSSSLLSS	SAEDDVARITLSKDADAFFT	PYIGHGES------------	---------VRIIDAELGT-	---L--EHV-----------	--------------HSGATP	---------------RRRGL	TRRESNS-------------	-----------DAND-----	---------NDPL-VVNTDK	G-RIRGITVDAP--------	SG-KKVDVWLGIPYAQ--PP	VGPLRFRHPRP-AEKW---T	-G---VLNTTTPPNSCVQIV	-DTVFGDFPGA---TMWNPN	TPLSEDCLYINVVA-PRP--	--------------------	------------------RP	---KNAAVMLWIFGGGFYSG	TAT-LDVYDHRALASEENVI	VVSLQYRVASLGFLFL----	---GTPEAPGNAGLFDQNLA	LRWVRDNIHRFGGDPSRVTL
Anoqua_AQUA006538-RA	--------------------	--------------------	--------------------	--------------------	-------MEIRGLLM-----	--------------------	--------------------	--------------------	--------------------	--------------------	--------------------	--------------------	--------------------	--------------------	--------------------	--------------------	--------------------	----------GRLR------	--------------------	------------LGRRMVPL	G-LLG---------------	----------------VTAL	L-------------------	--LILPP-SA---LVQGRHH	ELNNGAAIGSHQLSAAAG--	-VGLSSQ-SAQSGSLASGVM	SSVPAAGA-SSSSSSSLLSS	SAEDDVARITLSKDADAFFT	PYIGHGES------------	---------VRIIDAELGT-	---L--EHV-----------	--------------HSGATP	---------------RRRGL	TRRESNS-------------	-----------DAND-----	---------NDPL-VVNTDK	G-RIRGITVDAP--------	SG-KKVDVWLGIPYAQ--PP	VGPLRFRHPRP-AEKW---T	-G---VLNTTTPPNSCVQIV	-DTVFGDFPGA---TMWNPN	TPLSEDCLYINVVA-PRP--	--------------------	------------------RP	---KNAAVMLWIFGGGFYSG	TAT-LDVYDHRALASEENVI	VVSLQYRVASLGFLFL----	---GTPEAPGNAGLFDQNLA	LRWVRDNIHRFGGDPSRVTL
Anogam_AGAP001356-RA__ACE1	--------------------	--------------------	--------------------	--------------------	-------MEIRGLLM-----	--------------------	--------------------	--------------------	--------------------	--------------------	--------------------	--------------------	--------------------	--------------------	--------------------	--------------------	--------------------	----------GRLR------	--------------------	------------LGRRMVPL	G-LLG---------------	----------------VTAL	L-------------------	--LILPP-FA---LVQGRHH	ELNNGAAIGSHQLSAAAG--	-VGLASQ-SAQSGSLASGVM	SSVPAAGA-SSSSSSSLLSS	SAEDDVARITLSKDADAFFT	PYIGHGES------------	---------VRIIDAELGT-	---L--EHV-----------	--------------HSGATP	---------------RRRGL	TRRESNS-------------	-----------DAND-----	---------NDPL-VVNTDK	G-RIRGITVDAP--------	SG-KKVDVWLGIPYAQ--PP	VGPLRFRHPRP-AEKW---T	-G---VLNTTTPPNSCVQIV	-DTVFGDFPGA---TMWNPN	TPLSEDCLYINVVA-PRP--	--------------------	------------------RP	---KNAAVMLWIFGGGFYSG	TAT-LDVYDHRALASEENVI	VVSLQYRVASLGFLFL----	---GTPEAPGNAGLFDQNLA	LRWVRDNIHRFGGDPSRVTL
Anoepi_AEPI001137-RA	--------------------	--------------------	--------------------	--------------------	-------MEIRGLLM-----	--------------------	--------------------	--------------------	--------------------	--------------------	--------------------	--------------------	--------------------	--------------------	--------------------	--------------------	--------------------	----------GRLR------	--------------------	------------LGRRMISL	G-LLC---------------	----------------LTAL	L-------------------	--LILSP-CA---LVQGRHH	ELNNGAAIGSHQLS-GAG--	-IGLSSQ-SAQSGSLASGVM	SSVPAAGG-VASSSSSSSSL	SAEDDVARITLSKDADAFFT	PYIGHGES------------	---------VRIIDPELGT-	---LEREHV-----------	--------------HGGATP	---------------RRRGL	TRRESNS-------------	-----------DAND-----	---------NDPL-VVNTDK	G-RIRGITVEAP--------	SG-KKVDVWLGIPYAQ--PP	VGPLRFRHPRP-AEKW---T	-G---VLNTTTPPNSCVQIV	-DTVFGDFPGA---TMWNPN	TPLSEDCLYINVVA-PRP--	--------------------	------------------RP	---KNAAVMLWIFGGGFYSG	TAT-LDVYDHRALASEENVI	VVSLQYRVASLGFLFL----	---GTPEAPGNAGLFDQNLA	LRWVRDNIHRFGGDPSRVTL
Anomac_AMAM010219-RA	--------------------	--------------------	--------------------	--------------------	--------------------	--------------------	--------------------	--------------------	--------------------	--------------------	--------------------	--------------------	--------------------	--------------------	--------------------	--------------------	--------------------	--------------------	--------------------	--------------------	--------------------	--------------------	--------------------	--------------------	--------------------	--------------------	--------------------	--------------------	--------------------	--------------------	--------------------	--------------------	--------------------	--------------------	------------AND-----	---------NDPL-VVNTDK	G-RIRGITVEAP--------	SG-KKVDVWLGIPYAQ--PP	VGPLRFRHPRP-AEKW---T	-G---VLNTTTPPNSCVQIV	-DTVFGDFPGA---TMWNPN	TPLSEDCLYINVVA-PRP--	--------------------	------------------RP	---KNAAVMLWIFGGGFYSG	TAT-LDVYDHRALASEENVI	VVSLQYRVASLGFLFL----	---GTPEAPGNAGLFDQNLA	LRWVRDNIHRFGGDPSRVTL
Anomer_AMEM004851-RA	--------------------	--------------------	--------------------	--------------------	-------MEIRGLLM-----	--------------------	--------------------	--------------------	--------------------	--------------------	--------------------	--------------------	--------------------	--------------------	--------------------	--------------------	--------------------	----------GRLR------	--------------------	------------LGRRMVPL	G-LLG---------------	----------------VTAL	L-------------------	--LILPPWSA---LVQGRHH	ELNNGAAIGSHQLSAAAG--	-VGLSSQ-SAQSGSLASGVM	SSVAAAGASSSSSSSSLLSS	SAEDDVARITLSKDADAFFT	PYIGHGES------------	---------VRIIDAELGT-	---L--EHV-----------	--------------HSGATP	---------------RRRGL	TRRESNS-------------	-----------DAND-----	---------NDPL-VVNTDK	G-RIRGITVDAP--------	SG-KKVDVWLGIPYAQ--PP	VGPLRFRHPRP-AEKW---T	-G---VLNTTTPPNSCVQIV	-DTVFGDFPGA---TMWNPN	TPLSEDCLYINVVA-PRP--	--------------------	------------------RP	---KNAAVMLWIFGGGFYSG	TAT-LDVYDHRALASEENVI	VVSLQYRVASLGFLFL----	---GTPEAPGNAGLFDQNLA	LRWVRDNIHRFGGDPSRVTL
Anofun_AFUN011616-RA	--------------------	--------------------	--------------------	--------------------	-------MEIRGLLM-----	--------------------	--------------------	--------------------	--------------------	--------------------	--------------------	--------------------	--------------------	--------------------	--------------------	--------------------	--------------------	----------GRLR------	--------------------	------------LGRRMVPL	G-LLC---------------	----------------ITAL	L-------------------	--LLLPP-SA---IVQGRHH	ELNNGAAIGSHQLS-GAG--	-AGLSSQ-SAQSGSLASGVI	SSAPAAGV----SSSSSLAS	SGEEDVARITLSKDADAFFT	PYIGHGES------------	---------VRIIDPELGT-	---LEREHV-----------	--------------HSGATP	---------------RRRGL	TRRESNS-------------	-----------DAND-----	---------NDPL-VVNTDK	G-RIRGITVEAP--------	SG-KKVDVWLGIPYAQ--PP	VGPLRFRHPRP-AEKW---N	-G---VLNATTPPNSCVQIV	-DTVFGDFPGA---TMWNPN	TPLSEDCLYINVVA-PRP--	--------------------	------------------RP	---KNAAVMLWIFGGGFYSG	TAT-LDVYDHRALASEENVI	VVSLQYRVASLGFLFL----	---GTPEAPGNAGLFDQNLA	LRWVRDNIHRFGGDPSRVTL
Anoste_ASTEI07510-RA	--------------------	--------------------	--------------------	--------------------	-------MEIRGLLM-----	--------------------	--------------------	--------------------	--------------------	--------------------	--------------------	--------------------	--------------------	--------------------	--------------------	--------------------	--------------------	----------GRLR------	--------------------	------------LGRRAIPL	G-LLC---------------	----------------VTAL	L-------------------	--LLLPP-SA---IVQGRHH	ELNNGAALGSHQLS-GAG--	GAGLSSQ-SAQSGSLASGVI	SSAPA-------ASSSSALS	SGEEDLARITLSKDADAFFT	PYIGHGES------------	---------VRIIDPELGT-	---LEREHV-----------	--------------HSGATP	---------------RRRGL	TRRESNS-------------	-----------DAND-----	---------NDPL-VVNTDK	G-RIRGITVEAP--------	SG-KKVNVWLGIPYAQ--PP	VGPLRFRHPRP-AEKW---T	-G---VLNTTTPPNSCVQIV	-DTVFGDFPGA---TMWNPN	TPLSEDCLYINVVA-PRP--	--------------------	------------------RP	---KNAAVMLWIFGGGFYSG	TAT-LDVYDHRALASEENVI	VVSLQYRVASLGFLFL----	---GTPEAPGNAGLFDQNLA	LRWVRDNIHRFGGDPSRVTL
Anochr_ACHR005534-RA	--------------------	--------------------	--------------------	--------------------	-------MEIRGLLM-----	--------------------	--------------------	--------------------	--------------------	--------------------	--------------------	--------------------	--------------------	--------------------	--------------------	--------------------	--------------------	----------GRLR------	--------------------	------------LGRRMVPL	G-LLC---------------	----------------VTAL	L-------------------	--LILPP-GA---LVHGRHH	ELNNGAAIGSHQLS-AAS--	-VGLTLQ-SGDSMSLASAAM	TSIGAAGASSSSSSSSSLSS	SAEDDVARITLNKDADAFFT	PYIGHGES------------	---------VRIIDAELGT-	---LEREHV-----------	--------------HSGATP	---------------RRRGL	TRRESNS-------------	-----------DAND-----	---------NDPL-VVNTDK	G-RIRGITVDAP--------	SG-KKVDVWLGIPYAQ--PP	VGALRFRHPRP-ADKW---T	-G---VLNTTTPPNSCVQIV	-DTVFGDFPGA---TMWNPN	TPLSEDCLYINVVA-PRP--	--------------------	------------------RP	---KNAAVMLWIFGGGFYSG	TAT-LDVYDHRALASEENVI	VVSLQYRVASLGFLFL----	---GTPEAPGNAGLFDQNLA	LRWVRDNIHRFGGDPSRVTL
Anomin_AMIN000542-RA	--------------------	--------------------	--------------------	--------------------	-------MEIRGLLM-----	--------------------	--------------------	--------------------	--------------------	--------------------	--------------------	--------------------	--------------------	--------------------	--------------------	--------------------	--------------------	----------GRLR------	--------------------	------------LGRRMVPL	G-LLC---------------	----------------TTAL	L-------------------	--LLLPP-SA---IVQGRHH	ELNNGAAIGSHQLS-GAG--	-AGLSPQ-SAQSGSLASGVI	SSAPAAGA---ASSSSSLSS	SGEEDGARITLSKDADAFFT	PYIGHGES------------	---------VRIIDPELGT-	---LEREHV-----------	--------------HSGATP	---------------RRRGL	TRRESNS-------------	-----------DAND-----	---------NDPL-VINTDK	G-RIRGITVEAP--------	SG-KKVDMWLGIPYAQ--PP	IGPLRFRHPRP-AEKW---T	-G---VLNATTPPNSCVQIV	-DTVFGDFPGA---TMWNPN	TPLSEDCLYINVVT-PRP--	--------------------	------------------RP	---KNAAVMLWIFGGGFYSG	TAT-LDVYDHRALASEENVI	VVSLQYRVASLGFLFL----	---GTPEAPGNAGLFDQNLA	LRWVRDNIHRFGGDPSRVTL
Anodir_ADIR015679-RB	--------------------	--------------------	--------------------	--------------------	-------MEIRGLLM-----	--------------------	--------------------	--------------------	--------------------	--------------------	--------------------	--------------------	--------------------	--------------------	--------------------	--------------------	--------------------	----------ARLR------	--------------------	------------LGRRQVPL	Q-VLC---------------	----------------ASAL	L-------------------	--LLLPP-SA---LVHGRHH	ELNNGAAIGAHQLS-AAG-G	AASLTSQPSGSAGSLAAGAA	AAAVAAGA-GSSASSSLSSS	SAEDDVARITLSKDADAFFT	PYIGHGES------------	---------VRIIDPELGT-	---LEREHV-----------	--------------HSGATP	---------------RRRGL	TRRESNA-------------	-----------DAND-----	---------NDPL-VVNTDK	G-RIRGITVEAP--------	SG-KKVDVWLGIPYAQ--PP	VGPLRFRHPRP-AEKW---T	-G---VLNATTPPNSCVQIV	-DTVFGDFPGA---TMWNPN	TPLSEDCLYINVVA-PRP--	--------------------	------------------RP	---KNAAVMLWIFGGGFYSG	TAT-LDVYDHRALASEENVI	VVSLQYRVASLGFLFL----	---GTPEAPGNAGLFDQNLA	LRWVRDNIHRFGGDPSRVTL
Anocul_ACUA015087-RA	--------------------	--------------------	--------------------	--------------------	-------MEIRGLLM-----	--------------------	--------------------	--------------------	--------------------	--------------------	--------------------	--------------------	--------------------	--------------------	--------------------	--------------------	--------------------	----------GRLR------	--------------------	------------LGRRMVPL	G-LLC---------------	----------------TTAL	L-------------------	--LLLPP-SA---IVQGRHH	ELNNGAALGSHQLS-AAG--	-AGLASQ-SAQSG---SGVI	SSASAAGV----SASSSMSS	SGEEDGARITLSKDADAFFT	PYIGHGES------------	---------VRIIDPELGT-	---LEREHV-----------	--------------HNGATP	---------------RRRGL	TRRESNS-------------	-----------DAND-----	---------NDPL-VINTDK	G-RIRGITVEAP--------	SG-KKVDVWLGIPYAQ--PP	LGPLRFRHPRP-VDKW---T	-G---VLNATTPPNSCVQIV	-DTVFGDFPGA---TMWNPN	TPLSEDCLYINVVA-PRP--	--------------------	------------------RP	---KNAAVMLWIFGGGFYSG	TAT-LDVYDHRALASEENVI	VVSLQYRVASLGFLFL----	---GTPEAPGNAGLFDQNLA	LRWVRDNIHRFGGDPSRVTL
Anofar_AFAF012446-RA	--------------------	--------------------	--------------------	--------------------	-------MEIRGLLM-----	--------------------	--------------------	--------------------	--------------------	--------------------	--------------------	--------------------	--------------------	--------------------	--------------------	--------------------	--------------------	----------ARLR------	--------------------	------------LGRRSVPV	Q-VLC---------------	----------------VTAM	L-------------------	--LLLPPPSA--VLVHGRHH	ELNNGATIGSHQLS-SAG--	AANLSPQTSGSAGSLTSGAA	AAAVAAGA--GSSASSASLS	SAEDDVARITLSKDADAFFT	PYIGHGES------------	---------VRIIDPELGT-	---LEREHV-----------	--------------HSGATP	---------------RRRGL	TRRESNT-------------	-----------DAND-----	---------NDPL-VVNTDK	G-RIRGITVEAP--------	SG-KKVDVWLGIPYAQ--PP	VGPLRFRHPRP-AEKW---T	-G---VLNATTPPNSCVQIV	-DTVFGDFPGA---TMWNPN	TPLSEDCLYINVVA-PRP--	--------------------	------------------RP	---KNAAVMLWIFGGGFYSG	TAT-LDVYDHRALASEENVI	VVSLQYRVASLGFLFL----	---GTPEAPGNAGLFDQNLA	LRWVRDNIHRFGGDPSRVTL
Anomel_AMEC008403-RA	--------------------	--------------------	--------------------	--------------------	--------------------	--------------------	--------------------	--------------------	--------------------	--------------------	--------------------	--------------------	--------------------	--------------------	--------------------	--------------------	--------------------	--------------------	--------------------	--------------------	M-FVC---------------	----------------CFFL	S-------------------	--L-----------------	-----------SLS-FCG--	--------------------	--------------------	-----------SNISDAFFT	PYIGHGES------------	---------VRIIDAELGT-	---L--EHV-----------	--------------HSGATP	---------------RRRGL	TRRESNSGKYRLEGVDVYPA	MYYNALYPHAADAND-----	---------NDPL-VVNTDK	G-RIRGITVDAP--------	SG-KKVDVWLGIPYAQ--PP	VGPLRFRHPRP-AEKW---T	-G---VLNTTTPPNSCVQIV	-DTVFGDFPGA---TMWNPN	TPLSEDCLYINVVA-PRP--	--------------------	------------------RP	---KNAAVMLWIFGGGFYSG	TAT-LDVYDHRALASEENVI	VVSLQYRVASLGFLFL----	---GTPEAPGNAGLFDQNLA	LRWVRDNIHRFGGDPSRVTL
Phlpap_PPAI004360-RA	--------------------	--------------------	--------------------	--------------------	-------MCLL---------	--------------------	--------------------	--------------------	--------------------	--------------------	--------------------	--------------------	--------------------	------------RIRQQ---	--------------------	--------------------	--------------------	--------------------	--------------------	--------------------	--VLQ---------------	--------------------	--------------------	--------------------	--------------------	--------------------	--------------------	-------QYRFSSCTDTIFT	PYLGHGDA------------	---------VRVVDAELGT-	---LEREGV-----------	-----SAGS-----DGTSQP	---------------RRRNI	SRRESNP-------------	-----------DAEE-----	---------NDPL-IVTTDK	G-KVRGVTLTSP--------	TG-KKVDAWMGIPYAQ--PP	VGALRFRHPRP-AERW---S	-G---ILNATTPPNTCVQIV	-DTLFGDFPGA---TMWNPN	TNLTEDCLYINVAV-PHP--	--------------------	------------------RP	---KNSPVMLWIFG------	--------------AEENII	LVSMQYRVASLGFLYL----	---GTPDAPGNAGLFDQHLA	LRWVRNNIHRFGGDPTRVTL
Apimel_GB43191-RA	--------------------	--------------------	--------------------	--------------------	-------MPRN---------	--------------------	--------------------	--------------------	--------------------	--------------------	--------------------	--------------------	--------------------	--------------RNS---	--------------------	--------------------	--------------------	-------LTKFEVL------	--------------------	--------------------	--MVL---------------	----------------SLTV	LVQL--------DVC-----	--RCTPS-------HRSRH-	--------------------	--------------------	--------------------	--------------------	----HADMS-----------	--------------------	--------------------	--------------YEDTMS	---------------FRSGE	ELPRPAA-------------	-----------LNSN-----	---------DDPL-IVQTRK	G-KVRGKTMTAT--------	TG-KEVDAWFGIPYAQ--KP	LESLRFRHPRP-AERW---S	-G---ILNATTLPNSCVQIL	-DTVFGEFAGA---TMWNPN	TPLSEDCLYVNVVV-PRP--	--------------------	------------------RP	---TNAAVMVWIFGGGFYSG	SAT-LDVYDHKTLVSEEKVI	LVSMQYRVASLGFLYF----	---GTPDVPGNAGLFDQVMA	LEWVRDNIAAFGGNPDNVTL
Nasvit_NV12591-RA	--------------------	--------------------	--------------------	--------------------	-------MTAGSSF------	--------------------	--------------------	--------------------	--------------------	--------------------	--------------------	--------------------	--------------------	--------------------	--------------------	--------------------	--------------------	--------------------	--------------------	--------------------	--ILS---------------	----------------SIIL	L-------------------	--------------------	--------------------	--------------------	--------------------	--------------------	--------------------	--------------------	--------------------	--------------------	--------------------	--------------------	-----------LSST-----	---------LLLL-PLPTKK	G-RVKGATLTAT--------	TG-KKVDAWFGIPYAQ--KP	LGPLRFRHPRP-AEAW---E	-G---VLNATSPPNSCVQIL	-DTVFGDFSGA---MMWNPN	TPLSEDCLYVNVVA-PKP--	--------------------	------------------RP	---TNAAVMVWIFGGGFYSG	TAT-LDVYDHRTIVSEENII	LVSMQYRVASLGFLYF----	---GTSDVPGNAGLFDQMMA	LQWVRDNIAAFGGNPDNVTL
Bommor_BGIBMGA003321-RA	--------------------	--------------------	--------------------	--------------------	-------MR-----------	--------------------	--------------------	--------------------	--------------------	--------------------	--------------------	--------------------	--------------------	--------------------	--------------------	--------------------	--------------------	--------------------	--------------------	--------------------	--VVL---------------	---------------AALTA	LAA-----------------	--RTLAGPHE----HRARHH	A-------------------	--------------------	--------------------	---------------PAPPQ	PYHGHGEA------------	---------VRY-NPELDTI	LPRLEDHET-----------	-----SSKRA---SDAETSS	-KRTKYEERFYSNHERAAEL	MADEPVS-------------	----------EKGDE-----	---------EDPL-VIRTRK	G-KVRGITLTSA--------	TG-KKVDAWFGIPYAQ--KP	MGDLRFRHPRP-VEDWG--D	-E---ILNTTTLPHSCVQIV	-DTVFGDFPGA---MMWNPN	TDMQEDCLYINIVT-PRP--	--------------------	------------------RP	---KNAAVMLWVFGGGFYSG	TAT-LDVYDPKILVSEEKVV	YVSMQYRVASLGFLFF----	---DTADVPGNAGLFDQLMA	LQWVKDNIGYFGGNPHNITL
Pluxyl_rna11070	--------------------	--------------------	--------------------	--------------------	--------------------	--------------------	--------------------	--------------------	--------------------	--------------------	--------------------	--------------------	--------------------	--------------------	--------------------	--------------------	--------------------	--------------------	--------------------	--------------------	--------------------	--------------------	--------------------	--------------------	--------------------	--------------------	--------------------	--------------------	--------------------	--------------------	--------------------	--------------------	--------------------	--------------------	--------------------	--------------------	--------------------	--------------------	--------------------	--------------------	--------------------	-------------T-PRP--	--------------------	------------------RP	---KKAAVMLWVFGGGFYSG	TAT-LDVYDPKILVSEEKIV	YVSMQYRVASLGFLFF----	---DTPDVPGNAGLFDQLMA	LQWVKDNIQYFGGNPHNVTL
Danple_DPOGS202180-TA	--------------------	--------------------	--------------------	--------------------	-------MR-----------	--------------------	--------------------	--------------------	--------------------	--------------------	--------------------	--------------------	--------------------	--------------------	--------------------	--------------------	--------------------	--------------------	--------------------	--------------------	--VLV---------------	---------------AALAA	LLA-----------------	--RVLASPHE----HRARHH	APD-----------------	--------------------	--------------------	--------HALHFSMPAPPQ	PYRGHGEA------------	---------VRY-NPELDTI	LPRFDEQET-----------	-----SSKRA-KYADTESSS	-KRAN-EERFYSNHERIEEL	MADEPQL-------------	-----------GPEP-----	---------DDPL-IVRTTH	G-RVKGITLTAA--------	TG-KKVDAWFGIPYAQ--KP	IGDLRFRHPRP-IEKWG--D	-E---ILNTTALPHSCVQII	-DTVFGDFPGA---MMWNPN	TDMQEDCLYINIVS-PQP--	--------------------	------------------RP	---VNAPVMLWVFGGGFYSG	TAT-LEVYDPKILVSEENIV	YVTMQYRVASLGFLFF----	---DTPDVPGNAGLFDQLMA	LQWVKDNIAYFGGNPHNITL
Pedhum_gene_PHUM490200-RA	--------------------	--------------------	--------------------	--------------------	-------MLTEANISYN---	--------------------	--------------------	--------------------	--------------------	--------------------	--------------------	--------------------	--------------------	------------DFRNTVA-	--------F-----------	--------NEYNEKIDNRRI	E-------------------	------E--AKRYLDLTRNK	LEKSKKIKDSFQSAESSSRD	VHFSKDRGEREENGEDKEWE	K-TIS---------------	----------------NLSV	TKTKGEIRETIKNVVERRKK	DGKMLKKDIQGVVKKRGRST	DTQDEII--KRNLE------	--------------------	--------------------	--------LQRTIRSRENKQ	P---HEESGGGGGGGGGGNV	GSGTGGGASVQTQSAHF---	---VEHDSLKFSERNNLGLG	EGNMHLNRK-----DRSEFG	A--------------QNKDL	KNDYRFV-------------	-----------DDKK-----	---------NDPL-IVSTTK	G-KVRGVTLQGA--------	NG-KYVDAWLGIPYAQ--KP	IGNLRFRHPRP-IEKW---D	PE---IFNATKPPNSCVQIL	-DTVFGDFPGA---TMWNPN	TPLSEDCLYINVVV-PKP--	--------------------	------------------RP	---RKSAVMVWIFGGGFYSG	TAT-LDVYDPKTLVSEENVI	VVSMQYRIASLGFLYF----	---GTPDVPGNAGLFDQLMA	LQWVHDNIRSFGGNPYNVTL
Tricas_TC014402_001	--------------------	--------------------	--------------------	--------------------	-------MTGAWAAC-----	--------------------	--------------------	--------------------	--------------------	--------------------	--------------------	--------------------	--------------------	--------------------	--------------------	--------------------	--------------------	--------------------	--------------------	--------------------	--------------------	----------------LLVI	LLP-----------------	--SCIPSP------HRGRHH	--------------------	--------------------	--------------------	-----------------PPE	P---HAEA------------	-------------------Y	--HMSRDPF-----------	-----DPHR-----DSEEFR	---------------RDAPD	DKREFTR-------------	-----------RDSE-----	---------DDPL-VIQTKK	G-KVRGISLTAA--------	TG-KKVDAWLGIPYAQ--KP	LGNLRFRHPRP-AEKW---E	-G---VMNTTSQPNSCVQII	-DTVFGDFPGA---TMWNPN	TPLNEDCLYVNVVV-PKP--	--------------------	------------------RP	---TSAAVMVWVFGGGFYSG	TNT-LEVYDHNILVSEENII	LVSMQYRVASLGFLYF----	---GTPDVPGNAGLFDQMMA	LQWVRDNIAAFGGNPNNITL
Zoonev_KDR17140	--------------------	--------------------	--------------------	--------------------	--------------------	--------------------	--------------------	--------------------	--------------------	--------------------	--------------------	--------------------	--------------------	--------------------	--------------------	--------------------	--------------------	--------------------	--------------------	--------------------	--------------------	--------------------	--------------------	--------------------	--------------------	--------------------	--------------------	--------------------	--------------------	--------------------	--------------------	--------------------	--------------------	--------------------	--------------------	----------DPL-IIETKK	G-KVRGVTLTAA--------	TG-KLVDAWLGIPYAQ--KP	IGPLRFRHPHP-AESWGQNG	-E---IYNATKMPNSCVQII	-DTVFGNFTGS---LMWNPN	TPLSEDCLYVNVVV-PKP--	--------------------	------------------RP	---RNAAVMVWIFGGGFYSG	SAT-LDVYDHKILVSEENVI	IVSMQYRVASLGFLFF----	---GTSDVPGNAGLFDQYMA	LQWVHDNIQAFGGNPNNVTL
Rhopro_gene_RPRC000482-RA	--------------------	--------------------	--------------------	--------------------	-------MR-----------	--------------------	--------------------	--------------------	--------------------	--------------------	--------------------	--------------------	--------------------	--------------------	--------------------	--------------------	--------------------	-----------WLL------	--------------------	--------------------	--LAA---------------	----------------TVVV	G-------------------	---I----------------	--------------------	--------------------	--------------------	--------------------	--------------------	--------------------	--------------------	--------------------	--------------------	----QAS-------------	-----------SING-----	---------GDPL-VVHTNK	G-LVQGVTLQAA--------	TG-KSVDAWLGIPYAQ--KP	IGNLRFRHPRP-IDRW---T	-H---VLNATKLPNTCVQII	-DTVFGDFPGA---TMWNPN	TQISEDCLYLNVVV-PKP--	--------------------	------------------RP	---TNAAVMLWIFGGGFYSG	SAT-LDVYDHKTLVSEENVI	IVSMQYRVASLGFLFF----	---DTPEAPGNAGLFDQLMA	LQWVHDNIHQFGGNPHNVTL
Dappul_mRNA74	--------------------	--------------------	--------------------	--------------------	--------------------	--------------------	--------------------	--------------------	--------------------	--------------------	--------------------	--------------------	--------------------	--------------------	--------------------	--------------------	--------------------	--------------------	--------------------	--------------------	--------------------	--------------------	--------------------	--------------------	--------------------	--------------------	--------------------	--------------------	--------------------	--------------------	--------------------	--------------------	--------------------	--------------------	--------------------	--------------------	------MTAVAA--------	TG-KQVDVWNSVPFGQ--PP	VGELRFRHPRP-MDPW---D	-G---VRDTRDMPNSCWQTM	-DDFFGNFAGS---TMWNAN	TERSEDCLYLSVTV-PRP--	--------------------	------------------RP	---KNAAVMVWIFGGGFVTG	SST-LDVYDPKILVSEENII	YVTLQYRVASLGFLYF----	---DQPGAPGNMGMLDQVMA	LQWIHSNIAFFGGNPNNITL
Dappul_mRNA16373	--------------------	--------------------	--------------------	--------------------	--------------------	--------------------	--------------------	--------------------	--------------------	--------------------	--------------------	--------------------	--------------------	--------------------	--------------------	--------------------	--------------------	--------------------	--------------------	--------------------	--------------------	--------------------	--------------------	--------------------	--------------------	--------------------	--------------------	--------------------	--------------------	--------------------	--------------------	--------------------	--------------------	--------------------	--------------------	--------------------	--------------------	--------------------	--------------------	--------------------	--------------------	--------------------	--------------------	--------------------	--------MVWIFGGGFVGG	SST-LDVYDPKILVSEENII	YVALQYRLGSLGFLNL----	---DQPGAPGNMGMLDQVMA	LKWIHSNIAFFGGNPNNITL
Lepsal_EMLSAT00000002842	--------------------	--------------------	--------------------	--------------------	-------MIQG---------	--------------------	--------------------	--------------------	--------------------	--------------------	--------------------	--------------------	--------------------	-------------IRKQ---	--------------------	------------------N-	--------------------	---------FGLYF------	----------------NK--	--------------------	--ILV---------------	---------------YLLTL	S-------------------	--------------------	--------------------	--------------------	--------------------	--------------------	--------------------	--------------------	--------------------	--------------------	--------------------	----WSV-------------	-----------GAIV-----	---------QDNL-VITTKK	G-KIRGVTLKSA--------	TN-REVDAWYGIPYAQ--PP	VGNLRFRHPRH-IDAW---E	-G---IKETTRPPNSCIQVV	-DTLFPGFEGA---EMWNVN	TEPSEDCLYLSVHV-PKP--	--------------------	------------------RP	---TGSAVLVWIYGGGFYSG	TST-LEVYDPRVLVSEENII	FVAMQYRVASLGFLFF----	---DTEDVPGNAGLYDQMMA	LQWVKNNIEEFGGDPDKITI
Cgig_EKC37862	--------------------	--------------------	--------------------	--------------------	-------MFWS---------	--------------------	--------------------	--------------------	--------------------	--------------------	--------------------	--------------------	--------------------	--------------------	--------------------	--------------------	--------------------	--------------------	--------------------	--------------------	--------------------	----------------CDLL	S-------------------	--------------------	--------------------	--------------------	--------------------	--------------------	--------------------	--------------------	--------------------	--------------------	--------------------	--------------------	-----------ATHH-----	---------EFTE-PVQTDK	G-KVIGVRTRIK--------	-G-FTLDAFYGIPFAK--PP	TKQYRFKHPQP-PDPW---N	-E---AKKTVELPPACQQIH	-DTVFPNFTGS---EMWNPN	TPVNEDCLYLNVWV-PKA--	--------------------	------------------TE	--SRNKSVMVWIYGGSFSYG	SIS-LDVYNGKYLAVENDVI	VVSIQYRLGSLGFFVS----	---NSPDAPGNCGLFDQLMG	LDWVQRNIHYFGGSPNDVTL
Linana_g15058.t1	--------------------	--------------------	--------------------	--------------------	--------------------	--------------------	--------------------	--------------------	--------------------	--------------------	--------------------	--------------------	--------------------	--------------------	--------------------	--------------------	--------------------	--------------------	--------------------	--------------------	--------------------	--------------------	--------------------	--------------------	--------------------	--------------------	--------------------	--------------------	--------------------	--------------------	--------------------	--------------------	--------------------	--------------------	--------------------	--------------------	--------------------	--------------------	--------------------	--------------------	---------------MWNPN	TPVSEDCLYLSVWA-PRTK-	--------------------	------------------TP	--RRNLAVLVWIFGGGFYSG	TYT-LDVYDPKYLVAEHDII	YVTMQYRVGSLGFLAF----	---GHPEAPGNAGLFDQLLA	LSWIQENIHHFGGDPRNVTL
Lotgig_LotgiT113809	--------------------	--------------------	--------------------	--------------------	-------MDLHLISAT----	--------------------	--------------------	--------------------	--------------------	--------------------	--------------------	--------------------	--------------------	--------------------	--------------------	--------------------	--------------------	--------------------	--------------------	--------------------	--ILI---------------	---------------HILIF	I-------------------	--------------------	--------------------	--------------------	--------------------	--------------------	--------------------	--------------------	--------------------	--------------------	--------------------	----EHV-------------	-----------QFIT-----	---------AFNP-VVSTEK	G-KVQGYRMDNN--------	-G-ADVDIFFGIPFAK--PP	LGDMRFKAPVP-NDPW---K	-G---TLNATTKPNACMQGI	-DKYF-NFSGS---DMWNPN	TKIDEDCLYLNVWV-PRT--	--------------------	------------------NP	P-FQNKAVMVWIFGGGFYSG	SSA-LDVYDAHHLATENDVI	VVSLQYRVGALGFLAM----	---GHPEAPGNAGLLDQRMA	LEWVQRNIHHFGGSARNVTI
Octbim_Ocbimv22023426m	--------------------	--------------------	--------------------	--------------------	-------M------------	--------------------	--------------------	--------------------	--------------------	--------------------	--------------------	--------------------	--------------------	--------------------	--------------------	--------------------	--------------------	--------------------	--------------------	--------------------	--------------------	--------------------	--------------------	--------------------	--------------------	--------------------	--------------------	--------------------	--------------------	--------------------	--------------------	--------------------	--------------------	--------------------	-----------RADA-----	---------SQDP-IVTTSK	G-KVRGFRKNVD--------	-G-KQVDVYYGIPFAK--PP	LGNLRFRHPQP-NEPW---S	-G---IFNATVKPNSCMQGF	-DKIFKNFSGE---NVWHAN	TPRSEDCLYLNVYV-PKV--	--------------------	------------------KK	P-IKNKAVFVWIYGGGFYSG	TST-LDIYDPSYLVLLNDVI	VVSIQYRVSVLGFLAL----	---GIPEAPGNTGMFDQLMG	LDWIQREIRNFGGNPRNVTL
Brabel_194500R.t1	--------------------	--------------------	--------------------	--------------------	-------MHLP---------	--------------------	--------------------	--------------------	--------------------	--------------------	--------------------	--------------------	--------------------	--------------------	--------------------	---------RWQQSVSERNA	GAD----DAGEMAA------	-MWD-----YWFFL------	--------------------	--------------------	--LLV---------------	----------------NLTV	H-------------------	---T----------------	--------------------	--------------------	--------------------	--------------------	--------------------	--------------------	--------------------	--------------------	--------------------	----WTA-------------	-----------VAQS-----	---------SSGP-IVTTLQ	G-RLQGKVLDVG--------	-G-RTVNAFLGIPYGA--PP	VGPRRFKPPIA-AEPW---N	-G---VYNASSYPNTCMQLP	-DTTFPGYRGA---EMWNPN	TPVSEDCLYLNVWQ-PSP--	--------------------	------------------VP	---VGATVMVWIYGGGFMSG	TSS-LDVYDGRYLAATQGVI	VASMNYRTGAMGFLSF----	---GNSEAPGNAGLMDQNLA	LTWIKENAASFGGDPNKVSI
Brabel_222080F.t1	--------------------	--------------------	--------------------	--------------------	-------MSLR---------	--------------------	--------------------	--------------------	--------------------	--------------------	--------------------	--------------------	--------------------	--------------------	--------------------	--------------------	--------------------	-----------LLL------	--------------------	--------------------	--QIL---------------	----------------PLLM	F-------------------	--------------------	--------------------	--------------------	--------------------	--------------------	--------------------	--------------------	--------------------	--------------------	--------------------	----VRT-------------	-----------SVDA-----	---------ATSR-VVTTSA	G-QVRGLELDVL--------	-G-RKVNAFLGIPFAK--PP	VGDLRFKAPEP-AESW---S	-D---VYEATEFPNSCMLAP	-DVTFPGFHGA---EMWNPN	TPISEDCLYLNVWQ-PSAPT	--------------------	------------------TP	---TGATVLVWIYGGGFFSG	TSS-LDVYDGRYLARMEDVV	VVSMNYRLGALGFLYT----	---GSEAAPGNVGLLDQHLA	LVWVQQNIQAFGGDPEKVTI
Brabel_194520R.t2	--------------------	--------------------	--------------------	--------------------	-------MVERLKIAVMG--	--------------------	--------------------	--------------------	--------------------	--------------------	--------------------	-------APGV----GKTSI	--------------------	---------VQRFVRNSYT-	--------------------	--------DEYSASVKRK--	-----VYHTAVVVN------	---D--QLYELTIL------	------DIPGV-LPHLRANS	LHDWQDFHDFQVLGSRNERA	F-ILVYDISCRDSFEYIKLL	REQIIETRRTALSQEVPVVI	VGNKR-------DLA-----	DRRVVPRRDV----------	--------------------	------------ASLVRKTW	KC------------------	--------------------	---GYIECS-----------	---AKYNWHVTFLFKE----	---LMKNVV-----------	--------------YGG---	--------------------	-NKNIATSVR----------	-----LNGN-MMRNR-----	---------CRRT-VIETTT	G-KVRGKVLNLY--------	-G-RQVVAFLGIPYAE--PP	IGPLRFKPPQP-AKNW---T	-S---VFDAFQYGNSCYQIK	-DTLFPNFTGS---EAWNAN	TPLSEDCLKINVWM-PNP--	--------------------	------------------PP	---ADKTVMVWIYGGGFWYG	TAS-LDYYDGKTIAAIENVV	VVSMNYRVGSLGFLAL----	---GHQDAPGNMGLMDQNLA	LQWVQKNIAFFGGDPQKVTI
Drer_ENSDART00000052989	--------------------	--------------------	--------------------	--------------------	-------MKTS---------	--------------------	--------------------	--------------------	--------------------	--------------------	--------------------	--------------------	--------------------	--------------------	--------------------	--------------------	--------------------	---------DILLL------	---------P----------	--------------------	--TVL---------------	----------------LTFL	F-------------------	--------------------	--------------------	--------------------	--------------------	--------------------	--------------------	--------------------	--------------------	--------------------	--------------------	----HNC-------------	-----------FAQA-----	---------EPDL-VVATRL	G-RVQGTRLPVP--------	-DRSHVIAFLGIPYAE--PP	IGKRRFKRAEP-KKPW---N	-N---VFEAKEFSNACYQFV	-DTSYPGFPGI---EMWNPN	RVMSEDCLYLNVWVPPTP--	--------------------	------------------RP	---QNLTVMVWIYGGGFYSG	SSS-LDVYDGRYLAYTEKVV	VVSMNYRVGAFGFLALN---	---GSSDAPGNVGLYDQRLA	LQWVQENIHFFGGNPKQVTI
Trocal_P07692	--------------------	--------------------	--------------------	--------------------	-------MREM---------	--------------------	--------------------	--------------------	--------------------	--------------------	--------------------	--------------------	--------------------	--------------------	--------------------	--------------------	--------------------	-----------NLL------	------VTSS----------	--------------------	--LGV---------------	----------------LLHL	V-------------------	--------------------	--------------------	--------------------	--------------------	--------------------	--------------------	--------------------	--------------------	--------------------	--------------------	----VLC-------------	-----------QADD-----	---------DSEL-LVNTKS	G-KVMRTRIPVL--------	-S-SHISAFLGIPFAE--PP	VGNMRFRRPEP-KKPW---S	-G---VWNASTYPNNCQQYV	-DEQFPGFPGS---EMWNPN	REMSEDCLYLNIWV-PSP--	--------------------	------------------RP	---KSATVMLWIYGGGFYSG	SST-LDVYNGKYLAYTEEVV	LVSLSYRVGAFGFLALH---	---GSQEAPGNMGLLDQRMA	LQWVHDNIQFFGGDPKTVTL
Trocal_PDB_1W75	--------------------	--------------------	--------------------	--------------------	--------------------	--------------------	--------------------	--------------------	--------------------	--------------------	--------------------	--------------------	--------------------	--------------------	--------------------	--------------------	--------------------	--------------------	--------------------	--------------------	--------------------	--------------------	--------------------	--------------------	--------------------	--------------------	--------------------	--------------------	--------------------	--------------------	--------------------	--------------------	--------------------	--------------------	-------------DD-----	---------HSEL-LVNTKS	G-KVMGTRVPVL--------	-S-SHISAFLGIPFAE--PP	VGNMRFRRPEP-KKPW---S	-G---VWNASTYPNNCQQYV	-DEQFPGFSGS---EMWNPN	REMSEDCLYLNIWV-PSP--	--------------------	------------------RP	---KSTTVMVWIYGGGFYSG	SST-LDVYNGKYLAYTEEVV	LVSLSYRVGAFGFLALH---	---GSQEAPGNVGLLDQRMA	LQWVHDNIQFFGGDPKTVTI
Xtro_ENSXETT00000037518	--------------------	--------------------	--------------------	--------------------	-------MFPCLYATFF-P-	--------------------	--------------------	--------------------	--------------------	--------------------	--------------------	----LSLSPS----------	--------------------	--------------------	--------------------	--------------------	--------------------	-----------MFL------	---------C----------	--------------------	--LCT---------------	----------------LSLL	L-------------------	--------------------	--------------------	--------------------	--------------------	--------------------	--------------------	--------------------	--------------------	--------------------	--------------------	----VPA-------------	-----------LTQS-----	---------DGGL-LVSTRS	G-KVRGLRQPVL--------	-S-THVSAFLGIPFAE--PP	VDKMRFRRSEP-KKPW---T	-D---VWDATAYPNACYQYF	-DTLYPGFPGM---EMWNPN	RPMSEDCLYLNIWV-PHP--	--------------------	------------------RP	---SNATVMVWIYGGGFYSG	SSS-LDVYDGRYLCHAENVI	VVSMNYRVGAFGFLTLTP--	---GSVDAPGNVGLFDQRLA	LQWVQDNIAFFGGDPRTVTI
Hsap_ENST00000411582__ACHE	--------------------	--------------------	--------------------	--------------------	-------MRPP---------	--------------------	--------------------	--------------------	--------------------	--------------------	--------------------	--------------------	--------------------	--------------------	--------------------	--------------------	--------------------	----------QCLL------	------HTPSLASPL-----	--------------------	--LLL---------------	----------------LLWL	LGGG----------------	--------------------	--------------------	--------------------	--------------------	--------------------	--------------------	--------------------	--------------------	--------------------	--------------------	----VGA-------------	-----------EGRE-----	---------DAEL-LVTVRG	G-RLRGIRLKTP--------	-G-GPVSAFLGIPFAE--PP	MGPRRFLPPEP-KQPW---S	-G---VVDATTFQSVCYQYV	-DTLYPGFEGT---EMWNPN	RELSEDCLYLNVWT-PYP--	--------------------	------------------RP	--TSPTPVLVWIYGGGFYSG	ASS-LDVYDGRFLVQAERTV	LVSMNYRVGAFGFLALP---	---GSREAPGNVGLLDQRLA	LQWVQENVAAFGGDPTSVTL
Mmus_ENSMUST00000085934	--------------------	--------------------	--------------------	--------------------	-------MRPP---------	--------------------	--------------------	--------------------	--------------------	--------------------	--------------------	--------------------	--------------------	--------------------	--------------------	--------------------	--------------------	----------WYPL------	------HTPSLAFPL-----	--------------------	--LFL---------------	----------------LLSL	LGGG----------------	--------------------	--------------------	--------------------	--------------------	--------------------	--------------------	--------------------	--------------------	--------------------	--------------------	----ARA-------------	-----------EGRE-----	---------DPQL-LVRVRG	G-QLRGIRLKAP--------	-G-GPVSAFLGIPFAE--PP	VGSRRFMPPEP-KRPW---S	-G---VLDATTFQNVCYQYV	-DTLYPGFEGT---EMWNPN	RELSEDCLYLNVWT-PYP--	--------------------	------------------RP	--ASPTPVLIWIYGGGFYSG	AAS-LDVYDGRFLAQVEGAV	LVSMNYRVGTFGFLALP---	---GSREAPGNVGLLDQRLA	LQWVQENIAAFGGDPMSVTL
Mondom_ENSMODT00000006138	--------------------	--------------------	--------------------	--------------------	-------MAIG---------	--------------------	--------------------	--------------------	--------------------	--------------------	--------------------	--------------------	--------------------	--------------------	--------------------	--------------------	--------------------	----------LSLLHL----	------HSPS---PP-----	--------------------	--LLL---------------	----------------LLFL	LGRG----------------	--------------------	--------------------	--------------------	--------------------	--------------------	--------------------	--------------------	--------------------	--------------------	--------------------	----LEA-------------	-----------ETIK-----	---------DSDL-LVTVKG	G-KLRGIHLNAP--------	-G-GPVSAFLGIPFAE--PP	VGPRRFLPPEP-KRPW---N	-G---VLDAISFPHVCYQYV	-DNLYPGFQGS---EMWNPN	RELSEDCLYLNVWT-PSP--	--------------------	------------------RP	--VVPAPVLVWIYGGGFYSG	ATS-LDVYDGRFLARVEGTV	LVSMNYRVGAFGFLALP---	---GSREAPGNVGLLDQRLA	MQWVKDNVAAFGGDPRSVTL
Xtro_ENSXETT00000014225	---------------IFYNL	R-------------------	--------------------	--------------------	---TMKTMSLS---------	--------------------	--------------------	--------------------	--------------------	--------------------	--------------------	--------------------	--------------------	----------------C---	--------------------	--------------------	--------------------	--------------------	--------------------	--------------------	F-AAL---------------	----------------CLLF	V-------------------	--------------------	--------------------	--------------------	--------------------	--------------------	--------------------	--------------------	--------------------	--------------------	--------------------	--------------------	-----------TCIT-----	---------SEDQ-VILTKH	G-KVKGVQIPVL--------	-S-GTVTAFLGIPYAE--PP	VGDLRFKKPNP-PKSW---S	-D---VLYASKYGNSCFQIP	-DETFPGFSGA---EMWNPN	TEVSEDCLYLNVWV-PDP--	--------------------	------------------QP	---TGVSVMVWIYGGGFVTG	TSS-LDVYDGKFLAAVEQVI	VVSMNYRLGALGFLSIP---	---GNADAPGNVGLFDQRLA	LEWIYENIATFGGNPQSITI
Brabel_194510R.t1	--------------------	--------------------	--------------------	--------------------	-------MTKL---------	--------------------	--------------------	--------------------	--------------------	--------------------	--------------------	--------------------	--------------------	--------------------	--------------------	--------------------	--------------------	------------IL------	--------------------	--------------------	--IVL---------------	----------------WGLL	P-------------------	--------------------	--------------------	--------------------	--------------------	--------------------	--------------------	--------------------	--------------------	--------------------	--------------------	----VTL-------------	-----------GQQD-----	---------QQSP-VVTLRN	G-KIRGKTIPVL--------	-N-GLVNAYLGIPYAE--PP	TKDRRFKPPVP-KTPW---K	-G---TYNARDYGNACMQID	-DDTYPGFRGS---DMWNAN	VPKSEDCLYLNVWV-PSS--	--------------------	------------------AP	---KEATVMVWIYGGGFYSG	VAS-LKEYEGQTLAYTGRVI	VVSMNYRVGALGFLAL----	---DIDDAPGNMGLLDQNLA	LRWVQQNIGQFGGNPDSVTI
Skow_gene_PAC_23928462	--------------------	--------------------	--------------------	--------------------	-------MVSC---------	--------------------	--------------------	--------------------	--------------------	--------------------	--------------------	--------------------	--------------------	--------------------	--------------------	--------------------	--------------------	-----------ALF------	---------AC---------	--------------------	--IYI---------------	----------------SLML	N-------------------	--------------------	--------------------	--------------------	--------------------	--------------------	--------------------	--------------------	--------------------	--------------------	--------------------	----YSA-------------	-----------QADE-----	---------DYDY-VVSTMY	G-KVRGYRIQVT--------	-E-KYVDQYLGIPYAT--PP	VDELRFKPTTP-HQPW---K	-G---TLNGTRYGKGCMQLP	-DTQFGDFEGT---NMWNPN	VLLDEDCLYLNVWT-PHP--	--------------------	------------------RP	---TNAAVMVWIYGGGFVAG	VAS-LEVYHGATLAATEGTI	VVSFNYRVASLGFFYL----	---GHEDAPGNIGLLDQVLA	LQWVQDNIIHFGGDPTRVTI
Spur_SPU_006123-tr	--------------------	--------------------	--------------------	--------------------	-------MIPD---------	--------------------	--------------------	--------------------	--------------------	--------------------	--------------------	--------------------	--------------------	--------------------	--------------------	--------------------	--------------------	-----------VFL------	--------------------	--------------------	--IIL---------------	----------------LLVI	G-------------------	--------------------	--------------------	--------------------	--------------------	--------------------	--------------------	--------------------	--------------------	--------------------	--------------------	----LAS-------------	-----------ATDI-----	---------PRDL-KVNTNV	G-EVLGKRLTTVAVG----A	PN-RQVDAFLGIPYAE--PP	VDDLRFKAPVA-KRPF---D	-H---TLNATYYGYGCFHFP	-DETFPGFRGS---EMWNSP	VRLSEDCLNLNVWT-PYP--	--------------------	------------------RP	---QAATVMIWIYGGSFLSG	VSS-LDVYDGQYLAAEQNVV	VVSMNYRLGALGFLAM----	---GQDSSPGNQGLMDQTLA	MRWVQDNIHEFGGDPNQVTI
Biogla_gene_BGLB003747-RB	--------------------	--------------------	--------------------	--------------------	-------MAQW---------	--------------------	--------------------	--------------------	--------------------	--------------------	--------------------	--------------------	--------------------	--------------------	--------------------	--------------------	--------------------	--------------------	--------------------	--------------------	--------------------	--------------------	--------------------	--------------------	--------------------	--------------------	--------------------	--------------------	--------------------	--------------------	--------------------	--------------------	--------------------	--------------------	--------------------	--------------------	---ARGRKQMVARKETSQRT	IE-RTVPKFISADHSV--RS	C-ELRFSYPEP-PDAW---T	-E---VKDTTKPPNCCMQLP	EDTTFMNFSGT---AVWNPN	TPVSEDCLYLNVWA-PRT--	--------------------	------------------NP	P-YANKAVMVWVYGGSFSSG	SSA-LDVYDGLYLAADNDVV	VVSMQFRIGALGFLTF----	---GSNEAPGNAGMMDLVMA	LQWVQTNIHSFGGNSHNVTL
Cele_W09B12.1.2	--------------------	--------------------	--------------------	--------------------	-------MRNS---------	--------------------	--------------------	--------------------	--------------------	--------------------	--------------------	--------------------	--------------------	--------------------	--------------------	--------------------	--------------------	--------------------	--------------------	--------------------	--LLF---------------	----------------FIFL	PS------------------	--TI----------------	--------------------	--------------------	--------------------	--------------------	--------------------	--------------------	--------------------	--------------------	--------------------	--------------------	-----------LAVD-----	--------------LIHLHD	GSPLFGEEVLSQ--------	TG-KPLTRFQGIPFAE--PP	VGNLRFKKPKP-KQPW---R	-I---PLNATTPPNSCIQSE	-DTYFGDFYGS---TMWNAN	TKLSEDCLYLNVYV-PGKV-	--------------------	------------------DP	--NKKLAVMVWVYGGGFWSG	TAT-LDVYDGRILTVEENVI	LVAMNYRVSIFGFLYM----	---NRPEAPGNMGMWDQLLA	MKWVHKNIDLFGGDLSRITL
Brabel_030630F.t2	--------------------	--------------------	--------------------	--------------------	-------MTLL---------	--------------------	--------------------	KGAYLIFN------------	--------------------	--------------------	--------------------	-------NPGTQICQGTADS	-------------FL-----	--------------------	--------------------	--DIIVIRRERLKTVSED-T	G----MFQMSAMSP------	-----------WFL------	---------T----------	--------------------	--AVF---------------	----------------AAMF	G-------------------	--------------------	--------------------	--------------------	--------------------	--------------------	--------------------	--------------------	--------------------	--------------------	--------------------	--------------------	-----------PVAV-----	---------QAAA-DVTAPA	G-RVVGLEQDVD--------	-G-TTVNMFLGIPFAQ--PP	VGARRFRRAEP-LQPW---D	-G---VYNATRKPNACIQLA	-TTL-----GSAVVPDLQIN	TPLSEDCLYLNVWQ-PTP--	--------------------	------------------LP	---TAAAVMVWIYGGSFQSG	SSA-LDLYDGRYLAATEGVL	VVSVNYRLSTLGFAYS----	---GTDAAPGNMGLTDQVLA	LQWVQDNIASFGGDPAKVTV
Brabel_288180R.t1	--------------------	--------------------	--------------------	--------------------	-------MPRLVVGVLLLAA	VGLLGPRTGSADEHGDEVHG	HEHEHEDEHAHECPEGYEEH	EGHCYYFSTEMETYSGAAAF	CEAQDGRLAAPDCHDEHAAE	FFYRTHDLLPFICEHAPTCD	EAPFQPNTFMTGCEEPYDQQ	EICVYSCSPGYHLYEGTVSS	AAATCLDGNWHGPFMACKPD	CPELDLNEGVEKMGESCEAP	YITGDICFFQCSDMQEPVEG	DHDMSCLEGSWVHAATNS-T	GIPLVMYQTSAMSL------	-----------WFL------	--------------------	--------------------	P-AVF---------------	----------------TAVF	G-------------------	--------------------	--------------------	--------------------	--------------------	--------------------	--------------------	--------------------	--------------------	--------------------	--------------------	--------------------	-----------PVAV-----	---------QAAA-DVTAPA	G-RVAGLEQDVD--------	-G-TTVNAFLGIPFAH--PP	VGDRRFRRAER-LQRD----	-----------------QAA	-DRT-----GG-LLPDLQVN	TPLSEDCLYLNVWQ-PSP--	--------------------	------------------AP	---TAAAVMVWFHGGGFSSG	TSV-ADGYDGRYLAATEGVL	VVSVNYRLSTLGFAYA----	---GTEDAPGNMGLTDQLLA	LQWLQDNVASFGGDPDKVTI
Brabel_135990F.t1	--------------------	--------------------	--------------------	--------------------	-------MAYH---------	--------------------	--------------------	--------------------	--------------------	--------------------	--------------------	--------------------	--------------------	--------------------	--------------------	--------------------	--------------------	------------FL------	--------------------	--------------------	T-QVL---------------	----------------AALL	TSW-----------------	--------------------	--------------------	--------------------	--------------------	--------------------	--------------------	--------------------	--------------------	--------------------	--------------------	--------------------	-----------LAEV-----	---------QAVA-DVTAPA	G-RVVGLELDVL--------	-G-TTVHAFLGVPFAR--PP	VGPRRFRRAEP-MEPW---G	-G---TYNATRKPSACIQ--	-DLAFYGRPGS-IYNTWTPN	GPISEDCLYLNVWR-PTP--	--------------------	------------------VP	---TRAAVLVWIYGGSFQVG	SST-VDLYDGKYLAAAEGVV	VVTVNYRVSTLGFLYT----	---PSGGAPGNMGLTDQAMA	LTWVKENIASFGGDPNLVTL
Spur_SPU_002589-tr	--------------------	--------------------	--------------------	--------------------	-------MS-----------	--------------------	--------------------	--------------------	--------------------	--------------------	--------------------	--------------------	--------------------	--------------------	--------------------	--------------------	--------------------	----------RLVL------	---------A----------	--------------------	W-LVVAS-SC----------	----------------TSLF	F-------------------	---I----------------	--------------------	--------------------	--------------------	--------------------	--------------------	--------------------	--------------------	--------------------	--------------------	----VAAD------------	-----------ASVD-----	---------DSNL-VVETTS	G-RVRGARKTIL--------	-G-KEVIKYLGIPYGE--PP	TGSRRFKKSVN-KTRW---D	-G---IFDASNYGYACYQVV	-DTTYPGFPGA---EMWNPN	VNMSEDCLNLNIWV-PAD--	--------------------	------------------SR	--NESLAVMVWIFGGGFFAG	SAS-LGVYNGEVLSTTENVI	VVTINYRVTNLGFLAIG---	---GSDNIPGNAGLFDQALA	LSWIQDNIVHFGGDPSQVTL
Xtro_ENSXETT00000061701	R-------------------	--------------------	--------------------	--------------------	-------MLQT---------	--------------------	--------------------	--------------------	--------------------	--------------------	--------------------	--------------------	---------------K----	--------------RNC---	--------------------	--------------------	--------------------	----------FRCL------	---------QVCN-------	--------------------	--LLM---------------	----------------SFLI	L-------------------	--------------------	--------------------	--------------------	--------------------	--------------------	--------------------	--------------------	--------------------	--------------------	--------------------	--------------------	-----------STNA-----	---------GHEN-IVEVKQ	G-KVSGINLSVK--------	-S-GYVTAYLGIPYGE--PP	TGRLRFKKTEQ-RKPW---H	-G---VLKADKFGKSCFQNR	-ENKFAEFPGT---EMFLVN	NEMSEDCLHLNVWV-PPS--	--------------------	------------------KP	---KDAHVMVFIHGGGFESG	TTS-LDIYDGSVLAYAENVI	VVSMNYRVGAFGFLALP---	---GHKDAPGNAGLFDQRLA	LQWINENIAAFGGNPDRVTI
Brabel_017300R.t1	--------------------	--------------------	--------------------	--------------------	-------MAGNGTT------	--------------------	--------------------	--------------------	--------------------	--------------------	--------------------	--------------------	--------------------	--------------------	--------------------	--------------------	--------------------	--------------------	--------------------	--------------------	--CVV---------------	----------------LSLL	A-------------------	--------------------	--------------------	--------------------	--------------------	--------------------	--------------------	--------------------	--------------------	--------------------	--------------------	-----TV-------------	-----------LSVC-----	---------SLEP-LVDLPA	G-PVRGTVLDVS--------	-G-TQVNAYLGIPYAK--PP	VGELRFKPPVP-PDPW---Q	-G---VYNATEMPRSCYQKL	--------------GLYNP-	TDRSEDCLYVNVWQ-PPS--	--------------------	------------------RP	---HYGAVMVWIHGGGFVEG	SGTGGDRGVGRFLAATEHVI	VVSMNYRLGALGFLAL----	---GTDDAPGNMGLLDQQLA	LQWVQDNIERFGGNPDRVTI
Aedaeg_AAEL021432-RH	--------------------	--------------------	--------------------	--------------------	-------MKM----------	--------------------	--------------------	--------------------	--------------------	--------------------	--------------------	--------------------	--------------------	--------------------	--------------------	--------------------	--------------------	--------------------	-------------SAVVR--	------------------LC	C-NMI---------------	----------------SLLL	C-------------------	--------------------	--------------------	--------------------	--------------------	--------------------	--------------------	--------------------	--------------------	--------------------	--------------------	-ITVISP-------------	-----------VYGI-----	---------FDRL-VVQTSS	G-PIRGRSTMVL--------	-G-REVHVFNGVPFAK--PP	VDGLRFRKPVP-AEPW---H	-G---VLDATRLPPSCIQER	-YEYFPGFAGE---EMWNPN	TNVSEDCLYLNIWV-PTKTR	LRHGRGLNFGNND-------	-YFQDDDDFQRQH-----QS	--KGGLAMLVWIYGGGFMSG	TST-LDVYNAEMLAAVGNVI	VASMQYRVGSFGFFYLAPYL	N---DDDAPGNVGLWDQALA	IRWLKENAKAFGGDPDLITL
Culqui_CPIJ000662-RA	--------------------	--------------------	--------------------	--------------------	-------MSSI---------	--------------------	--------------------	--------------------	--------------------	--------------------	--------------------	--------------------	--------------------	--------------------	--------------------	--------------------	--------------------	--------------------	--------------------	------------------SM	V-VGA---------------	----------------VLLL	C-------------------	--------------------	--------------------	--------------------	--------------------	--------------------	--------------------	--------------------	--------------------	--------------------	--------------------	-SAVISP-------------	-----------VYGI-----	---------FDRL-VVQTSS	G-PIRGRSTMVQ--------	-G-REVHVFNGVPFAK--PP	VDGLRFQKPVP-AEPW---H	-G---VLDATRLPPSCIQER	-YEYFPGFAGE---EMWNPN	TNVSEDCLYLNIWV-PTKTR	LRHGRGLNFGNND-------	-YFQDDEDFQRQH-----QS	--KGGLAMLVWIYGGGFMSG	TST-LDVYNAEILAAVGNVI	VASMQYRVGAFGFFYLSPYL	NG-REEEAPGNVGLWDQALA	IRWLKENAKAFGGDPDLITL
Anoalb_AALB007715-RA	--------------------	--------------------	--------------------	--------------------	-------MNL----------	--------------------	--------------------	--------------------	--------------------	--------------------	--------------------	--------------------	--------------------	--------------------	--------------------	--------------------	--------------------	--------------------	------------SCCFRG--	------------------SC	RWILV---------------	----------------LLVV	E-------------------	--------------------	--------------------	--------------------	--------------------	--------------------	--------------------	--------------------	--------------------	--------------------	--------------------	-ATVIRP-------------	-----------VYGI-----	---------IDRL-VVQTSS	G-PIRGRSTMVQ--------	-G-REVHVFNGVPFAK--PP	VDNLRFRKPVP-AEPW---H	-G---VFDATRLPPSCIQER	-YEYFPGFAGE---EMWNPN	TNVSEDCLYLNIWV-PTKTR	LRHSRGLNFGSND-------	-YFQDDEDFQRQH-----QS	--KGGLAMLVWIYGGGFMSG	TST-LDIYNAEILAAVGNVI	VASMQYRVGAFGFLYLAPYL	NG-MEEEAPGNMGMWDQALA	IRWLKENAKAFGGDPDLITL
Anodar_ADAC000367-RA	--------------------	--------------------	--------------------	--------------------	-------MNL----------	--------------------	--------------------	--------------------	--------------------	--------------------	--------------------	--------------------	--------------------	--------------------	--------------------	--------------------	--------------------	--------------------	------------SSCFRG--	------------------SC	QWILV---------------	----------------LLVV	E-------------------	--------------------	--------------------	--------------------	--------------------	--------------------	--------------------	--------------------	--------------------	--------------------	--------------------	-ATVIRP-------------	-----------VYGI-----	---------IDRL-VVQTSS	G-PIRGRSTMVQ--------	-G-REVHVFNGVPFAK--PP	VDNLRFRKPVP-AEPW---H	-G---VFDATRLPPSCIQER	-YEYFPGFAGE---EMWNPN	TNVSEDCLYLNIWV-PTKTR	LRHGRGLNFGSND-------	-YFQDDEDFQRQH-----QS	--KGGLAMLVWIYGGGFMSG	TST-LDIYNAEILAAVGNVI	VASMQYRVGAFGFLYLAPYL	NG-MEEEAPGNMGMWDQALA	IRWLKENAKAFGGDPDLITL
Anoara_AARA010659-RA	--------------------	--------------------	--------------------	--------------------	--------MAS---------	--------------------	--------------------	--------------------	--------------------	--------------------	--------------------	--------------------	--------------------	--------------------	--------------------	--------------------	--------------------	--------------------	--------A--YYHQSAV--	------------------GV	G-NVL---------------	----------------VLLL	G-------------------	--------------------	--------------------	--------------------	--------------------	--------------------	--------------------	--------------------	--------------------	--------------------	--------------------	-ATVICP-------------	-----------AYAI-----	---------IDRL-VVQTSS	G-PIRGRSTMVQ--------	-G-REVHVFNGVPFAK--PP	VDSLRFKKPVP-AEPW---H	-G---VLDATRLPPSCIQER	-YEYFPGFAGE---EMWNPN	TNVSEDCLYLNIWV-PTKTR	LRHGRGLNFGSND-------	-YFQDDDDFQRQH-----QS	--KGGLAMLVWIYGGGFMSG	TST-LDIYNAEILAAVGNVI	VASMQYRVGAFGFLYLAPYI	NG-YEEDAPGNMGMWDQALA	IRWLKENAKAFGGDPDLITL
Anogam_AGAP000466-RA__ACE2	--------------------	--------------------	--------------------	--------------------	--------MAS---------	--------------------	--------------------	--------------------	--------------------	--------------------	--------------------	--------------------	--------------------	--------------------	--------------------	--------------------	--------------------	--------------------	--------A--YYHQSAV--	------------------GV	G-NVL---------------	----------------VLLL	G-------------------	--------------------	--------------------	--------------------	--------------------	--------------------	--------------------	--------------------	--------------------	--------------------	--------------------	-ATVICP-------------	-----------AYAI-----	---------IDRL-VVQTSS	G-PIRGRSTMVQ--------	-G-REVHVFNGVPFAK--PP	VDSLRFKKPVP-AEPW---H	-G---VLDATRLPPSCIQER	-YEYFPGFAGE---EMWNPN	TNVSEDCLYLNIWV-PTKTR	LRHGRGLNFGSND-------	-YFQDDDDFQRQH-----QS	--KGGLAMLVWIYGGGFMSG	TST-LDIYNAEILAAVGNVI	VASMQYRVGAFGFLYLAPYI	NG-YEEDAPGNMGMWDQALA	IRWLKENAKAFGGDPDLITL
Anomer_AMEM012321-RA	--------------------	--------------------	--------------------	--------------------	--------MAS---------	--------------------	--------------------	--------------------	--------------------	--------------------	--------------------	--------------------	--------------------	--------------------	--------------------	--------------------	--------------------	--------------------	--------A---YHQSAV--	------------------GV	G-NVL---------------	----------------VLLL	G-------------------	--------------------	--------------------	--------------------	--------------------	--------------------	--------------------	--------------------	--------------------	--------------------	--------------------	-ATVICP-------------	-----------AYAI-----	---------IDRL-VVQTSS	G-PIRGRSTMVQ--------	-G-REVHVFNGVPFAK--PP	VDSLRFKKPVP-AEPW---H	-G---VLDATRLPPSCIQER	-YEYFPGFAGE---EMWNPN	TNVSEDCLYLNIWV-PTKTR	LRHGRGLNFGSND-------	-YFQDDDDFQRQH-----QS	--KGGLAMLVWIYGGGFMSG	TST-LDIYNAEILAAVGNVI	VASMQYRVGAFGFLYLAPYI	NG-YEEDAPGNMGMWDQALA	IRWLKENAKAFGGDPDLITL
Anomel_AMEC001981-RA	--------------------	--------------------	--------------------	--------------------	--------MAS---------	--------------------	--------------------	--------------------	--------------------	--------------------	--------------------	--------------------	--------------------	--------------------	--------------------	--------------------	--------------------	--------------------	--------A---YHQSGV--	------------------GV	G-NVL---------------	----------------VLLL	G-------------------	--------------------	--------------------	--------------------	--------------------	--------------------	--------------------	--------------------	--------------------	--------------------	--------------------	-ATVICP-------------	-----------AYAI-----	---------IDRL-VVQTSS	G-PIRGRSTMVQ--------	-G-REVHVFNGVPFAK--PP	VDSLRFKKPVP-AEPW---H	-G---VLDATRLPPSCIQER	-YEYFPGFAGE---EMWNPN	TNVSEDCLYLNIWV-PTKTR	LRHGRGLNFGNND-------	-YFQDDDDFQRQH-----QS	--KGGLAMLVWIYGGGFMSG	TST-LDIYNAEILAAVGNVI	VASMQYRVGAFGFLYLAPYI	NG-YEEDAPGNMGMWDQALA	IRWLKENAKAFGGDPDLITL
Anochr_ACHR009747-RA	--------------------	--------------------	--------------------	--------------------	--------------------	--------------------	--------------------	--------------------	--------------------	--------------------	--------------------	--------------------	--------------------	--------------------	--------------------	--------------------	--------------------	--------------------	--------------------	--------------------	--------------------	--------------------	--------------------	--------------------	--------------------	--------------------	--------------------	--------------------	--------------------	--------------------	--------------------	--------------------	--------------------	--------------------	--------------------	--------------------	--------------------	--------------------	--------------------	--------------------	---------------MWNPN	TNVSEDCLYLNIWV-PTKTR	LRHGRGLNFGSND-------	-YFQDDDDFQRQH-----QS	--KGGLAMLVWIYGGGFMSG	TST-LDIYNAEILAAVGNVI	VASMQYRVGAFGFLYLAPYI	NG-YEEDAPGNMGMWDQALA	IRWLKENAKAFGGDPDLITL
Anocul_ACUA020758-RA	--------------------	--------------------	--------------------	--------------------	-------MFV----------	--------------------	--------------------	--------------------	--------------------	--------------------	--------------------	--------------------	--------------------	--------------------	--------------------	--------------------	--------------------	--------------------	------------NQCTRR--	------------------PH	M-NVF---------------	----------------VLLL	G-------------------	--------------------	--------------------	--------------------	--------------------	--------------------	--------------------	--------------------	--------------------	--------------------	--------------------	-ATVICP-------------	-----------AYGI-----	---------IDRL-VVQTSS	G-PIRGRSTMVQ--------	-G-REVHVFNGVPFAK--PP	VDSLRFKKPVP-AEPW---H	-G---VLDATRLPPSCIQER	-YEYFPGFAGE---EMWNPN	TNVSEDCLYLNIWV-PTKTR	LRHGRGLNFGTNDMLTQRYP	QYFQDDDDFQRQH-----QS	--KGGLAMLVWIYGGGFMSG	TST-LDIYNAEILAAVGNVI	VASMQYRVGAFGFLYLAPYI	NG-YEDDAPGNMGMWDQALA	IRWLKENAKAFGGDPDLITL
Anomin_AMIN005608-RA	--------------------	--------------------	--------------------	--------------------	-------MFV----------	--------------------	--------------------	--------------------	--------------------	--------------------	--------------------	--------------------	--------------------	--------------------	--------------------	--------------------	--------------------	--------------------	------------NQCTRR--	------------------PH	I-NVF---------------	----------------VLLL	G-------------------	--------------------	--------------------	--------------------	--------------------	--------------------	--------------------	--------------------	--------------------	--------------------	--------------------	-ATVICP-------------	-----------AYGI-----	---------IDRL-VVQTSS	G-PIRGRSTMVQ--------	-G-REVHVFNGVPFAK--PP	VDSLRFRKPVP-AEPW---H	-G---VLDATRLPPSCIQER	-YEYFPGFAGE---EMWNPN	TNVSEDCLYLNIWV-PTKTR	LRHGRGLNFGTNDILTHRHP	QYFQDDDDFQRQH-----QS	--KGGLAMLVWIYGGGFMSG	TST-LDIYNAEILAAVGNVI	VASMQYRVGAFGFLYLAPYI	NG-YEDDAPGNMGMWDQALA	IRWLKENAKAFGGDPDLITL
Anofun_AFUN005694-RA	--------------------	--------------------	--------------------	--------------------	-------MFV----------	--------------------	--------------------	--------------------	--------------------	--------------------	--------------------	--------------------	--------------------	--------------------	--------------------	--------------------	--------------------	--------------------	------------NQCTRR--	------------------PH	I-NVF---------------	----------------VLLL	G-------------------	--------------------	--------------------	--------------------	--------------------	--------------------	--------------------	--------------------	--------------------	--------------------	--------------------	-ATVICP-------------	-----------AYGI-----	---------IDRL-VVQTSS	G-PIRGRSTMVQ--------	-G-REVHVFNGVPFAK--PP	VDSLRFKKPVP-AEPW---H	-G---VLDATRLPPSCIQER	-YEYFPGFAGE---EMWNPN	TNVSEDCLYLNIWV-PTKTR	LRHGRGLNFGSND-------	-YFQDDDDFQRQH-----QS	--KGGLAMLVWIYGGGFMSG	TST-LDIYNAEILAAVGNVI	VASMQYRVGAFGFLYLAPYI	SG-YEDDAPGNMGMWDQALA	IRWLKENAKAFGGDPDLITL
Anomac_AMAM009185-RA	--------------------	--------------------	--------------------	--------------------	-------MFV----------	--------------------	--------------------	--------------------	--------------------	--------------------	--------------------	--------------------	--------------------	--------------------	--------------------	--------------------	--------------------	--------------------	------------NQCTRR--	------------------PH	M-NVF---------------	----------------VLLL	G-------------------	--------------------	--------------------	--------------------	--------------------	--------------------	--------------------	--------------------	--------------------	--------------------	--------------------	-ATVICP-------------	-----------AYGI-----	---------IDRL-VVQTSS	G-PIRGRSTMVQ--------	-G-REVHVFNGVPFAK--PP	VDSLRFKKPVP-AEPW---H	-G---VLDATRLPPSCIQER	-YEYFPGFAGE---EMWNPN	TNVSEDCLYLNIWV-PTKTR	LRHGRGLNFGSND-------	-YFQDDDDFQRQH-----QS	--KGGLAMLVWIYGGGFMSG	TST-LDIYNAEILAAVGNVI	VASMQYRVGAFGFLYLAPYI	NG-YEEDAPGTFL-------	--------------------
Anoste_ASTEI01008-RA	--------------------	--------------------	--------------------	--------------------	-------MFV----------	--------------------	--------------------	--------------------	--------------------	--------------------	--------------------	--------------------	--------------------	--------------------	--------------------	--------------------	--------------------	--------------------	------------NQRTRR--	------------------PY	M-SVF---------------	----------------VLVL	G-------------------	--------------------	--------------------	--------------------	--------------------	--------------------	--------------------	--------------------	--------------------	--------------------	--------------------	-AAVICP-------------	-----------AYGI-----	---------IDRL-VVQTSS	G-PIRGRSTMVQ--------	-G-REVHVFNGVPFAK--PP	VDSLRFKKPVP-AEPW---H	-G---VLDATRLPPSCIQER	-YEYFPGFAGE---EMWNPN	TNVSEDCLYLNIWV-PTKTR	LRHGRGLNFGSND-------	-YFQDDDDFQRQH-----QS	--KGGLAMLVWIYGGGFMSG	TST-LDIYNAEILAAVGNVI	VASMQYRVGAFGFLYLAPYI	NG-YEEDAPGNMGMWDQALA	IRWLKENAKAFGGDPDLITL
Anoepi_AEPI005838-RA	--------------------	--------------------	--------------------	--------------------	--------------------	--------------------	--------------------	--------------------	--------------------	--------------------	--------------------	--------------------	--------------------	--------------------	--------------------	--------------------	--------------------	--------------------	--------------MSAH--	------------------QH	V-NVF---------------	----------------MLLL	G-------------------	--------------------	--------------------	--------------------	--------------------	--------------------	--------------------	--------------------	--------------------	--------------------	--------------------	-ATVICP-------------	-----------AYGI-----	---------IDRL-VVQTSS	G-PIRGRSTMVQ--------	-G-REVHVFNGVPFAK--PP	VDSLRFRKPVP-AEPW---H	-G---VLDATRLPASCIQER	-YEYFPGFAGE---EMWNPN	TNVSEDCLYLNIWV-PTKTR	LRHGRGLNFGSND-------	-YFQDDDDFQRQH-----QS	--KGGLAMLVWIYGGGFMSG	TST-LDIYNAEILAAVGNVI	VASMQYRVGAFGFLYLAPYI	NG-YEEDAPGNMGLWDQALA	IRWLKENAKAFGGDPDLITL
Anosin_ASIS006877-RA	--------------------	--------------------	--------------------	--------------------	--------MTS---------	--------------------	--------------------	--------------------	--------------------	--------------------	--------------------	--------------------	--------------------	--------------------	--------------------	--------------------	--------------------	--------------------	--------N---HSVCRR--	------------------SC	A-NVL---------------	----------------VLLL	G-------------------	--------------------	--------------------	--------------------	--------------------	--------------------	--------------------	--------------------	--------------------	--------------------	--------------------	-ATVICP-------------	-----------AYGI-----	---------IDRL-VVQTSS	G-PIRGRSTMVQ--------	-G-REVHVFNGVPFAK--PP	VDGLRFKKPVP-AEPW---H	-G---VLDATRLPPSCIQER	-YEYFPGFAGE---EMWNPN	TNVSEDCLYLNIWV-PTKTR	LRHGRGLNFGSND-------	-YFQDDEDFQRQH-----QS	--KGGLAMLVWIYGGGFMSG	TST-LDIYNAEILAAVGNVI	VASMQYRVGAFGFLYLAPYI	NG-YEEDAPGNMGLWDQALA	IRWLKDNAKAFGGDPDLITL
Anoatr_AATE005176-RA	M--------CTAYHSFVYGA	R-----VYSSGKILQGAQQA	SSIPAVILARIPAELSTQPQ	PPSINRRPPSITGPA-----	LSKRERAEMTG---------	--------------------	--------------------	--------------------	--------------------	--------------------	--------------------	--------------------	--------------------	--------------------	--------------------	--------------------	--------------------	--------------------	--------S---HSIACR--	------------------TC	A-HVL---------------	----------------VLLL	G-------------------	--------------------	--------------------	--------------------	--------------------	--------------------	--------------------	--------------------	--------------------	--------------------	--------------------	-ATVIRP-------------	-----------AYGI-----	---------IDRL-VVQTSS	G-PIRGRSTMVQ--------	-G-REVHVFNGVPFAK--PP	VDGLRFKKPVP-AEPW---H	-G---VLDATRLPPSCIQER	-YEYFPGFAGE---EMWNPN	TNVSEDCLYLNIWV-PTKTR	LRHGRGLNFGSND-------	-YFQDDDDFQRQH-----QS	--KGGLAMLVWIYGGGFMSG	TST-LDIYNAEILAAVGNVI	VASMQYRVGAFGFLYLAPYI	NG-YEEDAPGNMGMWDQALA	IRWLKENAKAFGGDPDLITL
Anofar_AFAF013551-RA	MNAAANGQTQTATKPNAFNK	RPSSTPRASATTVQQGAIYQ	VGTPYSAPKNSSAQCV--TS	GRKLSGRKLVAGQS------	---RSSAMIV----------	--------------------	--------------------	--------------------	--------------------	--------------------	--------------------	--------------------	--------------------	--------------------	--------------------	--------------------	--------------------	--------------------	------------NERSRRR-	---------------HPHRP	A-NLF---------------	----------------VLLL	G-------------------	--------------------	--------------------	--------------------	--------------------	--------------------	--------------------	--------------------	--------------------	--------------------	--------------------	-ATVICP-------------	-----------AYGI-----	---------FDRL-VVQTSS	G-PIRGRSTMVQ--------	-G-REVHVFNGVPFAK--PP	VDSLRFKKPVP-AEPW---H	-G---VLDATRLPPSCIQER	-YEYFPGFAGE---EMWNPN	TNVSEDCLYLNIWV-PTKTR	LRHGRGLNFGSTD-------	-YFQDDDDFQRQH-----QS	--KGGLAMLVWIYGGGFMSG	TST-LDIYNAEILAAVGNVI	VASMQYRVGAFGFLYLAPYI	NG-YEDDAPGNMGMWDQALA	IRWLKENAKVFGGDPDLITL
Anodir_ADIR001386-RA	--------------------	-----------QQQQAASQQ	QQQQAACQERFDADCQENTA	LRILLRRAVRTGGESSPCGE	APSELTAMIGS---------	--------------------	--------------------	--------------------	--------------------	--------------------	--------------------	--------------------	--------------------	--------------------	--------------------	--------------------	--------------------	--------------------	--------E---CSRGPR--	------------------RH	V-NAF---------------	----------------VLLL	G-------------------	--------------------	--------------------	--------------------	--------------------	--------------------	--------------------	--------------------	--------------------	--------------------	--------------------	-ATVICP-------------	-----------AYGI-----	---------IDRL-VVQTSS	G-PIRGRSTMVQ--------	-G-REVHVFNGVPFAK--PP	VDSLRFKKPVP-AEPW---H	-G---VLDATRLPPSCIQER	-YEYFPGFAGE---EMWNPN	TNVSEDCLYLNIWV-PTKTR	LRHGRGLNFGSTD-------	-YFQDDDDFQRQH-----QS	--KGGLAMLVWIYGGGFMSG	TST-LDIYNAEILAAVGNVI	VASMQYRVGAFGFLYLAPYI	NG-YEDDAPGNMGMWDQALA	IRWLKENAKAFGGDPDLITL
Anoqua_AQUA008010-RA	--------------------	--------------------	--------------------	--------------------	-------MAQ----------	--------------------	--------------------	--------------------	--------------------	--------------------	--------------------	--------------------	--------------------	--------------------	--------------------	--------------------	--------------------	--------------------	---------SAYYHQSAV--	------------------GV	G-NVL---------------	----------------VLLL	G-------------------	--------------------	--------------------	--------------------	--------------------	--------------------	--------------------	--------------------	--------------------	--------------------	--------------------	-ATVICP-------------	-----------AYAI-----	---------IDRL-VVQTSS	G-PIRGRSTMVQ--------	-G-REVHVFNGVPFAK--PP	VDSLRFKKPVP-AEPW---H	-G---VLDATRLPPSCIQER	-YEYFPGFAGE---EMWNPN	TNVSEDCLYLNIWV-PTKTR	LRHGRGLNFGSND-------	-YFQDDDDFQRQH-----QS	--KGGLAMLVWIYGGGFMSG	TST-LDIYNAEILAAVGNVI	VASMQYRVGAFGFLYLAPYI	NG-YEEDAPGNMGMWDQALA	IRWLKENAKAFGGDPDLITL
Lutlon_LLOJ005957-RA	--------------------	--------------------	--------------------	--------------------	-------MIYL---------	--------------------	--------------------	--------------------	--------------------	--------------------	--------------------	--------------------	--------------------	--------------------	--------------------	--------------------	--------------------	--------------------	---------------MIK--	--------------------	--LSV---------------	----------------HLIV	I-------------------	--------------------	--------------------	--------------------	--------------------	--------------------	--------------------	--------------------	--------------------	--------------------	--------------------	-SIILPS-------------	-----------VFGI-----	---------IDRL-VVQTST	G-PIRGRSVHVQ--------	-N-REVHVFHGIPYAK--PP	VDNLRFRKPVP-VEPW---H	-G---VLDATRLPYSCIQER	-YEYFPGFPGE---EMWNPN	TNISEDCLYLNVWV-PVKGR	VRHSHFQSHETTS-------	-TERNEHHHHNSH----HNK	--SAGLPMLVWIYGGGYMSG	TST-LDIYNAEILAAMGNVI	VASMQYRVGAFGFLYLSPDE	FP-YPDAAPGNQGMWDQALA	IRWLKDNARAFGGDPDLITL
Droana_FBtr0389341	--------------------	--------------------	--------------------	--------------------	-------M------------	--------------------	--------------------	--------------------	--------------------	--------------------	--------------------	--------------------	--------------------	--------------------	--------------------	--------------------	-------ASVRQ--------	----------NSQLYRP---	-------IPIPLHLH-----	--------------------	L-PLV---------------	----------------LVLS	L-------------------	--------------------	--------------------	--------------------	--------------------	--------------------	--------------------	--------------------	--------------------	--------------------	--------------------	-HLHLSG-------------	-----------VCGV-----	---------IDRL-VVQTTS	G-PVRGRSVTVQ--------	-G-REVHVYTGIPYAK--PP	VEDLRFRKPVP-AEPW---H	-G---VLDATRLSATCVQER	-YEYFPGFSGE---EIWNPN	TNVSEDCLYINVWA-PAKAR	LRHGRGANGGEHS-------	-NGKQGDTDHLIHNGNPQNT	--TNGLPILIWIYGGGFMTG	SAT-LDIYNADIMAAVGNVI	VASFQYRVGAFGFLHLAPEM	PAEFAEEAPGNVGLWDQALA	IRWLKDNAHAFGGNPEWMTL
Droere_FBtr0137125	--------------------	--------------------	--------------------	--------------------	-------M------------	--------------------	--------------------	--------------------	--------------------	--------------------	--------------------	--------------------	--------------------	--------------------	--------------------	--------------------	------ATSSRQ--------	----------SRVLPMS---	---------LPLPLA-----	--------------------	I-PLP---------------	----------------LVLV	L-------------------	--------------------	--------------------	--------------------	--------------------	--------------------	--------------------	--------------------	--------------------	--------------------	--------------------	-SLHLSG-------------	-----------VCGV-----	---------MDRL-VVQTSS	G-PVRGRSVTVQ--------	-G-REVHVYTGIPYAK--PP	VDDLRFRKPVP-AEPW---H	-G---VLDATRLSATCVQER	-YEYFPGFSGE---EIWNPN	TNVSEDCLYINVWA-PAKAR	LRHGRGANGGEHA-------	-NGKQADTDHLIHNGNPQNT	--TNGLPILIWIYGGGFMTG	SAT-LDIYNADIMAAVGNVI	VASFQYRVGAFGFLHLAPEM	PSEFAEEAPGNVGLWDQALA	IRWLKDNAHAFGGNPEWMTL
Dromel_FBtr0300486__Ace2	--------------------	--------------------	--------------------	--------------------	-------M------------	--------------------	--------------------	--------------------	--------------------	--------------------	--------------------	--------------------	--------------------	--------------------	--------------------	--------------------	------AISCRQ--------	----------SRVLPMS---	---------LPLPLT-----	--------------------	I-PLP---------------	----------------LVLV	L-------------------	--------------------	--------------------	--------------------	--------------------	--------------------	--------------------	--------------------	--------------------	--------------------	--------------------	-SLHLSG-------------	-----------VCGV-----	---------IDRL-VVQTSS	G-PVRGRSVTVQ--------	-G-REVHVYTGIPYAK--PP	VEDLRFRKPVP-AEPW---H	-G---VLDATRLSATCVQER	-YEYFPGFSGE---EIWNPN	TNVSEDCLYINVWA-PAKAR	LRHGRGANGGEHP-------	-NGKQADTDHLIHNGNPQNT	--TNGLPILIWIYGGGFMTG	SAT-LDIYNADIMAAVGNVI	VASFQYRVGAFGFLHLAPEM	PSEFAEEAPGNVGLWDQALA	IRWLKDNAHAFGGNPEWMTL
Drosim_FBtr0352990	--------------------	--------------------	--------------------	--------------------	-------M------------	--------------------	--------------------	--------------------	--------------------	--------------------	--------------------	--------------------	--------------------	--------------------	--------------------	--------------------	------ATSCRQ--------	----------SRVLPMS---	---------LPLPLA-----	--------------------	I-PLP---------------	----------------LVLV	L-------------------	--------------------	--------------------	--------------------	--------------------	--------------------	--------------------	--------------------	--------------------	--------------------	--------------------	-SLHLSG-------------	-----------VCGV-----	---------IDRL-VVQTSS	G-PVRGRSVTVQ--------	-G-REVHVYTGIPYAK--PP	VEDLRFRKPVP-AEPW---H	-G---VLDATRLSATCVQER	-YEYFPGFSGE---EIWNPN	TNVSEDCLYINVWA-PAKAR	LRHGRGANGGEHP-------	-NGKQADTDHLIHNGNPQNT	--TNGLPILIWIYGGGFMTG	SAT-LDIYNADIMAAVGNVI	VASFQYRVGAFGFLHLAPEM	PSEFAEEAPGNVGLWDQALA	IRWLKDNAHAFGGNPEWMTL
Droyak_FBtr0397370	--------------------	--------------------	--------------------	--------------------	-------M------------	--------------------	--------------------	--------------------	--------------------	--------------------	--------------------	--------------------	--------------------	--------------------	--------------------	--------------------	------ATSCRQ--------	----------SRVLPMS---	---------LPLPLA-----	--------------------	I-PLP---------------	----------------LVLV	L-------------------	--------------------	--------------------	--------------------	--------------------	--------------------	--------------------	--------------------	--------------------	--------------------	--------------------	-SLHLSG-------------	-----------VCGV-----	---------IDRL-VVQTSS	G-PVRGRSVTVQ--------	-G-REVHVYTGIPYAK--PP	VEDLRFRKPVP-AEPW---H	-G---VLDATRLSATCVQER	-YEYFPGFSGE---EIWNPN	TNVSEDCLYINVWA-PAKAR	LRHGRGANGGEHT-------	-NGKQADTDHLIHNGNPQNT	--TNGLPILIWIYGGGFMTG	SAT-LDIYNADIMAAVGNVI	VASFQYRVGAFGFLHLAPEM	PSEFAEEAPGNVGLWDQALA	IRWLKDNAHAFGGNPEWMTL
Drosec_FBtr0208941	--------------------	--------------------	--------------------	--------------------	-------M------------	--------------------	--------------------	--------------------	--------------------	--------------------	--------------------	--------------------	--------------------	--------------------	--------------------	--------------------	------ATSCRQ--------	----------SRVLPMS---	---------LPLPLA-----	--------------------	I-PLP---------------	----------------LVLV	L-------------------	--------------------	--------------------	--------------------	--------------------	--------------------	--------------------	--------------------	--------------------	--------------------	--------------------	-SLHLSG-------------	-----------VCGV-----	---------IDRL-VVQTSS	G-PVRGRSVTVQ--------	-G-REVHVYTGIPYAK--PP	VEDLRFRKPVP-AEPW---H	-G---VLDATRLSATCVQER	-YEYFPGFSGE---EIWNPN	TNVSEDCLYINVWA-PAKAR	LRHGRGANGGEHP-------	-NGKQADTDHLIHNGNPQNT	--TNGLPILIWIYGGGFMTG	SAT-LDIYNADIMAAVGNVI	VASFQYRVGAFGFLHLAPEM	PSEFAEEAPGNVGLWDQALA	IRWLKDNAHAFGGNPEWMTL
Droper_FBtr0188750	--------------------	--------------------	--------------------	--------------------	-------MSATSHQLLGF--	---------SLETFKWQLWQ	QQQQHQ-QHQQAQP---DNS	PSPMVAYNQKPQNQS-----	------R----------STS	TVSRKPR-------------	----AEAQAQSQAVSR----	-------KPQ----------	--------------------	--------------------	--------------------	--------SQLLLLLLAGPQ	SRDHLHVTSQRQVGHRTAR-	-IAHLLP--ALPRIRVM---	---------GSLQHSLFY--	--------------------	A-LAA---------------	----------------ALLI	L-------------------	--------------------	--------------------	--------------------	--------------------	--------------------	--------------------	--------------------	--------------------	--------------------	--------------------	-SLHLSG-------------	-----------VCGV-----	---------IDRL-VVQTSS	G-PVRGRSVTVQ--------	-G-REVHVYTGIPYAK--PP	VEDLRFRKPVP-AEPW---H	-G---VLDATRLSATCVQER	-YEYFPGFSGE---EIWNPN	TNVSEDCLYINVWA-PAKAR	LRHGRGANGAEHS-------	-GSKPADTDHLIHNGNPQNT	--TNGLPILIWIYGGGFMTG	SAT-LDIYNADIMAAVGNVI	VASFQYRVGAFGFLHLAPEM	PADFAEEAPGNVGLWDQALA	IRWLKENAHAFGGNPEWMTM
Dropse_FBtr0375512	--------------------	--------------------	--------------------	--------------------	-------M------------	--------------------	--------------------	--------------------	--------------------	--------------------	--------------------	--------------------	--------------------	--------------------	--------------------	--------------------	--------------------	--------------------	---------GSLQHSLVY--	--------------------	A-LAA---------------	----------------ALLI	L-------------------	--------------------	--------------------	--------------------	--------------------	--------------------	--------------------	--------------------	--------------------	--------------------	--------------------	-SLHLSG-------------	-----------VCGV-----	---------IDRL-VVQTSS	G-PVRGRSVTVQ--------	-G-REVHVYTGIPYAK--PP	VEDLRFRKPVP-AEPW---H	-G---VLDATRLSATCVQER	-YEYFPGFSGE---EIWNPN	TNVSEDCLYINVWA-PAKAR	LRHGRGANGAEHS-------	-GSKPADTDHLIHNGNPQNT	--TNGLPILIWIYGGGFMTG	SAT-LDIYNADIMAAVGNVI	VASFQYRVGAFGFLHLAPEM	PADFAEEAPGNVGLWDQALA	IRWLKENAHAFGGNPEWMTM
Drogri_FBtr0154598	--------------------	--------------------	--------------------	--------------------	-------M------------	--------------------	--------------------	--------------------	--------------------	--------------------	--------------------	--------------------	--------------------	--------------------	--------------------	--------------------	--------------------	----------------V---	---------SRLSLQ-----	--------------------	S-LLA---------------	----------------ALFV	L-------------------	--------------------	--------------------	--------------------	--------------------	--------------------	--------------------	--------------------	--------------------	--------------------	--------------------	-SMHLCC-------------	-----------VCGV-----	---------IDRL-VVQTSS	G-PVRGRSVTVQ--------	-G-REVHVYTGIPYAK--PP	VEDLRFRKPVP-AEPW---H	-G---VLDATRLSATCVQER	-YEYFPGFSGE---EIWNPN	TNVSEDCLYINIWA-PAKAR	LRHGRGTNGAEHA-------	-GNKQTDTDHLIHNGNPQNT	--TNGLPVLIWVYGGGFMTG	SAT-LEIYNADIMAAVGNVI	VASFQYRVGAFGFLHLAPEM	PAEFAEEAPGNVGLWDQALA	IRWIKDNAHAFGGNPEWLTL
Dromoj_FBtr0174944	--------------------	--------------------	--------------------	--------------------	-------M------------	--------------------	--------------------	--------------------	--------------------	--------------------	--------------------	--------------------	--------------------	--------------------	--------------------	--------------------	--------------------	----------------V---	---------SRLGLH-----	--------------------	S-LLA---------------	----------------ALLV	L-------------------	--------------------	--------------------	--------------------	--------------------	--------------------	--------------------	--------------------	--------------------	--------------------	--------------------	-AAQLSS-------------	-----------VCGV-----	---------IDRL-VVQTSS	G-PVRGRSVTVQ--------	-G-REVHVYTGIPYAK--PP	IDDLRFRKPVP-AEPW---H	-G---VLDATRLSATCVQER	-YEYFPGFTGE---EIWNPN	TNVSEDCLYINVWA-PAKAR	LRHGRGANGAEHS-------	-GNKQTDTDHLIHNGNPQNT	--TNGLPILIWIYGGGFMTG	SAT-LDIYNADIMSAVGNVI	VASFQYRVGAFGFLHLSPEM	PPEFAEEAPGNVGLWDQALA	IRWLKDNAHAFGGNPEWMTL
Drovir_FBtr0226715	--------------------	--------------------	--------------------	--------------------	-------M------------	--------------------	--------------------	--------------------	--------------------	--------------------	--------------------	--------------------	--------------------	--------------------	--------------------	--------------------	--------------------	----------------V---	---------SRLRLH-----	--------------------	S-LAA---------------	----------------ALFV	L-------------------	--------------------	--------------------	--------------------	--------------------	--------------------	--------------------	--------------------	--------------------	--------------------	--------------------	-SLQLSS-------------	-----------VCGI-----	---------IDRL-VVQTSS	G-PVRGRSVTVQ--------	-G-REVHVYTGIPYAK--PP	VDDLRFRKPVP-AEPW---H	-G---VLDATRLSATCVQER	-YEYFPGFSGE---EIWNPN	TNVSEDCLYINVWA-PAKAR	LRHGRGANGAEHS-------	-GNKQADTEHLIHNGNPQNT	--TNGLPILIWIYGGGFMTG	SAT-LDIYNADIMSAVGNVI	VASFQYRVGAFGFLHLAPEM	PAEFAEEAPGNVGLWDQALA	IRWIKDNAHAFGGNPEWMTL
Drowil_FBtr0253423	--------------------	--------------------	--------------------	--------------------	-------M------------	--------------------	--------------------	--------------------	--------------------	--------------------	--------------------	--------------------	--------------------	--------------------	--------------------	--------------------	--------------------	---------------AF---	---------TSLSPQ-----	--------------------	S-LGA---------------	---------------IAMLV	L-------------------	--------------------	--------------------	--------------------	--------------------	--------------------	--------------------	--------------------	--------------------	--------------------	--------------------	-SLHLSN-------------	------------ANV-----	---------IDRL-VVQTSS	G-PVRGRSVTVQ--------	-G-REVHVYTGIPYAK--PP	VDDLRFRKPVP-AEPW---H	-G---VLDATRLSATCVQER	-YEYFPGFSGE---EIWNPN	TNVSEDCLYINVWA-PAKAR	LRHGRGANGGEHS-------	-GNKQGDTDHLIHNGNPQNI	--TNGLPILIWIYGGGFMTG	SAT-LDIYNADIMAAVGNVI	VASFQYRVGAFGFLHLSPEM	PDEFSEEAPGNVGLWDQALA	IRWIKDNAHAFGGNPEWMTL
Glomor_gene_GMOY006964-RA	--------------------	--------------------	--------------------	--------------------	-------MMAF---------	--------------------	--------------------	--------------------	--------------------	--------------------	---------TTLSSGG----	-------SPSI---------	--------------------	--------------------	--------------------	------LLSSYFTDVS---T	T---ATATATTTAAAAAAAA	TISPAFP---SRSL------	---------TCFSYHIVR--	--------------------	--ALF---------------	----------------TVLV	L-------------------	--------------------	--------------------	--------------------	--------------------	--------------------	--------------------	--------------------	--------------------	--------------------	--------------------	-VQHMFT-------------	-----------VSGI-----	---------TDRL-IVQTTS	G-PVRGRAVTVQ--------	-G-REVHVFTGIPYAK--PP	VDDLRFRKPVP-AEPW---H	-G---VLDATKLPATCVQER	-YEYFPGFSGE---EIWNPN	TNVSEDCLFINIWA-PAKAR	IRHGRGANGGEHT-------	-A--KNDQDHMQHGLIAQNS	--SSGLPILIWIYGGGFMTG	SAT-LDIYNADIMSAVGNVI	VASFQYRVGAFGFLHLSPVM	PG-FEEEAPGNVGLWDQALA	IRWLKENARAFGGNPDWMTL
Musdom_gene_MDOA006787-RB	--------------------	--------------------	--------------------	--------------------	-------MARS---------	--------------------	--------------------	--------------------	--------------------	--VRTPI-------------	----SPSSSSSWSSWS----	-------SPS----------	--------------------	--------------------	--------------------	--------SSSFYSLL---S	S---FKASLTRPSSSSSVA-	-----------HHL------	---------AARNNDICR--	--------------------	--GLF---------------	----------------ATLV	I-------------------	--------------------	--------------------	--------------------	--------------------	--------------------	--------------------	--------------------	--------------------	--------------------	--------------------	-LLRMSAL------------	-----------TSAM-----	---------TDHL-TVQTTS	G-PVRGRSVTVQ--------	-G-RDVHVFTGIPYAK--PP	VDDLRFRKPVP-AEPW---H	-G---VLDATRLPATCVQER	-YEYFPGFSGE---EIWNPN	TNVSEDCLFMNIWA-PAKAR	LRHGRGTNGGEHS-------	-S--KTDQDHLIHSATPQNT	--TNGLPILIWIYGGGFMTG	SAT-LDIYNAEIMSAVGNVI	VASFQYRVGAFGFLHLSPVM	PG-FEEEAPGNVGLWDQALA	LRWLKENARAFGGNPEWMTL
Apimel_GB41856-RA	--------------------	--------------------	--------------------	--------------------	-------MTTR---------	--------------------	--------------------	--------------------	--------------------	--------------------	--------------------	--------------------	--------------------	--------------------	--------------------	--------------------	--------------------	------------IL------	--------------------	--------------------	--LLF---------------	----------------FLLL	S-------------------	--------------------	--------------------	--------------------	--------------------	--------------------	--------------------	--------------------	--------------------	--------------------	-----------------SCT	RPSRGNA-------------	-----------VPSS-----	---QRGNVHNDPL-VVETTS	G-LVRGFPRTVL--------	-D-KEVHVFYGIPFAK--PP	IGPLRFRKPLP-IEPW---H	-G---VLNATVLPNSCYQER	-YEYFPGFPGE---EMWNPN	TNISEDCLYLNIWV-PQKYR	LRHKGDGSPGGNGG------	------------------PR	--NGLLPLLVWIYGGGFMSG	TAT-LDVYNADIMAATSNVI	IASMQYRVGAFGFLYLNKHF	T--NSEEAPGNMGLWDQALA	LRWLRDNAEAFGGDPELITI
Nasvit_NV12498-RA	--------------------	--------------------	--------------------	--------------------	-------MAT----------	--------------------	--------------------	--------------------	--------------------	--------------------	--------------------	--------------------	--------------------	--------------------	--------------------	--------------------	--------------------	-----------MRL------	---------TERR---TR--	--------------------	T-IEF---------------	----------------SPLA	--------------------	--------------------	--------------------	--------------------	--------------------	--------------------	--------------------	--------------------	--------------------	--------------------	--------------------	-QLRLTA-------------	-----------VAYV-----	---------EDPL-IVETTS	G-LMRGLSRTIL--------	-D-REVHVYYGVPFAK--PP	VGPLRFRKPEP-LEPW---H	-G---VLNATLLPNSCVQER	-YEYFPGFEGE---EMWNPN	TNTSEDCLYMNLWV-PKKLR	LRHKGGGESTE---------	------------------RS	--LNGMPILVWIYGGGYMTG	TAT-LDVYDADMMAARSDAI	IASMQYRVGAFGFLYLSDYL	GK-ASDEAPGNMGLWDQAMA	LKWLKDNAKVFGGDPNLITI
Danple_DPOGS202609-TA	--------------------	--------------------	--------------------	--------------------	--------------------	--------------------	--------------------	--------------------	--------------------	--------------------	--------------------	--------------------	--------------------	--------------------	--------------------	--------------------	--------------------	--------------------	--------------------	--------------------	--------------------	--------------------	--------------------	--------------------	--------------------	--------------------	--------------------	--------------------	--------------------	--------------------	--------------------	--------------------	--------------------	--------------------	--------------------	--------------------	--------------------	--------------------	--------------------	--------------------	--------------------	--------------------	--------------------	--------------------	-----------------MSG	TAT-LDLYKADIMASSSDVI	VASMQYRVGAFGFLYLNKYF	SP-GSEEAPGNMGLWDQQMA	IRWIKDNAKAFGGDPELITL
Pluxyl_rna104	--------------------	--------------------	--------------------	--------------------	-------MIYN---------	--------------------	--------------------	--------------------	--------------------	--------------------	--------------------	--------------------	--------------------	--------------------	--------------------	--------------------	--------------------	--------------------	----------------SK--	--------------------	--IVF---------------	---------------TKLLL	C-------------------	--------------------	--------------------	--------------------	--------------------	--------------------	--------------------	--------------------	--------------------	--------------------	-----------------ICV	CGARGRS---W---------	----ANHHDTTTSTTPAPTT	TTPAPKNFHNDPL-IVETKS	G-LVKGYAKTVM--------	-G-REVHIFTGIPFAK--PP	LGPLRFRKPVP-IEPW---H	-G---VLEATAMPNSCYQER	-YEYFPGFEGE---EMWNPN	TNISEDCLYLNIWV-PQHLR	VRHHQDKPL-----------	------------------TE	--RPKVPILVWIYGGGYMSG	TAT-LDLYKADIMASSSDVI	VASMQYRVGAFGFLYLNKYF	SP-GSEEAAGNMGLWDQQLA	IRWIKDNARAFGGDPELITL
Rhopro_gene_RPRC003013-RA	--------------------	--------------------	--------------------	--------------------	--------------------	--------------------	--------------------	--------------------	--------------------	--------------------	--------------------	--------------------	--------------------	--------------------	--------------------	--------------------	--------------------	--------------------	--------------------	--------------------	--------------------	--------------------	--------------------	--------------------	--------------------	--------------------	--------------------	--------------------	--------------------	--------------------	--------------------	--------------------	--------------------	--------------------	--------------------	-----KLDEPDPL-IVQTRS	G-FVRGFSKTVL--------	-G-REVHVFTGIPFAK--PP	LGPLRFRRPVA-VEQW---H	-G---VLNATTMPNSCYQER	-YEYFPGFEGE---EMWNPN	TNISEDCLYLNIWV-PQKLR	LRHHNNAEEM----------	------------------AN	--RPKVPVLIWIYGGGYMSG	TAT-LDIYDADIVAATSDVI	VVSIQYRVGAFGFLYLEPVL	SP-GSDDAPGNMGLWDQAMA	IRWIKDNIANFGGDPELLTL
Tricas_TC000981_001	--------------------	--------------------	--------------------	--------------------	-------MGSN---------	--------------------	--------------------	--------------------	--------------------	--------------------	--------------------	--------------------	--------------------	--------------------	--------------------	--------------------	--------------------	---------LVVVV------	--------------------	--------------------	--VVV---------------	----------------VVVV	A-------------------	--------------------	--------------------	--------------------	--------------------	--------------------	--------------------	--------------------	--------------------	--------------------	-----------------SLS	ASARAYS---W---------	----------PSEET---TT	RPPQARDFHSDPL-VVETTS	G-LVRGKAKTVL--------	-G-REVHVFTGIPFAK--PP	IEQLRFRKPVP-IDPW---H	-G---ILDATKLPNSCYQER	-YEYFPGFEGE---EMWNPN	TNISEDCLYLNIWV-PQRLR	IRHHGEKLP-----------	------------------QD	--RPKVPVLVWIYGGGYMSG	TST-LDIYDADIIAATSDVI	VASMQYRVGAFGFLYLSKYF	PR-GSEEAPGNMGMWDQALA	IRWIKENAAAFGGDPDLITL
Dappul_mRNA26130	--------------------	--------------------	--------------------	--------------------	-------MGPF---------	--------------------	--------------------	--------------------	--------------------	--------------------	--------------------	-------VP-----------	--------------------	--------------------	--------------------	--------------------	------YQESRPAHHP----	----SWK-------------	--------------------	--------------------	--------------------	----------------PLVL	DGGQ-------EEQQ-----	QPRIKRDDSS----------	--------------------	--------------------	--------------------	--------------------	--------------------	--------------------	--------------------	-----------------S--	----------------SSSN	HNNKGRP-------------	-----------VVQE-----	---EHNVKDNSRL-LVQTLN	G-LVRGTTKTAL--------	-G-DTVDVFLGIPFAK--PP	LGNLRFKKPVP-IDPW---Q	-G---VYDAQHLPNSCQQER	-YDVFPGFRGE---EMWNPN	TPISEDCLYLNLWV-PTKLR	RSATN---------------	------------------NS	--HGNGTVLIWIYGGGYMSG	TST-LEVYDALILAGTNDII	VVSFNYRVGAFGFLYL----	---DDEDAPGNMGLYDQALA	IKWIKDNIRSFGGDPNSLTL
Pedhum_gene_PHUM391440-RA	--------------------	--------------------	--------------------	--------------------	-------MIL----------	--------------------	--------------------	--------------------	--------------------	--------------------	--------------------	--------------------	--------------------	--------------------	--------------------	--------------------	--------------------	--------------------	--------------------	--------------------	--TVV---------------	----------------GHIL	G-------------------	--------------------	--------------------	--------------------	--------------------	--------------------	--------------------	--------------------	--------------------	--------------------	-----------------TPW	SINSLSL-------------	-----------INTT-----	---ASRDYHTDPL-IVETTS	G-LVKGFSKTIL--------	-G-REVYVYLGIPFAK--PP	VGPLRFRRPMP-IDPW---H	-G---VYEAVTPPNSCFQER	-YEYFPGFEGE---EMWNPN	TNISEDCLYLNVWV-PQKVR	LRHGGSQEEN----------	--------------------	----------------YAKK	VSK-F-IXXVRFVNELTMII	-----HLVNNFFFFFF----	------------------IF	YRWLKDNAKVFGGNPNLITL
Cele_Y48B6A.7	--------------------	--------------------	--------------------	--------------------	-------MKPK---------	--------------------	--------------------	--------------------	--------------------	--------------------	--------------------	--------------------	--------------------	--------------------	--------------------	--------------------	--------------------	----------LAFF------	---------AF---------	--------------------	F-IFI---------------	----------------TVFI	D-------------------	--------------------	--------------------	--------------------	--------------------	--------------------	--------------------	--------------------	--------------------	--------------------	--------------------	--------------------	-----------SVQA-----	---------VHPV-VLETKL	G-DIKGTEFFFL--------	-S-KKIRTFFGVPFAE--PA	VEDFRFRKPRE-KKQW---R	-G---LYDATKPANACFQTR	-DNYNTSFWGS---EMWNAN	TQISEDCLYLNIWA-PAD--	--------------------	--------------------	--AYNLTVMVWFFGGGFYSG	SPS-LSIYDGKALTSTQNVI	VVNINYRLGPFGFLYL----	---GHPDAPGNMGLLDQQLA	LHWVRQNIVSFGGNPDKVAV
Octbim_Ocbimv22010460m	--------------------	--------------------	--------------------	--------------------	--------------------	--------------------	--------------------	--------------------	--------------------	--------------------	--------------------	--------------------	--------------------	--------------------	--------------------	--------------------	--------------------	--------------------	--------------------	--------------------	--------------------	--------------------	--------------------	--------------------	--------------------	--------------------	--------------------	--------------------	--------------------	--------------------	--------------------	--------------------	--------------------	--------------------	--------------------	--------------------	--------------------	--------------------	--------------------	--------------------	--------------------	--------------------	--------------------	--------------------	--------------------	--------------------	--------------------	--------------------	--------------------
Octbim_Ocbimv22033431m	--------------------	--------------------	--------------------	--------------------	-------MEGM---------	--------------------	--------------------	--------------------	--------------------	--------------------	--------------------	--------------------	--------------------	--------------------	--------------------	--------------------	--------------------	--------------------	-----------------K--	--------------------	Y-ILI---------------	----------------ISLL	K-------------------	--------------------	--------------------	--------------------	--------------------	--------------------	--------------------	--------------------	--------------------	--------------------	--------------------	--------------------	-----------TFVH-----	---------AEDQ-IIDTTT	G-KINGSTVLVQ--------	-N-VKLDVFLGIPFAK--PP	VGNLRFRRPEQ-IERW---S	-G---IKETKEHVSACAQFE	-DNTFNDVPGA---DLWKIK	ANISEDCLYLNIWT-PTE--	--------------------	------------------AR	KSRSNLTTMIWIYGGGFIFG	SST-LGIYDGKWLAVSQNII	VASFNYRLGPFGFLSL----	---NDERAPGNMGLLDQNLA	IKWIHDNIASFGGDPDKLTL
Octbim_Ocbimv22033429m	--------------------	--------------------	--------------------	--------------------	--------------------	--------------------	--------------------	--------------------	--------------------	--------------------	--------------------	--------------------	--------------------	--------------------	--------------------	--------------------	--------------------	--------------------	--------------------	--------------------	--------------------	--------------------	--------------------	--------------------	--------------------	--------------------	--------------------	--------------------	--------------------	--------------------	--------------------	--------------------	--------------------	--------------------	--------------------	--------------------	--------------------	--------------------	--------------------	--------------------	--------------------	------CLYLNIWA-PTE--	--------------------	------------------AR	KFHSNLTTMIWIYGGGFISG	SSA-KDVFDGRWLAVSQNII	VASLNYRLGPFGFLSL----	---DDERAPGNMGLLDQNLA	IKWIHDNIASFGGDPDKLTL
Octbim_Ocbimv22013598m	--------------------	--------------------	--------------------	--------------------	-------MEEL---------	--------------------	--------------------	--------------------	--------------------	--------------------	--------------------	--------------------	--------------------	--------------------	--------------------	--------------------	--------------------	--------------------	-----------------K--	--------------------	Y-IFI---------------	----------------ISLL	I-------------------	--------------------	--------------------	--------------------	--------------------	--------------------	--------------------	--------------------	--------------------	--------------------	--------------------	--------------------	-----------TYVH-----	---------AEDP-VIDTTT	G-KINGSTISVQ--------	-N-FDLDVFLGIPFAK--PP	VGNLRFRRPET-IEKW---S	-G---IKETKKYGSSCEQFI	-ES--NDAADA---DSW--K	NNLSEDCLYLNIWA-PTE--	--------------------	------------------AR	KFHSNLTTMIWIYGGGFISG	SSA-KDVFDGRWLAVSQNII	VASLNYRLGPF---------	--------------------	--------------------
Octbim_Ocbimv22038398m	--------------------	--------------------	--------------------	--------------------	-------MEGL---------	--------------------	--------------------	--------------------	--------------------	--------------------	--------------------	--------------------	--------------------	--------------------	--------------------	--------------------	--------------------	--------------------	-----------------K--	--------------------	Y-IFI---------------	----------------ISLL	Q-------------------	--------------------	--------------------	--------------------	--------------------	--------------------	--------------------	--------------------	--------------------	--------------------	--------------------	--------------------	-----------TSIY-----	---------AQDP-IIDTTT	G-KIKGSTISVQ--------	-N-VDLDVFLGIPFAK--PP	VGNLRFRRPEP-IERW---S	-G---IKDTKQHVAACVQPE	-NKKYDHLEGS---EIWKIK	TNISEDCLYLNIWA-PTE--	--------------------	------------------SR	KSRSNLTTMIWIYGGSFVSG	STT-VELYNGKWIAASQNII	VASMNYRVGPFGFLSL----	---NDERAPGNMGLLDQNLA	IKWIRDNIASFGGDPDKLTL
Skow_gene_PAC_23921262	--------------------	--------------------	--------------------	--------------------	--------------------	--------------------	--------------------	--------------------	--------------------	--------------------	--------------------	--------------------	--------------------	--------------------	--------------------	--------------------	--------------------	------------ML------	---------ACI----QS--	--------------------	T-VVL---------------	----------------LLFL	V-------------------	---VF---------------	--------------------	--------------------	--------------------	--------------------	--------------------	--------------------	--------------------	--------------------	--------------------	--------------------	-----------THED-----	---------DTGP-IIQTLY	G-KVRGKRVDIL--------	-D-TYVDAFLAIPYAD--PP	VGERRFTLPEPTVRQW---E	-G---VRNATEYSSSCWQKP	-DRALGDFVGT---DMWNTE	GPQSEDCLYLNIWT-PQHP-	--------------------	------------------RH	--KTPLPVLVWIHGGSFVTG	SGS-LAVYNGTTLAAVEQVI	VVTLNYRLNTFGFLAL----	---ENTDSPGNMGLMDQVMA	LQWIHDNIQFFNGNHDQVTL
Tadh_TriadT1836	--------------------	--------------------	--------------------	--------------------	--------------------	--------------------	--------------------	--------------------	--------------------	--------------------	--------------------	--------------------	--------------------	--------------------	--------------------	--------------------	--------------------	--------------------	--------------------	--------------------	--------------------	--------------------	--------------------	--------------------	--------------------	--------------------	--------------------	--------------------	--------------------	--------------------	--------------------	--------------------	--------------------	--------------------	--------------------	-----------QL-IVSTTA	G-SVSGKIVNTN--------	-G-TDQFAYLGIPYAQ--PP	VGQLRFKPPVP-KEQW---S	-S---VLNATEYQKDCSQPN	-------LVGPL--SQNSHK	IQVSEDCLYLNIFT-PNP--	--------------------	------------------SK	--AGNMSVLVWIHGGGFLYG	TGA---WWQGQILSANENIV	VVTINYRLGIFGFMTSGEKD	A--NQRTIPANLALQDQNLA	LKWVRENIENFGGNKDQITI
Tadh_TriadT2392	--------------------	--------------------	--------------------	--------------------	--------------------	--------------------	--------------------	--------------------	--------------------	--------------------	--------------------	--------------------	--------------------	--------------------	--------------------	--------------------	--------------------	--------------------	--------------------	--------------------	--------------------	--------------------	--------------------	--------------------	--------------------	--------------------	--------------------	--------------------	--------------------	--------------------	--------------------	--------------------	--------------------	--------------------	--------------------	---------NAQL-IIPTNY	G-FVTGTTIKTN--------	-S-LTQFAYLGIPYAQ--PP	INQLRFEPPVP-VKSW---K	-G---VLNVTQYQSSCPQRL	-PIRF-----T---DSKSPS	SQINEDCLYLNIFT-SNP--	--------------------	------------------SN	--VANMSVLVYIHGGGYVLG	SGS---QWQGQILAAHENIV	VVTINYRVGVLGFMTSGEED	S--ARRAIQANLGLLDQSLA	LQWVKDNIENFGGNPDFITI
Tadh_TriadT34708	--------------------	--------------------	--------------------	--------------------	--------------------	--------------------	--------------------	--------------------	--------------------	--------------------	--------------------	--------------------	--------------------	--------------------	--------------------	--------------------	--------------------	--------------------	--------------------	--------------------	--------------------	--------------------	--------------------	--------------------	--------------------	--------------------	--------------------	--------------------	--------------------	--------------------	--------------------	--------------------	--------------------	--------------------	-----------MPFS-----	---------NAQL-IIPTKN	G-LVSGKTIITN--------	-D-RTQFAYFGIPYAQ--PP	INELRFKPPVP-VKSW---N	-G---VLNATQYQYTCPQRL	-PLDF----YT---EPNSLA	SKTSEDCLYLNIFT-SNP--	--------------------	------------------SR	--AGNMSVLFYIHGGGYRGG	SGA---RWGGQILAAHEDIV	VVTINYRIGILGFMTSGEED	I--AKRAILANNGLKDQSLA	LQWVKDNIENFGGNPDFITL
Tadh_TriadT34819	--------------------	--------------------	--------------------	--------------------	--------------------	--------------------	--------------------	--------------------	--------------------	--------------------	--------------------	--------------------	--------------------	--------------------	--------------------	--------------------	--------------------	--------------------	--------------------	--------------------	--------------------	--------------------	--------------------	--------------------	--------------------	--------------------	--------------------	--------------------	--------------------	--------------------	--------------------	--------------------	--------------------	--------------------	--------------------	--------------------	--------------------	--------------------	--------------------	--------------------	--------------------	--ISEDCLYLNIFT-SNP--	--------------------	------------------SN	--TGNMSVLVFIHGGGYTSG	SGA---RWHGQILAAHEDIV	VITINYRLGVLGFMSS----	------AIQANLGLLDQSLA	LQWVKDNIENFGGNPQHITI
Tadh_TriadT32031	--------------------	--------------------	--------------------	--------------------	-------MAVH---------	--------------------	--------------------	--------------------	--------------------	--------------------	--------------------	--------------------	--------------------	--------------------	--------------------	--------------------	--------------------	--------------------	----------------LS--	--------------------	W-ILL---------------	----------------ALVL	T-------------------	---LF---------------	--------------------	--------------------	--------------------	--------------------	--------------------	--------------------	--------------------	--------------------	--------------------	--------------------	-----------VPNN-----	---------SGQI-TVRTDN	G-LISGKSDIID--------	-G-TTVHSYLGIPYVQ--PP	IGSLRFMPPKALTSAW---S	-G---VLNGSQYKNSCPQFT	------PVGGT---QPNTPE	HQINEDCLYINVFT-TKP--	--------------------	------------------VA	--VANMSVLVWIHGGGFIVG	TGA---GWKMQTLAAKEGIV	VVSMNYRLGAFGFLTSGEDN	P--GNNAIQPNLGILDQQMA	LKWVQDNIENFGGNKEAVTI
Tadh_TriadT32071	--------------------	--------------------	--------------------	--------------------	-------MAVH---------	--------------------	--------------------	--------------------	--------------------	--------------------	--------------------	--------------------	--------------------	--------------------	--------------------	--------------------	--------------------	--------------------	----------------LS--	--------------------	W-ILS---------------	----------------ALVL	I-------------------	---LF---------------	--------------------	--------------------	--------------------	--------------------	--------------------	--------------------	--------------------	--------------------	--------------------	--------------------	-----------VPNS-----	---------SGQI-IVRTDK	G-LIRGNSEIID--------	-G-TTVHSYLGIPYVQ--PP	IGPLRFMPPKALTSAW---S	-G---VLNASRYKSSCPQRL	-------------------S	VNLNEDCLHVNVFT-TRP--	--------------------	------------------VV	--TANMSVLVWIHGGGFISG	SGS---FWKMQTLAAKEGIV	IVSMNYRLGALGFLTSGEDN	P--GNDAIQPNLGILDQQMA	LRWVQDNIENFGGNKEAVTV
Tadh_TriadT64430	--------------------	--------------------	--------------------	--------------------	--------------------	--------------------	--------------------	--------------------	--------------------	--------------------	--------------------	--------------------	--------------------	--------------------	--------------------	--------------------	--------------------	--------------------	--------------------	--------------------	--------------------	--------------------	--------------------	--------------------	--------------------	--------------------	--------------------	--------------------	--------------------	--------------------	--------------------	--------------------	--------------------	--------------------	--------------------	--------------------	--------------------	--------------------	--------------------	--------------------	--------------------	--------------------	--------------------	--------------------	--------------------	--------------------	--------------------	--------------------	--------------------
Tadh_TriadT61106	--------------------	--------------------	--------------------	--------------------	-------MAYY---------	--------------------	--------------------	--------------------	--------------------	--------------------	--------------------	--------------------	--------------------	--------------------	--------------------	--------------------	--------------------	--------------------	----------------CF--	--------------------	H-ASI---------------	----------------FIIL	G-------------------	---IL---------------	--------------------	--------------------	--------------------	--------------------	--------------------	--------------------	--------------------	--------------------	--------------------	--------------------	-----------TSNS-----	---------IGQI-IVNTDK	G-LVRGTTELVG--------	-Q-TTLHKYLGIPFAE--PP	IGVNRFKPSRPLNSSW---P	-G---VLNATKYSSSCIQFV	------PVFRS---PLTAPE	SIINENCLYLNVFT-TAP--	--------------------	------------------SI	--AGNKSVMVWIHGGGYIGG	SGA---NWQPQTLAVTEDIV	VVTMNYRLGIFGFTTSGEAN	A--NSRSIQANLGFLDQQLA	MAWVQNNIEQFGGKKDAVTL
Tadh_TriadT32085	--------------------	--------------------	--------------------	--------------------	--------------------	--------------------	--------------------	--------------------	--------------------	--------------------	--------------------	--------------------	--------------------	--------------------	--------------------	--------------------	--------------------	--------------------	--------------------	--------------------	--------------------	--------------------	--------------------	--------------------	--------------------	--------------------	--------------------	--------------------	--------------------	--------------------	--------------------	--------------------	--------------------	--------------------	--------------------	--------------MVHTNK	G-PVAGIDFNVE--------	-G-KTVYGYLGIPFAQ--PP	VGSLRFQPPQPIETVW---K	-Q---PFDATSLPYACPQGL	------PIPDL---SQDTKH	GQIREDCLYINVWT-PSA--	--------------------	------------------SS	--TSKLPVFVFIHGGAYFYG	SGS---RWQGKVLASNQNII	VVTMNYRLGAFGFMTPGEKV	D--GKHVIEPNLGLYDQRLA	LQWVRENIAQFGGDPNKITA
Tadh_TriadT19080	--------------------	--------------------	--------------------	--------------------	-------MAYV---------	--------------------	--------------------	--------------------	--------------------	--------------------	--------------------	--------------------	--------------------	--------------------	--------------------	--------------------	--------------------	----------LRYL------	--------------------	--------------------	--III---------------	---------------NAGLL	S-------------------	---IA---------------	--------------------	--------------------	--------------------	--------------------	--------------------	--------------------	--------------------	--------------------	--------------------	----VLI-------------	-----------SANN-----	---------DDSA-TINIAN	G-PIQGKKEAIL--------	-N-NTIYSFLGIPYAL--PP	IGSRRYQRAVPIKSKW---K	-K---TRQCFHYQSSCSQHR	SPTSF--YDRT---NPNGPE	YNFSEDCLYVNVFT-PTL--	--------------------	------------------VA	--SDNLPVIVWIHGGSMLHG	NGA---WWHGQTLASHENVI	VVTINYRLGSFGLLATRNSA	---NKVIIEPNLSLWDQNQA	LKWIQNNIAYFGGNAKNIVL
Tadh_TriadT52793	--------------------	--------------------	--------------------	--------------------	-------MACL---------	--------------------	--------------------	--------------------	--------------------	--------------------	--------------------	--------------------	--------------------	--------------------	--------------------	--------------------	--------------------	----------LRNL------	--------------------	--------------------	--III---------------	---------------KMILL	S-------------------	---LA---------------	--------------------	--------------------	--------------------	--------------------	--------------------	--------------------	--------------------	--------------------	--------------------	----VHL-------------	-----------DATK-----	---------DDSI-TINISN	G-PIQGKKQVIL--------	-D-KTIYSFKGIPFAQ--PP	IGSLRYQRPVPYESKW---E	-K---PLPCFQYKSTCSQYR	SPTSF--FDRS---NPNGPE	MKISEDCLYLDVFT-PTT--	--------------------	------------------KS	--SDQLPVIVWVHGGSLLHG	DGS---WWHGQTLSSYENVI	VVLINYRLGSFGFLAARNAA	---HKVLIEPNVGFYDQALA	LKWVLANIASFGGNPNNVLL
Cint_ENSCINT00000009596	--------------------	--------------------	--------------------	--------------------	-------MLDL---------	--------------------	--------------------	--------------------	--------------------	--------------------	--------------------	-------SP-----------	--------------------	----------------C---	--------------------	--------------------	----------------V---	----------PSLL------	---------CC---------	--------------------	--IFV---------------	----------------CVIY	E-------------------	--------------------	--------------------	--------------------	--------------------	--------------------	--------------------	--------------------	--------------------	--------------------	--------------------	--------------------	-----------VQAS-----	---------SNGL-VVQTMY	G-SVRGKHVESPPR------	-H-QRIAAFLGIPFAS--PP	VGELRFAAPQP-PLSW---E	PD---VRQTTEFGNSCVQID	-DEVFGNFRGS---QMWNAP	NLKSEDCLYLNIWT-PRIP-	--------------------	-------------T---STR	--SQPLAVMVWIYGGSFYSG	TTA-LALYDGRYLAAQGGVV	VVSINYRLGPLGFLA-----	---PLAGTPGNAGLLDQQLA	LKWVRDNIRAFGGNPDNVTL
Nvec_EDO37548	--------------------	--------------------	--------------------	--------------------	--------------------	--------------------	--------------------	--------------------	--------------------	--------------------	--------------------	--------------------	--------------------	--------------------	--------------------	--------------------	--------------------	--------------------	--------------------	--------------------	--------------------	--------------------	--------------------	--------------------	--------------------	--------------------	--------------------	--------------------	--------------------	--------------------	--------------------	--------------------	--------------------	--------------------	--------------------	--------------------	--------------------	--------FVGVPYAS--PP	LGKLRFVPPRP-PKSW---S	PR---IYEATRYGNVCLQDT	-SKRILSSIKTLIPGIADPA	AMLSEDCLYLNIVE-PGE--	--------------------	------------------PP	I-SDKYPVMVYIPGQDYSSG	TSL-DSL--GHALALKE-VV	VVSIQYRLGPFGFLTSE---	---KGESVQGNQGLLDQVQA	LKWVKENIENFNGDPSQVTI
Nvec_EDO37610	--------------------	--------------------	--------------------	--------------------	-------MVLL---------	--------------------	---R----------------	--------------------	--------------------	--------------------	--------------------	--------------------	--------------------	--------------------	--------------------	--------------------	--------------------	--------------------	--------------------	--------------------	G-LML---------------	----------------TVFL	R-------------------	--------------------	--------------------	--------------------	--------------------	--------------------	--------------------	--------------------	--------------------	--------------------	--------------------	--------------------	-----------LGIT-----	---------ASAS-LVRTKQ	G-YVRGLRQQFDAKS----E	DNVDTVYKFLGVPYAE--PP	VKNLRFKGPIP-PRSW---A	PS---IYEATEFKDICTQSY	-RHYGGSINNA---WPTFTE	KRFSEDCLYLNIYT-PSI--	--------------------	------------------NP	D-GTHYPVIFYIHGGGFFAG	TPI-RDVTPGEFLP-LRGIV	LVTVQYRLGIFGFLTT----	---GDAEAPGNAGLLDQVEA	LQWTKRNIFNFGGEPNNITI
Stypis_Spis7731	--------------------	--------------------	--------------------	--------------------	-------MLPTLTS------	----------------EWTG	ERH-SK--------------	--------------------	--------------------	--------------------	--------------------	---ITSFLPDSHLI------	-----------AALIK----	--------------------	--------------------	--------------------	--------------------	---------EKMAL------	---------KIHA---PR--	--------------------	R-MLF---------------	----------------MVFL	A-------------------	--ML----------------	--------------------	--------------------	--------------------	--------------------	--------------------	--------------------	--------------------	--------------------	--------------------	----FYA-------------	-----------DQAV-----	---------DPGV-VIKTKL	G-SLQGLTQVIPNAH----G	SA-TAIHKFLGIPYAA--PP	IDKLRFAPPQP-HPGW---K	-G---VRQATQFRSICMQMI	-QHYNVSIRQAW-EGFAEAE	ENISEDCLYLNIYT-PQN--	--------------------	------------------AS	RFHQRYPVLAYIHGGGFFAG	TPV-RVVSPGEYLP-TRGII	LVSIQYRLGPFGFFTT----	---GDSIAPGNYGMLDQVEA	LRWIQGNIEAFGGDPSKVTL
Tadh_TriadT31975	--------------------	--------------------	--------------------	--------------------	-------MKLT---------	--------------------	--------------------	--------------------	--------------------	--------------------	--------------------	--------------------	--------------------	--------------------	--------------------	--------------------	--------------------	--------------------	----------------SF--	--------------------	F-ILF---------------	----------------SIVI	N-------------------	--SL----------------	--------------------	--------------------	--------------------	--------------------	--------------------	--------------------	--------------------	--------------------	--------------------	--------------------	-----------ITQS-----	---------FSSV-IVTTNY	G-DVIGRSGIIN--------	-G-KQVSFFLGLPYAI--PP	LGKYRFQAPQP-IPQS---S	-GRIRRYDARLYKPSCIQPT	------PIPWT---NPTTAQ	ANIHEDCLYLNVFT-PSL--	--------------------	------------------NK	--TDKLPVFVWIDGTSSTEG	SGS---RWMATTLASQANVV	VVTFNYRLGVFGFLTTAELK	S--HGRQIPANIALLDQQVA	LRWVQDNIDHFGGNPRAVTV
Brumal_Bm8527	--------------------	--------------------	--------------------	--------------------	-------MMHP---------	--------------------	--------------------	--------------------	--------------------	--------------------	--------------------	--------------------	--------------------	--------------------	--------------------	--------------------	--------------------	--------------------	-----------------Y--	--------------------	F-ATF---------------	----------------YLFL	FT------------------	--AI----------------	--------------------	--------------------	--------------------	--------------------	--------------------	--------------------	--------------------	--------------------	--------------------	-EIIYAS-------------	-----------RLSS-----	---------KDET-TVRTKL	G-IIRGIQQQFD--------	-D-TFVNAYLGIPFAQ--PP	IGNRRFALPEM-IEPW---Q	-G---ELEAQKPARTCYITP	-DSQFPQFPGA---EMWNPP	NVFDEDCLALNMWV-PEK--	--------------------	--------------------	---HDGKVMVWIYGGGFYSG	SPS-LDLYDGRVLASRQKTI	VVNINYRLGPFGFLYFG---	---SRSSIPGNMGLMDQQLA	LRWIYENIASFGGDPNKITL
Cele_Y44E3A.2	--------------------	--------------------	--------------------	--------------------	-------MRAPVIG------	--------------------	--------------------	--------------------	--------------------	--------------------	--------------------	--------------------	--------------------	--------------------	--------------------	--------------------	--------------------	-----------RHL------	---------TYHV--FCQ--	--------------------	F-ALV---------------	----------------TLFI	VR------------------	--RI----------------	--------------------	--------------------	--------------------	--------------------	--------------------	--------------------	--------------------	--------------------	--------------------	-----EP-------------	-----------RSIV-----	---------RGDH-VVHTPL	G-TIRGVGQTFD--------	-G-AKVSAFLGVPYAK--PP	IGSRRFKMAEM-IDRW---S	-G---ELEARTLAKTCYLTI	-DSAFPQFPGA---EMWNPP	GAISEDCLNMNIWV-PED--	--------------------	--------------------	---HDGSVMVWIYGGGFFSG	TPS-LDLYSGSVFAAKEHTI	VVNVNYRLGPFGFLYFG---	---DDSPIQGNMGLMDQQLA	LRWVHENIGAFGGDRSRVTL
Biogla_gene_BGLB017250-RA	--------------------	--------------------	--------------------	--------------------	-------MMVK---------	--------------------	--------------------	--------------------	--------------------	--------------------	--------------------	--------------------	--------------------	--------------------	--------------------	--------------------	--------------------	----------ENYL------	---------R------RY--	--------------------	F-ALF---------------	--------------QVALLV	WS------------------	--NI----------------	--------------------	--------------------	--------------------	--------------------	--------------------	--------------------	--------------------	--------------------	--------------------	--------------------	-----------IRVR-----	---------CNGP-IINTDK	G-QVQGLTKYLD--------	-G-KKYDVFFGIPYAK--PP	LGSLRYRLPVP-PDRF---E	-G---VLNATTLPNSCIQAF	-DNFFPGFIGS---NIWNTN	TPKSEDCLYLNVWV-PRT--	--------------------	------------------NP	P-YHDKAVIVWIYGGSFNSG	TST-IDIYQADRLAVDQDVI	VVSIQYRIGSIGFLAL----	---NTVEAPGNAGLYDQNMA	VQWVTNNIHNFGGSNSKITL
Sman_Smp_136690.1	--------------------	--------------------	--------------------	--------------------	-------MLLS---------	--------------------	--------------------	--------------------	--------------------	--------------------	--------------------	--------------------	--------------------	--------------------	--------------------	--------------------	--------------------	----------FTHL------	---------SVV--------	--------------------	--SLF---------------	----------------SIII	IPT-----------------	--TV----------------	--------------------	--------------------	--------------------	--------------------	--------------------	--------------------	--------------------	--------------------	--------------------	--------------------	-----------KSNT-----	---------LKPIEIPLTHG	G-SVIGKEEIVN-ID----G	QE-VKVNSFLGIPYAS--KP	IGKLRFAPPEK-HPGW---K	-G---KYNATTLSPTCWQYI	-FTGFDAVNAAG--KMWINN	TEMSEDCLYLNVWT-PKS--	--------------------	------------------SV	D-SPHLPVMVWIYGGGFTSG	SAN-LQVYNGAILSATQNVI	IVSMQYRVGAFGFLRLKPNI	TDQTQTDALGNQGLLDQLMA	LKWVSENIGQFHGDPNQVTI
Sman_Smp_154600.1	--------------------	--------------------	--------------------	--------------------	-------MSYGIVM------	--------------------	--------------------	--------------------	--------------------	--------------------	--------------------	--------------------	--------------------	--------------------	--------------------	--------------------	--------------------	----------NMNL------	---------CII----TS--	--------------------	F-LLLDP-------------	---VLSSRLNAFQNVNNVLI	PSIE----------------	-NTII---------------	--------------------	--------------------	--------------------	--------------------	--------------------	--------------------	--------------------	--------------------	--------------------	-NNSIAADI-----------	----DLHNDKTTICS-----	---------SDNP-VVHTSV	G-IYCGLREIVHWPN----G	PA-SMVDVYYGIRYAQ--SP	TGSLRFKKPVEPIPEP---K	-K---IFMADKLPPTCPQPK	-DTMFQNSAAA---RMWVPN	TPMSEDCLFLNIWV-PIKES	--------------------	-------------NGSHPNS	--KEKLAVMLWIYGGSFYMG	TST-LSVYDARFLAARQNII	VASMNYRLGSFGFLYM----	---NTEEAPGNMGLWDQRLA	MKWIKDHIEHFGGDPYRITL
Aipt_gene_KXJ27710.1	--------------------	--------------------	--------------------	--------------------	-------MPSM---------	--------------------	--------------------	--------------------	--------------------	--------------------	--------------------	--------------------	--------------------	--------------------	--------------------	--------------------	--------------------	--------------------	----------------TS--	--------------------	Y-VWA---------------	----------------SVLF	T-------------------	---L----------------	--------------------	--------------------	--------------------	--------------------	--------------------	--------------------	--------------------	--------------------	--------------------	--------------------	-----------VNSA-----	---------VAYD-VITTTS	G-SVRGQGIILR--------	TG-KRLIKFLGIPYAQ--AK	----RFEPPRQ-PTPW---N	-Y---TLQVTHFGKICPQPT	-KIPPLNIKP----------	ENISENCLNLNIFV-PNTTA	F-------------------	-----------------QNK	--RSSYAVLVMLHGGGFNIG	GGF---SFDGSILATEGEVI	VITINYRLGALGFLSL----	---GEEDLDGNYGLLDVIES	LRWXKNNIKRFGGDPNRVTV
Anoatr_AATE014052-RA	--------------------	--------------------	--------------------	--------------------	-------MKRRSTDG-----	--------------------	--------------------	--------------------	--------------------	--------------------	--------------------	--------------------	--------------------	--------------------	--------------------	--------------------	--------------------	--------------------	--------------------	--------------------	--------------------	--------------------	--------------------	--------------------	--------------------	--------------------	--------------------	--------------------	--------------------	--------------------	--------------------	--------------------	--------------------	--------------------	-----------THASR----	--------R-----------	--ELAGDGLSVGPGG----W	TGKAHLFISHGLPNVKKNPP	-------------------Q	-SP-----------------	--------------------	---------------PKR--	--------------------	--------------------	--------------------	--------------------	--------------------	--------------------	-TWDQSERGEFGARVFRVTA
[truncated: 44 more columns]

## Sheet: C) data sources
Species abbreviation	Species	Data source	Taxonomy
Hsap	Homo sapiens	Ensembl 92	Metazoa	Bilateria	Chordata	Vertebrata	Mammalia
Mondom	Monodelphis domestica	Ensembl 92	Metazoa	Bilateria	Chordata	Vertebrata	Mammalia
Mmus	Mus musculus	Ensembl 92	Metazoa	Bilateria	Chordata	Vertebrata	Mammalia
Oana	Ornithorhynchus anatinus	Ensembl 92	Metazoa	Bilateria	Chordata	Vertebrata	Mammalia
Xtro	Xenopus tropicalis	Ensembl 92	Metazoa	Bilateria	Chordata	Vertebrata	Amphibia
Ggal	Gallus gallus	Ensembl 92	Metazoa	Bilateria	Chordata	Vertebrata	Dinosauria
Drer	Danio rerio	Ensembl 92	Metazoa	Bilateria	Chordata	Vertebrata	Actinopterygii
Cint	Ciona intestinalis	Ensembl 92, strain KH	Metazoa	Bilateria	Chordata	Tunicata
Oikdio	Oikopleura dioica	Genoscope, Assembly v3, Annotation v1	Metazoa	Bilateria	Chordata	Tunicata
Brabel	Branchiostoma belcheri	same as AS	Metazoa	Bilateria	Chordata	Cephalochordata
Spur	Strongylocentrotus purpuratus	Ensembl Metazoa 39 v3.1	Metazoa	Bilateria	Ambulacraria	Echinodermata
Skow	Saccoglossus kowalevskii	OIST v3	Metazoa	Bilateria	Ambulacraria	Hemichordata
Ptyfla	Ptychodera flava	OIST v3	Metazoa	Bilateria	Ambulacraria	Hemichordata
Dappul	Daphnia pulex	JGI v1.1 20110204	Metazoa	Bilateria	Ecdysozoa	Arthropoda	Crustacea
Lepsal	Lepeophtheirus salmonis	Ensembl Metazoa 39, LSalAtl2s	Metazoa	Bilateria	Ecdysozoa	Arthropoda	Crustacea
Apimel	Apis mellifera	Ensembl Metazoa 39, Amel_4.5	Metazoa	Bilateria	Ecdysozoa	Arthropoda	Insecta
Nasvit	Nasonia vitripennis	Ensembl Metazoa 39, Nvit_2.1	Metazoa	Bilateria	Ecdysozoa	Arthropoda	Insecta
Anogam	Anopheles gambiae (S)	Vectorbase PEST AgamP4.9	Metazoa	Bilateria	Ecdysozoa	Arthropoda	Insecta
Anocol	Anopheles coluzzii (M)	Vectorbase Mali-NIH AcolM1.6	Metazoa	Bilateria	Ecdysozoa	Arthropoda	Insecta
Anoara	Anopheles arabiensis	Vectorbase Dongola AaraD1.8	Metazoa	Bilateria	Ecdysozoa	Arthropoda	Insecta
Anoqua	Anopheles quadriannulatus	Vectorbase SANGWE AquaS1.8	Metazoa	Bilateria	Ecdysozoa	Arthropoda	Insecta
Anomel	Anopheles melas	Vectorbase CM1001059_A AmelC2.5	Metazoa	Bilateria	Ecdysozoa	Arthropoda	Insecta
Anomer	Anopheles merus	Vectorbase MAF AmerM2.6	Metazoa	Bilateria	Ecdysozoa	Arthropoda	Insecta
Anochr	Anopheles christyi	Vectorbase ACHKN1017 AchrA1	Metazoa	Bilateria	Ecdysozoa	Arthropoda	Insecta
Anoepi	Anopheles epiroticus	Vectorbase Epiroticus2 AepiE1.6	Metazoa	Bilateria	Ecdysozoa	Arthropoda	Insecta
Anomin	Anopheles minimus	Vectorbase MINIMUS1 AminM1.6	Metazoa	Bilateria	Ecdysozoa	Arthropoda	Insecta
Anocul	Anopheles culicifacies	Vectorbase A-37 AculA1.5	Metazoa	Bilateria	Ecdysozoa	Arthropoda	Insecta
Anofun	Anopheles funestus	Vectorbase FUMOZ AfunF1.8	Metazoa	Bilateria	Ecdysozoa	Arthropoda	Insecta
Anoste	Anopheles stephensi	Vectorbase Indian AsteI2.3	Metazoa	Bilateria	Ecdysozoa	Arthropoda	Insecta
Anomac	Anopheles maculatus	Vectorbase maculatus3 AmacM1.5	Metazoa	Bilateria	Ecdysozoa	Arthropoda	Insecta
Anofar	Anopheles farauti	Vectorbase FAR1 AfarF2.4	Metazoa	Bilateria	Ecdysozoa	Arthropoda	Insecta
Anodir	Anopheles dirus	Vectorbase WRAIR2 AdirW1.7	Metazoa	Bilateria	Ecdysozoa	Arthropoda	Insecta
Anoatr	Anopheles atroparvus	Vectorbase EBRO AatrE2.1	Metazoa	Bilateria	Ecdysozoa	Arthropoda	Insecta
Anosin	Anopheles sinensis	Vectorbase SINENSIS AsinS2.4	Metazoa	Bilateria	Ecdysozoa	Arthropoda	Insecta
Anoalb	Anopheles albimanus	Vectorbase STECLA AalbS2.5	Metazoa	Bilateria	Ecdysozoa	Arthropoda	Insecta
Anodar	Anopheles darlingi	Vectorbase Coari AdarC3.7	Metazoa	Bilateria	Ecdysozoa	Arthropoda	Insecta
Aedaeg	Aedes aegypti	Vectorbase LVP_AGWG AaegL5.1	Metazoa	Bilateria	Ecdysozoa	Arthropoda	Insecta
Aedalb	Aedes albopictus	Vectorbase Foshan AaloF1.2	Metazoa	Bilateria	Ecdysozoa	Arthropoda	Insecta
Culqui	Culex quinquefasciatus	Vectorbase Johannesburg CpipJ2.4	Metazoa	Bilateria	Ecdysozoa	Arthropoda	Insecta
Droana	Drosophila ananassae	Flybase r1.05	Metazoa	Bilateria	Ecdysozoa	Arthropoda	Insecta
Droere	Drosophila erecta	Flybase r1.05	Metazoa	Bilateria	Ecdysozoa	Arthropoda	Insecta
Drogri	Drosophila grimshawi	Flybase r1.05	Metazoa	Bilateria	Ecdysozoa	Arthropoda	Insecta
Dromel	Drosophila melanogaster	Flybase r6.21	Metazoa	Bilateria	Ecdysozoa	Arthropoda	Insecta
Dromoj	Drosophila mojavensis	Flybase r1.04	Metazoa	Bilateria	Ecdysozoa	Arthropoda	Insecta
Droper	Drosophila persimilis	Flybase r1.3	Metazoa	Bilateria	Ecdysozoa	Arthropoda	Insecta
Dropse	Drosophila pseudoobscura	Flybase r3.04	Metazoa	Bilateria	Ecdysozoa	Arthropoda	Insecta
Drosec	Drosophila sechellia	Flybase r1.3	Metazoa	Bilateria	Ecdysozoa	Arthropoda	Insecta
Drosim	Drosophila simulans	Flybase r2.02	Metazoa	Bilateria	Ecdysozoa	Arthropoda	Insecta
Drovir	Drosohpila virilis	Flybase r1.06	Metazoa	Bilateria	Ecdysozoa	Arthropoda	Insecta
Drowil	Drosophila willistoni	Flybase r1.05	Metazoa	Bilateria	Ecdysozoa	Arthropoda	Insecta
Droyak	Drosophila yakuba	Flybase r1.05	Metazoa	Bilateria	Ecdysozoa	Arthropoda	Insecta
Luccup	Lucilia cuprina	Ensembl Metazoa 39, ASM118794v1	Metazoa	Bilateria	Ecdysozoa	Arthropoda	Insecta
Maydes	Mayetiola destructor	Ensembl Metazoa 39, Mdes_1.0	Metazoa	Bilateria	Ecdysozoa	Arthropoda	Insecta
Megsca	Megaselia scalaris	Ensembl Metazoa 39, Msca1	Metazoa	Bilateria	Ecdysozoa	Arthropoda	Insecta
Teldal	Teleopsis dalmanni	Ensembl Metazoa 39, Tel_dalmanni_2A_v1.0	Metazoa	Bilateria	Ecdysozoa	Arthropoda	Insecta
Belant	Belgica antarctica	Ensembl Metazoa 39, ASM77530v1	Metazoa	Bilateria	Ecdysozoa	Arthropoda	Insecta
Glomor	Glossina morsitans	Ensembl Metazoa 39, GmorY1.8	Metazoa	Bilateria	Ecdysozoa	Arthropoda	Insecta
Musdom	Musca domestica	Ensembl Metazoa 39, MdomA1.3	Metazoa	Bilateria	Ecdysozoa	Arthropoda	Insecta
Lutlon	Lutzomyia longipalpis	Vectorbase Jacobina LlonJ1.4	Metazoa	Bilateria	Ecdysozoa	Arthropoda	Insecta
Phlpap	Phlebotomus papatasi	Vectorbase Israel PpapI1.4	Metazoa	Bilateria	Ecdysozoa	Arthropoda	Insecta
Tricas	Tribolium castaneum	Ensembl Metazoa 39, Tcas5.2	Metazoa	Bilateria	Ecdysozoa	Arthropoda	Insecta
Danple	Danaus plexippus	Ensembl Metazoa 39, Dpv3	Metazoa	Bilateria	Ecdysozoa	Arthropoda	Insecta
Bommor	Bombyx mori	Ensembl Metazoa 39, v1	Metazoa	Bilateria	Ecdysozoa	Arthropoda	Insecta
Pluxyl	Plutella xylostella	NCBI ID: 11570, DBM_FJ_V1.1	Metazoa	Bilateria	Ecdysozoa	Arthropoda	Insecta
Zoonev	Zootermopsis nevadensis	Ensembl Metazoa 39, ZooNev1.0	Metazoa	Bilateria	Ecdysozoa	Arthropoda	Insecta
Rhopro	Rhodnius prolixus	Vectorbase, RproC3.3	Metazoa	Bilateria	Ecdysozoa	Arthropoda	Insecta
Pedhum	Pediculus humanus	Vectorbase, PhumU2.4	Metazoa	Bilateria	Ecdysozoa	Arthropoda	Insecta
Cele	Caenorhabditis elegans	Ensembl 92	Metazoa	Bilateria	Ecdysozoa	Nematoda
Brumal	Brugia malayi	Ensembl Metazoa 39, v4	Metazoa	Bilateria	Ecdysozoa	Nematoda
Captel	Capitella teleta	Ensembl Metazoa 39, v1	Metazoa	Bilateria	Lophotrochozoa	Annelida
Linana	Lingula anatina	Ensembl Metazoa 39, LinAna1.0	Metazoa	Bilateria	Lophotrochozoa	Brachiopoda	Linguliformea
Phoaus	Phoronis australis	OIST v2	Metazoa	Bilateria	Lophotrochozoa	Brachiopoda	Phoroniformea
Lotgig	Lottia gigantea	Ensembl Metazoa 39, v1	Metazoa	Bilateria	Lophotrochozoa	Mollusca	Cephalopoda
Octbim	Octopus bimaculoides	Ensembl Metazoa 39	Metazoa	Bilateria	Lophotrochozoa	Mollusca	Cephalopoda
Cgig	Crassostrea gigas	Ensembl Metazoa 39, v9	Metazoa	Bilateria	Lophotrochozoa	Mollusca
Biogla	Biomphalaria glabrata	Vectorbase BglaB1.6	Metazoa	Bilateria	Lophotrochozoa	Mollusca	Gastropoda
Notgen	Notospermus geniculatus	OIST v2	Metazoa	Bilateria	Lophotrochozoa	Nemertea
Sman	Schistosoma mansoni	Ensembl Metazoa 39, v2	Metazoa	Bilateria	Lophotrochozoa	Platyhelminthes
Aipt	Aiptasia sp.	Baumgarten et al. 2015, Reef genomics v1.1	Metazoa	Cnidaria	Anthozoa	Hexacorallia
Nvec	Nematostella vectensis	Ensembl Metazoa 39	Metazoa	Cnidaria	Anthozoa	Hexacorallia	Actiniaria
Acrdig	Acropora digitifera	OIST v1.1	Metazoa	Cnidaria	Anthozoa	Hexacorallia	Scleractinia
Stypis	Stylophora pistillata	Reef genomics v1.0	Metazoa	Cnidaria	Anthozoa	Hexacorallia	Scleractinia
Hmag	Hydra magnipapillata	NCBI PRJNA12876	Metazoa	Cnidaria	Hydrozoa	Hydroidolina	Anthoathecata
Thekit	Thelohanellus kitauei	Ensembl Metazoa 39	Metazoa	Cnidaria	Myxozoa
Tadh	Trichoplax adhaerens	Ensembl Metazoa 39, ASM15027v1	Metazoa	Placozoa
Mlei	Mnemiopsis leidyi	Ensembl Metazoa 39	Metazoa	Ctenophora	Lobata
Plebac	Pleurobrachia bachei	NCBI v1.1 + Augustus	Metazoa	Ctenophora	Lobata
Scil	Sycon ciliatum	Fortunato et al. 2014	Metazoa	Porifera	Calcarea
Aque	Amphimedon queenslandica	Assembly Ensembl Metazoa 39 v1, annotation Bernie Degnan Aqu2.1	Metazoa	Porifera	Demospongiae	Heteroscleromorpha
