# Supplementary material for: Resistance to pirimiphos-methyl in West African Anopheles is spreading via duplication and introgression of the Ace1 locus
Source: PLoS Genet. 2021 Jan 21;17(1):e1009253. doi: 10.1371/journal.pgen.1009253 (PMC7853456; doi:10.1371/journal.pgen.1009253)
Supplement: S7 Data — A) Genetic differentiation statistics (Hudson’s FST and PBS) between resistant and susceptible A. coluzzii from Côte d’Ivoire, in windows of 10,000 variants along the genome. PBS values are calculated using Angolan A. coluzzii as outgroup, and we also report a Z-score and p-value derived from a two-sided normal distribution. B) Genes overlapping the regions of high PBS (FDR < 0.001 and standardised PBS > 0). (XLSX) [file pgen.1009253.s007.xlsx]

## Sheet: A) differentiation statistics
chrom	start	end	Fst	PBS	PBS Z-score	PBS p-value	PBS FDR p-value
2R	6863	110949	0.00864995	0.0173284	2.40763	0.0160563	0.652213
2R	110950	166578	0.00958828	0.0084475	1.13715	0.255474	0.967573
2R	166641	220078	0.0129432	0.0103416	1.40812	0.159097	0.948933
2R	220176	266448	0.00326238	0.000887916	0.0557011	0.95558	0.99112
2R	266464	292649	0.00606938	0.00390756	0.487683	0.625775	0.986503
2R	292658	315322	0.00075696	0.00799196	1.07199	0.283726	0.970707
2R	315332	360529	0.00107893	0.00723259	0.963353	0.33537	0.975106
2R	360535	391119	-0.000387471	1.21645e-05	-0.0695816	0.944527	0.991017
2R	391133	412304	-0.00010499	0.00491273	0.63148	0.527727	0.984035
2R	412318	434917	-0.0012016	0.00519977	0.672543	0.501238	0.983205
2R	434924	457117	0.00138078	-0.00380748	-0.616009	0.537889	0.984332
2R	457149	482669	-0.00412353	-0.0011266	-0.23249	0.816157	0.989618
2R	482674	502442	0.00999806	0.0169725	2.35672	0.0184372	0.682883
2R	502451	522827	0.00289244	0.00580225	0.758733	0.448012	0.981248
2R	522840	541332	0.00514014	0.00217297	0.239538	0.810689	0.989549
2R	541342	562112	2.91458e-05	-6.41682e-05	-0.0805015	0.935838	0.990934
2R	562121	585882	0.00466425	-0.00236068	-0.409034	0.682514	0.987611
2R	585910	604910	-0.00420777	0.000310069	-0.0269642	0.978488	0.991326
2R	604993	623931	0.000507897	0.000878148	0.0543037	0.956693	0.99113
2R	623948	647494	-0.000588548	0.0039668	0.496157	0.619783	0.986374
2R	647527	671362	-0.000618278	3.3873e-06	-0.0708372	0.943527	0.991007
2R	671365	690846	0.000844968	0.00215159	0.236479	0.813061	0.989579
2R	690847	717474	0.00157428	-0.00305506	-0.50837	0.611194	0.986185
2R	717519	737629	-0.000252668	0.00579406	0.757561	0.448714	0.981276
2R	737683	757757	-0.00232003	-0.00373307	-0.605365	0.544937	0.984531
2R	757799	775150	-0.0010529	0.000701457	0.0290268	0.976843	0.991311
2R	775160	790450	-0.00330377	0.00294467	0.349935	0.726387	0.98835
2R	790451	805085	-0.00233494	0.00420687	0.530501	0.595765	0.985832
2R	805092	821946	-0.00318501	0.00419585	0.528925	0.596857	0.985858
2R	821995	836027	-0.00277143	0.00290403	0.344121	0.730756	0.988419
2R	836047	865451	-0.0025015	0.00417042	0.525288	0.599383	0.985917
2R	865454	878569	-0.00474266	0.00116304	0.0950597	0.924267	0.990822
2R	878613	895742	-0.00248391	-0.000182038	-0.0973637	0.922438	0.990804
2R	895775	910919	-0.000351223	-0.00402196	-0.646693	0.517831	0.983735
2R	910925	925435	-0.0016461	0.00308364	0.369815	0.71152	0.98811
2R	925439	938292	-0.00210864	-0.00045922	-0.137017	0.891018	0.990482
2R	938297	952349	-0.00155305	0.000286479	-0.0303389	0.975797	0.991302
2R	952353	965405	-0.00316365	-0.00223989	-0.391755	0.695239	0.987835
2R	965408	979415	-0.00424868	0.00313779	0.377561	0.705756	0.988014
2R	979431	992885	-0.00273936	0.00606031	0.795649	0.426236	0.980308
2R	992906	1009654	-0.00199212	-0.00058304	-0.15473	0.877034	0.990332
2R	1009666	1024280	-0.00156839	-0.00254341	-0.435176	0.663435	0.987259
2R	1024284	1041161	-0.00112838	0.0029181	0.346133	0.729243	0.988395
2R	1041233	1057724	0.000146949	0.00156681	0.152822	0.878539	0.990348
2R	1057735	1071928	0.000419104	-0.00160457	-0.300867	0.763516	0.988911
2R	1071930	1084850	0.00135798	0.00289157	0.342338	0.732097	0.98844
2R	1084900	1100547	-0.000189593	0.000404666	-0.0134314	0.989284	0.99142
2R	1100560	1115999	0.00358874	-0.00282262	-0.475118	0.634703	0.98669
2R	1116011	1131490	0.00649646	0.000261429	-0.0339225	0.972939	0.991277
2R	1131497	1148326	0.0116607	0.0015993	0.15747	0.874875	0.990308
2R	1148327	1169188	0.00653201	0.00803952	1.07879	0.280681	0.970399
2R	1169245	1188499	0.00132795	0.00290339	0.344029	0.730824	0.98842
2R	1188507	1205775	0.000181313	0.00292581	0.347236	0.728414	0.988382
2R	1205811	1233616	-0.00258009	0.00310165	0.372392	0.709601	0.988078
2R	1233647	1258055	-0.00393946	-0.00217559	-0.382556	0.702049	0.987951
2R	1258346	1275992	-0.00361457	-0.00177855	-0.325757	0.744608	0.988632
2R	1275998	1294245	0.000546042	-0.00333495	-0.548411	0.58341	0.985537
2R	1294316	1310878	-0.000301941	-0.0094863	-1.42841	0.153175	0.947063
2R	1310887	1326175	-0.000615485	0.00108975	0.0845749	0.932599	0.990903
2R	1326177	1341551	-0.00530276	-0.000688003	-0.169746	0.86521	0.990201
2R	1341557	1364848	-0.00239209	0.00131229	0.116411	0.907327	0.990652
2R	1364853	1381696	-0.00354006	0.00172072	0.174839	0.861206	0.990156
2R	1381735	1397928	0.00129209	-0.00426964	-0.682125	0.49516	0.983003
2R	1397947	1415293	0.00166541	-0.00464732	-0.736156	0.461636	0.981791
2R	1415313	1433160	-0.00444661	0.00185476	0.194016	0.846164	0.989983
2R	1433164	1450536	-0.0040831	-0.00261817	-0.44587	0.655691	0.987111
2R	1450777	1466546	-0.00429811	-0.00138524	-0.26949	0.787553	0.989245
2R	1466673	1485722	-0.00219576	-0.00175947	-0.323026	0.746675	0.988663
2R	1485734	1504547	-0.00289889	-0.00169207	-0.313385	0.753988	0.988772
2R	1504568	1522695	-0.00199726	-0.00653278	-1.00588	0.314471	0.973495
2R	1522701	1540124	0.000432466	-0.00435663	-0.694569	0.487325	0.982734
2R	1540147	1555363	0.00515693	0.00153521	0.148301	0.882105	0.990387
2R	1555373	1572222	0.00103624	0.000253526	-0.0350531	0.972037	0.991269
2R	1572225	1591005	0.000499734	0.000340593	-0.0225975	0.981971	0.991356
2R	1591068	1608463	-0.00268952	-0.0031542	-0.522554	0.601285	0.985961
2R	1608493	1631131	-0.000420783	0.000138707	-0.0514787	0.958944	0.991151
2R	1631143	1652518	0.00256134	-0.00321888	-0.531807	0.59486	0.985811
2R	1652519	1670401	0.00330421	-0.00600178	-0.929921	0.352412	0.976281
2R	1670415	1687398	0.000409217	-0.00520213	-0.815524	0.414772	0.979775
2R	1687400	1704928	0.00065166	-0.00575483	-0.894593	0.371005	0.977443
2R	1704932	1724737	0.00194398	-8.89071e-05	-0.0840406	0.933024	0.990907
2R	1724746	1750661	0.000976256	-0.00319103	-0.527822	0.597623	0.985876
2R	1750665	1770126	0.00336285	0.00508878	0.656665	0.511396	0.983534
2R	1770128	1789162	0.00322009	-0.00058531	-0.155055	0.876778	0.990329
2R	1789168	1806718	0.00323054	0.00368222	0.455447	0.648788	0.986975
2R	1806720	1825409	0.000846998	0.00284774	0.336069	0.736819	0.988513
2R	1825413	1843825	0.00245708	0.00227894	0.254697	0.798957	0.989397
2R	1843838	1861661	0.00209429	0.00946171	1.28225	0.199757	0.9589
2R	1861663	1876604	0.00161741	0.0001216	-0.053926	0.956994	0.991133
2R	1876621	1894538	0.00297503	-0.000757982	-0.179757	0.857344	0.990112
2R	1894580	1911719	0.0048043	0.00532662	0.69069	0.489761	0.982819
2R	1911745	1931006	0.00262464	0.000840008	0.0488475	0.961041	0.99117
2R	1931026	1955715	0.00717465	0.00281341	0.331158	0.740525	0.98857
2R	1955717	1974465	0.00582392	0.00513826	0.663744	0.506854	0.983388
2R	1974500	1998451	0.00432	0.00572008	0.746978	0.455077	0.981533
2R	1998453	2012905	0.00283624	0.00421763	0.532042	0.594697	0.985807
2R	2012909	2033368	0.000817716	-0.00186075	-0.337516	0.735728	0.988497
2R	2033431	2053811	0.00393093	0.00568622	0.742134	0.458006	0.981649
2R	2053838	2072102	0.00203046	0.00534165	0.692841	0.48841	0.982772
2R	2072114	2087528	-3.23816e-07	0.00276519	0.324258	0.745742	0.988649
2R	2087531	2107979	-0.00211106	-0.000818251	-0.188379	0.85058	0.990034
2R	2108013	2128013	0.000374165	-1.95861e-05	-0.0741237	0.940912	0.990983
2R	2128092	2146795	-0.000204171	-0.000478041	-0.139709	0.88889	0.99046
2R	2146801	2169798	0.00562832	0.00609615	0.800778	0.42326	0.980173
2R	2169803	2196151	0.00379434	0.000674859	0.0252217	0.979878	0.991338
2R	2196155	2214384	0.00741659	-0.000657894	-0.165438	0.868599	0.990239
2R	2214390	2234936	0.00686219	0.00321765	0.388986	0.697286	0.98787
2R	2234940	2251469	0.0115112	0.00597743	0.783794	0.433161	0.980617
2R	2251484	2268453	0.00842969	-0.00941995	-1.41892	0.155924	0.947948
2R	2268493	2281600	0.00832983	0.00331185	0.402463	0.687343	0.987697
2R	2281618	2300309	0.00766155	-0.000568884	-0.152705	0.878631	0.990349
2R	2300327	2317176	0.00649127	-0.00193771	-0.348525	0.727446	0.988367
2R	2317188	2332058	0.00175938	0.00592518	0.776319	0.437561	0.980808
2R	2332100	2348659	-0.002146	-0.00245542	-0.422588	0.672596	0.98743
2R	2348661	2365380	-0.00173826	-0.00351584	-0.574288	0.565773	0.985093
2R	2365381	2386022	-0.00125529	-0.00974111	-1.46486	0.14296	0.943494
2R	2386036	2404111	0.00134099	-0.00294812	-0.493072	0.621961	0.986421
2R	2404112	2419794	0.000947379	-0.00168039	-0.311714	0.755258	0.988791
2R	2419829	2436129	0.00189092	0.000388358	-0.0157644	0.987422	0.991404
2R	2436133	2451969	0.000979439	-0.000377895	-0.125382	0.900221	0.990579
2R	2451971	2469590	-0.00256426	0.00468494	0.598893	0.549244	0.984651
2R	2469598	2487629	-0.00497515	-0.00205717	-0.365615	0.714653	0.988161
2R	2487665	2506058	-0.00138413	0.00849032	1.14328	0.252922	0.967257
2R	2506060	2521158	-0.000982841	0.00848962	1.14318	0.252964	0.967262
2R	2521171	2535989	-0.00341711	0.00332798	0.40477	0.685647	0.987667
2R	2536004	2550761	-0.00485854	0.0015264	0.14704	0.8831	0.990398
2R	2550811	2566700	-0.0023937	0.00119296	0.0993403	0.920868	0.990788
2R	2566701	2584078	-0.00165747	0.00456402	0.581594	0.56084	0.984963
2R	2584135	2599049	-0.00173793	-0.0016658	-0.309626	0.756845	0.988814
2R	2599050	2618361	-0.00439404	-0.00228983	-0.398899	0.689968	0.987743
2R	2618371	2638156	-0.00295559	-0.0039262	-0.632993	0.526738	0.984005
2R	2638159	2657535	-0.00274221	-0.001434	-0.276465	0.782191	0.989173
2R	2657536	2677324	-0.00322414	-0.00102499	-0.217955	0.827465	0.989759
2R	2677335	2696324	-0.00491975	-0.00143077	-0.276005	0.782545	0.989177
2R	2696335	2713041	-0.00402846	-0.000229182	-0.104108	0.917084	0.99075
2R	2713067	2733208	-0.00155105	0.00475204	0.608492	0.542861	0.984473
2R	2733218	2751198	-0.00354739	-0.000542108	-0.148874	0.881653	0.990382
2R	2751200	2768630	-0.00471014	-0.0038172	-0.6174	0.536971	0.984306
2R	2768632	2787315	-0.00323443	-0.0016562	-0.308253	0.75789	0.988829
2R	2787328	2804012	-0.00186732	-0.00175478	-0.322356	0.747183	0.988671
2R	2804033	2821649	-0.00490677	-0.00233565	-0.405454	0.685144	0.987658
2R	2821683	2837454	-0.00642062	-0.000935223	-0.205112	0.837484	0.98988
2R	2837459	2861571	-0.00313394	-0.00566496	-0.881736	0.37792	0.977847
2R	2861580	2881973	-0.00457796	0.0026245	0.304133	0.761027	0.988875
2R	2881987	2899605	-0.0061453	0.00100569	0.0725496	0.942165	0.990994
2R	2899617	2914016	-0.00353038	0.000596694	0.0140397	0.988798	0.991415
2R	2914028	2929248	-0.0049364	0.00244511	0.278469	0.780653	0.989151
2R	2929250	2943195	-0.0051874	-0.00285176	-0.479287	0.631734	0.986628
2R	2943203	2963974	-0.00210204	-0.00396951	-0.63919	0.5227	0.983884
2R	2963979	2980135	-0.00169581	0.00529954	0.686816	0.492199	0.982902
2R	2980172	2997299	-0.00321612	0.0104463	1.4231	0.154707	0.94756
2R	2997306	3013088	-0.0031826	-0.00102522	-0.217987	0.827439	0.989759
2R	3013207	3034547	-0.00321212	0.00272174	0.318043	0.750452	0.98872
2R	3034549	3054068	-0.00314525	-0.00318051	-0.526317	0.598668	0.9859
2R	3054092	3074600	0.000729595	0.000782374	0.0406025	0.967613	0.991229
2R	3074619	3094182	0.000199206	-0.00059506	-0.15645	0.875679	0.990317
2R	3094238	3110321	-0.00229605	0.000176415	-0.0460843	0.963243	0.99119
2R	3110330	3126763	-0.00176681	0.00437915	0.555148	0.578794	0.985423
2R	3126780	3141646	0.000686396	0.000387311	-0.0159141	0.987303	0.991403
2R	3141665	3159162	0.00181048	0.00369847	0.457772	0.647116	0.986942
2R	3159163	3174682	0.00137425	0.00531985	0.689722	0.490369	0.98284
2R	3174684	3192429	0.00305089	0.0112854	1.54314	0.122797	0.934821
2R	3192432	3268569	0.000941148	0.00684933	0.908526	0.363601	0.976994
2R	3268728	3289116	-0.00066081	0.00659788	0.872554	0.382906	0.978129
2R	3289119	3303905	0.00099215	0.0122332	1.67873	0.0932055	0.915868
2R	3303922	3322279	0.00322062	0.0103492	1.40921	0.158773	0.948834
2R	3322294	3341665	0.00459673	0.0247912	3.47523	0.000510407	0.0688097
2R	3341745	3362491	0.0040947	0.0157319	2.17924	0.0293138	0.773948
2R	3362498	3380492	0.0150916	0.0231602	3.24191	0.0011873	0.125311
2R	3380497	3402609	0.0197182	0.0231753	3.24407	0.00117834	0.124562
2R	3402621	3424614	0.013569	0.0264465	3.71204	0.000205593	0.0350702
2R	3424615	3462745	0.0143451	0.0242494	3.39774	0.000679455	0.0830065
2R	3462760	3563321	0.0119025	0.0313013	4.40656	1.05026e-05	0.00320585
2R	3563325	3652255	0.0217933	0.0592913	8.41073	4.07477e-17	5.67645e-14
2R	3652270	3667995	0.0308196	0.0706582	10.0369	1.04966e-23	2.9245e-20
2R	3668002	3685310	0.0231558	0.0584658	8.29263	1.10768e-16	1.32264e-13
2R	3685311	3703775	0.0176763	0.0530579	7.519	5.51961e-14	4.96476e-11
2R	3703780	3720612	0.00952623	0.0321533	4.52844	5.94216e-06	0.001992
2R	3720628	3739786	0.0166357	0.0500701	7.09157	1.32601e-12	9.23615e-10
2R	3739791	3755780	0.0105076	0.0351577	4.95825	7.11316e-07	0.00027025
2R	3755781	3770483	0.00168002	0.0168283	2.33609	0.0194863	0.694744
2R	3770503	3787412	0.00231986	0.0237582	3.32746	0.000876422	0.0979658
2R	3787415	3807972	0.00550991	0.0301502	4.24188	2.21656e-05	0.00580857
2R	3807980	3825026	0.00571292	0.023935	3.35275	0.000800121	0.0916132
2R	3825027	3844594	0.00678581	0.0146838	2.0293	0.0424273	0.832085
2R	3844596	3860021	0.00520836	0.0289799	4.07447	4.61188e-05	0.0104184
2R	3860031	3879812	0.00243576	0.0242834	3.4026	0.000667473	0.0820886
2R	3879837	3900942	-0.00321013	0.00385622	0.480339	0.630986	0.986613
2R	3900944	3919124	-0.00324934	0.00855528	1.15257	0.249085	0.966769
2R	3919227	3935491	0.000910511	-0.000454418	-0.13633	0.891561	0.990488
2R	3935496	3951833	-0.00167749	0.00159809	0.157297	0.87501	0.99031
2R	3951841	3966037	-0.00209893	-0.00607381	-0.940225	0.347102	0.975927
2R	3966087	3982102	-0.00419293	0.000923977	0.0608599	0.951471	0.991082
2R	3982111	3998921	-0.00120475	-0.0127542	-1.8959	0.0579731	0.871318
2R	3998926	4020253	-0.00458647	-0.0059784	-0.926576	0.354147	0.976395
2R	4020257	4037079	-0.0041828	-0.00726063	-1.11001	0.266995	0.968929
2R	4037080	4058157	-0.00448898	-0.000286025	-0.11224	0.910633	0.990685
2R	4058163	4079219	-0.00311157	0.000696831	0.0283651	0.977371	0.991316
2R	4079224	4105749	-0.00154382	-0.0073244	-1.11913	0.263084	0.968482
2R	4105779	4127951	0.00187976	-0.0073946	-1.12917	0.258825	0.967979
2R	4127958	4153087	-0.00185164	0.000779695	0.0402192	0.967918	0.991232
2R	4153088	4176398	-0.000813108	0.00175819	0.1802	0.856995	0.990108
2R	4176412	4191673	0.0017594	-0.00439689	-0.700329	0.483722	0.982608
2R	4191704	4208518	0.00336307	-0.00591316	-0.917243	0.359015	0.976707
2R	4208522	4229548	-0.00117676	-0.00213322	-0.376495	0.706549	0.988027
2R	4229551	4246305	-0.00193887	-0.00193753	-0.3485	0.727465	0.988367
2R	4246310	4263515	-0.00442598	0.000402255	-0.0137763	0.989008	0.991417
2R	4263519	4280180	-0.00340452	0.00436242	0.552754	0.580432	0.985464
2R	4280195	4300187	-0.00320046	0.00672421	0.890626	0.37313	0.977569
2R	4300212	4315948	0.000627861	0.00799668	1.07266	0.283423	0.970677
2R	4315957	4335705	0.0045494	0.0033502	0.407949	0.683311	0.987625
2R	4335736	4352615	-0.00168102	0.000550568	0.00744099	0.994063	0.991461
2R	4352616	4370548	-0.00255816	0.00381948	0.475083	0.634728	0.986691
2R	4370552	4389149	-0.00136087	0.00198664	0.212881	0.83142	0.989807
2R	4389162	4404062	0.00229941	-0.0005174	-0.14534	0.884443	0.990412
2R	4404075	4419119	0.000174655	-0.000981603	-0.211747	0.832304	0.989818
2R	4419123	4438127	-0.000563362	-0.00336946	-0.553348	0.580025	0.985454
2R	4438137	4455511	-0.00142534	-0.00537481	-0.840228	0.400781	0.979084
2R	4455518	4474501	-0.002177	0.000457918	-0.00581333	0.995362	0.991472
2R	4474503	4495598	-0.00185576	-0.00197563	-0.35395	0.723376	0.988302
2R	4495599	4514753	-0.00314399	-0.0063508	-0.979851	0.32716	0.974497
2R	4514767	4531631	-0.00214333	-0.00603964	-0.935337	0.349614	0.976096
2R	4531641	4549343	-0.00271198	0.00137902	0.125957	0.899766	0.990574
2R	4549353	4570936	-0.000978978	0.00384781	0.479136	0.631842	0.986631
2R	4570949	4589106	-0.00237127	0.00318485	0.384295	0.70076	0.98793
2R	4589180	4608103	-0.000840047	-0.0017186	-0.317179	0.751107	0.988729
2R	4608117	4623397	-0.00326093	0.000763186	0.0378575	0.969801	0.991249
2R	4623443	4640867	-0.00279895	0.00417587	0.526068	0.598841	0.985904
2R	4640869	4663188	-0.0023945	-0.00522648	-0.819009	0.412781	0.97968
2R	4663194	4688123	-0.000627526	0.00162005	0.160439	0.872535	0.990283
2R	4688132	4710301	-0.00175338	0.00308306	0.369732	0.711582	0.988111
2R	4710305	4735727	-0.00387002	-0.00292007	-0.489059	0.6248	0.986482
2R	4735827	4756625	-0.00335015	0.00244594	0.278588	0.780561	0.98915
2R	4756661	4777849	0.000266887	-0.00727215	-1.11166	0.266286	0.968849
2R	4777851	4797183	7.48231e-05	-0.00417379	-0.668412	0.50387	0.983292
2R	4797202	4816709	-0.00136567	-0.00256858	-0.438776	0.660824	0.987209
2R	4816712	4840551	0.00109746	-0.00137121	-0.267484	0.789097	0.989266
2R	4840554	4860387	0.00195426	0.00931134	1.26073	0.207405	0.960356
2R	4860400	4883376	0.000293773	0.0114093	1.56086	0.118558	0.932647
2R	4883382	4908773	-0.00410656	0.00700525	0.93083	0.351941	0.97625
2R	4908796	4931660	-0.00413051	0.00209227	0.227992	0.819652	0.989662
2R	4931661	4957006	0.00111613	0.00762286	1.01918	0.308115	0.972963
2R	4957028	5001951	-0.00231938	0.00237771	0.268828	0.788062	0.989252
2R	5001978	5023539	-0.000890866	0.00386569	0.481693	0.630024	0.986592
2R	5023547	5068594	0.000812472	-0.000119164	-0.0883691	0.929583	0.990874
2R	5068607	5112301	-0.00529197	-0.00219025	-0.384653	0.700494	0.987925
2R	5112303	5138461	-0.00456342	-0.00184581	-0.335378	0.73734	0.988521
2R	5138462	5155288	-0.00313531	-0.00361644	-0.588681	0.556076	0.984837
2R	5155300	5168248	-0.00277593	-0.00584439	-0.907405	0.364192	0.977031
2R	5168308	5185810	-0.00242358	-0.00412993	-0.662138	0.507883	0.983422
2R	5185811	5208329	-0.00265758	0.00619735	0.815254	0.414927	0.979783
2R	5208331	5226943	-0.00444237	0.0024288	0.276136	0.782443	0.989176
2R	5226959	5246358	-0.00259577	0.00888403	1.1996	0.230293	0.964155
2R	5246401	5266935	-0.000923913	0.000887586	0.0556539	0.955618	0.99112
2R	5266939	5287734	0.000712356	0.00320584	0.387298	0.698536	0.987892
2R	5287738	5305574	4.16572e-06	0.00332457	0.404283	0.686005	0.987673
2R	5305582	5323886	-0.000170256	-0.00327455	-0.53977	0.589356	0.985681
2R	5323921	5346434	0.00596905	0.0142315	1.9646	0.0494611	0.85244
2R	5346437	5367033	-0.00215697	0.000501151	0.00037159	0.999704	0.991508
2R	5367071	5387015	-0.00239661	-0.0111198	-1.66209	0.0964944	0.918502
2R	5387028	5410764	-0.00464195	-0.00228216	-0.397802	0.690776	0.987757
2R	5410768	5433265	0.00163282	-0.00179775	-0.328503	0.742531	0.988601
2R	5433345	5450061	0.000465354	0.000755319	0.0367321	0.970699	0.991257
2R	5450101	5471574	0.00148463	-0.00110434	-0.229306	0.818631	0.98965
2R	5471715	5496083	-0.00034718	-0.00491083	-0.773852	0.439018	0.980871
2R	5496087	5516599	0.000131818	-0.00380514	-0.615675	0.538109	0.984338
2R	5516600	5538832	0.00013808	1.53566e-05	-0.0691249	0.94489	0.99102
2R	5538833	5559463	0.00639569	0.00616344	0.810404	0.417708	0.979914
2R	5559475	5577567	0.00446172	0.0034026	0.415445	0.677816	0.987526
2R	5577571	5592632	-0.00180486	-0.00148433	-0.283666	0.776667	0.989096
2R	5592633	5609917	-0.00233546	-0.00512782	-0.804893	0.420881	0.980063
2R	5609955	5626233	-0.0056179	-0.00261383	-0.44525	0.656139	0.987119
2R	5626235	5644808	-0.00285545	0.00365214	0.451144	0.651886	0.987036
2R	5644848	5663226	-0.00175761	-0.00132403	-0.260733	0.794298	0.989336
2R	5663276	5682490	-0.00379652	0.00120454	0.100997	0.919553	0.990775
2R	5682533	5700042	-0.00167849	0.0019868	0.212904	0.831402	0.989807
2R	5700050	5722521	-0.00291664	0.00229212	0.256582	0.797501	0.989378
2R	5722569	5742291	-0.00302121	0.0044889	0.570848	0.568103	0.985153
2R	5742320	5764909	0.00220923	0.0088019	1.18785	0.234891	0.964832
2R	5764946	5785554	-0.000405015	0.000841209	0.0490193	0.960904	0.991168
2R	5785596	5808478	0.000682467	-0.0103762	-1.55572	0.119775	0.933286
2R	5808616	5836272	-0.00178695	0.00817267	1.09784	0.272275	0.969513
2R	5836319	5857123	0.0018118	-0.00348683	-0.570139	0.568584	0.985165
2R	5857140	5875313	-0.00506165	-0.000120555	-0.0885681	0.929425	0.990872
2R	5875318	5894321	-0.00382514	-0.00466601	-0.738829	0.460011	0.981728
2R	5894348	5914767	0.00145924	0.0084156	1.13259	0.257386	0.967806
2R	5914773	5934872	-0.00374387	-0.00269482	-0.456836	0.647789	0.986955
2R	5934881	5951356	-0.000197892	0.00348534	0.427282	0.669174	0.987367
2R	5951364	5971184	0.00398043	0.00281657	0.331609	0.740184	0.988565
2R	5971190	5988066	0.00433323	0.00350646	0.430302	0.666976	0.987326
2R	5988067	6004356	0.00311024	0.00400514	0.501643	0.615919	0.98629
2R	6004373	6021609	0.00214183	0.000380911	-0.0168298	0.986572	0.991396
2R	6021613	6038360	-0.00112618	-0.00193891	-0.348697	0.727317	0.988365
2R	6038382	6054822	-0.000620535	-0.00260832	-0.444461	0.656709	0.98713
2R	6054835	6073213	0.00144464	0.00114994	0.0931856	0.925756	0.990836
2R	6073224	6090957	0.000521609	-0.00388193	-0.62666	0.530882	0.984128
2R	6090958	6111171	-0.00205455	-0.00186132	-0.337597	0.735667	0.988496
2R	6111183	6128219	-0.00349639	-0.0055162	-0.860454	0.389539	0.978493
2R	6128228	6148688	0.00302872	0.00621422	0.817667	0.413547	0.979716
2R	6148689	6172586	-3.96969e-05	-0.00545776	-0.852095	0.394161	0.97874
2R	6172591	6197477	-0.0018927	-0.00334973	-0.550525	0.581959	0.985501
2R	6197491	6220178	0.000730999	0.00704673	0.936765	0.348879	0.976047
2R	6220228	6241915	0.00289473	0.00498425	0.641712	0.52106	0.983834
2R	6241938	6263630	0.00400083	0.00223509	0.248424	0.803806	0.989461
2R	6263645	6278229	0.000258255	0.00371415	0.460015	0.645506	0.98691
2R	6278253	6298152	0.000303887	0.00630198	0.830223	0.406413	0.979368
2R	6298167	6318475	-0.001299	0.00118333	0.0979627	0.921962	0.990799
2R	6318479	6337319	0.00268187	0.00664075	0.878686	0.379572	0.977941
2R	6337334	6354485	0.000879212	0.00125365	0.108022	0.913978	0.990719
2R	6354488	6380490	0.000321907	0.00351885	0.432075	0.665687	0.987302
2R	6380498	6400394	0.0022394	0.0100872	1.37172	0.17015	0.952091
2R	6400447	6418724	-0.000931908	0.00283491	0.334233	0.738204	0.988535
2R	6418727	6440617	-0.000256333	0.000932627	0.0620974	0.950485	0.991073
2R	6440626	6473734	-0.000462753	0.00276318	0.323972	0.745959	0.988653
2R	6473742	6498409	-0.000216348	-0.00273207	-0.462164	0.643964	0.986879
2R	6498411	6522058	-0.00417667	-0.00311221	-0.516546	0.605473	0.986056
2R	6522060	6555643	0.00224553	-0.0011417	-0.234651	0.81448	0.989597
2R	6555654	6574603	-0.000368946	0.00612132	0.804379	0.421178	0.980077
2R	6574615	6591356	-0.00243074	-0.00165189	-0.307637	0.758358	0.988836
2R	6591359	6606174	0.000434014	0.00248623	0.284352	0.776141	0.989089
2R	6606177	6624511	-0.000275724	-0.00546376	-0.852953	0.393685	0.978715
2R	6624512	6643588	-0.000226081	-0.00672161	-1.0329	0.301652	0.9724
2R	6643591	6678574	-0.00171041	0.00296821	0.353303	0.723861	0.98831
2R	6678576	6707991	-0.00150295	0.00340032	0.415119	0.678055	0.98753
2R	6708015	6726966	-0.00278801	0.00236399	0.266865	0.789573	0.989273
2R	6726975	6749771	-0.00334328	0.000650195	0.0216933	0.982693	0.991363
2R	6749773	6774143	-0.00140733	-0.00335399	-0.551135	0.581541	0.985491
2R	6774147	6792517	-0.00127056	0.00105369	0.0794166	0.936701	0.990942
2R	6792547	6812912	-0.00292881	-0.00229124	-0.3991	0.689819	0.98774
2R	6812916	6833760	-0.00113218	-0.00206677	-0.366988	0.713628	0.988145
2R	6833764	6856780	-0.000648269	0.0043466	0.550492	0.581982	0.985502
2R	6856781	6873788	-0.00142736	-0.00325022	-0.53629	0.591758	0.985738
2R	6873790	6891953	-0.00213545	-0.00461187	-0.731084	0.464728	0.98191
2R	6891965	6913404	0.000174485	-0.00495317	-0.779909	0.435445	0.980717
2R	6913415	6948214	-0.00111407	0.00402834	0.504962	0.613585	0.986238
2R	6948261	6968840	0.000812429	0.000957831	0.065703	0.947614	0.991046
2R	6968853	6988960	-0.000137664	0.000400804	-0.0139838	0.988843	0.991416
2R	6988966	7012510	0.00252628	0.00167046	0.16765	0.866859	0.99022
2R	7012512	7033718	0.00312564	0.00294154	0.349487	0.726724	0.988356
2R	7033721	7059057	0.000822921	0.000274998	-0.0319814	0.974487	0.991291
2R	7059062	7076255	0.000104741	-0.00211299	-0.3736	0.708702	0.988063
2R	7076256	7093591	9.93917e-05	0.00252697	0.29018	0.771678	0.989027
2R	7093592	7110727	0.000437201	0.00694682	0.922472	0.356282	0.976533
2R	7110729	7128416	0.000222067	-0.00346814	-0.567465	0.570398	0.985212
2R	7128421	7156522	0.00604608	0.0050103	0.645438	0.518643	0.98376
2R	7156636	7186142	0.00236884	0.012664	1.74035	0.081797	0.905246
2R	7186148	7209154	-0.003305	0.00276245	0.323867	0.746039	0.988654
2R	7209161	7233238	0.00085579	0.00415174	0.522615	0.601242	0.98596
2R	7233247	7253543	-0.000913035	-0.00409291	-0.656842	0.511282	0.98353
2R	7253552	7280081	0.00230533	-0.00123178	-0.247536	0.804493	0.98947
2R	7280118	7312750	0.00161423	0.0070535	0.937733	0.348382	0.976013
2R	7312795	7336633	0.00335795	-0.000579372	-0.154205	0.877448	0.990337
2R	7336646	7361216	0.0022554	-0.00122119	-0.246022	0.805665	0.989485
2R	7361271	7385362	-0.0027701	-0.00275143	-0.464934	0.641979	0.986839
2R	7385369	7409242	-0.00112109	-0.00181055	-0.330334	0.741147	0.98858
2R	7409244	7430793	-1.66414e-05	-0.00367165	-0.596579	0.550789	0.984693
2R	7430794	7450314	-0.00345773	0.00324715	0.393206	0.694167	0.987816
2R	7450316	7467074	-0.00244498	0.000904196	0.0580301	0.953725	0.991103
2R	7467083	7486512	-0.00018706	0.00527572	0.683409	0.494348	0.982975
2R	7486519	7506635	-0.00144411	0.00109054	0.0846886	0.932509	0.990902
2R	7506638	7534257	-0.00247284	0.00330175	0.401018	0.688407	0.987716
2R	7534301	7557254	0.000812669	-0.00575425	-0.894509	0.37105	0.977446
2R	7557261	7579037	0.000339941	-0.00849647	-1.2868	0.198162	0.958583
2R	7579043	7601771	0.000842038	0.00136087	0.123361	0.901821	0.990595
2R	7601776	7623126	-0.0042151	-0.00430957	-0.687837	0.491555	0.98288
2R	7623191	7643602	-0.00205634	-0.00498151	-0.783963	0.433062	0.980613
2R	7643612	7670908	-0.00187575	-0.00683418	-1.049	0.294177	0.971719
2R	7670911	7692928	0.000623591	-0.00231804	-0.402934	0.686997	0.987691
2R	7692933	7712067	-0.000865835	-0.00114348	-0.234905	0.814282	0.989595
2R	7712078	7733900	0.000360738	-0.00276859	-0.467388	0.640222	0.986803
2R	7733906	7753200	-0.0015224	-0.00374856	-0.60758	0.543466	0.98449
2R	7753219	7783729	0.00493837	-0.00702177	-1.07584	0.282	0.970533
2R	7783732	7807552	0.00363628	-0.00324261	-0.5352	0.592511	0.985756
2R	7807615	7833026	-0.00238322	-0.00121054	-0.244499	0.806845	0.9895
2R	7833055	7855850	-0.00113222	-0.0031577	-0.523054	0.600937	0.985953
2R	7855863	7876044	-0.000807823	-0.00429392	-0.685598	0.492967	0.982928
2R	7876047	7898539	0.000630014	-0.015457	-2.28256	0.0224561	0.723971
2R	7898542	7920659	0.000661467	-0.00372534	-0.604259	0.545672	0.984552
2R	7920664	7948656	0.00352264	-0.00177796	-0.325672	0.744672	0.988633
2R	7948669	7977253	-0.00075062	-0.00220115	-0.386212	0.69934	0.987905
2R	7977281	8002430	-0.00476062	-0.00756627	-1.15373	0.24861	0.966708
2R	8002433	8026541	-6.67081e-06	-0.00115633	-0.236744	0.812856	0.989577
2R	8026602	8053795	-0.00325106	0.00124417	0.106666	0.915054	0.99073
2R	8053821	8075658	-0.00338562	-0.00102912	-0.218544	0.827005	0.989753
2R	8075678	8095369	0.00177856	0.00749539	1.00095	0.316851	0.973689
2R	8095394	8115430	-0.00426186	-0.00262475	-0.446811	0.655011	0.987097
2R	8115437	8132754	0.00322659	0.00513317	0.663015	0.507321	0.983403
2R	8132762	8150953	0.00542766	0.0103609	1.41089	0.158278	0.948682
2R	8150977	8170604	0.00129475	0.0032468	0.393157	0.694203	0.987817
2R	8170612	8184998	-0.000866274	0.00339989	0.415057	0.6781	0.987531
2R	8185004	8199598	0.00257462	0.00410681	0.516188	0.605723	0.986062
2R	8199608	8214597	0.000898008	0.00637496	0.840663	0.400537	0.979071
2R	8214603	8236078	-0.00274347	0.00236269	0.266678	0.789717	0.989275
2R	8236086	8259740	0.000585418	-0.00173281	-0.319214	0.749565	0.988707
2R	8259743	8280633	-0.000472012	-0.00792049	-1.20441	0.228433	0.963873
2R	8280635	8302529	-0.00157437	0.00316554	0.381532	0.702809	0.987964
2R	8302553	8327475	0.00626582	0.0100412	1.36514	0.172208	0.952637
2R	8327478	8350035	-0.00315161	-0.00568057	-0.883969	0.376713	0.977777
2R	8350046	8381870	-0.000813871	-0.00182481	-0.332374	0.739607	0.988556
2R	8381934	8406978	0.00500165	-0.00396659	-0.638772	0.522971	0.983892
2R	8407003	8428476	0.00268907	-0.00671223	-1.03156	0.30228	0.972456
2R	8428480	8450216	0.00122104	0.00128712	0.11281	0.910181	0.990681
2R	8450225	8476136	0.00229629	0.00658894	0.871274	0.383605	0.978168
2R	8476184	8502002	0.0108187	0.00566565	0.739191	0.459791	0.981719
2R	8502036	8527804	-0.000261242	0.00467815	0.597922	0.549892	0.984669
2R	8527812	8546295	-0.00469614	-0.00687871	-1.05537	0.291255	0.971443
2R	8546300	8567089	0.00129814	0.00595644	0.78079	0.434926	0.980694
2R	8567090	8583697	-0.00214457	-0.000674075	-0.167753	0.866777	0.990219
2R	8583699	8600522	-0.00148971	-0.000115586	-0.0878573	0.92999	0.990878
2R	8600523	8617138	0.00185712	0.00267419	0.31124	0.755618	0.988796
2R	8617146	8651671	-0.00128789	-0.00229248	-0.399278	0.689689	0.987738
2R	8651697	8673072	-0.00241725	-0.000647072	-0.16389	0.869818	0.990253
2R	8673076	8694316	-0.00335199	0.000978529	0.0686639	0.945257	0.991024
2R	8694319	8711324	-0.00506963	0.0057729	0.754533	0.450529	0.98135
2R	8711339	8729029	-0.0046722	0.000475324	-0.00332315	0.997349	0.991488
2R	8729063	8744225	-0.00127611	0.00336541	0.410125	0.681714	0.987596
2R	8744243	8759282	0.00269142	0.00404534	0.507394	0.611878	0.9862
2R	8759291	8778182	-0.000183351	0.00574032	0.749873	0.453331	0.981464
2R	8778199	8795873	0.000805275	0.00583965	0.764083	0.444818	0.981115
2R	8795906	8814954	0.00220991	0.008527	1.14853	0.250751	0.966982
2R	8814956	8831414	-0.000536089	0.00332367	0.404154	0.6861	0.987675
2R	8831429	8857842	-0.00241532	0.00972366	1.31972	0.186929	0.956203
2R	8857846	8879138	-0.00195396	-0.0031206	-0.517746	0.604635	0.986037
2R	8879161	8899421	-0.00210647	-0.00236535	-0.409703	0.682024	0.987602
2R	8899428	8921053	-0.00159628	0.00693287	0.920476	0.357324	0.9766
2R	8921073	8942093	-0.00244583	-0.00436972	-0.696442	0.486152	0.982693
2R	8942105	8960399	-0.00300215	-0.00675762	-1.03805	0.299247	0.972185
2R	8960437	8979206	-0.00111208	0.00106263	0.0806951	0.935684	0.990933
2R	8979207	9001775	-0.00369147	0.00407667	0.511876	0.608737	0.98613
2R	9001776	9022249	-0.00564498	-0.00115594	-0.236688	0.812899	0.989577
2R	9022251	9049546	0.00124691	-0.00473485	-0.748676	0.454052	0.981492
2R	9049547	9070571	0.00311341	-0.00118254	-0.240493	0.809948	0.98954
2R	9070606	9095092	-0.00178093	-0.000841974	-0.191772	0.847921	0.990003
2R	9095110	9119482	-0.00429216	-0.0038386	-0.620462	0.534954	0.984247
2R	9119513	9137274	0.000655929	0.00130538	0.115422	0.908111	0.99066
2R	9137278	9154822	0.000771881	0.00100818	0.0729058	0.941881	0.990992
2R	9154899	9176980	-0.00309624	0.00309462	0.371386	0.71035	0.988091
2R	9176983	9205780	-0.00101672	7.89013e-05	-0.0600344	0.952128	0.991088
2R	9205864	9238947	-0.00270061	-0.00789111	-1.2002	0.230061	0.96412
2R	9238952	9262277	-0.0021709	0.00244823	0.278915	0.78031	0.989147
2R	9262334	9282139	0.000456844	-0.00450771	-0.716182	0.473879	0.982253
2R	9282172	9303761	-0.00205903	-0.000679168	-0.168482	0.866204	0.990212
2R	9303787	9321134	-0.00080187	-0.00161155	-0.301865	0.762755	0.9889
2R	9321139	9349541	-0.00260042	0.0063666	0.839467	0.401207	0.979106
2R	9349543	9370049	-0.00213077	0.00469691	0.600606	0.548103	0.984619
2R	9370052	9389379	-0.00252702	-0.000937618	-0.205455	0.837217	0.989877
2R	9389382	9414039	-0.00311126	-0.00148679	-0.284019	0.776396	0.989093
2R	9414048	9442664	0.00230548	0.00915012	1.23767	0.215838	0.961846
2R	9442678	9466759	0.00420169	0.00544658	0.707852	0.479037	0.982441
2R	9466764	9488887	0.00181219	0.0100456	1.36577	0.172011	0.952585
2R	9488889	9521228	-0.00145381	0.00270731	0.315979	0.752018	0.988743
2R	9521238	9557773	-0.00205532	0.00332796	0.404767	0.685649	0.987667
2R	9557804	9580520	0.00103483	-0.000875343	-0.196546	0.844183	0.98996
2R	9580521	9602712	-0.00431736	0.0072627	0.967661	0.333214	0.974949
2R	9602724	9629046	-0.00233074	0.00376663	0.467522	0.640126	0.986801
2R	9629050	9651918	0.00032618	0.00377332	0.468479	0.639442	0.986787
2R	9651943	9686541	-0.00343563	0.00344785	0.421919	0.673084	0.987439
2R	9686581	9715795	-0.00306664	0.00597195	0.783009	0.433622	0.980637
2R	9715797	10177167	0.0010542	-0.000625848	-0.160854	0.872208	0.990279
2R	10177185	10230984	0.00142489	-0.00587088	-0.911194	0.362193	0.976907
2R	10231027	10256496	0.00348218	0.00469735	0.600668	0.548061	0.984618
2R	10256500	10286351	0.00074321	0.0028228	0.332501	0.739511	0.988555
2R	10286359	10319097	0.00237805	-0.00296494	-0.495479	0.620262	0.986384
2R	10319167	10362451	0.00270626	-0.00681606	-1.04641	0.295372	0.97183
2R	10362452	10424510	-0.000114719	-0.000556526	-0.150937	0.880025	0.990365
2R	10424533	10456155	0.00149315	-0.00550219	-0.858451	0.390643	0.978553
2R	10456158	10490717	0.00240212	-0.00415041	-0.665069	0.506006	0.983361
2R	10490722	10516996	-0.000748037	-0.0028065	-0.472812	0.636347	0.986724
2R	10517001	10542195	-0.000742146	0.0042262	0.533267	0.593849	0.985787
2R	10542203	10561910	0.000899478	-0.00251805	-0.431547	0.66607	0.987309
2R	10561918	10583091	-0.00261344	0.00333294	0.40548	0.685125	0.987657
2R	10583104	10605738	-0.00166065	0.00425817	0.537841	0.590687	0.985712
2R	10605741	10625610	-0.0018811	0.00680198	0.901752	0.367189	0.977214
2R	10625617	10649855	-0.00375964	-0.00141437	-0.273657	0.784348	0.989202
2R	10649884	10667896	-0.00230956	0.000507987	0.00134949	0.998923	0.991502
2R	10667910	10686686	-0.00257068	0.0025129	0.288167	0.773219	0.989048
2R	10686691	10704438	0.00252631	-0.00950543	-1.43114	0.152389	0.946805
2R	10704451	10724157	-0.00358362	-0.00173701	-0.319814	0.749109	0.9887
2R	10724268	10743081	-0.00201943	0.00439458	0.557354	0.577285	0.985386
2R	10743095	10757322	0.000217741	0.000696766	0.0283557	0.977378	0.991316
2R	10757326	10772392	0.00661384	0.00834994	1.1232	0.261353	0.968279
2R	10772394	10791811	-0.00154252	-0.000981759	-0.21177	0.832287	0.989818
2R	10791820	10811770	-0.000503804	0.00118307	0.0979249	0.921992	0.990799
2R	10811775	10828264	0.00265221	0.00148702	0.141407	0.887548	0.990446
2R	10828280	10862798	0.00143847	0.0070424	0.936145	0.349199	0.976068
2R	10862880	10902566	-0.00194235	0.00160373	0.158104	0.874375	0.990303
2R	10902573	10930819	-0.00131575	0.00474598	0.607625	0.543436	0.984489
2R	10930824	10958273	-0.000108379	0.0019596	0.209013	0.834438	0.989844
2R	10958292	10985694	-0.00193864	0.00219299	0.242402	0.808469	0.989521
2R	10985724	11008677	0.000478522	-0.00270979	-0.458977	0.646251	0.986925
2R	11008703	11029766	0.00361887	0.000271142	-0.032533	0.974047	0.991287
2R	11029767	11049765	-0.000886445	0.000820022	0.0459883	0.96332	0.99119
2R	11049782	11069063	0.00238276	-0.00129662	-0.256812	0.797324	0.989376
2R	11069085	11089847	0.00189053	-0.00184076	-0.334656	0.737885	0.98853
2R	11089853	11111406	-0.00117585	-0.00374902	-0.607647	0.543422	0.984489
2R	11111422	11135152	-0.00185222	-0.00108693	-0.226815	0.820568	0.989674
2R	11135165	11168792	-0.000196033	0.00121558	0.102576	0.9183	0.990763
2R	11168801	11194842	-0.00243643	-0.00133903	-0.26288	0.792643	0.989314
2R	11194860	11215488	0.00350974	0.00230583	0.258544	0.795987	0.989358
2R	11215496	11236292	0.00184727	0.00602465	0.790549	0.429207	0.980442
2R	11236309	11273424	-0.00136349	0.00189093	0.19919	0.842114	0.989935
2R	11273452	11303600	-0.00100733	-0.00174476	-0.320922	0.748269	0.988687
2R	11303610	11324105	0.00405224	0.00192023	0.203381	0.838838	0.989896
2R	11324272	11352531	0.00508309	0.00123819	0.10581	0.915733	0.990737
2R	11352539	11391660	-0.000504851	0.00406218	0.509803	0.610189	0.986163
2R	11391697	11418500	0.000980138	-0.00374996	-0.607781	0.543333	0.984486
2R	11418512	11444815	0.000412876	0.00178025	0.183355	0.854519	0.99008
2R	11444842	11474255	-0.00211742	0.00475894	0.60948	0.542206	0.984455
2R	11474256	11500029	-0.000360353	0.00564102	0.735667	0.461933	0.981802
2R	11500033	11529776	-0.000278491	0.0025496	0.293417	0.769203	0.988992
2R	11529784	11550335	0.00152937	0.00210583	0.229933	0.818144	0.989643
2R	11550348	11569255	0.00100547	-0.00125625	-0.251038	0.801785	0.989434
2R	11569267	11589705	0.00227185	0.00361197	0.445397	0.656033	0.987117
2R	11589708	11607027	-0.00172034	0.00313812	0.37761	0.70572	0.988013
2R	11607033	11628127	-0.000601092	0.0112798	1.54234	0.122991	0.934917
2R	11628137	11651611	-0.000307453	0.00717036	0.954451	0.339856	0.975426
2R	11651626	11666851	-0.00127761	-0.00243311	-0.419396	0.674927	0.987473
2R	11666853	11682135	-0.000865898	-0.00296765	-0.495865	0.619989	0.986378
2R	11682137	11708759	0.00103811	0.00288561	0.341485	0.732738	0.98845
2R	11708761	11727563	-0.00172805	0.000788055	0.0414152	0.966965	0.991223
2R	11727567	11746757	-0.000809059	0.00208014	0.226258	0.821001	0.989679
2R	11746773	11766195	-0.000389573	0.00440358	0.558643	0.576405	0.985364
2R	11766220	11785151	0.00555529	-0.00409707	-0.657437	0.5109	0.983518
2R	11785172	11807632	0.000853377	0.000998083	0.0714614	0.943031	0.991003
2R	11807633	11828165	-0.0018745	0.000816673	0.0455093	0.963701	0.991194
2R	11828166	11855721	0.00103018	0.00335638	0.408833	0.682662	0.987613
2R	11855744	11881942	-0.00104596	-0.00112916	-0.232856	0.815873	0.989615
2R	11881943	11905395	-0.00191404	-0.00521478	-0.817335	0.413737	0.979726
2R	11905402	11928276	-0.00403155	0.00646226	0.853152	0.393575	0.978709
2R	11928283	11954885	-0.00171794	-0.00330805	-0.544563	0.586054	0.985601
2R	11954900	11976696	-0.00101177	0.000866639	0.0526573	0.958005	0.991142
2R	11976708	12000051	-0.00520491	0.00153392	0.148116	0.882251	0.990389
2R	12000072	12031899	-5.0859e-05	-0.00456021	-0.723693	0.469254	0.982081
2R	12031909	12049534	-0.00460126	-0.00120358	-0.243503	0.807615	0.98951
2R	12049536	12065479	-0.00152919	0.00314631	0.378781	0.704851	0.987999
2R	12065500	12085157	-0.00182749	3.09686e-05	-0.0668915	0.946668	0.991037
2R	12085162	12110957	0.000661208	0.00186954	0.196129	0.844509	0.989963
2R	12110964	12132330	0.00236098	1.87054e-05	-0.0686459	0.945272	0.991024
2R	12132347	12153082	-0.00073161	0.00147015	0.138994	0.889455	0.990466
2R	12153139	12174956	0.00215937	0.00399671	0.500438	0.616767	0.986308
2R	12174967	12195637	0.00477298	-0.0024026	-0.415031	0.678119	0.987532
2R	12195655	12214047	0.00376463	0.00781742	1.04702	0.295092	0.971804
2R	12214067	12238005	0.00125084	-0.0054917	-0.856949	0.391473	0.978597
2R	12238006	12261380	0.00298044	-0.00249936	-0.428873	0.668015	0.987345
2R	12261392	12283528	0.00449514	-0.000725814	-0.175155	0.860958	0.990153
2R	12283530	12307881	-0.00317122	0.00316609	0.38161	0.702751	0.987963
2R	12307905	12333186	-0.00132041	-0.00414159	-0.663807	0.506814	0.983387
2R	12333193	12353499	0.00176598	-0.00964755	-1.45147	0.146648	0.944837
2R	12353544	12379108	0.00527018	0.00250207	0.286618	0.774405	0.989065
2R	12379120	12406151	-0.000168386	0.00382708	0.47617	0.633953	0.986674
2R	12406170	12427148	-0.00158035	0.000844778	0.0495298	0.960497	0.991165
2R	12427149	12451787	0.00192314	0.00178523	0.184068	0.85396	0.990073
2R	12451793	12473448	-0.00162482	-0.000836225	-0.19095	0.848565	0.990011
2R	12473467	12493228	0.00120094	0.0073972	0.986901	0.323691	0.974231
2R	12493236	12511292	0.00265219	-0.00136538	-0.266649	0.789739	0.989275
2R	12511324	12530802	-0.00103584	0.000192358	-0.0438036	0.965061	0.991206
2R	12530803	12559337	-0.00156783	0.000355656	-0.0204426	0.98369	0.991371
2R	12559342	12580132	-0.000930637	-0.00340014	-0.557736	0.577024	0.985379
2R	12580144	12611561	-0.00299483	-3.01177e-05	-0.0756304	0.939713	0.990971
2R	12611565	12637106	0.00237896	0.000659716	0.0230554	0.981606	0.991353
2R	12637114	12663097	0.000832477	-0.0020588	-0.365849	0.714478	0.988159
2R	12663103	12690301	-5.88261e-05	0.00843201	1.13494	0.256401	0.967687
2R	12690472	12717668	-0.000917581	-0.00367639	-0.597257	0.550336	0.984681
2R	12717671	12737445	-0.00291989	-0.00152057	-0.288851	0.772695	0.989041
2R	12737446	12763579	-0.0015445	-0.0048239	-0.761416	0.446409	0.981182
2R	12763580	12784571	-0.00336834	-0.004356	-0.69448	0.487381	0.982736
2R	12784577	12809897	-0.00365956	0.00169232	0.170776	0.8644	0.990192
2R	12809917	12839217	-0.00237376	-0.00243656	-0.41989	0.674566	0.987467
2R	12839247	12868966	0.00410843	0.000111681	-0.0553451	0.955864	0.991122
2R	12868967	12896841	-0.00229012	-0.0014521	-0.279056	0.780202	0.989145
2R	12896859	12921695	0.00149089	0.00113699	0.0913327	0.927228	0.990851
2R	12921724	12944102	0.00195201	-5.69181e-05	-0.0794644	0.936663	0.990942
2R	12944119	12967854	-0.00463056	-0.00449387	-0.714203	0.475101	0.982298
2R	12967859	12987180	-0.00637514	-0.000782007	-0.183194	0.854646	0.990081
2R	12987275	13011867	-0.00385772	-0.00202268	-0.360682	0.718338	0.988221
2R	13011870	13035877	0.000679951	-0.000154329	-0.0933997	0.925586	0.990835
2R	13035878	13057387	0.00134123	0.00282766	0.333196	0.738987	0.988547
2R	13057437	13074693	0.00340603	-0.00390367	-0.62977	0.528845	0.984068
2R	13074810	13096147	0.0055614	0.00709531	0.943714	0.345316	0.975806
2R	13096168	13115704	0.00368046	0.00285069	0.33649	0.736502	0.988509
2R	13115713	13134094	-0.00109722	0.00361772	0.44622	0.655438	0.987106
2R	13134144	13154101	0.00171323	0.00560278	0.730198	0.465269	0.981931
2R	13154103	13172314	0.00187363	-0.00443903	-0.706357	0.479966	0.982474
2R	13172348	13197096	0.000403239	0.00150046	0.143331	0.886029	0.990429
2R	13197120	13232628	0.00278734	-0.00818221	-1.24185	0.214293	0.961581
2R	13232639	13262979	-0.0013667	0.00141615	0.131269	0.895563	0.99053
2R	13263013	13290983	0.0054868	0.0030338	0.362686	0.71684	0.988197
2R	13290985	13318885	0.00140742	0.000510417	0.00169712	0.998646	0.991499
2R	13318894	13336186	0.00126537	0.00266166	0.309448	0.756981	0.988816
2R	13336230	13355773	0.00041245	-0.00868541	-1.31383	0.188902	0.956641
2R	13355801	13379193	0.000443385	0.0014721	0.139273	0.889235	0.990463
2R	13379194	13403076	-0.00364077	0.000792939	0.042114	0.966408	0.991218
2R	13403084	13434741	0.000798387	-0.0047845	-0.75578	0.449781	0.98132
2R	13434755	13461047	0.00295955	0.000590423	0.0131426	0.989514	0.991422
2R	13461052	13485940	0.00678212	0.0113519	1.55266	0.120505	0.933664
2R	13485944	13506199	0.00126255	0.00208483	0.226929	0.820479	0.989673
2R	13506245	13532099	0.0114259	0.00355597	0.437386	0.661831	0.987229
2R	13532132	13561368	0.0017158	-0.00486262	-0.766955	0.443108	0.981044
2R	13561405	13584054	-0.000314633	-0.00399189	-0.642392	0.520619	0.983821
2R	13584056	13611683	-0.00137368	0.00229045	0.256344	0.797685	0.989381
2R	13611745	13644338	-0.00332452	0.00379114	0.471029	0.63762	0.98675
2R	13644341	13665944	-0.0010533	-0.00117956	-0.240067	0.810278	0.989544
2R	13665964	13680365	-0.00111151	0.0059714	0.782931	0.433668	0.980639
2R	13680372	13702109	-0.000525923	0.00895591	1.20989	0.226322	0.963549
2R	13702125	13733706	0.0034401	-0.0024915	-0.42775	0.668833	0.987361
2R	13733724	13762193	-0.00295223	0.00406079	0.509604	0.610329	0.986166
2R	13762194	13783289	-0.00074575	-0.0116194	-1.73357	0.0829946	0.906485
2R	13783315	13816905	-0.00179956	0.000152898	-0.0494486	0.960562	0.991165
2R	13816906	13838290	0.000939669	0.00593613	0.777886	0.436636	0.980768
2R	13838291	13865883	0.00155073	0.00528686	0.685003	0.493342	0.982941
2R	13865886	13889683	-0.00380107	0.00197987	0.211914	0.832174	0.989816
2R	13889695	13925185	-0.00168087	-0.00195946	-0.351637	0.72511	0.98833
2R	13925191	13948323	-0.000817993	0.00366377	0.452807	0.650687	0.987013
2R	13948371	13969877	-0.0027844	-0.000689821	-0.170006	0.865006	0.990199
2R	13969889	14003035	-0.000530984	-0.0006095	-0.158515	0.874051	0.990299
2R	14004515	14028530	-0.000317029	-0.00480084	-0.758117	0.448381	0.981263
2R	14028541	14050453	-0.00417339	-5.60144e-05	-0.0793351	0.936766	0.990943
2R	14050507	14083481	-0.00242667	-0.00634353	-0.97881	0.327674	0.974536
2R	14083493	14109746	-0.00317898	-0.00151504	-0.28806	0.773301	0.989049
2R	14109752	14130533	-0.00383937	-0.00458193	-0.726801	0.467348	0.982009
2R	14130535	14159871	0.000794843	-0.0021102	-0.373202	0.708998	0.988068
2R	14159886	14192736	0.00158603	-0.000309086	-0.115539	0.908018	0.990659
2R	14192777	14221697	-0.00247829	0.00116407	0.0952075	0.92415	0.99082
2R	14221703	14242334	-0.0019389	-0.00383222	-0.619549	0.535554	0.984265
2R	14242335	14260804	-0.00127728	-0.000189713	-0.0984616	0.921566	0.990795
2R	14260819	14276012	0.00472412	0.0035073	0.430422	0.666888	0.987324
2R	14276033	14295233	0.00167483	-0.000443412	-0.134755	0.892805	0.990501
2R	14295263	14321321	0.000133361	-0.00211135	-0.373366	0.708876	0.988066
2R	14321323	14351828	-0.000941823	-0.00348681	-0.570135	0.568586	0.985165
2R	14351839	14373430	-0.00146281	-0.00141572	-0.273851	0.784199	0.9892
2R	14373432	14405591	-0.00210298	0.00255466	0.294141	0.76865	0.988984
2R	14405602	14428504	-0.00323606	-0.00413837	-0.663346	0.507109	0.983397
2R	14428513	14445086	-0.00242341	0.000555544	0.00815278	0.993495	0.991456
2R	14445091	14466860	0.00103347	-0.00205161	-0.36482	0.715246	0.988171
2R	14466874	14498638	0.00305915	0.00141026	0.130426	0.896229	0.990537
2R	14498652	14521133	0.000991426	0.000487081	-0.00164124	0.99869	0.9915
2R	14521154	14541625	0.00499406	0.00230753	0.258788	0.795799	0.989356
2R	14541638	14562744	0.0034905	0.00254488	0.292743	0.769719	0.988999
2R	14562751	14576670	0.00431522	0.00814653	1.0941	0.273911	0.96969
2R	14576696	14596732	0.00190012	0.0035015	0.429593	0.667492	0.987336
2R	14596745	14613196	0.00152003	0.00128299	0.112219	0.91065	0.990686
2R	14613219	14629121	0.00134572	-0.00377658	-0.61159	0.540809	0.984415
2R	14629133	14650203	-0.00197129	-0.00352289	-0.575297	0.56509	0.985075
2R	14650217	14667087	-0.0019135	-0.00479847	-0.757779	0.448583	0.981271
2R	14667092	14683410	0.00454931	-0.00512553	-0.804567	0.421069	0.980072
2R	14683491	14699828	0.00323669	-0.00165298	-0.307793	0.75824	0.988834
2R	14699829	14719962	-0.000159848	0.000951191	0.0647531	0.948371	0.991053
2R	14719977	14736822	-0.000749046	-0.00649798	-1.00091	0.316873	0.973691
2R	14736826	14756484	0.00153875	-0.0028976	-0.485845	0.627077	0.98653
2R	14756485	14774038	-0.00326899	0.00240307	0.272456	0.785272	0.989215
2R	14774067	14793303	0.00161472	0.00641195	0.845955	0.397578	0.978919
2R	14793308	14809707	-0.00186402	0.00358865	0.442061	0.658445	0.987164
2R	14809720	14828322	0.0028983	0.000865688	0.0525212	0.958113	0.991143
2R	14828330	14849743	-0.000743677	0.00430148	0.544036	0.586417	0.98561
2R	14849754	14866842	-0.00110817	0.00890891	1.20316	0.228913	0.963946
2R	14866843	14887941	0.000956929	-0.00230768	-0.401453	0.688087	0.98771
2R	14887949	14932343	-0.00214257	-0.000616065	-0.159454	0.873311	0.990291
2R	14932345	14954761	-0.00170014	0.000424426	-0.0106045	0.991539	0.991439
2R	14954762	14972691	-0.00197484	-0.00186429	-0.338022	0.735346	0.988491
2R	14972692	14990824	-0.00214809	-0.0037712	-0.61082	0.541319	0.98443
2R	14990856	15010300	0.00090372	-0.00162719	-0.304103	0.761049	0.988875
2R	15010309	15025566	-0.00080507	-0.00885765	-1.33847	0.180742	0.954772
2R	15025569	15051887	-0.00353042	0.00186971	0.196154	0.844489	0.989963
2R	15051888	15075423	-0.00328158	-0.00105377	-0.222071	0.824259	0.989719
2R	15075428	15097595	-0.00160345	-0.000834579	-0.190714	0.848749	0.990013
2R	15097599	15122008	0.0015243	0.00182043	0.189103	0.850012	0.990028
2R	15122024	15145375	0.00547512	0.00749899	1.00146	0.316603	0.973669
2R	15145386	15165191	0.000598112	0.00461728	0.589214	0.555717	0.984827
2R	15165193	15187126	0.002192	0.00381082	0.473845	0.635611	0.986709
2R	15187128	15208516	-0.000836253	-0.00168596	-0.312511	0.754652	0.988782
2R	15208531	15240479	-0.00107345	-0.00720578	-1.10216	0.270392	0.969307
2R	15240481	15262103	-0.000155	-0.00277641	-0.468507	0.639422	0.986787
2R	15262104	15286316	-0.00619422	-0.00335618	-0.551448	0.581327	0.985486
2R	15286348	15306405	0.000404638	0.00282882	0.333362	0.738861	0.988545
2R	15306409	15327194	0.0037837	0.000938449	0.0629302	0.949822	0.991066
2R	15327195	15354468	0.000160916	0.00556361	0.724593	0.468702	0.982061
2R	15354487	15379517	-0.00313467	-0.000709068	-0.172759	0.862841	0.990175
2R	15379600	15408412	-0.00166649	-0.000732235	-0.176073	0.860236	0.990145
2R	15408429	15436027	4.95166e-05	-0.00661476	-1.01761	0.308862	0.973027
2R	15436051	15457150	-0.00130886	-0.0034968	-0.571565	0.567617	0.98514
2R	15457153	15476547	0.00156559	0.00149242	0.14218	0.886938	0.990439
2R	15476552	15497856	-0.00188141	0.00092193	0.0605671	0.951704	0.991084
2R	15497862	15518625	0.000564791	0.00193605	0.205644	0.837069	0.989875
2R	15518626	15539322	-0.00233463	-0.00258619	-0.441296	0.658999	0.987174
2R	15539337	15557216	-0.00122149	0.00258959	0.299138	0.764835	0.98893
2R	15557232	15580058	-0.00235484	-0.00615732	-0.952172	0.34101	0.975508
2R	15580059	15601928	-0.00186959	-0.00911842	-1.37578	0.16889	0.951751
2R	15601960	15624888	-0.00543747	0.00102016	0.0746194	0.940518	0.990979
2R	15624899	15650319	-0.00162417	-0.00265163	-0.450657	0.652237	0.987043
2R	15650327	15671659	0.0021658	-0.00155036	-0.293112	0.769437	0.988995
2R	15671660	15712382	0.000380187	0.00293936	0.349176	0.726958	0.988359
2R	15712383	15730923	0.0014296	-0.000152314	-0.0931114	0.925815	0.990837
2R	15730949	15753009	-0.000845922	0.000155052	-0.0491404	0.960807	0.991168
2R	15753020	15770339	0.000284628	-0.000519372	-0.145622	0.88422	0.99041
2R	15770345	15791376	-0.00238499	-9.30631e-05	-0.0846352	0.932551	0.990902
2R	15791388	15809299	-0.0036469	7.52789e-05	-0.0605526	0.951716	0.991084
2R	15809328	15832634	0.0012502	0.000364476	-0.0191809	0.984697	0.99138
2R	15832642	15850152	0.000242391	0.00453307	0.577168	0.563826	0.985042
2R	15850158	15869337	0.00133776	0.00626794	0.825353	0.409171	0.979504
2R	15869352	15885295	-0.00387356	-0.00449299	-0.714077	0.475179	0.982301
2R	15885304	15906622	-0.000555767	0.00791177	1.06051	0.288911	0.971218
2R	15906720	15928188	-0.00163314	0.00215499	0.236965	0.812684	0.989575
2R	15928192	15947490	0.00242061	-0.00411888	-0.660558	0.508896	0.983454
2R	15947500	15985400	0.000234437	0.00284969	0.336347	0.736609	0.98851
2R	15985457	16010029	-0.00153666	-0.000821308	-0.188816	0.850237	0.99003
2R	16010034	16033070	0.00412843	0.00962589	1.30573	0.191644	0.957235
2R	16033072	16060949	0.00120907	0.00281401	0.331243	0.740461	0.988569
2R	16060957	16080469	-0.00324593	0.00333703	0.406065	0.684695	0.98765
2R	16080486	16098963	-0.00379708	-0.000794435	-0.184972	0.853251	0.990065
2R	16098964	16127734	-0.00110238	0.00677838	0.898375	0.368986	0.977322
2R	16127820	16150555	-0.000657001	-0.00343951	-0.56337	0.573183	0.985282
2R	16150556	16172206	0.000768407	0.00113951	0.0916937	0.926941	0.990848
2R	16172213	16192964	0.000894731	-0.00145165	-0.278991	0.780252	0.989146
2R	16193004	16216857	0.00331375	-0.00127358	-0.253516	0.799869	0.989409
2R	16216862	16247756	-0.00190707	-0.00171997	-0.317376	0.750959	0.988727
2R	16247767	16268517	-0.000687861	-0.00328062	-0.540638	0.588757	0.985666
2R	16268537	16286714	0.00160559	-0.000839979	-0.191487	0.848144	0.990006
2R	16286721	16310136	-0.00140085	-0.00452241	-0.718285	0.472581	0.982205
2R	16310139	16334248	-0.00173589	-0.00430096	-0.686606	0.492331	0.982907
2R	16334344	16361859	-0.00145135	-0.000721866	-0.17459	0.861402	0.990158
2R	16361860	16381677	-0.00252118	0.00180687	0.187164	0.851532	0.990045
2R	16381684	16405466	-0.000727077	0.00248806	0.284614	0.77594	0.989086
2R	16405469	16425937	-0.00339643	0.00682728	0.90537	0.365269	0.977097
2R	16425952	16443985	-0.00440152	0.000435643	-0.00899994	0.992819	0.99145
2R	16444106	16466729	-0.0040047	0.00328047	0.397974	0.690649	0.987755
2R	16466740	16492742	-0.00139088	0.00250214	0.286628	0.774397	0.989065
2R	16492750	16519996	-0.00348635	0.00265897	0.309064	0.757273	0.98882
2R	16519999	16543616	-0.00197711	0.00346041	0.423715	0.671774	0.987415
2R	16543637	16573380	1.88001e-05	0.00516961	0.668229	0.503988	0.983296
2R	16573394	16594834	0.00127554	0.00305009	0.365016	0.715099	0.988169
2R	16594835	16624046	-0.00265985	-0.00138027	-0.26878	0.788099	0.989253
2R	16624057	16652513	-0.00158637	-0.000232491	-0.104581	0.916708	0.990747
2R	16652528	16677944	-0.00233148	-0.00195257	-0.350651	0.72585	0.988342
2R	16677948	16706980	-0.00151253	-0.00121167	-0.24466	0.806719	0.989498
2R	16707148	16740784	-0.00322887	-0.000189189	-0.0983867	0.921625	0.990796
2R	16740817	16777356	0.00196163	0.00981612	1.33295	0.182549	0.9552
2R	16777370	16816289	-0.00110645	0.00898091	1.21346	0.224953	0.963335
2R	16816295	16838636	0.000106655	0.00703496	0.935081	0.349746	0.976105
2R	16838637	16860121	0.00118915	-0.000898877	-0.199913	0.841549	0.989929
2R	16860148	16881110	0.00196452	-0.00531593	-0.831805	0.405519	0.979323
2R	16881115	16902379	0.00133712	-0.00355021	-0.579206	0.562451	0.985006
2R	16902382	16927161	0.000221376	-0.00372676	-0.604462	0.545536	0.984548
2R	16927172	16949235	0.000145419	-0.00312725	-0.518697	0.603972	0.986022
2R	16949271	16970870	0.000569877	0.000104401	-0.0563864	0.955034	0.991115
2R	16970873	16992681	-0.000158673	-0.00317717	-0.525839	0.599	0.985908
2R	16992703	17011119	0.00160412	0.00465816	0.595062	0.551802	0.984721
2R	17011140	17031895	-0.000964878	-0.00243013	-0.41897	0.675238	0.987479
2R	17031902	17052852	0.00208055	-0.00562126	-0.875485	0.38131	0.978039
2R	17052857	17070471	-0.000760642	0.00127291	0.110778	0.911792	0.990697
2R	17070495	17089530	-0.000943938	-0.00132047	-0.260224	0.794691	0.989341
2R	17089551	17109712	-0.00262446	0.00764808	1.02279	0.306406	0.972817
2R	17109717	17135235	-0.000840717	-0.000881841	-0.197476	0.843455	0.989951
2R	17135246	17156279	-0.00155499	0.00258102	0.297912	0.76577	0.988943
2R	17156311	17180229	-0.00388859	-0.00258507	-0.441135	0.659115	0.987177
2R	17180259	17206511	0.000138032	-0.000705747	-0.172284	0.863214	0.990179
2R	17206514	17228347	-0.000684341	-0.00337143	-0.55363	0.579832	0.985449
2R	17228348	17251237	0.00217128	0.00166096	0.166291	0.867928	0.990232
2R	17251244	17278240	0.00184623	0.000906067	0.0582977	0.953511	0.991101
2R	17278269	17298953	-0.000895998	0.00684049	0.90726	0.364269	0.977036
2R	17298960	17322487	0.00355933	0.00664026	0.878616	0.37961	0.977943
2R	17322490	17346143	0.00636223	0.00296387	0.352682	0.724327	0.988318
2R	17346152	17370201	-0.00280506	0.00268705	0.313081	0.754219	0.988775
2R	17370225	17391731	-0.00187964	-0.0100615	-1.5107	0.130866	0.938593
2R	17391736	17430897	0.000290834	-0.0113472	-1.69462	0.0901482	0.913263
2R	17430925	17462934	-0.00141333	-0.00471982	-0.746527	0.455349	0.981544
2R	17462968	17484188	0.00125667	0.00730583	0.973831	0.33014	0.974722
2R	17484203	17503664	-0.0023903	-0.00478342	-0.755625	0.449874	0.981324
2R	17503673	17522079	-0.000496398	-0.00441858	-0.703432	0.481787	0.982539
2R	17522086	17541334	-0.00123503	0.00356402	0.438537	0.660997	0.987213
2R	17541343	17601531	0.00361429	0.010314	1.40417	0.160269	0.949287
2R	17601547	17623643	0.00590703	-0.00179689	-0.32838	0.742625	0.988602
2R	17623652	17639033	0.000670052	0.00374768	0.464812	0.642066	0.986841
2R	17639049	17655039	0.00316526	0.00165289	0.165137	0.868836	0.990242
2R	17655046	17674203	-0.000491715	0.00381941	0.475073	0.634735	0.986691
2R	17674212	17699998	-0.00376543	-0.00484627	-0.764617	0.4445	0.981102
2R	17700134	17726000	-0.0031281	-0.00350676	-0.572989	0.566652	0.985115
2R	17726023	17746288	0.00395667	0.018417	2.56336	0.0103663	0.547667
2R	17746292	17771662	0.00289882	0.00223473	0.248373	0.803846	0.989461
2R	17771689	17798190	0.000431988	-0.00109375	-0.227791	0.819809	0.989664
2R	17798194	17837686	-0.00268235	-0.00401432	-0.6456	0.518538	0.983757
2R	17837704	17869553	-0.00246508	0.0031981	0.38619	0.699356	0.987906
2R	17869563	17894289	0.00226764	0.00362579	0.447374	0.654605	0.987089
2R	17894290	17916746	0.000316337	0.00549693	0.715055	0.474575	0.982279
2R	17916766	17941177	0.0105056	0.0132264	1.82081	0.0686355	0.889091
2R	17941187	17963686	0.00409236	0.00216913	0.238987	0.811115	0.989555
2R	17963692	17989283	-0.000200244	0.00838002	1.1275	0.259531	0.968064
2R	17989285	18012694	0.00417536	0.00416879	0.525055	0.599545	0.98592
2R	18012695	18036034	0.0107688	-0.00469687	-0.743244	0.457334	0.981623
2R	18036062	18055585	0.00683078	0.00300379	0.358393	0.72005	0.988249
2R	18055633	18076482	0.00327828	-0.000121294	-0.0886737	0.929341	0.990871
2R	18076486	18096481	0.00218029	-0.00752343	-1.1476	0.251132	0.967031
2R	18096499	18117433	0.00149663	-0.000741688	-0.177426	0.859174	0.990133
2R	18117471	18135719	0.00176703	-0.00447922	-0.712107	0.476398	0.982345
2R	18135732	18157566	-0.000159554	0.0029671	0.353144	0.723981	0.988312
2R	18157584	18180062	0.000891564	-0.00157783	-0.297043	0.766434	0.988952
2R	18180071	18207916	-0.00102401	0.00369643	0.457479	0.647327	0.986946
2R	18207917	18227499	-0.000584758	0.00386824	0.482058	0.629765	0.986587
2R	18227501	18255017	-0.00221546	0.000254551	-0.0349065	0.972154	0.99127
2R	18255035	18276223	0.0002626	-0.00183191	-0.33339	0.73884	0.988544
2R	18276237	18304621	0.00100298	-0.00144221	-0.27764	0.781289	0.98916
2R	18304622	18325425	-0.00164935	0.000333358	-0.0236325	0.981146	0.991349
2R	18325477	18349824	0.000574348	-0.00224521	-0.392515	0.694678	0.987825
2R	18349839	18373317	0.00263563	-0.00456291	-0.72408	0.469017	0.982072
2R	18373380	18394051	0.000163945	-0.00205084	-0.364709	0.715328	0.988172
2R	18394087	18416742	0.00218738	-0.00108866	-0.227063	0.820375	0.989671
2R	18416760	18435592	0.00203384	-0.00142522	-0.275211	0.783154	0.989186
2R	18435594	18460428	-0.000266954	0.0108476	1.48051	0.138737	0.941874
2R	18460435	18508205	-0.000860827	0.000201889	-0.0424401	0.966148	0.991216
2R	18508211	18525660	0.000546902	0.00377363	0.468523	0.639411	0.986787
2R	18525663	18545544	-0.000734563	0.00306128	0.366617	0.713905	0.988149
2R	18545554	18570975	0.000958787	0.000384049	-0.0163808	0.986931	0.991399
2R	18570976	18615225	0.002918	0.00145226	0.136435	0.891478	0.990487
2R	18615227	18637670	0.00269298	-0.00224284	-0.392177	0.694928	0.987829
2R	18637686	18655994	0.000529187	-0.00543148	-0.848335	0.396251	0.97885
2R	18655995	18674353	0.00386445	0.00309878	0.371981	0.709907	0.988083
2R	18674370	18699550	0.00298023	-0.00571772	-0.889283	0.373851	0.977611
2R	18699561	18722942	0.0021306	0.00150127	0.143446	0.885938	0.990428
2R	18722951	18743558	-0.00091893	-0.00197623	-0.354036	0.723312	0.988301
2R	18743656	18767709	0.00252641	0.00202382	0.2182	0.827273	0.989757
2R	18767724	18792046	-0.00284072	-0.00830797	-1.25984	0.207728	0.960415
2R	18792049	18819567	-0.00268299	-0.00213445	-0.376671	0.706418	0.988025
2R	18819571	18846163	0.000849088	-0.0063324	-0.977219	0.328461	0.974596
2R	18846206	18872567	0.00205747	-0.00445087	-0.708052	0.478913	0.982436
2R	18872570	18893580	-0.00308553	-0.0059496	-0.922455	0.356291	0.976533
2R	18893596	18915063	-0.00549385	-0.00174136	-0.320436	0.748638	0.988693
2R	18915076	18940395	-0.00158251	0.000753829	0.036519	0.970869	0.991258
2R	18940396	18963837	-0.00356091	-0.00161581	-0.302475	0.76229	0.988893
2R	18963838	18984662	0.00144462	-0.00675585	-1.0378	0.299365	0.972195
2R	18984668	19047878	-0.00237161	-0.00428183	-0.68387	0.494057	0.982966
2R	19047883	19085051	0.00276494	-0.00485832	-0.76634	0.443474	0.981059
2R	19085061	19104035	0.00044479	-0.0102808	-1.54207	0.123058	0.93495
2R	19104088	19121727	0.000153538	-0.0080858	-1.22805	0.219426	0.962446
2R	19121730	19139073	-0.00429381	-0.00119267	-0.241942	0.808825	0.989525
2R	19139101	19159034	-0.00237038	-0.00293508	-0.491206	0.623281	0.986449
2R	19159035	19175284	0.000376493	-0.00472217	-0.746863	0.455146	0.981536
2R	19175285	19192566	-0.0048136	0.00203649	0.220013	0.825861	0.989739
2R	19192567	19211803	-0.00547972	-0.00240181	-0.414918	0.678202	0.987533
2R	19211834	19228986	0.00208156	-0.00434015	-0.692213	0.488804	0.982786
2R	19229056	19247460	0.00410954	0.00182184	0.189306	0.849853	0.990026
2R	19247477	19264579	0.00829881	-0.0016272	-0.304104	0.761049	0.988875
2R	19264591	19283533	0.000277219	-0.00305283	-0.508051	0.611417	0.98619
2R	19283553	19300263	0.000395375	-0.00137088	-0.267436	0.789134	0.989267
2R	19300289	19316811	0.00367298	-0.00125745	-0.25121	0.801652	0.989433
2R	19316824	19341804	0.000240666	0.00208505	0.22696	0.820454	0.989672
2R	19341815	19360868	0.000189895	0.00289463	0.342777	0.731767	0.988435
2R	19360877	19379828	-0.00344498	0.00398723	0.49908	0.617723	0.986329
2R	19379829	19396724	-0.000803368	0.0127956	1.75918	0.0785473	0.901711
2R	19396760	19419315	0.00265118	0.00681755	0.903979	0.366007	0.977142
2R	19419317	19444768	0.00294432	0.000337871	-0.0229869	0.981661	0.991354
2R	19444822	19474160	-0.00118488	-0.00403258	-0.648212	0.516848	0.983704
2R	19474170	19504933	-0.00182864	0.00280709	0.330254	0.741208	0.988581
2R	19504940	19528936	0.001451	0.00123617	0.105521	0.915962	0.990739
2R	19528941	19567297	0.00332998	0.00446553	0.567505	0.570371	0.985211
2R	19567362	19612875	-0.000238347	-0.000464673	-0.137797	0.890401	0.990476
2R	19612883	19643375	-0.00323016	-0.00404347	-0.64977	0.515841	0.983673
2R	19643381	19680578	0.0024782	0.00168125	0.169193	0.865645	0.990206
2R	19680598	19709017	-0.00254218	-0.0016697	-0.310185	0.75642	0.988808
2R	19709018	19733565	-0.00178599	-0.00115391	-0.236397	0.813125	0.98958
2R	19733603	19766529	0.00325775	-0.00356798	-0.581748	0.560737	0.984961
2R	19766544	19794370	-0.00131851	0.000552333	0.00769348	0.993862	0.991459
2R	19794411	19822587	0.000669531	0.0026847	0.312745	0.754475	0.988779
2R	19822724	19850084	0.0101028	0.00969039	1.31496	0.188524	0.956558
2R	19850085	19877125	0.00264973	-0.000417815	-0.131093	0.895701	0.990532
2R	19877134	19903005	-0.00091293	-0.00720331	-1.10181	0.270545	0.969324
2R	19903009	19937441	-1.74314e-05	0.00505526	0.65187	0.514485	0.983631
2R	19937449	19965718	-0.0017153	-0.00612985	-0.948242	0.343006	0.975647
2R	19965720	19994990	0.00103136	-0.000331924	-0.118806	0.905429	0.990632
2R	19994996	20025253	0.00320195	-0.00878125	-1.32754	0.184329	0.955613
2R	20025288	20053833	0.00395718	-0.00477577	-0.75453	0.450531	0.98135
2R	20053834	20080887	0.0010911	0.00240588	0.272857	0.784963	0.98921
2R	20080888	20101698	-0.000188823	0.00110299	0.0864685	0.931094	0.990888
2R	20101713	20123503	-0.000200542	-0.00764672	-1.16524	0.243921	0.966089
2R	20123555	20151399	-0.00201875	-0.0047516	-0.751074	0.452608	0.981434
2R	20151405	20177750	-0.000121824	-0.000799348	-0.185674	0.8527	0.990059
2R	20177768	20201893	0.00195305	-0.0144568	-2.13947	0.0323974	0.790966
2R	20201908	20227185	-0.00219115	-0.00961961	-1.44748	0.147763	0.94523
2R	20227188	20258240	0.000611567	-0.00355482	-0.579864	0.562006	0.984994
2R	20258244	20301861	0.00157514	0.00291471	0.345649	0.729607	0.988401
2R	20301986	20330406	-0.00191118	-0.004271	-0.682319	0.495037	0.982999
2R	20330487	20353826	-0.000551902	-0.00993444	-1.49252	0.135564	0.940594
2R	20353827	20384578	-0.00213896	-0.00693238	-1.06305	0.28776	0.971106
2R	20384592	20424648	0.00385331	-0.0138911	-2.05854	0.0395379	0.821998
2R	20424649	20454016	0.00168814	-0.00259328	-0.442309	0.658265	0.98716
2R	20454134	20483484	0.0026286	-0.00201062	-0.358956	0.719628	0.988242
2R	20483496	20508647	0.00241701	-0.00673083	-1.03422	0.301035	0.972345
2R	20508725	20534798	0.00356471	-0.00428565	-0.684415	0.493713	0.982954
2R	20534816	20559070	0.00171279	-0.00843271	-1.27768	0.201361	0.959214
2R	20559074	20582406	-0.00145181	-0.00140249	-0.271958	0.785654	0.98922
2R	20582408	20605820	0.00192095	-0.000357935	-0.122527	0.902482	0.990602
2R	20605851	20634363	-0.00344309	-0.00381329	-0.616841	0.53734	0.984316
2R	20634366	20656990	-0.00266114	-0.000388735	-0.126933	0.898993	0.990566
2R	20656994	20680535	0.00036862	0.00366275	0.452662	0.650792	0.987015
2R	20680544	20710722	0.00376089	0.00653584	0.863679	0.387764	0.978397
2R	20710730	20733092	0.005572	0.00431603	0.546119	0.584984	0.985575
2R	20733152	20759271	0.00408091	-0.00812241	-1.23329	0.217467	0.962121
2R	20759273	20788726	-0.000493966	0.00264566	0.307159	0.758722	0.988841
2R	20788754	20817315	0.00224011	0.00343628	0.420263	0.674293	0.987462
2R	20817333	20838974	0.00373856	0.00620731	0.816679	0.414112	0.979744
2R	20838994	20860312	0.000195659	-0.00419129	-0.670917	0.502273	0.983239
2R	20860323	20879145	-0.00231887	-0.000337008	-0.119533	0.904853	0.990627
2R	20879150	20904338	-0.00468583	-0.00353759	-0.5774	0.563669	0.985038
2R	20904362	20927060	-0.00108943	-0.00313395	-0.519657	0.603303	0.986007
2R	20927099	20946638	-0.00186353	-0.00168619	-0.312544	0.754627	0.988781
2R	20946640	20963042	-0.00348027	-0.00237869	-0.411611	0.680625	0.987577
2R	20963046	20981592	-0.00381043	0.000163697	-0.0479037	0.961793	0.991177
2R	20981600	20997720	-7.68135e-05	-0.0100686	-1.51172	0.130606	0.938478
2R	20997734	21011793	0.00116185	-0.0109002	-1.63068	0.102958	0.923226
2R	21011805	21028816	0.000877208	-0.00618537	-0.956185	0.338979	0.975364
2R	21028817	21047927	0.0068743	0.00221176	0.245087	0.806389	0.989494
2R	21047934	21065298	0.00382104	-0.00499917	-0.78649	0.43158	0.980548
2R	21065302	21089696	0.00165867	0.0120866	1.65776	0.0973666	0.919173
2R	21089801	21107031	0.00329641	0.0120573	1.65357	0.0982158	0.919816
2R	21107056	21124562	0.000566916	0.00424133	0.535432	0.592351	0.985752
2R	21124567	21142111	0.000910466	-0.00750682	-1.14523	0.252115	0.967155
2R	21142125	21159424	8.9742e-05	-0.00661729	-1.01797	0.30869	0.973012
2R	21159440	21179045	0.00313739	0.00263532	0.305679	0.759849	0.988858
2R	21179065	21193985	0.00329004	-0.00601233	-0.93143	0.351631	0.97623
2R	21194024	21213041	0.00689208	0.00644141	0.85017	0.395231	0.978796
2R	21213044	21233270	0.0010829	-0.00734281	-1.12176	0.261963	0.968351
2R	21233295	21260280	-0.00104574	-0.0017147	-0.316623	0.75153	0.988736
2R	21260294	21280849	0.00176981	-0.00464414	-0.7357	0.461913	0.981802
2R	21280885	21302844	0.00271482	-0.00051957	-0.14565	0.884198	0.99041
2R	21302866	21320514	0.00203095	-0.00411241	-0.659632	0.50949	0.983473
2R	21320520	21346924	0.00192837	-0.010006	-1.50275	0.132903	0.939477
2R	21346925	21367407	0.00467753	-0.00298823	-0.49881	0.617913	0.986333
2R	21367409	21390360	0.00142531	-0.0036863	-0.598674	0.549391	0.984655
2R	21390397	21410619	0.000916757	-0.00165259	-0.307736	0.758283	0.988835
2R	21410639	21434069	0.0036368	0.00424456	0.535894	0.592032	0.985744
2R	21434070	21466194	0.00320074	-0.00307105	-0.510657	0.609591	0.986149
2R	21466336	21499663	0.00617987	-0.0121534	-1.80995	0.0703031	0.891436
2R	21505886	21532595	0.00181232	-0.0120392	-1.79362	0.0728741	0.894864
2R	21532616	21561838	0.00780185	0.00422699	0.53338	0.59377	0.985785
2R	21561859	21583050	-0.00236772	-0.00524133	-0.821132	0.411571	0.979621
2R	21583053	21610150	-0.00200836	0.00042203	-0.0109473	0.991265	0.991437
2R	21610158	21632058	0.00265662	0.000576568	0.0111604	0.991095	0.991435
2R	21632059	21657432	0.00371047	-0.00198457	-0.355229	0.722418	0.988287
2R	21657449	21675135	0.00245367	-0.00134098	-0.263158	0.792428	0.989311
2R	21675140	21702885	0.0082316	-0.00289159	-0.484986	0.627687	0.986543
2R	21702894	21731431	-0.000463549	-0.00641524	-0.989068	0.32263	0.974148
2R	21731445	21750189	0.00522098	-0.0086761	-1.3125	0.189351	0.956739
2R	21750194	21766921	0.00210276	-0.00759187	-1.15739	0.247111	0.966512
2R	21766923	21784480	0.00324779	-0.00551429	-0.860181	0.389689	0.978501
2R	21784500	21802243	-0.00246664	-0.000784404	-0.183537	0.854377	0.990078
2R	21802256	21824012	0.0021664	-0.010919	-1.63336	0.102392	0.922834
2R	21824018	21848561	-0.00154842	-0.00861281	-1.30345	0.192422	0.9574
2R	21848579	21869615	0.000855135	-0.00682178	-1.04723	0.294995	0.971795
2R	21869622	21891775	-0.00172291	-0.00263411	-0.448151	0.654044	0.987079
2R	21891780	21909609	-0.00215871	0.000369674	-0.0184372	0.98529	0.991385
2R	21909631	21928609	0.00263178	-0.00342846	-0.561788	0.574261	0.98531
2R	21928616	21950051	0.00107596	-0.00524862	-0.822176	0.410977	0.979592
2R	21950052	21973340	0.00100556	0.00174802	0.178746	0.858137	0.990121
2R	21973359	21996980	0.000241636	-0.00994465	-1.49398	0.135182	0.940437
2R	21996983	22020002	-0.000730757	-0.00549328	-0.857176	0.391348	0.978591
2R	22020010	22052267	0.000303304	-0.0015782	-0.297095	0.766394	0.988952
2R	22052306	22085443	0.00443626	-0.0086838	-1.3136	0.18898	0.956658
2R	22085459	22124274	0.000311467	-3.9427e-06	-0.0718858	0.942693	0.990999
2R	22124284	22145473	0.00170132	0.0015547	0.15109	0.879905	0.990363
2R	22145660	22176807	-0.00151263	-0.00454444	-0.721438	0.47064	0.982133
2R	22176818	22201240	-0.000954944	-0.00754126	-1.15015	0.25008	0.966897
2R	22201278	22225654	0.00146639	0.00139145	0.127736	0.898358	0.990559
2R	22225656	22253300	-0.00188822	-0.00474924	-0.750736	0.452812	0.981443
2R	22253310	22275097	0.00469559	-0.00870741	-1.31698	0.187845	0.956408
2R	22275106	22301281	-0.00360881	-0.00217313	-0.382204	0.70231	0.987956
2R	22301292	22333301	-0.00261708	-0.00155469	-0.293732	0.768963	0.988988
2R	22333485	22363966	0.00140483	0.00237819	0.268896	0.78801	0.989252
2R	22363984	22397201	0.00304134	-0.00229815	-0.400089	0.689091	0.987728
2R	22397207	22428576	0.00436866	-0.00385067	-0.622188	0.533818	0.984214
2R	22428578	22453532	-0.000788421	-0.0052285	-0.819297	0.412617	0.979672
2R	22453539	22475034	0.000814094	-0.00567903	-0.883748	0.376832	0.977784
2R	22475048	22498144	-0.00129225	-0.00303707	-0.505798	0.612999	0.986225
2R	22498153	22522607	-0.0012802	-0.000875781	-0.196609	0.844134	0.989959
2R	22522610	22545555	-0.00340762	-0.0016617	-0.30904	0.757291	0.98882
2R	22545567	22562548	0.00285054	-0.0123292	-1.83511	0.0664895	0.88592
2R	22562572	22583846	-5.04253e-05	-0.00425374	-0.67985	0.496599	0.983051
2R	22583858	22605371	0.00492522	0.00431852	0.546474	0.58474	0.985569
2R	22605374	22625065	0.00385137	0.000853957	0.050843	0.959451	0.991155
2R	22625068	22642141	0.00229823	0.00237553	0.268515	0.788303	0.989256
2R	22642178	22660954	-0.00279304	-0.00137811	-0.268471	0.788337	0.989256
2R	22660957	22681008	0.00123016	-0.00107769	-0.225493	0.821595	0.989686
2R	22681020	22706957	-0.00043735	0.0022494	0.250471	0.802223	0.98944
2R	22706973	22731601	-0.00107841	-0.00112515	-0.232283	0.816318	0.98962
2R	22731606	22748062	0.000852782	-0.00600174	-0.929914	0.352415	0.976281
2R	22748090	22763710	0.00164871	0.00797179	1.0691	0.285024	0.970837
2R	22763724	22784875	-0.00209513	-0.00158753	-0.29843	0.765375	0.988937
2R	22784879	22806625	-0.00337895	0.00107207	0.0820457	0.93461	0.990922
2R	22806646	22825600	-0.00178781	-0.00124299	-0.249141	0.803251	0.989453
2R	22825633	22848277	0.00167549	0.00220973	0.244796	0.806614	0.989497
2R	22848281	22870877	-0.00284011	-0.00674288	-1.03594	0.30023	0.972273
2R	22870885	22888619	-0.00282679	-0.00330345	-0.543904	0.586508	0.985612
2R	22888625	22911446	-0.00283749	-0.00357293	-0.582455	0.56026	0.984948
2R	22911475	22928827	0.00143848	-0.00251451	-0.43104	0.666439	0.987316
2R	22928834	22946387	0.00930831	0.000156463	-0.0489387	0.960968	0.991169
2R	22946388	22962335	0.00316732	0.00407242	0.511268	0.609164	0.98614
2R	22962337	22983704	0.000796993	-8.71698e-05	-0.0837921	0.933222	0.990909
2R	22983721	23005867	0.000332735	-0.00266041	-0.451913	0.651332	0.987025
2R	23005879	23027818	-0.00160455	-0.00351668	-0.574409	0.565691	0.98509
2R	23027831	23044825	0.0031354	-0.00114617	-0.23529	0.813984	0.989591
2R	23044849	23064733	0.00601254	0.00149586	0.142672	0.886549	0.990435
2R	23064745	23084296	0.000806937	-0.00373626	-0.605821	0.544633	0.984523
2R	23084297	23104716	0.0020768	0.000355861	-0.0204133	0.983714	0.991371
2R	23104718	23128133	-0.00174991	-0.000898888	-0.199914	0.841548	0.989929
2R	23128136	23155370	-0.00015786	0.000711067	0.0304016	0.975747	0.991302
2R	23155377	23182601	-0.000455468	-0.00500607	-0.787476	0.431003	0.980522
2R	23182621	23207265	0.000398258	0.000809266	0.0444496	0.964546	0.991202
2R	23207281	23229754	0.00160143	-0.00283262	-0.476549	0.633683	0.986669
2R	23229759	23254695	0.001099	-0.00579592	-0.900471	0.367869	0.977255
2R	23254696	23278185	-0.00534073	-0.00569707	-0.886329	0.37544	0.977704
2R	23278188	23312984	-0.00351553	-0.000463816	-0.137674	0.890498	0.990477
2R	23312987	23331560	-0.00343475	-0.00161646	-0.302569	0.762219	0.988892
2R	23331565	23357363	-0.00168971	-0.00761239	-1.16033	0.245915	0.966355
2R	23357381	23379151	-0.00101321	0.00226566	0.252797	0.800425	0.989417
2R	23379183	23402087	0.00124114	0.00535918	0.695348	0.486837	0.982717
2R	23402091	23423576	-0.00341578	0.000327341	-0.0244932	0.980459	0.991343
2R	23423577	23446454	6.78045e-05	0.00193232	0.205111	0.837486	0.98988
2R	23446494	23466036	0.00189152	-0.00237341	-0.410856	0.681178	0.987587
2R	23466055	23490431	0.00820253	0.00572649	0.747895	0.454523	0.981511
2R	23490432	23513330	0.00626105	0.00343621	0.420254	0.6743	0.987462
2R	23513334	23536179	0.00219878	0.00218046	0.240609	0.809859	0.989539
2R	23536230	23557646	0.00102214	0.000555259	0.00811207	0.993528	0.991456
2R	23557668	23585107	0.000463617	0.00327173	0.396723	0.691572	0.987771
2R	23585166	23608807	-0.00321804	-0.00270915	-0.458886	0.646316	0.986926
2R	23608812	23631159	-0.00294908	-0.00282907	-0.47604	0.634046	0.986676
2R	23631166	23655836	-0.00155287	-0.00623499	-0.963283	0.335406	0.975109
2R	23655837	23684690	0.00164609	-0.00555541	-0.866065	0.386455	0.978325
2R	23684717	23710657	0.00100925	0.00244554	0.27853	0.780605	0.989151
2R	23710667	23734783	-0.000630637	-0.00620131	-0.958465	0.337828	0.975283
2R	23734850	23756283	-0.00125112	-0.000510875	-0.144406	0.88518	0.99042
2R	23756285	23785536	0.000985688	-0.0019017	-0.343374	0.731317	0.988428
2R	23785599	23807293	-0.000221142	-0.00322365	-0.532489	0.594387	0.9858
2R	23807298	23825183	-0.00017629	-0.000782486	-0.183262	0.854592	0.990081
2R	23825195	23844154	0.00289735	-0.00144249	-0.277681	0.781257	0.98916
2R	23844157	23870378	0.00417224	0.00722745	0.962618	0.335739	0.975133
2R	23870382	23895604	0.000488588	0.00142954	0.133185	0.894047	0.990514
2R	23895609	23918598	-0.000193604	0.000723662	0.0322034	0.97431	0.991289
2R	23918611	23942896	-0.000967327	-0.00180589	-0.329668	0.741651	0.988587
2R	23942915	23960068	-0.00396903	-0.00153074	-0.290306	0.771583	0.989025
2R	23960079	23980615	-0.0014429	-8.45098e-05	-0.0834116	0.933524	0.990912
2R	23980699	24000168	-0.00374207	-2.12465e-05	-0.0743613	0.940723	0.990981
2R	24000194	24021216	-0.00238007	0.00419741	0.529149	0.596702	0.985854
2R	24021272	24041103	0.000343875	-0.00351081	-0.573569	0.566259	0.985105
2R	24041152	24064093	0.000106407	0.00207746	0.225875	0.821299	0.989683
2R	24064096	24088712	-0.00246892	0.00475729	0.609243	0.542363	0.984459
2R	24088717	24112249	-0.0046292	0.00122457	0.103863	0.917278	0.990752
2R	24112251	24131790	-0.00400565	-0.00133315	-0.262039	0.793291	0.989322
2R	24131799	24149168	0.00119643	0.00232427	0.261182	0.793952	0.989331
2R	24149212	24180074	-0.00024309	-0.00633588	-0.977715	0.328215	0.974577
2R	24180089	24213655	-0.000438756	0.002863	0.338251	0.735174	0.988488
2R	24213680	24248364	-0.00181044	-0.000561988	-0.151718	0.879409	0.990358
2R	24248365	24270594	-0.0022301	-0.0039606	-0.637914	0.523529	0.983909
2R	24270599	24296258	-0.00170844	0.00324472	0.392859	0.694424	0.987821
2R	24296270	24324875	-0.00139802	-0.000355671	-0.122203	0.902738	0.990605
2R	24324879	24347478	-0.00477999	-0.00157448	-0.296563	0.7668	0.988958
2R	24347517	24368859	-0.00266024	0.00650127	0.858733	0.390488	0.978544
2R	24368872	24393532	-0.0019285	-0.00107481	-0.225082	0.821916	0.98969
2R	24393587	24416858	-0.000722894	0.000339372	-0.0227721	0.981832	0.991355
2R	24416862	24441842	-0.00338945	-0.00440346	-0.701269	0.483135	0.982587
2R	24441843	24466678	-0.00151487	0.00444858	0.56508	0.572019	0.985253
2R	24466685	24499264	-0.00514371	-0.00224397	-0.392338	0.694808	0.987827
2R	24499392	24523006	0.00137355	-0.0114632	-1.71122	0.0870401	0.910443
2R	24523107	24540389	0.00862677	0.00767781	1.02705	0.304399	0.972642
2R	24540416	24565570	0.0136225	0.00345626	0.423122	0.672206	0.987423
2R	24565614	24588143	0.0124022	-0.00369302	-0.599636	0.548749	0.984637
2R	24588144	24620161	0.00073036	-0.00387002	-0.624957	0.531999	0.984161
2R	24620168	24642446	0.00104126	0.00134896	0.121657	0.903171	0.990609
2R	24642448	24662214	3.03645e-05	-0.00455761	-0.723321	0.469483	0.98209
2R	24662217	24685904	-0.00170357	-0.00930408	-1.40234	0.160814	0.949451
2R	24685908	24709510	-0.00248044	-0.00809713	-1.22968	0.218818	0.962346
2R	24709511	24730672	-0.00208125	0.00363627	0.448873	0.653523	0.987068
2R	24730715	24761880	-0.000146942	-0.0134955	-2.00195	0.0452904	0.841012
2R	24762104	24783701	-0.00259454	-0.00319774	-0.528782	0.596957	0.98586
2R	24783706	24806313	-0.00574189	-0.00485184	-0.765414	0.444025	0.981082
2R	24806314	24833637	-0.00171396	-0.00447518	-0.711529	0.476756	0.982358
2R	24833655	24862116	-0.00417425	-0.000749439	-0.178535	0.858303	0.990123
2R	24862222	24908180	-0.00243039	-0.00363308	-0.59106	0.55448	0.984794
2R	24908181	24948484	-0.000994576	0.000911996	0.059146	0.952836	0.991094
2R	24948487	24976990	0.00147452	-0.00275882	-0.465991	0.641222	0.986824
2R	24976995	24999421	0.00430407	0.00307668	0.36882	0.712262	0.988122
2R	24999425	25020538	0.00412898	0.00297745	0.354625	0.722871	0.988294
2R	25020588	25040341	0.000855968	-0.00897048	-1.35462	0.17554	0.953494
2R	25040343	25060179	-0.00106412	-0.0092693	-1.39736	0.162304	0.949891
2R	25060182	25088000	0.000291293	-0.00239631	-0.414131	0.678778	0.987543
2R	25088029	25118073	-0.00248419	-0.0072563	-1.10939	0.267263	0.968959
2R	25118098	25158433	-0.00159496	-0.00617794	-0.955122	0.339516	0.975402
2R	25158437	25185416	-0.00269979	0.0010936	0.0851257	0.932161	0.990899
2R	25185418	25209956	-0.0018994	-0.00945855	-1.42444	0.15432	0.947435
2R	25209995	25231759	0.00249393	-0.011512	-1.7182	0.085761	0.909228
2R	25231781	25247331	0.00675162	-0.0114902	-1.71508	0.08633	0.909772
2R	25247333	25268774	0.000923272	-0.0044374	-0.706124	0.480111	0.982479
2R	25268788	25299270	-0.0025787	-0.00586749	-0.910709	0.362449	0.976923
2R	25299295	25320921	-0.00283592	0.000356175	-0.0203684	0.983749	0.991372
2R	25320938	25349254	-0.00354823	-0.00028653	-0.112312	0.910576	0.990685
2R	25349296	25375585	-0.00476888	-0.00398043	-0.640752	0.521684	0.983853
2R	25375588	25398302	0.000177279	-0.00232081	-0.403331	0.686704	0.987685
2R	25398307	25423369	-0.00204346	-0.00358798	-0.584608	0.558811	0.98491
2R	25423375	25444882	-0.00250433	-0.00687808	-1.05528	0.291296	0.971447
2R	25444896	25468991	0.00131404	0.0103257	1.40584	0.159772	0.949138
2R	25469013	25494817	-0.00265124	-0.00580784	-0.902176	0.366964	0.9772
2R	25494821	25523820	7.10888e-05	-0.000802412	-0.186113	0.852356	0.990055
2R	25523833	25545738	-0.000158541	0.00348997	0.427944	0.668692	0.987358
2R	25545751	25572291	0.00595872	0.0114803	1.57102	0.116178	0.931362
2R	25572299	25596905	0.00660429	-0.00345931	-0.566201	0.571257	0.985234
2R	25596925	25621360	0.00152664	-0.00396492	-0.638532	0.523127	0.983897
2R	25621383	25642323	-0.000805606	-0.00436307	-0.695491	0.486748	0.982714
2R	25642336	25661249	0.00370986	-0.00206617	-0.366903	0.713691	0.988146
2R	25661250	25685091	0.00347834	-0.00518811	-0.813519	0.415921	0.97983
2R	25685313	25702890	0.000396263	0.000243787	-0.0364463	0.970927	0.991259
2R	25702891	25727403	-0.00421293	-0.00619582	-0.95768	0.338224	0.975311
2R	25727404	25752447	-0.00496569	-0.00153854	-0.291422	0.770729	0.989013
2R	25752467	25779303	-0.00345466	-0.00516033	-0.809545	0.418202	0.979938
2R	25779308	25799112	-0.00443741	-0.00451378	-0.717051	0.473343	0.982233
2R	25799130	25820288	-0.00479833	-0.00809396	-1.22922	0.218988	0.962374
2R	25820370	25845890	-0.00160209	-0.00101601	-0.216669	0.828466	0.989771
2R	25845893	25867563	0.00156454	0.0147326	2.03628	0.0417221	0.82973
2R	25867636	25891896	-0.00154105	0.00646208	0.853126	0.393589	0.97871
2R	25891897	25915589	0.00353929	0.00398428	0.498659	0.61802	0.986336
2R	25915602	25947517	0.00362571	0.00300553	0.358641	0.719864	0.988246
2R	25947521	25968344	0.000366255	0.00248282	0.283863	0.776515	0.989094
2R	25968372	25993861	-0.000736314	0.00753744	1.00696	0.313952	0.973453
2R	25993884	26017218	-0.00087297	0.00732852	0.977077	0.328531	0.974601
2R	26017220	26041575	-0.00134817	8.67005e-05	-0.0589187	0.953017	0.991096
2R	26041591	26082763	0.00295539	0.00109195	0.08489	0.932349	0.9909
2R	26082773	26113494	-0.000566703	0.00502593	0.647675	0.517195	0.983715
2R	26113500	26146630	0.00332575	0.00467795	0.597894	0.549911	0.984669
2R	26146649	26168982	-0.000606006	-0.00482204	-0.76115	0.446567	0.981188
2R	26168994	26192266	-0.00333483	-0.00364797	-0.593191	0.553054	0.984755
2R	26192296	26215506	-0.000950521	0.00143879	0.134508	0.893001	0.990503
2R	26215509	26239881	0.00119312	-0.0002369	-0.105212	0.916208	0.990742
2R	26239939	26258993	-0.00200774	-0.00687597	-1.05498	0.291435	0.97146
2R	26259014	26284205	-0.001235	-0.00694887	-1.06541	0.286691	0.971002
2R	26284216	26315080	0.000956612	-0.00139246	-0.270524	0.786757	0.989235
2R	26315116	26338812	0.00115105	-0.0045615	-0.723877	0.469141	0.982077
2R	26338884	26365524	-0.00157583	-0.000576786	-0.153835	0.87774	0.99034
2R	26365544	26401634	0.000892873	-0.00865357	-1.30928	0.19044	0.956976
2R	26401646	26427032	0.000757714	0.00184397	0.192471	0.847373	0.989997
2R	26427033	26451721	0.00042202	2.74078e-05	-0.0674009	0.946263	0.991033
2R	26451793	26477222	0.0032476	-0.00736209	-1.12452	0.260791	0.968213
2R	26477225	26503855	0.000944051	0.00689021	0.914373	0.360521	0.976802
2R	26503887	26527448	0.00508817	0.00456828	0.582204	0.560429	0.984953
2R	26527451	26557348	5.96754e-05	-0.00306669	-0.510035	0.610027	0.986159
2R	26557394	26578308	0.00066674	-0.00137763	-0.268402	0.78839	0.989257
2R	26578314	26597815	0.00417716	0.00615132	0.80867	0.418705	0.979961
2R	26597843	26616701	0.000460776	-0.00488532	-0.770202	0.44118	0.980963
2R	26616711	26637257	-0.00127685	-0.00497481	-0.783005	0.433624	0.980637
2R	26637289	26665231	-0.00203313	-0.0039145	-0.63132	0.527832	0.984038
2R	26665236	26689754	-0.00633745	0.000608985	0.015798	0.987396	0.991403
2R	26689755	26709233	-0.00319495	-0.0116671	-1.74039	0.0817912	0.90524
2R	26709244	26727754	-0.00227293	-0.00681926	-1.04687	0.295161	0.97181
2R	26727766	26746774	-0.000382633	-0.0026668	-0.452828	0.650673	0.987012
2R	26746778	26793272	0.00196539	-0.00377024	-0.610683	0.54141	0.984432
2R	26793318	26814796	0.00256625	-0.00331993	-0.546263	0.584885	0.985573
2R	26814798	26838340	0.000241761	-0.00967609	-1.45556	0.145515	0.944431
2R	26838433	26859881	0.0014378	0.00193044	0.204842	0.837695	0.989883
2R	26859896	26882740	-0.000160995	0.00210329	0.22957	0.818426	0.989647
2R	26882741	26899182	0.000149582	-0.00529207	-0.828391	0.407449	0.979419
2R	26899197	26915799	0.00410571	-0.000404018	-0.12912	0.897263	0.990548
2R	26915804	26935001	-0.000100495	-0.0048855	-0.770229	0.441164	0.980962
2R	26935032	26956381	-0.00307331	-0.00327475	-0.539799	0.589336	0.98568
2R	26956382	26978362	-0.00327736	-0.00051532	-0.145042	0.884678	0.990415
2R	26978365	26995649	-0.000145392	-0.00235054	-0.407584	0.683579	0.98763
2R	26995666	27014007	-0.000188648	0.00451505	0.574589	0.565569	0.985087
2R	27014009	27033872	0.00460542	0.00136378	0.123777	0.901492	0.990592
2R	27033876	27053598	-0.000481348	0.00333304	0.405494	0.685115	0.987657
2R	27053654	27072395	0.00197081	0.00445411	0.565872	0.571481	0.985239
2R	27072400	27091458	-0.000453605	-0.00124125	-0.248892	0.803445	0.989456
2R	27091478	27107606	0.00245994	-0.00106693	-0.223954	0.822793	0.989701
2R	27107611	27125695	6.89044e-06	-0.00608573	-0.94193	0.346229	0.975868
2R	27125703	27142926	0.00521177	-0.00647947	-0.998258	0.318154	0.973794
2R	27142953	27160342	0.00539914	0.00220449	0.244047	0.807194	0.989504
2R	27160352	27178128	0.00262625	0.00736226	0.981904	0.326147	0.97442
2R	27178161	27198027	0.00205774	-0.0144152	-2.13352	0.0328817	0.793409
2R	27198028	27218071	-0.000155476	0.00128039	0.111848	0.910944	0.990689
2R	27218076	27241354	0.00106273	0.00884024	1.19334	0.232737	0.964518
2R	27241696	27264119	0.00110449	0.00200529	0.21555	0.829338	0.989782
2R	27264134	27284963	-0.00143386	-0.00328754	-0.541628	0.588074	0.98565
2R	27284992	27306619	0.00125311	-0.00300675	-0.50146	0.616047	0.986292
2R	27306622	27355093	0.00276927	0.00490631	0.630562	0.528327	0.984053
2R	27355094	27406338	0.00254531	0.00067662	0.0254736	0.979677	0.991336
2R	27406346	27465605	0.00393476	-0.00950643	-1.43129	0.152348	0.946791
2R	27465610	27540992	0.00418965	-0.0281607	-4.09992	4.13295e-05	0.00959921
2R	27541034	27578052	0.00220163	-0.0136735	-2.02741	0.0426203	0.832718
2R	27578062	27629335	0.00137937	-0.0038658	-0.624352	0.532396	0.984173
2R	27629371	27653535	0.00439709	-0.00530607	-0.830393	0.406316	0.979363
2R	27653550	27673560	0.0002436	0.00277631	0.32585	0.744538	0.988631
2R	27673572	27692590	7.40874e-05	0.00203466	0.219751	0.826065	0.989742
2R	27692602	27710394	0.00176403	-0.00486622	-0.767471	0.442802	0.981031
2R	27710425	27729227	-0.00189923	-0.000887532	-0.19829	0.842818	0.989944
2R	27729242	27747305	0.00118909	0.00137095	0.124803	0.900679	0.990584
2R	27747461	27772346	-0.00122284	0.000870686	0.0532362	0.957544	0.991138
2R	27772352	27799374	8.05009e-06	-0.00183444	-0.333752	0.738567	0.98854
2R	27799376	27815789	-8.5691e-05	-0.00884786	-1.33707	0.181199	0.954881
2R	27815822	27837109	-0.00203474	0.00182722	0.190075	0.84925	0.990019
2R	27837111	27858474	0.00213909	0.00468359	0.5987	0.549373	0.984654
2R	27858483	27883710	0.0126199	0.015023	2.07783	0.0377249	0.815026
2R	27883751	27906102	0.0181674	0.0291147	4.09375	4.24449e-05	0.00979409
2R	27906147	27927122	0.00189792	0.00894142	1.20781	0.227119	0.963672
2R	27927128	27948191	0.00339421	0.000704885	0.0295172	0.976452	0.991308
2R	27948199	27975986	0.000757065	0.00429525	0.543146	0.587029	0.985625
2R	27976006	27995410	0.00115534	0.00518701	0.670718	0.5024	0.983244
2R	27995411	28018011	5.56894e-05	-0.00255215	-0.436425	0.662528	0.987242
2R	28018016	28038972	0.00575832	0.0239495	3.35483	0.000794125	0.0912111
2R	28038977	28062589	0.00116354	0.0202217	2.82154	0.00477944	0.358244
2R	28062590	28088092	-0.00179779	0.00944706	1.28015	0.200492	0.959045
2R	28088109	28115954	0.00455486	0.00473431	0.605956	0.544544	0.98452
2R	28115979	28161955	0.00540344	0.0161357	2.23701	0.0252857	0.747046
2R	28161964	28189346	-0.0013148	0.00572243	0.747314	0.454874	0.981525
2R	28189377	28215221	0.000905511	0.00194867	0.207449	0.835659	0.989858
2R	28215233	28244251	0.00123277	-0.00166312	-0.309244	0.757136	0.988818
2R	28244273	28267862	-0.000947972	-0.00344653	-0.564373	0.5725	0.985265
2R	28267883	28290475	-0.00157448	-0.00737136	-1.12585	0.26023	0.968147
2R	28290478	28319336	3.06189e-05	-0.0130842	-1.94312	0.052002	0.858631
2R	28319338	28345370	-0.00442946	0.00337315	0.411232	0.680902	0.987582
2R	28345372	28369562	-0.000214522	-0.00106833	-0.224155	0.822637	0.989699
2R	28369565	28402673	0.0037046	-0.0153977	-2.27408	0.0229612	0.728394
2R	28402683	28434496	-0.000347361	-0.0277364	-4.03922	5.36294e-05	0.0117963
2R	28434514	28463165	-0.00271237	-0.00588065	-0.912592	0.361457	0.976861
2R	28463195	28534154	0.00281418	-0.0192245	-2.82153	0.00477945	0.358244
2R	28534169	28567638	0.0187388	-0.0387083	-5.60883	2.037e-08	9.43697e-06
2R	28567705	28600310	0.0128173	-0.0205811	-3.0156	0.00256468	0.230502
2R	28600334	28621989	0.00553963	-0.00190842	-0.344335	0.730594	0.988417
2R	28622003	28644966	-0.000866745	0.00367176	0.453951	0.649864	0.986996
2R	28645019	28665811	0.000786618	0.00569771	0.743778	0.457011	0.98161
2R	28665841	28694150	-0.000252914	0.00678791	0.899738	0.36826	0.977279
2R	28694151	28726173	0.00375288	0.0188653	2.6275	0.00860149	0.501155
2R	28726219	28755257	0.00229336	0.00773505	1.03523	0.300559	0.972303
2R	28755356	28785836	0.00209045	0.0069964	0.929564	0.352597	0.976293
2R	28785845	28808183	-0.000296266	0.00173078	0.176279	0.860075	0.990143
2R	28808191	28832198	0.000993962	-0.00331318	-0.545296	0.58555	0.985589
2R	28832224	28855629	0.00219894	-0.000173294	-0.0961128	0.923431	0.990813
2R	28855630	28875564	-0.00291156	0.00362596	0.447399	0.654587	0.987089
2R	28875612	28896291	-0.00203483	-0.00158105	-0.297503	0.766082	0.988947
2R	28896334	28918771	-0.0012258	-0.0021835	-0.383688	0.70121	0.987937
2R	28918825	28944326	-0.00287655	-0.000339678	-0.119915	0.90455	0.990623
2R	28944500	28967215	-0.00611308	-0.0019546	-0.350941	0.725632	0.988338
2R	28967237	28995119	-0.00464507	-0.00212503	-0.375323	0.70742	0.988042
2R	28995126	29017103	-0.00125291	-0.00504731	-0.793377	0.427558	0.980368
2R	29017110	29038868	0.0036034	-0.00165158	-0.307592	0.758393	0.988837
2R	29038869	29058828	0.00259432	-0.00861107	-1.3032	0.192507	0.957418
2R	29058842	29087265	0.0054601	0.0130937	1.80183	0.0715715	0.893155
2R	29087271	29112278	0.0042487	0.00986741	1.34028	0.180153	0.954631
2R	29112293	29134722	0.00470769	-0.00350449	-0.572665	0.566872	0.985121
2R	29134724	29156359	-0.00156747	-0.00531056	-0.831037	0.405953	0.979345
2R	29156360	29183840	-0.00085264	-0.00512863	-0.80501	0.420814	0.98006
2R	29183847	29211270	-0.00234884	-0.00183417	-0.333713	0.738596	0.988541
2R	29211287	29234220	-0.000341229	-0.00123214	-0.247589	0.804452	0.989469
2R	29234260	29256010	-0.00161153	0.000612523	0.016304	0.986992	0.9914
2R	29256018	29278674	0.000972108	-0.00400388	-0.644106	0.519507	0.983786
2R	29278679	29315635	-0.00178255	0.00627645	0.826571	0.40848	0.97947
2R	29315636	29341371	0.0019684	0.00718401	0.956403	0.338869	0.975357
2R	29341384	29368988	-0.00107437	0.00586707	0.768005	0.442484	0.981018
2R	29369041	29399215	-0.00616011	0.00882485	1.19114	0.2336	0.964644
2R	29399225	29428324	-0.00349183	0.00193394	0.205343	0.837304	0.989878
2R	29428337	29453869	-0.00230632	0.00583402	0.763277	0.445298	0.981135
2R	29453874	29479604	-0.00625034	-0.00820566	-1.2452	0.213058	0.961367
2R	29479636	29506855	-0.00395844	-0.00298846	-0.498843	0.61789	0.986333
2R	29506866	29535209	-0.000153841	-0.00758657	-1.15664	0.247421	0.966553
2R	29535211	29554676	-0.00417644	0.00229051	0.256352	0.797679	0.989381
2R	29554689	29574395	-0.00346719	-0.0111588	-1.66767	0.0953804	0.917629
2R	29574487	29597349	-0.00223304	-0.00669355	-1.02888	0.303535	0.972567
2R	29597356	29634239	-0.00476365	0.00395997	0.49518	0.620473	0.986389
2R	29634247	29657093	-0.00259947	0.00574818	0.750997	0.452655	0.981436
2R	29657099	29677464	-0.00279917	0.00501573	0.646215	0.51814	0.983744
2R	29677489	29701187	-0.00334087	-0.00110123	-0.228861	0.818977	0.989654
2R	29701189	29722234	-0.00452748	-0.00395686	-0.63738	0.523877	0.98392
2R	29722238	29742592	-0.00366519	-0.00365095	-0.593617	0.552768	0.984747
2R	29742593	29761790	-0.00314101	0.00901012	1.21764	0.22336	0.963083
2R	29761791	29782305	-0.00295486	-0.00155644	-0.293982	0.768771	0.988986
2R	29782321	29809974	-0.00258404	-0.0004149	-0.130676	0.896031	0.990535
2R	29809980	29834149	0.000486784	-0.00258475	-0.44109	0.659148	0.987177
2R	29834163	29856640	-0.00336651	0.00313101	0.376592	0.706477	0.988026
2R	29856641	29877962	-0.00220826	0.00090909	0.0587302	0.953167	0.991097
2R	29877978	29895025	-0.00034391	0.00352569	0.433054	0.664975	0.987288
2R	29895026	29916858	0.00166783	-0.00452406	-0.718522	0.472435	0.9822
2R	29916883	29935423	0.000931323	-0.00254046	-0.434753	0.663742	0.987265
2R	29935428	29953963	0.00186383	-0.0071684	-1.09681	0.272723	0.969562
2R	29953993	29973832	0.00514338	0.00253086	0.290736	0.771253	0.989021
2R	29973833	30004350	-0.00566118	0.00101211	0.0734679	0.941434	0.990987
2R	30004359	30026899	-0.00298737	0.00177325	0.182354	0.855305	0.990089
2R	30026910	30060374	-0.00444119	-0.00333927	-0.549029	0.582986	0.985526
2R	30060383	30083042	-0.00224156	-0.00333359	-0.548216	0.583544	0.98554
2R	30083043	30102136	-0.000593322	0.000971316	0.067632	0.946079	0.991031
2R	30102140	30123040	0.000276976	-0.00122713	-0.246871	0.805008	0.989476
2R	30123109	30145762	0.00140236	-0.00514329	-0.807107	0.419605	0.980003
2R	30145771	30186957	-0.000580658	0.00446953	0.568077	0.569982	0.985201
2R	30186958	30219003	-0.00419061	0.00289111	0.342273	0.732145	0.988441
2R	30219007	30241366	-0.00240836	0.000284293	-0.0306516	0.975547	0.9913
2R	30241499	30265454	-0.00383761	0.000638146	0.0199697	0.984068	0.991375
2R	30265477	30292041	-0.00520274	-0.000978018	-0.211234	0.832704	0.989823
2R	30292058	30326475	-0.00311675	0.00323242	0.391099	0.695724	0.987843
2R	30326481	30351037	0.00173999	0.00442578	0.561818	0.57424	0.985309
2R	30351063	30378992	-0.00453131	-0.00233656	-0.405584	0.685048	0.987656
2R	30379006	30404370	-0.00372009	-3.76977e-05	-0.0767147	0.93885	0.990963
2R	30404396	30433948	-0.00366049	0.00211044	0.230592	0.817632	0.989637
2R	30433958	30457444	-0.00358554	0.00568392	0.741805	0.458206	0.981657
2R	30457450	30484352	-0.00599628	-0.00109378	-0.227795	0.819805	0.989664
2R	30484362	30517572	-0.00314281	-0.0042814	-0.683808	0.494097	0.982967
2R	30517660	30543239	-0.00162353	-0.00330722	-0.544444	0.586136	0.985603
2R	30543240	30569794	-0.00437765	-0.000560369	-0.151487	0.879592	0.99036
2R	30569800	30602679	-0.00103755	-0.000301462	-0.114448	0.908883	0.990668
2R	30602682	30627597	0.00246977	0.0017073	0.17292	0.862714	0.990173
2R	30627600	30650509	0.00213857	0.00687169	0.911723	0.361914	0.97689
2R	30650524	30669857	0.00234446	0.00281964	0.332049	0.739852	0.98856
2R	30669910	30690616	0.00151699	0.00355761	0.43762	0.661662	0.987225
2R	30690620	30719363	0.00259159	0.00917426	1.24112	0.21456	0.961627
2R	30719376	30740263	0.0020755	0.00182747	0.190111	0.849222	0.990019
2R	30740275	30778326	0.00249896	-0.00187444	-0.339474	0.734253	0.988474
2R	30778365	30816338	-0.00178205	0.000138701	-0.0514796	0.958943	0.991151
2R	30816343	30847017	0.00289001	-0.00307349	-0.511007	0.609346	0.986144
2R	30847019	30890325	0.000720554	0.000992719	0.070694	0.943641	0.991008
2R	30890328	30907290	0.00185905	0.00639732	0.843862	0.398747	0.978979
2R	30907292	30922133	0.00240601	0.00235712	0.265881	0.790331	0.989283
2R	30922159	30941850	0.000547596	-0.00314562	-0.521326	0.60214	0.98598
2R	30941855	30972296	0.00296696	0.00302889	0.361983	0.717364	0.988206
2R	30972317	31000561	0.00591981	0.000874041	0.0537162	0.957161	0.991134
2R	31000565	31073726	0.00921588	0.00659822	0.872602	0.38288	0.978127
2R	31073743	31101911	0.00338665	0.000448913	-0.00710152	0.994334	0.991463
2R	31101918	31123425	0.00240493	0.00278344	0.326869	0.743767	0.98862
2R	31123426	31142384	0.00197766	0.000292215	-0.0295182	0.976451	0.991308
2R	31142391	31164419	0.00157098	0.00312236	0.375354	0.707397	0.988041
2R	31164425	31188929	-0.000392765	0.00148151	0.140619	0.888171	0.990452
2R	31189005	31214901	-0.00125784	0.00443319	0.562878	0.573518	0.985291
2R	31214991	31238715	0.00139381	0.00598705	0.785169	0.432354	0.980582
2R	31238725	31262691	0.000527127	-0.00463496	-0.734387	0.462713	0.981833
2R	31262693	31280082	0.0034861	0.00373787	0.463407	0.643072	0.986861
2R	31280160	31300445	-0.000168188	0.000633575	0.0193157	0.984589	0.991379
2R	31300446	31322990	0.00324405	0.0039248	0.490149	0.624028	0.986465
2R	31323000	31348272	-0.00255863	-0.0085145	-1.28938	0.197265	0.958403
2R	31348302	31366970	-0.0023164	-0.00464092	-0.735239	0.462194	0.981813
2R	31367031	31407799	0.00336098	-0.000129806	-0.0898915	0.928373	0.990862
2R	31407843	31439328	0.00129852	-0.00878725	-1.3284	0.184045	0.955548
2R	31439331	31474651	0.00168619	0.0032712	0.396647	0.691628	0.987772
2R	31474690	31564755	0.00292922	0.00710918	0.945699	0.344302	0.975736
2R	31564759	31603449	0.00141779	-0.00643452	-0.991827	0.321282	0.974043
2R	31603462	31638386	0.00500631	-0.00242773	-0.418626	0.675489	0.987484
2R	31638436	31685304	0.000367965	0.00271488	0.317062	0.751196	0.988731
2R	31685330	31714057	-0.00451314	0.00353459	0.434328	0.664051	0.987271
2R	31714072	31736114	-0.00360254	0.00367868	0.45494	0.649152	0.986982
2R	31736117	31767660	-0.00156531	0.00367762	0.454788	0.649261	0.986985
2R	31767674	31792520	0.00125032	-1.69991e-05	-0.0737536	0.941206	0.990985
2R	31792534	31821037	0.00208939	-0.00250389	-0.429521	0.667544	0.987337
2R	31821053	31850423	0.00331032	0.00510817	0.659439	0.509614	0.983477
2R	31850424	31881744	0.000215958	-0.00143519	-0.276637	0.782059	0.989171
2R	31881748	31904849	-0.00200293	-0.000876168	-0.196664	0.84409	0.989959
2R	31904888	31937014	-0.000968192	-0.003854	-0.622664	0.533505	0.984205
2R	31937046	31962717	0.00165331	-0.00290319	-0.486644	0.626511	0.986518
2R	31962727	31992674	0.00735883	0.00438927	0.556595	0.577804	0.985398
2R	31992706	32018013	-0.00366737	0.00324987	0.393596	0.69388	0.987811
2R	32018055	32043576	-0.000987338	-0.00229041	-0.398982	0.689907	0.987742
2R	32043582	32073690	0.00124409	-0.00652741	-1.00512	0.314841	0.973526
2R	32073708	32100268	0.00804531	0.00631475	0.832049	0.405381	0.979316
2R	32100272	32135357	0.00298966	-0.00453834	-0.720565	0.471177	0.982153
2R	32135358	32189925	0.00317641	-0.00998964	-1.50041	0.133507	0.939735
2R	32189934	32225468	-0.0020747	-0.0030347	-0.505458	0.613237	0.986231
2R	32225471	32255661	-0.000894634	-0.00272199	-0.460722	0.644998	0.9869
2R	32255662	32290264	-0.000253252	0.00781766	1.04705	0.295075	0.971802
2R	32290331	32334077	0.00243267	0.000898642	0.0572356	0.954358	0.991108
2R	32334079	32361931	-0.000978441	0.000605161	0.015251	0.987832	0.991407
2R	32361933	32389237	-0.00199247	0.00284239	0.335303	0.737396	0.988522
2R	32389273	32421180	-0.00156721	0.000777073	0.0398441	0.968217	0.991235
2R	32421181	32444054	0.00245874	0.00255577	0.2943	0.768529	0.988982
2R	32444102	32466289	0.000714849	0.000545181	0.00667029	0.994678	0.991466
2R	32466292	32502286	-0.00275626	0.00165514	0.165458	0.868584	0.990239
2R	32502337	32548189	5.43993e-05	0.00404011	0.506646	0.612403	0.986212
2R	32548209	32650236	-0.00180789	0.00522753	0.676515	0.498714	0.983122
2R	32650250	32701296	-0.00139059	0.000618246	0.0171229	0.986339	0.991394
2R	32701304	32771508	0.00110176	-0.00106205	-0.223256	0.823337	0.989708
2R	32771646	32844090	0.00177159	-8.64326e-06	-0.0725583	0.942158	0.990994
2R	32844096	32883803	0.000732138	-0.00731274	-1.11746	0.263796	0.968564
2R	32883810	32937914	0.000410808	0.00400947	0.502262	0.615483	0.98628
2R	32937915	32974760	0.00100976	0.00788525	1.05672	0.290639	0.971384
2R	32974788	33004144	0.000468751	0.0110072	1.50334	0.132752	0.939413
2R	33004149	33040568	-0.000583831	0.006179	0.81263	0.41643	0.979854
2R	33040597	33087910	-0.00434707	-0.0012042	-0.243591	0.807547	0.989509
2R	33087942	33135579	-0.00206894	-0.000333864	-0.119083	0.905209	0.99063
2R	33135591	33181667	-0.00214274	0.000912982	0.059287	0.952724	0.991093
2R	33181669	33261037	0.00339954	0.00847304	1.14081	0.253949	0.967385
2R	33261040	33293515	0.00568628	0.00779126	1.04327	0.296821	0.971964
2R	33293525	33316026	-0.000258001	0.00124982	0.107474	0.914413	0.990724
2R	33316053	33341068	0.00496109	-0.00046658	-0.13807	0.890185	0.990474
2R	33341071	33372684	0.00407777	0.00661217	0.874598	0.381793	0.978066
2R	33372705	33403078	-0.00259999	-0.00425316	-0.679767	0.496652	0.983053
2R	33403133	33438835	0.000567429	0.00763196	1.02049	0.307498	0.972911
2R	33438837	33465995	-0.00103471	-0.000782104	-0.183208	0.854635	0.990081
2R	33466001	33490385	-0.000520003	-0.00351947	-0.574808	0.565421	0.985083
2R	33490417	33511323	0.00378178	-0.00696592	-1.06785	0.285589	0.970893
2R	33511330	33551936	0.00765265	0.00488249	0.627154	0.530558	0.984119
2R	33551946	33578549	0.00396985	-0.0025517	-0.436361	0.662575	0.987243
2R	33578564	33605403	0.00311716	-0.00841392	-1.27499	0.202311	0.959398
2R	33605501	33629945	0.00968077	-0.0104219	-1.56225	0.11823	0.932473
2R	33629947	33669108	0.000485067	0.00234594	0.264282	0.791563	0.989299
2R	33669217	33707483	-0.00256104	0.00946524	1.28275	0.19958	0.958865
2R	33707486	33746492	-0.000153478	-0.0125433	-1.86574	0.0620781	0.878796
2R	33746514	33833543	0.000180125	0.000566495	0.00971947	0.992245	0.991445
2R	33833551	33868625	-0.000944111	-0.0011057	-0.229501	0.81848	0.989648
2R	33868675	33900724	0.00154596	0.00464849	0.593679	0.552727	0.984746
2R	33900740	33933512	-0.00238521	-0.000215981	-0.102219	0.918582	0.990765
2R	33933514	33954506	-0.00347781	-0.00636367	-0.981692	0.326252	0.974428
2R	33954534	33978498	-0.00711065	0.000979818	0.0688483	0.94511	0.991022
2R	33978518	34005292	-0.00407982	-0.00436288	-0.695463	0.486765	0.982715
2R	34005310	34038817	-0.0021142	0.00546213	0.710077	0.477657	0.982391
2R	34038832	34069682	-0.00137366	-0.0063117	-0.974256	0.329929	0.974706
2R	34069687	34107855	-0.0036089	0.00511567	0.660512	0.508925	0.983455
2R	34107912	34139214	-0.00330014	0.0113961	1.55897	0.119004	0.932883
2R	34139236	34179490	-0.00823019	0.00159781	0.157257	0.875042	0.99031
2R	34179494	34218973	-0.00481106	0.00607791	0.798168	0.424773	0.980242
2R	34219023	34277951	-0.00222458	0.00516085	0.666976	0.504788	0.983322
2R	34278550	34316730	0.00387245	0.00551579	0.717752	0.47291	0.982217
2R	34316741	34351531	0.000120259	0.00811363	1.08939	0.275981	0.96991
2R	34351547	34393917	0.00153545	-0.00430214	-0.686775	0.492225	0.982903
2R	34393929	34425214	0.00405518	0.00770358	1.03073	0.302667	0.97249
2R	34425227	34453238	0.00242646	-0.0151916	-2.24459	0.0247942	0.743319
2R	34453239	34491120	-0.00161688	0.00356163	0.438195	0.661245	0.987217
2R	34491134	34562071	-0.00371661	-0.00457404	-0.725671	0.46804	0.982036
2R	34562097	34588492	-0.000398061	0.00543273	0.70587	0.480269	0.982485
2R	34588507	34608521	-0.00405093	-0.00289843	-0.485963	0.626993	0.986529
2R	34608522	34650413	-0.00118268	-0.00283815	-0.47734	0.63312	0.986657
2R	34651214	34704538	-0.0044378	0.00438633	0.556174	0.578092	0.985406
2R	34704543	34756509	-0.00208013	0.000531288	0.00468286	0.996264	0.991479
2R	34756510	34783378	-0.000273558	0.00510816	0.659438	0.509615	0.983477
2R	34783385	34853188	0.00212676	0.0144931	2.00202	0.045283	0.84099
2R	34853207	34874948	-0.00319118	0.00041871	-0.0114222	0.990887	0.991433
2R	34875056	34921632	0.000806117	0.0151091	2.09014	0.0366048	0.810438
2R	34921658	34945726	0.00133978	0.00174779	0.178712	0.858164	0.990122
2R	34945743	34967838	-0.00380413	0.00841334	1.13227	0.257521	0.967823
2R	34967840	34993534	-0.00159599	0.00382232	0.475489	0.634438	0.986685
2R	34993537	35013378	-0.00251682	0.00297201	0.353846	0.723454	0.988304
2R	35013399	35036913	-0.00216721	-0.0032418	-0.535085	0.592591	0.985758
2R	35036922	35092343	-0.00270284	-0.00553175	-0.86268	0.388314	0.978427
2R	35092414	35109845	-0.00544649	-0.00547119	-0.854016	0.393096	0.978684
2R	35109870	35126726	-0.00585475	-0.00268519	-0.455458	0.648779	0.986975
2R	35126748	35146362	-0.000950139	0.00256053	0.294981	0.768008	0.988975
2R	35146380	35163343	0.00071019	-0.00223076	-0.390448	0.696205	0.987852
2R	35163362	35182603	0.00182635	-0.00117356	-0.239209	0.810944	0.989552
2R	35182611	35204288	0.000678192	-0.00052579	-0.14654	0.883495	0.990402
2R	35204293	35228463	-0.000707647	-0.00430626	-0.687364	0.491853	0.98289
2R	35228468	35248697	0.00231401	0.00334599	0.407347	0.683753	0.987633
2R	35248708	35266277	0.00673379	0.00870923	1.1746	0.240156	0.965576
2R	35266296	35296435	-0.00501413	0.00141852	0.131608	0.895294	0.990527
2R	35296448	35315819	-0.00753984	0.00367291	0.454114	0.649747	0.986994
2R	35315849	35334715	-0.00707901	-0.000685177	-0.169341	0.865528	0.990205
2R	35334729	35392330	-0.00315321	-0.00193725	-0.34846	0.727494	0.988368
2R	35392359	35416780	-0.00307728	0.00890247	1.20224	0.22927	0.964
2R	35417205	35436975	-0.000499405	0.00386959	0.482251	0.629628	0.986584
2R	35436976	35466781	-0.00231002	-0.000780223	-0.182938	0.854846	0.990084
2R	35466793	35488652	-0.00316149	0.00269352	0.314005	0.753517	0.988765
2R	35488663	35512560	-0.00341235	-0.000925002	-0.20365	0.838627	0.989894
2R	35512561	35550668	-0.000657241	0.0016079	0.1587	0.873905	0.990298
2R	35550679	35579210	-0.000987897	-0.00301269	-0.50231	0.61545	0.986279
2R	35579222	35616628	0.00149672	0.0128882	1.77244	0.0763223	0.899135
2R	35616632	35646143	0.00594325	0.0111179	1.51917	0.128719	0.937632
2R	35646144	35702510	0.0028238	0.00618921	0.814091	0.415593	0.979814
2R	35702549	35731940	-0.000741463	-0.00286043	-0.480527	0.630853	0.98661
2R	35731941	35765626	-0.000676608	0.00252785	0.290306	0.771582	0.989025
2R	35765657	35795034	-0.0039244	0.00159289	0.156553	0.875598	0.990316
2R	35795043	35827845	0.00219689	0.00611659	0.803701	0.42157	0.980095
2R	35827866	35850647	-0.00173761	-0.000729416	-0.17567	0.860553	0.990149
2R	35850649	35867059	-0.00386535	0.0029075	0.344617	0.730382	0.988413
2R	35867088	35892314	-0.00576632	-0.00119662	-0.242507	0.808388	0.98952
2R	35892320	35913391	0.000263114	0.0149236	2.06361	0.0390548	0.820192
2R	35913400	35935305	-0.00207948	0.00165649	0.165651	0.868431	0.990237
2R	35935314	35961697	-0.00136827	-0.00738578	-1.12791	0.259357	0.968043
2R	35961708	35992150	-0.000766777	0.00863041	1.16332	0.244699	0.966194
2R	35992175	36022408	-0.000789328	0.011949	1.63808	0.101406	0.922142
2R	36022428	36078349	-0.00328118	0.00299524	0.357169	0.720965	0.988264
2R	36078353	36118479	-0.00157756	0.00387809	0.483467	0.628764	0.986566
2R	36118496	36176005	0.00212107	-0.000914109	-0.202092	0.839845	0.989908
2R	36176029	36244965	0.00101746	0.00540201	0.701475	0.483007	0.982583
2R	36244976	36291691	-0.000914417	0.00207966	0.226188	0.821055	0.98968
2R	36291725	36318810	-0.00111719	0.00969899	1.31619	0.18811	0.956466
2R	36318811	36351542	-0.00018088	-0.00336315	-0.552445	0.580643	0.985469
2R	36351574	36389555	-0.00329534	0.00198049	0.212002	0.832105	0.989815
2R	36389569	36416206	-0.00228752	0.0045294	0.576643	0.564181	0.985051
2R	36416311	36444336	0.0066785	0.00877081	1.18341	0.236648	0.965084
2R	36444344	36468099	-9.35244e-05	-0.0023356	-0.405447	0.685149	0.987658
2R	36468110	36500643	0.00415375	-0.00073907	-0.177051	0.859468	0.990136
2R	36500669	36531971	0.00110608	-0.00168397	-0.312226	0.754869	0.988785
2R	36532014	36571144	0.0072386	0.0148833	2.05784	0.0396053	0.822247
2R	36571154	36600884	0.00247929	0.0040435	0.50713	0.612063	0.986204
2R	36600891	36624398	-0.0032088	0.007799	1.04438	0.296308	0.971916
2R	36624416	36648814	-0.00470178	-0.00340912	-0.559021	0.576147	0.985357
2R	36648815	36676379	-0.00508242	0.000413445	-0.0121754	0.990286	0.991428
2R	36676403	36710224	-0.000973833	0.000774796	0.0395184	0.968477	0.991237
2R	36710227	36732655	-0.00304406	-0.00017002	-0.0956444	0.923803	0.990817
2R	36732656	36753005	0.00132474	-0.000496936	-0.142412	0.886755	0.990437
2R	36753006	36774274	0.00646774	-0.00329268	-0.542363	0.587568	0.985638
2R	36774296	36818910	-0.00133172	-0.00260517	-0.444011	0.657034	0.987137
2R	36818931	36837672	0.00768817	0.0129595	1.78263	0.0746473	0.897104
2R	36837727	36866756	0.000365733	-0.00266162	-0.452086	0.651207	0.987023
2R	36866772	36888586	-0.00369673	0.000889656	0.05595	0.955382	0.991118
2R	36888590	36911403	-0.00350763	-0.000473523	-0.139063	0.889401	0.990465
2R	36911427	36933465	-0.00424984	-0.001395	-0.270887	0.786478	0.989231
2R	36933477	36954825	-0.00444329	0.000955967	0.0654363	0.947827	0.991048
2R	36954837	36976706	-0.00538528	-0.00425852	-0.680535	0.496166	0.983037
2R	36976714	36994056	-0.00629658	-0.00468914	-0.742138	0.458004	0.981649
2R	36994069	37043017	0.00260524	-0.00628912	-0.971027	0.331535	0.974825
2R	37043023	37065205	0.000130314	0.000966185	0.066898	0.946663	0.991037
2R	37065210	37092706	-0.00292014	-0.000502432	-0.143198	0.886134	0.99043
2R	37092726	37122861	0.000518771	-0.00426248	-0.681102	0.495807	0.983025
2R	37122868	37149189	-0.00204462	-0.00421004	-0.673599	0.500566	0.983183
2R	37149190	37200580	-0.00455163	0.00133728	0.119986	0.904494	0.990623
2R	37200637	37229800	-0.00500703	-0.00273873	-0.463117	0.64328	0.986865
2R	37229803	37295387	-0.00194599	-0.00449498	-0.714362	0.475004	0.982294
2R	37295414	37330236	0.00352483	0.0067765	0.898106	0.369129	0.977331
2R	37330272	37353144	0.00163826	0.0124496	1.70968	0.087325	0.910709
2R	37353852	37396315	-0.00469396	0.00546105	0.709921	0.477753	0.982394
2R	37396335	37434049	-0.00114807	0.00140091	0.129088	0.897288	0.990548
2R	37434061	37471830	0.00526782	0.00997391	1.35552	0.175252	0.953421
2R	37471842	37523319	0.00119916	0.00515224	0.665744	0.505575	0.983347
2R	37523344	37556668	-0.00321979	-0.00671175	-1.03149	0.302312	0.972459
2R	37556678	37593047	0.00193595	-0.00109515	-0.227991	0.819654	0.989662
2R	37593073	37657437	0.000468172	0.000478229	-0.00290767	0.99768	0.991491
2R	37657444	37683752	0.00507193	-0.00668794	-1.02808	0.303912	0.9726
2R	37683758	37707877	-0.00233987	-0.00486384	-0.767131	0.443004	0.98104
2R	37707880	37731848	0.000609793	-0.0108278	-1.62032	0.105163	0.924715
2R	37731890	37758287	0.00911896	0.00836693	1.12563	0.260323	0.968158
2R	37758293	37852249	0.00544119	-0.000788848	-0.184172	0.853878	0.990073
2R	37852261	37881465	-0.00143745	0.00086029	0.051749	0.958729	0.991149
2R	37881483	37924458	0.000780573	0.00251327	0.28822	0.773179	0.989048
2R	37924471	37988351	0.000548693	0.0021856	0.241345	0.809288	0.989531
2R	37988369	38042238	3.85345e-05	-0.00442377	-0.704175	0.481324	0.982523
2R	38042267	38100992	-0.00173244	-0.00494612	-0.778901	0.436038	0.980743
2R	38101031	38143884	0.00395582	0.000827997	0.0471292	0.96241	0.991182
2R	38143897	38181178	-0.000783488	0.00425236	0.53701	0.591261	0.985726
2R	38181207	38208361	-7.9969e-05	0.00346167	0.423895	0.671642	0.987413
2R	38208369	38256782	0.00156167	-0.00218759	-0.384272	0.700777	0.98793
2R	38256803	38282157	-0.00400798	0.00137051	0.12474	0.900729	0.990584
2R	38282226	38325616	0.00329508	0.0114765	1.57048	0.116303	0.931431
2R	38325629	38359129	-0.00416251	-0.000568522	-0.152653	0.878672	0.99035
2R	38359169	38385733	-0.00181906	0.000193468	-0.0436447	0.965188	0.991207
2R	38385761	38437446	-0.00127454	0.0150305	2.0789	0.0376265	0.814632
2R	38437469	38477926	-0.00518523	-0.000124316	-0.0891062	0.928998	0.990868
2R	38477927	38524725	-0.00572554	0.0112923	1.54412	0.122559	0.934703
2R	38524734	38558930	-0.00482338	0.00474687	0.607753	0.543351	0.984487
2R	38558931	38586498	-0.000976895	-0.000830172	-0.190084	0.849243	0.990019
2R	38586500	38606120	-0.00112069	0.00171438	0.173932	0.861919	0.990164
2R	38606124	38650331	-0.0022094	-0.00220776	-0.387159	0.698639	0.987893
2R	38650337	38673759	-0.00345526	-0.000401441	-0.128751	0.897555	0.990551
2R	38673763	38710636	-0.00120867	0.001233	0.105068	0.916322	0.990743
2R	38710648	38728234	-0.000369093	-0.00530217	-0.829836	0.406631	0.979379
2R	38728237	38760982	0.00071986	0.00586028	0.767034	0.443061	0.981042
2R	38760990	38816546	0.00312628	0.0100902	1.37215	0.170017	0.952056
2R	38816587	38840280	-0.00365815	-0.000703802	-0.172006	0.863433	0.990181
2R	38840281	38901821	-0.000339602	0.00558327	0.727406	0.466977	0.981995
2R	38901831	38930570	-0.000896195	0.00236847	0.267505	0.78908	0.989266
2R	38930574	38949231	-0.00230931	0.0064983	0.858308	0.390723	0.978557
2R	38949235	38976620	-0.00387421	-0.00494349	-0.778524	0.43626	0.980752
2R	38976653	39002606	-0.00427501	5.67319e-05	-0.0632059	0.949603	0.991064
2R	39002658	39035805	-0.0042706	0.000524687	0.00373852	0.997017	0.991486
2R	39035813	39078940	-0.000365536	-0.00798666	-1.21387	0.224796	0.96331
2R	39079012	39114451	-0.00124031	0.00583691	0.763691	0.445051	0.981125
2R	39114469	39143419	-0.0031907	0.000685351	0.0267227	0.978681	0.991328
2R	39143439	39165651	0.000695115	-0.00212019	-0.37463	0.707935	0.98805
2R	39165655	39193594	0.0046778	0.00336267	0.409733	0.682002	0.987602
2R	39193598	39219001	-0.0033767	0.000434716	-0.00913244	0.992713	0.991449
2R	39219007	39239602	-0.0041153	-0.00128754	-0.255514	0.798326	0.989389
2R	39239632	39260380	0.0026798	0.000313875	-0.0264196	0.978923	0.99133
2R	39260384	39277747	-0.000983348	-0.00875116	-1.32324	0.185756	0.955939
2R	39277753	39294183	-0.000543115	0.00304403	0.36415	0.715746	0.988179
2R	39294188	39312710	-0.000576803	0.00143226	0.133574	0.89374	0.990511
2R	39312714	39329765	0.000540856	0.00147471	0.139646	0.88894	0.99046
2R	39329768	39348211	0.00196167	-0.0113918	-1.70101	0.0889417	0.912189
2R	39348263	39374629	0.00278021	-0.000963124	-0.209104	0.834367	0.989843
2R	39374636	39390486	0.00177534	-0.0010368	-0.219644	0.826148	0.989743
2R	39390508	39410190	0.00327496	-0.0011977	-0.242661	0.808268	0.989518
2R	39410196	39430275	-0.00145094	-0.00392354	-0.632612	0.526987	0.984013
2R	39430280	39456510	0.00452206	-0.00960746	-1.44574	0.14825	0.945401
2R	39456515	39477337	0.00135625	-0.00622534	-0.961903	0.336098	0.975159
2R	39477338	39494882	-0.00201876	-0.00474617	-0.750297	0.453076	0.981453
2R	39494895	39513196	0.00231546	-0.0134202	-1.99118	0.0464612	0.844395
2R	39513239	39531656	-0.00157363	-0.00233921	-0.405963	0.68477	0.987651
2R	39531666	39559482	-0.00231779	0.00287508	0.33998	0.733872	0.988468
2R	39559487	39584928	-0.0016192	-0.00391061	-0.630764	0.528195	0.984049
2R	39584958	39607532	-0.000904006	-0.00295201	-0.493628	0.621569	0.986413
2R	39607545	39637960	-0.00215881	0.00453895	0.578008	0.563259	0.985027
2R	39637969	39670164	-0.00130125	-0.00709179	-1.08585	0.277544	0.970074
2R	39670168	39694114	-0.00447731	-0.00236834	-0.41013	0.681711	0.987596
2R	39694172	39717726	-0.000852522	-0.00385119	-0.622263	0.533769	0.984213
2R	39717729	39743407	-0.0012435	0.00248649	0.284388	0.776113	0.989089
2R	39743415	39776505	0.00131451	0.00136854	0.124458	0.900953	0.990586
2R	39776521	39805384	0.000840841	-0.00125542	-0.250918	0.801877	0.989436
2R	39805405	39831208	0.000212204	-0.000173997	-0.0962133	0.923351	0.990813
2R	39831209	39857231	0.000773286	-0.00790388	-1.20203	0.229352	0.964013
2R	39857271	39881079	-0.00422286	0.00592534	0.776342	0.437547	0.980808
2R	39881132	39904703	-0.000268442	-0.00598889	-0.928077	0.353368	0.976344
2R	39904709	39925753	-0.000105382	0.00023099	-0.038277	0.969467	0.991246
2R	39925767	39968021	-0.000229651	-0.00254537	-0.435456	0.663231	0.987255
2R	39968046	39987902	-0.000853427	0.00301571	0.360098	0.718774	0.988228
2R	39987925	40012143	-0.00399577	0.000234759	-0.0377379	0.969897	0.99125
2R	40012478	40031556	-0.00234043	-0.000275015	-0.110665	0.911882	0.990698
2R	40031561	40061747	0.000890524	-0.0112421	-1.67958	0.0930385	0.91573
2R	40061749	40091993	0.000121944	-0.00965484	-1.45252	0.146358	0.944734
2R	40092012	40118117	-0.0046674	-0.00649948	-1.00112	0.316769	0.973683
2R	40118150	40149339	-0.00305436	-0.00639805	-0.98661	0.323834	0.974242
2R	40149349	40175934	-0.00647444	-0.0046507	-0.736639	0.461342	0.98178
2R	40175935	40201814	-0.0034251	-0.00341718	-0.560175	0.57536	0.985337
2R	40201826	40224683	0.00786002	0.00471982	0.603883	0.545921	0.984559
2R	40224695	40252743	0.00595356	-0.00505862	-0.794994	0.426617	0.980326
2R	40252804	40287606	0.00868831	0.00171194	0.173584	0.862193	0.990167
2R	40287609	40311719	0.0068731	0.00795736	1.06704	0.285955	0.970929
2R	40311730	40343091	0.00900578	0.00620778	0.816747	0.414073	0.979742
2R	40343097	40364180	-0.00444803	-0.000493529	-0.141925	0.887139	0.990441
2R	40364234	40387954	-0.00109348	-0.00845269	-1.28054	0.200355	0.959018
2R	40387959	40413615	0.00406983	-0.0129138	-1.91873	0.055018	0.865337
2R	40413621	40432132	-0.000487289	-0.0156064	-2.30393	0.0212266	0.712578
2R	40432201	40459576	-0.000262266	-0.0089736	-1.35506	0.175398	0.953458
2R	40459694	40486054	-0.00130503	-0.0030417	-0.506459	0.612534	0.986215
2R	40486055	40512315	-0.00364383	0.000429455	-0.00988509	0.992113	0.991444
2R	40512381	40539406	-0.00383045	0.00326127	0.395227	0.692676	0.98779
2R	40539416	40564466	-0.00139232	0.0106043	1.4457	0.148261	0.945404
2R	40564474	40600715	0.00373081	0.0114871	1.57199	0.115952	0.931238
2R	40600799	40625137	0.00388794	0.0112305	1.53529	0.124713	0.935758
2R	40625147	40663534	0.00590486	0.00757435	1.01225	0.311421	0.973243
2R	40663553	40695941	0.00809131	0.0103334	1.40694	0.159445	0.949039
2R	40695942	40727421	0.000809037	0.00300543	0.358627	0.719874	0.988246
2R	40727428	40770518	0.00668456	-0.000922759	-0.203329	0.838878	0.989897
2R	40770544	40818933	-0.00638136	-0.00811031	-1.23156	0.218113	0.962228
2R	40819031	40854803	-0.00848317	-0.0150006	-2.21727	0.026605	0.756536
2R	40854834	40924589	-0.00266222	-0.00945331	-1.42369	0.154537	0.947505
2R	40924642	41001320	0.00393229	0.000943921	0.063713	0.949199	0.991061
2R	41001336	41051643	0.00267325	0.00251469	0.288423	0.773023	0.989046
2R	41051687	41123487	0.00461789	0.00124298	0.106496	0.915189	0.990731
2R	41123521	41168306	-0.00522252	0.00152615	0.147006	0.883128	0.990398
2R	41168313	41192285	-0.00338357	0.00585979	0.766964	0.443103	0.981044
2R	41192290	41227831	-0.00405592	0.00389281	0.485573	0.62727	0.986534
2R	41227843	41270754	0.00200954	0.0154908	2.14475	0.0319732	0.788779
2R	41270761	41307916	-0.000163744	0.00808438	1.08521	0.277829	0.970104
2R	41307925	41349391	0.00194122	0.01144	1.56525	0.117523	0.932095
2R	41349397	41405388	0.00874529	0.0306861	4.31855	1.57059e-05	0.0044281
2R	41405410	41436766	1.0142e-05	0.00742566	0.990973	0.321699	0.974075
2R	41436781	41469854	-0.00476692	0.00281695	0.331664	0.740143	0.988564
2R	41469857	41499530	-0.00109714	0.0134376	1.85102	0.0641663	0.882276
2R	41499532	41606940	-0.00433577	0.00462492	0.590307	0.554985	0.984807
2R	41606991	41698120	-0.00676249	0.00217142	0.239316	0.81086	0.989551
2R	41698159	41717880	-0.000449929	-0.00270157	-0.457801	0.647095	0.986942
2R	41717889	41748131	0.000130643	-0.00113222	-0.233294	0.815533	0.989611
2R	41748133	41784065	-0.00370136	0.00326668	0.396	0.692105	0.98778
2R	41784068	41803365	-0.000998935	0.00117084	0.096175	0.923382	0.990813
2R	41803370	41849459	-0.000545869	-0.00626752	-0.967936	0.333076	0.974939
2R	41849461	41870717	0.00260296	0.000790623	0.0417827	0.966672	0.991221
2R	41870721	41923034	-0.00206815	-0.00180043	-0.328887	0.742241	0.988596
2R	41923040	41953685	-0.00107251	1.5673e-05	-0.0690797	0.944926	0.99102
2R	41953687	41973047	0.00272902	-0.000234264	-0.104835	0.916507	0.990745
2R	41973048	41992030	0.00361851	0.00202119	0.217824	0.827566	0.98976
2R	41992042	42022768	0.00150604	0.00562049	0.73273	0.463723	0.981871
2R	42022771	42054927	0.00319375	-0.00324611	-0.535702	0.592164	0.985747
2R	42054928	42164865	0.000523102	-0.00476116	-0.75244	0.451786	0.981401
2R	42164878	42187629	-0.00249332	0.0013057	0.115468	0.908074	0.990659
2R	42187642	42227773	0.00299311	-0.00792294	-1.20476	0.228297	0.963853
2R	42227878	42267238	0.00222382	-0.00140579	-0.272431	0.785291	0.989215
2R	42267242	42302126	-0.00244458	-0.00202777	-0.361409	0.717794	0.988213
2R	42302149	42356307	-0.00147042	-0.00901677	-1.36124	0.173439	0.952957
2R	42356327	42406086	-0.00138272	0.00435558	0.551775	0.581102	0.98548
2R	42406098	42443541	-0.00299018	-0.0017748	-0.325219	0.745015	0.988638
2R	42443546	42472698	-0.000987143	0.00901721	1.21866	0.222975	0.963022
2R	42472699	42497659	-0.000162316	0.00402015	0.503791	0.614408	0.986256
2R	42497662	42534178	0.00492893	-0.0010184	-0.217011	0.8282	0.989768
2R	42534180	42568671	0.00421542	0.00263253	0.305281	0.760152	0.988862
2R	42568730	42592019	-0.00163171	0.00201265	0.216603	0.828518	0.989772
2R	42592049	42631436	-0.00138919	-0.00429064	-0.68513	0.493262	0.982939
2R	42631488	42660936	-0.001162	0.000180453	-0.0455067	0.963703	0.991194
2R	42660949	42687320	-0.00556973	-0.00250608	-0.429835	0.667316	0.987332
2R	42687430	42718302	-0.00240802	-0.000584716	-0.15497	0.876845	0.99033
2R	42718306	42753845	-0.00158378	0.000421471	-0.0110273	0.991202	0.991436
2R	42753849	42788043	-0.000214172	-0.00273619	-0.462754	0.643541	0.98687
2R	42788097	42806263	-6.80423e-06	0.00418576	0.527483	0.597859	0.985881
2R	42806274	42822519	-0.00383315	0.000932546	0.0620858	0.950495	0.991073
2R	42822522	42839558	-0.0025947	-0.00146987	-0.281597	0.778253	0.989118
2R	42839588	42852357	-0.00572405	0.000359883	-0.0198379	0.984173	0.991375
2R	42852360	42868844	-0.0038517	0.000660694	0.0231954	0.981494	0.991352
2R	42868862	42888387	0.00127449	0.00254667	0.292997	0.769524	0.988996
2R	42888389	42906384	-0.00222089	0.00193931	0.206111	0.836704	0.989871
2R	42906389	42921727	-0.0034782	0.000496469	-0.000298321	0.999762	0.991509
2R	42921771	42937493	-0.00438256	0.00187318	0.19665	0.844102	0.989959
2R	42937496	42952519	-0.00265132	-0.00352124	-0.57506	0.56525	0.985079
2R	42952523	42966432	-0.0012998	-0.00173565	-0.319619	0.749257	0.988702
2R	42966433	42983130	-0.00458309	-0.0015805	-0.297423	0.766143	0.988948
2R	42983135	42998618	-0.00180416	-0.000662579	-0.166109	0.868072	0.990233
2R	42998633	43016482	0.000786639	-0.00540078	-0.843943	0.398701	0.978977
2R	43016519	43039313	-0.00471738	-0.000495441	-0.142198	0.886923	0.990439
2R	43039315	43065522	0.00110305	0.00138133	0.126287	0.899505	0.990571
2R	43065573	43094731	0.00919729	0.0177431	2.46696	0.0136267	0.614131
2R	43094749	43118637	-0.00529559	0.00275387	0.322639	0.746969	0.988668
2R	43118659	43138060	-0.00230613	0.00468439	0.598814	0.549297	0.984652
2R	43138068	43157887	-0.00502988	-2.45554e-05	-0.0748346	0.940346	0.990977
2R	43157899	43177579	-0.00505389	-0.000653371	-0.164791	0.869108	0.990245
2R	43177581	43195848	-0.00459075	-0.00140335	-0.272082	0.785559	0.989218
2R	43195892	43220931	-0.00288604	0.00769431	1.02941	0.303289	0.972545
2R	43220949	43247028	-0.00347899	0.00405558	0.508859	0.610851	0.986177
2R	43247033	43280281	-0.00473148	0.00221412	0.245424	0.806128	0.989491
2R	43280286	43303771	-0.000268795	-0.000889476	-0.198568	0.842601	0.989941
2R	43303777	43354160	-0.00504446	0.00142053	0.131896	0.895067	0.990525
2R	43354206	43406169	0.00719887	-0.00303334	-0.505264	0.613374	0.986234
2R	43406219	43446116	0.0010965	-0.000541359	-0.148767	0.881737	0.990383
2R	43446145	43472165	-0.00376752	-0.00129763	-0.256957	0.797212	0.989374
2R	43472174	43507840	0.00267	0.000275712	-0.0318791	0.974568	0.991291
2R	43507857	43557960	-0.000674229	0.00288056	0.340764	0.733281	0.988459
2R	43557961	43612284	0.00705797	0.0161451	2.23835	0.0251984	0.746392
2R	43612293	43660838	0.000913944	0.000516603	0.00258205	0.99794	0.991493
2R	43660848	43692688	-0.000473686	0.00641656	0.846614	0.39721	0.9789
2R	43692694	43733131	-0.00155047	-0.000927997	-0.204079	0.838292	0.98989
2R	43733134	43763371	-0.00291723	0.00176675	0.181425	0.856034	0.990097
2R	43763386	43797831	-0.0016008	0.00138025	0.126133	0.899627	0.990573
2R	43797900	43816612	-0.00022767	0.00190788	0.201615	0.840218	0.989913
2R	43816628	43846978	0.00195976	0.00617907	0.812639	0.416425	0.979854
2R	43846979	43864771	0.00531065	0.0014545	0.136755	0.891225	0.990485
2R	43864774	43884867	0.00388462	0.00871431	1.17532	0.239865	0.965536
2R	43884885	43909836	0.00269392	0.0046452	0.593208	0.553042	0.984755
2R	43909845	43945502	0.0105766	0.010474	1.42706	0.153563	0.94719
2R	43945529	43962867	0.0155775	0.00857259	1.15505	0.24807	0.966638
2R	43962882	43983441	0.00904744	0.00920857	1.24603	0.212753	0.961314
2R	43983444	44033766	0.0049633	0.0131549	1.81059	0.0702045	0.891301
2R	44033780	44053417	0.00851703	0.00295718	0.351725	0.725045	0.988329
2R	44053442	44094666	0.0125291	-0.00617825	-0.955166	0.339494	0.975401
2R	44094702	44112872	0.00640135	-0.00130956	-0.258664	0.795894	0.989357
2R	44112894	44174294	0.00563905	0.00240542	0.272791	0.785014	0.989211
2R	44174295	44230432	0.0101678	0.0157946	2.18821	0.0286544	0.769943
2R	44230458	44251973	0.00138566	0.0087057	1.17409	0.240358	0.965604
2R	44251974	44276044	-0.0013873	-0.000271647	-0.110183	0.912264	0.990702
2R	44276048	44302146	-0.000920038	0.00325696	0.39461	0.693131	0.987798
2R	44302171	44329320	-0.000403234	-0.00905754	-1.36707	0.171603	0.952478
2R	44329322	44354206	-0.00469131	-0.00103793	-0.219805	0.826023	0.989741
2R	44354230	44370793	-0.00190769	-0.00199479	-0.356691	0.721323	0.98827
2R	44370796	44390210	-0.00355773	0.00424813	0.536404	0.591679	0.985736
2R	44390224	44424459	-0.00345819	0.00255966	0.294856	0.768104	0.988976
2R	44424478	44440518	0.00280029	0.000674122	0.0251163	0.979962	0.991339
2R	44440521	44461514	-0.000757029	0.00433664	0.549066	0.58296	0.985526
2R	44461541	44478707	-0.00250914	0.0105154	1.43299	0.151862	0.94663
2R	44478719	44501263	-0.00107705	0.00058673	0.0126142	0.989936	0.991425
2R	44501272	44544654	-0.00298393	-0.000252374	-0.107426	0.914451	0.990724
2R	44544662	44578015	-0.00335941	0.00655629	0.866603	0.386159	0.978309
2R	44578033	44597950	0.00294808	3.33429e-05	-0.0665519	0.946938	0.991039
2R	44598045	44614610	-0.00181182	-0.00651058	-1.00271	0.316002	0.97362
2R	44614617	44630777	-0.00159833	0.000248071	-0.0358335	0.971415	0.991263
2R	44630779	44668465	-0.000515375	-0.00434396	-0.692758	0.488462	0.982774
2R	44668477	44697887	-0.00316961	0.00298533	0.355751	0.722027	0.988281
2R	44697970	44736664	-0.0017825	0.000691757	0.0276392	0.97795	0.991321
2R	44736673	44760079	-0.00264661	0.00073775	0.0342187	0.972703	0.991275
2R	44760105	44776851	0.00778571	-0.00116232	-0.2376	0.812191	0.989568
2R	44776859	44803329	-0.000112413	0.00185556	0.194129	0.846075	0.989982
2R	44803409	44832316	0.00779251	0.0301286	4.2388	2.24722e-05	0.00586976
2R	44832320	44853512	0.00206465	-0.00502139	-0.789668	0.429722	0.980465
2R	44853524	44872640	0.00210846	-0.0034106	-0.559233	0.576003	0.985353
2R	44872644	44888130	0.00114469	-0.00031133	-0.11586	0.907764	0.990656
2R	44888136	44930009	0.00234708	0.00268833	0.313264	0.75408	0.988773
2R	44930013	44953727	0.00408194	-0.00200907	-0.358735	0.719794	0.988245
2R	44953731	44978848	0.00242728	0.0055357	0.720601	0.471155	0.982152
2R	44978858	44998594	0.00128886	-0.00185156	-0.336201	0.736719	0.988512
2R	44998643	45017716	0.00462775	-0.00497299	-0.782744	0.433777	0.980644
2R	45017719	45041579	0.00102039	-0.00650324	-1.00166	0.316509	0.973662
2R	45041586	45062728	0.00157463	-0.0116284	-1.73485	0.0827674	0.906253
2R	45062836	45093615	-0.00207564	-0.000384762	-0.126365	0.899443	0.990571
2R	45093616	45131561	0.00334016	0.0220483	3.08285	0.00205028	0.193201
2R	45131584	45203556	-0.00544519	0.00315248	0.379664	0.704195	0.987988
2R	45203562	45231416	-0.000689714	0.0139187	1.91986	0.054876	0.865035
2R	45231417	45306154	0.0007401	-0.00481716	-0.760452	0.446985	0.981205
2R	45306161	45348771	-0.00518819	-0.0121922	-1.81551	0.069446	0.890244
2R	45348778	45379867	0.0037146	0.0188662	2.62762	0.00859833	0.501063
2R	45379878	45409826	0.00679678	0.00137521	0.125413	0.900197	0.990579
2R	45409834	45445891	-1.19315e-05	-0.0104846	-1.57122	0.11613	0.931336
2R	45445905	45496382	0.00514558	0.00468931	0.599519	0.548827	0.984639
2R	45496406	45549376	0.00803956	-0.00499173	-0.785426	0.432204	0.980575
2R	45549414	45598522	-0.000534456	0.00359297	0.442679	0.657998	0.987155
2R	45598527	45631559	0.00108842	-0.00299562	-0.499867	0.617169	0.986317
2R	45631569	45656716	0.000950253	0.00343647	0.42029	0.674274	0.987461
2R	45656719	45679451	0.000945122	-0.000138697	-0.0911634	0.927363	0.990852
2R	45679452	45713030	-0.00341448	-0.000442637	-0.134644	0.892893	0.990502
2R	45713039	45741316	-0.00370219	-0.00488076	-0.769551	0.441566	0.980979
2R	45741318	45768452	-0.00539646	0.00784618	1.05113	0.293198	0.971627
2R	45768474	46116044	-0.00183	0.00359849	0.443469	0.657427	0.987144
2R	46116109	46139857	0.0050977	0.00277239	0.325289	0.744963	0.988638
2R	46139860	46163280	0.000462401	0.00403592	0.506046	0.612825	0.986221
2R	46163299	46182975	0.00075816	-0.0013264	-0.261073	0.794037	0.989332
2R	46182981	46204126	0.00313143	0.0102548	1.39571	0.162802	0.950037
2R	46204143	46228077	0.00435538	0.00698804	0.928368	0.353217	0.976334
2R	46228086	46260024	-0.000541107	-0.00072261	-0.174696	0.861318	0.990157
2R	46260082	46293505	-0.00270564	-0.00729458	-1.11486	0.264908	0.968692
2R	46293591	46318518	0.00458106	0.00391596	0.488886	0.624923	0.986485
2R	46318555	46348976	0.00765499	-0.00188807	-0.341424	0.732785	0.988451
2R	46348985	46366461	0.0109959	-0.00123591	-0.248128	0.804035	0.989464
2R	46366479	46390826	0.00425852	-0.00529137	-0.828292	0.407505	0.979422
2R	46390838	46416125	0.00503368	-0.00580968	-0.902439	0.366824	0.977192
2R	46416140	46435827	0.0076096	0.00374666	0.464666	0.642171	0.986843
2R	46435880	46477155	-0.00134997	0.00459163	0.585544	0.558182	0.984893
2R	46477210	46513894	-0.000744152	0.00807391	1.08371	0.278494	0.970173
2R	46513923	46546983	-0.00493188	-0.00647008	-0.996914	0.318806	0.973846
2R	46546991	46577610	-6.06603e-05	-0.0108514	-1.62369	0.104442	0.924234
2R	46577625	46607622	-0.000785004	-0.0143983	-2.1311	0.0330809	0.794397
2R	46607626	46636995	0.00712552	0.0110101	1.50375	0.132646	0.939367
2R	46636998	46662570	0.00665403	-0.00409375	-0.656963	0.511205	0.983528
2R	46662589	46689902	-0.00467357	-0.0085678	-1.29701	0.194628	0.957863
2R	46689963	46716597	-0.0041767	-0.00104312	-0.220548	0.825445	0.989734
2R	46716599	46735438	-0.00592123	-0.0018394	-0.334461	0.738031	0.988532
2R	46735447	46754298	-0.00244198	0.0112964	1.54471	0.122416	0.934631
2R	46754304	46772750	-0.00358906	0.00731416	0.975022	0.329549	0.974677
2R	46772766	46790668	0.00092451	0.0191713	2.67128	0.0075563	0.468807
2R	46790671	46811650	0.00109522	-0.00983392	-1.47814	0.139371	0.942124
2R	46811669	46832507	0.00145714	-0.00854283	-1.29344	0.19586	0.958117
2R	46832508	46861038	-0.00624131	-0.00144835	-0.278518	0.780614	0.989151
2R	46861050	46885339	-0.00248402	0.00129644	0.114144	0.909124	0.99067
2R	46885350	46905116	0.00209635	-0.00148059	-0.283131	0.777077	0.989102
2R	46905125	46927106	0.000723326	-0.00795437	-1.20925	0.226566	0.963586
2R	46928888	46960414	-0.00391555	0.00643145	0.848744	0.396024	0.978838
2R	46960415	46996827	0.000377722	0.00131455	0.116734	0.907071	0.990649
2R	46996874	47029218	-0.00622568	-0.000713541	-0.173399	0.862338	0.990169
2R	47029225	47065315	-0.00595866	0.00439708	0.557713	0.57704	0.985379
2R	47065319	47091587	-0.00725828	0.000703423	0.0293081	0.976619	0.991309
2R	47091611	47120916	-0.0050806	0.000650926	0.0217979	0.982609	0.991362
2R	47120925	47140885	-0.00383816	0.00481272	0.617173	0.53712	0.98431
2R	47140888	47169206	-0.00478686	-0.000972987	-0.210515	0.833266	0.989829
2R	47169226	47190906	-0.00359478	-0.00269606	-0.457013	0.647661	0.986953
2R	47190925	47218186	-0.00354685	-0.000778879	-0.182746	0.854997	0.990085
2R	47218198	47236684	-0.00566815	0.000776572	0.0397726	0.968274	0.991235
2R	47236701	47261262	-0.00310453	0.00361632	0.44602	0.655583	0.987108
2R	47261264	47285567	-0.00242443	0.00627031	0.825691	0.408979	0.979495
2R	47285583	47308802	-0.000405656	-0.00451782	-0.717628	0.472986	0.98222
2R	47308804	47331078	-0.00369973	7.09688e-05	-0.0611692	0.951224	0.991079
2R	47331079	47366862	-0.00496985	-9.27863e-06	-0.0726492	0.942085	0.990994
2R	47366874	47396531	-0.00472259	-0.00158474	-0.29803	0.76568	0.988942
2R	47396562	47419658	-0.00545368	-0.000980825	-0.211636	0.832391	0.989819
2R	47419663	47439647	-0.00247924	-0.00151353	-0.287843	0.773467	0.989052
2R	47439685	47469219	-0.00243695	0.000951863	0.0648491	0.948294	0.991052
2R	47469222	47488815	-0.00263162	0.00441573	0.560381	0.57522	0.985334
2R	47488823	47507875	0.000929775	-0.0121838	-1.8143	0.0696309	0.890503
2R	47507882	47528483	0.000972114	-0.0125146	-1.86163	0.0626551	0.879778
2R	47528485	47551956	0.00114499	-0.005999	-0.929523	0.352618	0.976295
2R	47551973	47623999	-0.00346214	-0.00657351	-1.01171	0.311677	0.973264
2R	47624062	47660735	0.000230707	-0.00699785	-1.07242	0.283533	0.970688
2R	47660736	47695285	0.00802903	0.0054811	0.71279	0.475976	0.98233
2R	47695330	47723012	0.00452828	-0.000689088	-0.169901	0.865088	0.9902
2R	47723043	47750013	0.0014492	-0.00507012	-0.79664	0.42566	0.980282
2R	47750015	47778161	0.00684015	-0.00303585	-0.505623	0.613122	0.986228
2R	47778170	47807564	0.00972911	-0.0041279	-0.661848	0.508068	0.983427
2R	47807737	47834132	0.0199398	-0.0404927	-5.8641	4.51583e-09	2.39774e-06
2R	47834151	47862634	-0.00206501	-0.00193649	-0.348351	0.727577	0.988369
2R	47862644	47891659	0.000867789	0.00245037	0.279222	0.780075	0.989143
2R	47891674	47923904	-0.0011739	0.00774046	1.03601	0.300198	0.97227
2R	47923914	47944106	-0.00489723	0.00393107	0.491047	0.623393	0.986452
2R	47944110	47967455	-0.00514175	-0.00513664	-0.806156	0.420153	0.980029
2R	47967512	48045192	0.00306882	-0.00408993	-0.656416	0.511557	0.983539
2R	48045203	48078060	-0.00195217	-0.00674918	-1.03684	0.29981	0.972235
2R	48078079	48097464	-0.00226398	0.00200822	0.215969	0.829012	0.989778
2R	48097469	48136484	-0.0052762	0.0106327	1.44977	0.147124	0.945005
2R	48136485	48166326	-0.00747384	0.00826432	1.11095	0.26659	0.968883
2R	48166329	48203101	-0.00650524	0.00918383	1.24249	0.214055	0.96154
2R	48203102	48231449	-0.0101141	0.00115803	0.0943425	0.924837	0.990827
2R	48231452	48253948	-0.00601955	-0.00232825	-0.404395	0.685922	0.987672
2R	48253989	48280321	-0.00565075	0.00705892	0.938508	0.347983	0.975987
2R	48280337	48315969	-0.00322523	0.0104548	1.42432	0.154354	0.947446
2R	48315980	48334555	-0.00485904	-0.00171259	-0.31632	0.75176	0.988739
2R	48334593	48359266	-0.00353686	0.0029141	0.345562	0.729672	0.988402
2R	48359287	48385789	-0.00374669	0.0010063	0.0726372	0.942095	0.990994
2R	48385791	48411605	-0.00253103	0.00255164	0.293709	0.76898	0.988989
2R	48411617	48444803	-0.000933543	-0.00522482	-0.818771	0.412917	0.979686
2R	48444824	48480750	0.000462338	-0.006731	-1.03424	0.301023	0.972344
2R	48480753	48502795	-0.00136394	-0.00509002	-0.799486	0.424009	0.980207
2R	48502811	48526048	-0.00307157	0.00303075	0.362249	0.717166	0.988202
2R	48526070	48545180	-0.00421572	0.00274197	0.320937	0.748258	0.988687
2R	48545190	48565268	0.000606231	0.0092548	1.25265	0.210335	0.960886
2R	48565271	48591573	0.00537015	0.0091937	1.24391	0.213534	0.96145
2R	48591621	48611050	0.00772774	0.0168907	2.34502	0.019026	0.689651
2R	48611088	48638125	6.25294e-05	0.00409515	0.51452	0.606888	0.986088
2R	48638138	48672943	0.00402241	-0.00417881	-0.669131	0.503412	0.983277
2R	48672944	48701899	0.000912169	-0.00176199	-0.323387	0.746402	0.988659
2R	48701917	48727779	-0.00222997	-0.00182635	-0.332594	0.73944	0.988554
2R	48727843	48749811	0.000273037	-0.00363546	-0.591401	0.554252	0.984787
2R	48749814	48775389	0.00198678	0.00788703	1.05698	0.290523	0.971373
2R	48775417	48837874	0.00222989	0.00694914	0.922804	0.35611	0.976522
2R	48837914	48867988	0.00126404	0.00950075	1.28783	0.197805	0.958512
2R	48868030	48897526	0.00772459	0.019813	2.76308	0.00572592	0.400756
2R	48897553	48933476	-0.00138987	-0.00494867	-0.779266	0.435823	0.980733
2R	48933483	48964651	-0.00187862	0.00509204	0.657132	0.511096	0.983524
2R	48964737	48991009	0.00898349	0.00701172	0.931756	0.351463	0.976219
2R	48991024	49047024	0.00193794	-0.00277747	-0.46866	0.639313	0.986785
2R	49047033	49069744	0.00272627	0.0072836	0.97065	0.331722	0.974839
2R	49069750	49106516	-0.00203187	0.000394675	-0.0148607	0.988143	0.99141
2R	49106526	49123945	0.00187814	0.000238167	-0.0372502	0.970286	0.991253
2R	49123972	49141583	8.14864e-07	0.0117579	1.61073	0.107238	0.926064
2R	49141647	49161002	0.0095556	0.0414927	5.86452	4.50442e-09	2.39276e-06
2R	49161006	49180084	0.00434128	0.0208055	2.90505	0.00367191	0.300145
2R	49180093	49201425	0.00105777	0.0147204	2.03453	0.0418979	0.830323
2R	49201450	49223988	-0.00409601	0.00204685	0.221495	0.824707	0.989725
2R	49224013	49253810	0.00702405	0.00628147	0.827289	0.408073	0.97945
2R	49253812	49291672	0.0024104	0.00264734	0.307399	0.758539	0.988839
2R	49291683	49317864	0.00423557	0.00721616	0.961002	0.336551	0.975191
2R	49317870	49338899	0.00781808	0.00428108	0.541119	0.588426	0.985658
2R	49338907	49366112	0.00400684	0.00832617	1.1198	0.2628	0.968449
2R	49366148	49404683	-0.00538795	-0.00997095	-1.49774	0.134201	0.940027
2R	49404690	49461548	-0.0030523	-0.013139	-1.95095	0.0510632	0.856405
2R	49461565	49485792	-0.00284741	-0.00426383	-0.681293	0.495686	0.983021
2R	49485794	49508621	-0.00101664	0.00510104	0.658419	0.510269	0.983498
2R	49508622	49534865	-0.00162902	0.00463039	0.591089	0.554461	0.984793
2R	49534963	49610073	-0.00180989	0.00130631	0.115555	0.908005	0.990659
2R	49610088	49650883	-0.00233775	0.00356692	0.438952	0.660696	0.987207
2R	49650900	49695514	-0.00620359	-0.000485575	-0.140787	0.888038	0.990451
2R	49695520	49717124	-0.0050579	0.00221147	0.245045	0.806421	0.989494
2R	49717127	49743816	-0.0070582	4.07484e-05	-0.0654924	0.947782	0.991047
2R	49743851	49771957	-0.00739158	-0.00202871	-0.361543	0.717693	0.988211
2R	49771962	49802409	-0.00478525	-0.00325129	-0.536442	0.591653	0.985735
2R	49802427	49832425	0.00432042	-0.00268146	-0.454924	0.649164	0.986983
2R	49832435	49856952	-0.0020697	0.0123476	1.69509	0.0900584	0.913184
2R	49856956	49877322	-0.00200526	0.0113647	1.55448	0.12007	0.933439
2R	49877324	49904293	-0.001151	0.00847693	1.14137	0.253718	0.967356
2R	49904326	49932778	-0.000771323	0.00515983	0.666829	0.504881	0.983325
2R	49932781	49979283	-0.00481558	0.00594968	0.779823	0.435495	0.980719
2R	49979287	50018066	-0.00723346	0.0125572	1.72508	0.0845131	0.908011
2R	50018101	50037474	-0.00568722	0.000873916	0.0536983	0.957176	0.991134
2R	50037482	50059032	-0.00511482	0.00249244	0.28524	0.77546	0.98908
2R	50059042	50079916	-0.00233198	-0.00458836	-0.72772	0.466785	0.981988
2R	50079923	50106473	-0.00605594	0.00243348	0.276805	0.78193	0.989169
2R	50106496	50132019	-0.00410264	0.00151273	0.145085	0.884644	0.990414
2R	50132020	50162594	-0.00470102	-0.000956632	-0.208175	0.835092	0.989851
2R	50162595	50198528	-0.0026206	0.0122126	1.67578	0.0937814	0.916342
2R	50198540	50226273	0.00441533	0.010181	1.38514	0.166009	0.950955
2R	50226294	50257322	0.00129983	0.00719399	0.957832	0.338147	0.975305
2R	50257336	50294185	-0.000477805	0.00642226	0.847429	0.396756	0.978876
2R	50294242	50369365	0.00326839	0.0107501	1.46656	0.142496	0.943321
2R	50369388	50429676	0.00474157	0.0163001	2.26052	0.023789	0.735343
2R	50429680	50472764	0.00313151	0.00336256	0.409717	0.682014	0.987602
2R	50472772	50497416	0.00307914	-0.0070771	-1.08375	0.278474	0.970171
2R	50497418	50515256	-0.00228537	0.00778401	1.04224	0.297301	0.972008
2R	50515286	50555442	-0.00148591	0.00448497	0.570287	0.568483	0.985163
2R	50555457	50595919	-0.000927044	0.00144939	0.136024	0.891803	0.990491
2R	50595922	50621424	-0.0057395	0.00211738	0.231586	0.81686	0.989627
2R	50621431	50654124	0.000328858	-0.00531859	-0.832186	0.405304	0.979312
2R	50654157	50687445	0.00908031	-0.0062487	-0.965244	0.334423	0.975037
2R	50687447	50715679	-0.00223585	-0.00125835	-0.251338	0.801552	0.989431
2R	50715701	50732766	0.00433369	0.00692702	0.91964	0.357761	0.976628
2R	50732776	50750138	-0.00115541	-0.00619293	-0.957266	0.338433	0.975326
2R	50750196	50782494	-0.000675965	-0.00262063	-0.446222	0.655437	0.987106
2R	50782497	50797606	-0.000287004	0.00499801	0.64368	0.519783	0.983795
2R	50797609	50817339	0.00177021	-0.00171555	-0.316744	0.751438	0.988734
2R	50817345	50840396	-0.000632447	0.00821901	1.10447	0.26939	0.969197
2R	50840409	50860432	-0.00398877	0.00576265	0.753067	0.45141	0.981386
2R	50860439	50887277	-0.00565505	-0.00289551	-0.485546	0.627289	0.986535
2R	50887286	50908792	-0.0029119	-0.000453457	-0.136192	0.891669	0.990489
2R	50908796	50936806	0.004498	0.00158389	0.155265	0.876612	0.990327
2R	50936809	50966840	0.00847452	-0.00994476	-1.49399	0.135178	0.940435
2R	50966843	50986392	0.0015162	0.0067311	0.891611	0.372602	0.977538
2R	50986394	51014767	-0.00387575	-0.00137676	-0.268277	0.788486	0.989258
2R	51014781	51067663	0.00268546	-0.00490728	-0.773344	0.439319	0.980884
2R	51067672	51089426	-0.00619647	-0.00289258	-0.485127	0.627586	0.986541
2R	51089442	51110590	-0.000618329	0.00404126	0.50681	0.612288	0.986209
2R	51110608	51131982	-0.0029238	0.0127639	1.75465	0.0793188	0.902574
2R	51131999	51163557	-0.00582461	0.00818285	1.09929	0.27164	0.969444
2R	51163560	51193185	-0.00427915	0.000787024	0.0412677	0.967082	0.991224
2R	51193220	51213714	-0.00386404	0.00127633	0.111266	0.911405	0.990693
2R	51213717	51246166	-0.000990781	0.00168703	0.17002	0.864995	0.990199
2R	51246173	51282549	0.00176729	-0.000363409	-0.12331	0.901862	0.990596
2R	51282551	51315709	0.00647473	0.0208493	2.91133	0.00359897	0.295948
2R	51315732	51354235	0.000250858	0.00837576	1.12689	0.259788	0.968094
2R	51354260	51376942	0.00439307	0.00848209	1.1421	0.253411	0.967318
2R	51376961	51422358	0.00469275	0.00180675	0.187147	0.851546	0.990046
2R	51422361	51500515	0.0057473	0.0106294	1.44929	0.147257	0.945053
2R	51500516	51541781	0.00552947	0.00986239	1.33957	0.180386	0.954687
2R	51541784	51559219	0.00532305	-0.00783976	-1.19286	0.232925	0.964545
2R	51559230	51579518	0.00445312	0.00317753	0.383247	0.701537	0.987943
2R	51579523	51634668	0.000984884	0.00640551	0.845033	0.398092	0.978946
2R	51634810	51676174	0.000504079	0.00692342	0.919125	0.35803	0.976645
2R	51676190	51724110	0.00181934	0.00606269	0.795991	0.426038	0.980299
2R	51724191	51749642	9.0657e-05	-0.00267501	-0.454002	0.649827	0.986996
2R	51749656	51800649	0.0147768	-0.000260537	-0.108594	0.913525	0.990715
2R	51800655	51824923	0.00528079	-0.00157377	-0.29646	0.766878	0.988959
2R	51824947	51844674	0.00257273	-0.000513056	-0.144718	0.884933	0.990418
2R	51844707	51878896	0.00693621	0.0051098	0.659672	0.509464	0.983472
2R	51878902	51918585	0.00212964	-3.65635e-05	-0.0765525	0.93898	0.990964
2R	51918591	51945835	0.000840042	-0.00281434	-0.473933	0.635547	0.986707
2R	51945836	51973396	0.00239779	-0.00325002	-0.536261	0.591778	0.985738
2R	51973416	52005856	-0.00313208	-0.00407199	-0.653849	0.513209	0.983591
2R	52005873	52030576	-0.00374379	-0.0152774	-2.25686	0.0240168	0.737194
2R	52030585	52056219	-0.00646514	-0.00625378	-0.96597	0.334059	0.975011
2R	52056232	52094062	-0.0022536	-0.00333881	-0.548962	0.583031	0.985527
2R	52094151	52127525	0.00475668	-0.0256436	-3.73983	0.000184143	0.0324391
2R	52127582	52156899	0.00631134	-0.00943634	-1.42126	0.155241	0.947731
2R	52156901	52187463	0.00427963	-0.00113375	-0.233513	0.815363	0.989608
2R	52187502	52211382	-0.00514252	-0.000543487	-0.149072	0.881497	0.990381
2R	52211391	52241016	-0.00332251	-0.00324631	-0.53573	0.592145	0.985747
2R	52241058	52267756	-0.00470676	-0.000923807	-0.203479	0.838761	0.989895
2R	52267760	52290538	0.00444809	-0.0172493	-2.53896	0.0111183	0.56495
2R	52290570	52309633	0.00334206	-0.00881105	-1.33181	0.182924	0.955287
2R	52309636	52327612	-0.00299535	0.000301017	-0.0282591	0.977455	0.991317
2R	52327646	52345886	8.10222e-05	-0.00104798	-0.221243	0.824903	0.989727
2R	52345905	52388842	-0.00231866	0.00442598	0.561847	0.574221	0.985309
2R	52388858	52459484	-0.00449505	0.00351914	0.432117	0.665657	0.987301
2R	52459487	52502803	0.00113183	-0.0072177	-1.10387	0.269651	0.969226
2R	52502811	52531351	0.00454112	-0.00858325	-1.29922	0.193869	0.957705
2R	52531355	52558359	0.0035115	0.00241897	0.27473	0.783524	0.989191
2R	52558363	52591076	0.00377151	-0.0204469	-2.99641	0.00273182	0.24189
2R	52591085	52613561	0.00278467	-0.00293654	-0.491415	0.623133	0.986446
2R	52613616	52647634	0.000529637	-0.00308338	-0.512422	0.608355	0.986122
2R	52647646	52671712	-0.00559611	0.00309546	0.371507	0.71026	0.988089
2R	52671715	52714325	-0.00113846	-0.00412411	-0.661306	0.508416	0.983439
2R	52714327	52746889	-0.00286824	0.00280655	0.330176	0.741267	0.988582
2R	52746894	52832916	-0.00188403	-0.00562665	-0.876255	0.380891	0.978016
2R	52832924	52913869	0.0018697	-0.00240884	-0.415923	0.677466	0.98752
2R	52913890	52938500	-0.0027249	0.00503674	0.649221	0.516195	0.983684
2R	52938551	52963449	0.00196894	0.00135708	0.122819	0.902251	0.9906
2R	52963451	52984404	-0.000656052	-0.0117736	-1.75562	0.0791533	0.90239
2R	52984428	53043958	-0.00271472	-0.0025058	-0.429795	0.667345	0.987333
2R	53043964	53065617	-0.00136936	-0.0044636	-0.709872	0.477783	0.982396
2R	53065627	53088681	-0.00699216	0.00379062	0.470954	0.637674	0.986751
[truncated: 6,431 more rows]

## Sheet: B) topgenes
gene	chrom	window	start_g	end_g	pbs	FDR	fst	Name	description	domain
AGAP000801	X	14707911	14618213	14733582	0.0600264	6.09648e-08	0.0352965	GLURIIb	ionotropic receptor GLURIIb [Source:VB Community Annotation]	ANF_receptor,ANF_receptor,Lig_chan-Glu_bd,Lig_chan-Glu_bd,Lig_chan,Lig_chan
AGAP000803	X	14707911	14738910	14744472	0.0600264	6.09648e-08	0.0352965	GLURIIa	ionotropic receptor GLURIIa [Source:VB Community Annotation]	ANF_receptor,Lig_chan-Glu_bd,Lig_chan
AGAP000804	X	14707911	14745061	14749716	0.0600264	6.09648e-08	0.0352965	GPXH2	glutathione peroxidase 2 [Source:VB Community Annotation]	GSHPx
AGAP000805	X	14753965	14756843	14758303	0.0663637	5.71354e-10	0.0345921	NA	BTB/POZ domain-containing protein KCTD16 [Source:VB Community Annotation]	BTB_2
AGAP000806	X	14753965	14770308	14771754	0.0663637	5.71354e-10	0.0345921	NA	Angiopoietin-like 1 [Source:VB Community Annotation]	Fibrinogen_C
AGAP000807	X	14799084	14803452	14825980	0.0543112	2.57637e-06	0.0365508	NA	helix-loop-helix transcription factor [Source:VB Community Annotation]	MITF_TFEB_C_3_N
AGAP000808	X	14799084	14828247	14830147	0.0543112	2.57637e-06	0.0365508	NA	DNA damage-regulated autophagy modulator protein 2 [Source:VB Community Annotation]	Frag1
AGAP000809	X	14799084	14838271	14839995	0.0543112	2.57637e-06	0.0365508	NA	Proteasome 26S non-ATPase subunit 10 [Source:VB Community Annotation]	Ank_2,Ank_5
AGAP000810	X	14849825	14841697	14871886	0.0872414	5.46928e-18	0.0564989	NA	NA	Ank_2,Ank_2,LRR_8,LRR_4,Roc,COR,Pkinase
AGAP000812	X	14849825	14888685	14897448	0.0872414	5.46928e-18	0.0564989	NA	calcium binding protein [Source:VB Community Annotation]	Mo25
AGAP000813	X	14849825	14912127	14913229	0.0872414	5.46928e-18	0.0564989	NA	Frataxin homolog, mitochondrial [Source:VB Community Annotation]	Frataxin_Cyay
AGAP001358	2R	3563325	3512832	3567719	0.0592913	5.67645e-14	0.0217933	NA	NA	zf-RING_2
AGAP001361	2R	3563325	3568118	3571356	0.0592913	5.67645e-14	0.0217933	NA	WD repeat-containing protein [Source:VB Community Annotation]	WD40,DUF3337,WD40,WD40,WD40,WD40
AGAP001362	2R	3563325	3571835	3577510	0.0592913	5.67645e-14	0.0217933	NA	polyadenylation factor subunit 2 [Source:VB Community Annotation]	WD40,WD40,WD40,WD40,WD40,WD40
AGAP001363	2R	3563325	3578169	3580460	0.0592913	5.67645e-14	0.0217933	NA	cohesin loading complex subunit SCC4 homolog [Source:VB Community Annotation]	Cohesin_load
AGAP001364	2R	3563325	3580984	3581797	0.0592913	5.67645e-14	0.0217933	NA	Ubiquitin-fold modifier 1 [Source:UniProtKB/Swiss-Prot;Acc:Q7PXE2]	Ufm1
AGAP001365	2R	3563325	3581705	3584603	0.0592913	5.67645e-14	0.0217933	NA	NA	GD_N,GD_N,Trypsin
AGAP001366	2R	3563325	3584942	3587147	0.0592913	5.67645e-14	0.0217933	NA	NA	GD_N,Trypsin
AGAP001367	2R	3563325	3590764	3632244	0.0592913	5.67645e-14	0.0217933	NA	beta-1,3-glucuronyltransferase [Source:VB Community Annotation]	Glyco_transf_43
AGAP001368	2R	3563325	3634518	3645862	0.0592913	5.67645e-14	0.0217933	NA	NA	DDE_Tnp_4,DDE_Tnp_4
AGAP001369	2R	3652270	3648151	3730354	0.0706582	2.9245e-20	0.0308196	NA	NA	SH3_1,IMD
AGAP007735	3R	65888	82151	83064	0.05407	5.65455e-24	0.00527066	NA	NA	NA
AGAP007736	3R	65888	82151	142545	0.05407	5.65455e-24	0.00527066	NA	NA	NA
AGAP007737	3R	108135	149476	153955	0.0477186	1.87269e-18	0.00870347	NA	NA	NA
AGAP010094	3R	49020458	49065512	49066382	0.0279586	1.23908e-05	0.00464605	NA	nonmuscle myosin heavy chain-A [Source:VB Community Annotation]	NA
AGAP010095	3R	49020458	49072001	49072921	0.0279586	1.23908e-05	0.00464605	CPR82	cuticular protein RR-2 family 82 [Source:VB Community Annotation]	Chitin_bind_4
AGAP010096	3R	49020458	49107506	49111119	0.0279586	1.23908e-05	0.00464605	NA	NA	Glyco_transf_92
AGAP010545	3L	6028612	6057526	6061056	0.0296483	9.0744e-05	0.00555912	NA	NA	Trypsin,Trypsin,Trypsin
AGAP010655	3L	8047641	8052264	8083377	0.0325649	5.84663e-06	0.0137712	NA	NA	PACT_coil_coil
AGAP011972	3L	35702946	35702128	35705181	0.10526	1.56142e-74	0.0475385	NA	Epoxide hydrolase [Source:VB Community Annotation]	Abhydrolase_1
AGAP011973	3L	35702946	35713447	35714541	0.10526	1.56142e-74	0.0475385	NA	DNA-directed RNA polymerase III subunit RPC6 [Source:VB Community Annotation]	RNA_pol_Rpc34
AGAP011974	3L	35702946	35714877	35717719	0.10526	1.56142e-74	0.0475385	SCRC1	Class C Scavenger Receptor (Sushi/SCR/CCP and Somatomedin B domains). [Source:VB Community Annotation]	Somatomedin_B,Sushi,MAM
AGAP011975	3L	35702946	35717978	35720109	0.10526	1.56142e-74	0.0475385	NA	Ufm1-specific protease 2 [Source:VB Community Annotation]	Peptidase_C78
AGAP011976	3L	35726230	35726987	35728695	0.0463616	3.01155e-13	0.0162259	NA	NA	CBM_14
AGAP011977	3L	35726230	35732988	35734762	0.0463616	3.01155e-13	0.0162259	NA	NA	Glyco_hydro_18
AGAP013022	X	14799084	14833663	14836326	0.0543112	2.57637e-06	0.0365508	NA	NA	NA
AGAP028030	3L	35702946	35706915	35711898	0.10526	1.56142e-74	0.0475385	NA	NA	TMEM237
AGAP028130	3L	35726230	35742517	35744752	0.0463616	3.01155e-13	0.0162259	NA	NA	NA
AGAP028193	3L	35702946	35722320	35724163	0.10526	1.56142e-74	0.0475385	NA	NA	CBM_14
AGAP028468	2R	3739791	3743462	3799448	0.0351577	0.00027025	0.0105076	NA	NA	NA
AGAP028540	3L	35726230	35734814	35736502	0.0463616	3.01155e-13	0.0162259	NA	NA	NA
AGAP028728	3L	6028612	6061444	6065487	0.0296483	9.0744e-05	0.00555912	CLIPE5	CLIP-domain serine protease [Source:VB Community Annotation]	Trypsin,Trypsin
AGAP028730	3R	45671427	45662071	45712735	0.0259893	0.000103532	0.00943196	NA	ankyrin [Source:VB Community Annotation]	Ank_2,Ank_2,Ank_2,Ank,Ank_4,Death,Ank,Ank_2,ZU5,Ank_2,Ank_2,Ank_2,ZU5,Ank_4
