# Supplementary material for: Resistance to pirimiphos-methyl in West African Anopheles is spreading via duplication and introgression of the Ace1 locus
Source: PLoS Genet. 2021 Jan 21;17(1):e1009253. doi: 10.1371/journal.pgen.1009253 (PMC7853456; doi:10.1371/journal.pgen.1009253)
Supplement: S8 Data — A) Alignment coordinates of k-mers that are significantly associated with pirimiphos-methyl resistance in Ivorian A. coluzzii samples from the Anopheles gambiae 1000 Genomes Phase 2. For each k-mer, we report the alignment sequence and coordinates, and whether it overlaps the Ace1 gene or the Ace1 duplication. This table includes both primary and secondary alignments as reported by bwa mem, as well as non-aligned k-mers (chromosome “NA”). B) Correlation of alignment frequencies and Ace1 copy number in each sample, for each of the 409 k-mers that mapped to chromosomal arms 2R, 2L, 3R, 3L or X. We report Pearson’s correlation coefficients (r) and p-values. C) Sequences of the 446 assembled k-mers that are significantly associated with pirimiphos-methyl resistance. D) Frequencies of the 9,603 k-mers (before assembly) in each of the Côte d’Ivoire A. coluzzii samples (Anopheles gambiae 1000 Genomes Phase 2, n = 71). (XLSX) [file pgen.1009253.s008.xlsx]

## Sheet: A) kmers merged alignment
Chrom	Pos	Cigar	Seq	Kmer	Ref_length	Supplementary	Overlaps Ace1 duplication?	Overlaps Ace1 gene?
2R	3509639	29M1D30M	ACATTCAATAGGTTTAGCGTATTTTTTTTTTCTTTATGTTTGTTTTGTTTGTTACGCAT	Sig_kmer0001	60	0	1	0
2R	3480146	29M23S	AACCCTCGAGTAGATTATACAAAAAAAAAACAGATCAGTCAGTCAAAGATGT	Sig_kmer0002	29	0	1	0
2R	3584525	24M28H	ACATCTTTGACTGACTGATCTGTT	Sig_kmer0002	24	1	1	0
2R	3496088	45M2I34M	AACGACGACGGTGAAAGAGAACAAGTAAAACAACAAAAAATTAACAAAAAAAAACCCTCGTTTTACACATACACTCACAAT	Sig_kmer0003	79	0	1	0
2R	3462164	33M26S	GTAGTGTTGTGTTGGGTGCCGCTTTTTTTTTTTCGAACCGAACGCGATGCTTTAATGGG	Sig_kmer0004	33	0	1	0
2R	3470282	77M20S	GTATAGGGGCCGTTAAGTCCTCAAGGTCGGAAAACGCGATGAAAGGAATGCATTTAGAATAACTTCAAAAAAAAAGCTAAGCCGCTAGAAGGACATA	Sig_kmer0005	77	0	1	0
2R	3616083	30M1D31M	GTCTGCACCCCGTTAACAACACAAGAGCATAAAAAAAAAGGTCCGCTCAGCCACATTTCGT	Sig_kmer0006	62	0	1	0
2R	3450821	61M	CCCCTCATGCTGCTCCTTCCTCGTCTCATTTGTTTTTTTTCTTATACGATTGCATTTAAAA	Sig_kmer0007	61	0	1	0
2R	3518787	46M	TAATAGTGGTACCAACACTGATCGTTATTTAAAACGTGTTTTTTTT	Sig_kmer0008	46	0	1	0
2R	3496924	24M1D27M79S	AACGGTACATAAAACAACAACAACAAAAAAACAACTAAACAACAAAAAAAAAAGAGGAAAATCCCTCGCTGCTTTTGTGGGTAGATTTACGTTTTTTTCGTTGTTTCTGCTGCTGTCCGTCCGATCAACA	Sig_kmer0010	52	0	1	0
3R	22809414	44H20M66H	AAAAAAAAAGAGGAAAATCC	Sig_kmer0010	20	1	0	0
2R	3509471	81M	CGCAACTACTTTTCTACCGACGCGTTAGGATGACGGATTTTGTTTTACGATTTTTTTTAGAAACATATTTTTTATCCTTTT	Sig_kmer0011	81	0	1	0
2R	3485358	50M1I42M1I33M1I107M	ATAAACATTAGCGCAAGTGCTTACTTATTGATTATTATGAAACCATAGATAAAAAAAATGAATATCCAATTTATATAGCCTTCCTTTCAGTCATCTTTTTTTCAAATCTATTTGCCATTTTTGCATTATTTTTTTAATCGGATTAGATGAACTAAAGCCGAAATTAATAAGAATCACGATTCGGAAGGTATTACGCCAGCCATCATTAGAAGGGAGAGAAAACAGTAAAACAATT	Sig_kmer0012	232	0	1	1
2R	3504985	28M3I9M3D21M	ATGAACAGTTGGAAAAAGAGACATTCGTTTGTTTTTTTGCTTTTTTGTTTTTGCTACGTAC	Sig_kmer0013	61	0	1	0
2R	3451788	20M2D41M	TTTCACACTGTCGGTGAGTATGTGTTTGTGCGTGTTTTTTTCCTTACGAACCCGCAGGAGC	Sig_kmer0016	63	0	1	0
2R	3627762	86M1I13M	TGCAAAATTGTTAGCTACTACAGGTGTTTATGTAACTATGATTCCTATAATTCTTCGGAAGAAGATCAAAATGAATTCCGGATACGTTTTTTTCTTTATG	Sig_kmer0018	99	0	1	0
2R	3454652	33M6D30M	GGTTTGGTAGTGGTAGTTTGTGTGTGTGTGTGTGAGAGTTTTTTTGTGACTATCATAATATCC	Sig_kmer0019	69	0	1	0
2R	3462844	24M1I12M2I37M	ACTCAGCGTGCACTTTATCCCAGCTTTTTTTGTCCCAACACACTGTACCACACACTAAAGCAATGACGTCATTGAC	Sig_kmer0022	73	0	1	0
2R	3489600	14M2I44M50S	AGATTCACCCACACATACACACAAAGAACACAGATATACAGATCCCTCACCAACAAAAAACAGCTAGCGGAAAAGTGGAAAAGCTTTTTTTCATTATAATGGGTTTCCAT	Sig_kmer0023	58	0	1	1
2R	3608106	50H28M1D32M	CAACAAAAAACAGCTAGCGGAAAAGTGGAAAAGCTTTTTTTCATTATAATGGGTTTCCAT	Sig_kmer0023	61	1	1	0
2R	3495725	30M36S	GGAATGAGTTATAAAATAAATCTTGCAAAACAAAAAAAAATAATGCAAAAATGGCAAATAGATTTG	Sig_kmer0024	30	0	1	1
X	2326757	23H21M22H	TGCAAAACAAAAAAAAATAAT	Sig_kmer0024	21	1	0	0
2L	665054	39H19M8H	ATAATGCAAAAATGGCAAA	Sig_kmer0024	19	1	0	0
NA	-1	NA	CCAACCAAAAAAATGGAGTAGTATATTGTACGAGCTCTG	Sig_kmer0026	0	0	0	0
2R	3474060	33S15M6D41M1D30M	GGACATTTGTAGAAACATAAACATTAAAACTCCGAAACAAAGCAAAACAAAAAACAACAAAAATCAGATGGACCTTTATTTGAGGGAAACATTTGCCAAAGCCGAAAAGGCAAAACAGT	Sig_kmer0029	93	0	1	0
2R	3457126	39S45M	TTTGTTTCTTTTTTTTTTGTTGTTTAGTTGTTTTTTACGCTTTCATTGTTGGGGGATTTCTTTGAGCTTCCTAATCCTTCAATG	Sig_kmer0030	45	0	1	0
2R	3496950	48H18M1I17M	AAAAAACAACTAAACAACAAAAAAAAAAGAAACAAA	Sig_kmer0030	35	1	1	0
2R	3517554	58M	TAATCCAGTAAAGTGAAACAAACAAACAAAAAACAAGTAAACACAGTACTTTGTATGT	Sig_kmer0031	58	0	1	0
2R	3501428	103M	GCGACGCCGTTTTTCAGTACTTGCGGACGTCGGTTTTGACGTTTTGCGAAGGTTTTGCGACGGTTTTTTGAGTGTTGGTTTCCGAGGGAGGGTGCGGGGTACT	Sig_kmer0034	103	0	1	0
2R	3440018	44M3I34M	GCGCTCTCAGTGTGCACGTTTTCCCCATCAGTTTTCCCGAAAAAACGAGAGCGAGAGAGAGAGAGCCAGATTTTACTGCCT	Sig_kmer0035	78	0	1	0
2R	3479784	147M	TGACAAATTTGCCGCGGACGTTGAAGTGCCCCAAATTCTAAAGAAATAGATCCGTTTTTTGTACACATATAAATTCACAAAACTGCACTTGTTTCATGATTTATACAGTATAAAATATTACTGGTTTGTTTCGCTGTAGTCGATTAG	Sig_kmer0036	147	0	1	0
2R	3489602	12M2I38M4D61M	ATTCACCCACACATACACACAAAGAACACAGATATACAGATCCCTCACCAACAAAAAACGGGTTCCATCGTCTGACTCCACCCGACAGAGGCAAACACGCCGGGGTCGAGGTG	Sig_kmer0037	115	0	1	1
UNKN	26206437	23M38S	AACGTCAAAAAAGACCGTCGCCAAAGCGTCAAAAACGGTGCGAAATTCGCTCGCTGGCGAC	Sig_kmer0039	23	0	0	0
2R	3509954	75M	AAACATAAACATTAAAACTCCGAAACAAAGCATTGAAAAAAGAGCCGGATATGACTTAATGAAACAAGTAATTAA	Sig_kmer0040	75	0	1	0
2R	3626774	75M1I34M	TTAATAGAACAGTTTGTACTAAGTGCAAAAAGATTAGCATCAAAGTCACGGAAATTAACGATCAATATCTTTTTTATTGTTTCGTTGCAGATTAATGAAGAACAGCGAGA	Sig_kmer0042	109	0	1	0
2R	3630772	65M	TGGTAAAGCATCTGGAACATTAAATCAATTCTAAATCCTATGCTTTTTTGTTCTTGCAACACAGC	Sig_kmer0045	65	0	1	0
2R	3446976	68M	AATCATCATTCGGCGGCTGTACGCTTTTGGGGGGGCTTTTTTGCTGCTGCTGTTGTTATTGTTGCGTG	Sig_kmer0046	68	0	1	0
2R	3467727	25M1I37M1I83M7S	TTTTAGCAAAGTCAGCCATAGCAATGGAAATGGAAATTTGAGCGAATTAAAGTCAAACGAAACAAAAAAGCCTGCCAACGCCCGGTGCCTTTCCCTCCTGTTTATCACCGAAAAGTGTCTATTCAATCGCACAGCAACAAAGCACGAGAGCGAA	Sig_kmer0047	145	0	1	0
2R	3505459	24M1I30M	AGAGGAAAAAATGTGGGTAAGAATAAAAAAGCGCTTCTTAATAGATGCATAACAC	Sig_kmer0048	54	0	1	0
2R	3499206	26M2I30M	AGCACACAGCCTAACGTTCATCGGTGAAAAAAGCTCAACGAAACTAGAGGCAACAATT	Sig_kmer0049	56	0	1	0
2R	3478398	27M71S	GGTAAGGATCAAGCAATTTTAAACAAACAAAATTTTAAAAAAGGACCAGATTTTAGTATCAGATATGCAGAACATGTGTTGCTATTGTTTGATGATAA	Sig_kmer0050	27	0	1	0
2L	3068328	59H20M19H	TTTAAAATTTTGTTTGTTTA	Sig_kmer0050	20	1	0	0
3R	16395609	36H19M43H	AAAAAAGGACCAGATTTTA	Sig_kmer0050	19	1	0	0
2R	3590201	21S19M2D18M	TTTCAGTGTAAGAAAATACAGCAACACAAAACATTGAGAGTTTGATGCATTTTTTCAT	Sig_kmer0055	39	0	1	0
2R	3463683	4M1I51M	TGGCAAAAAATGGGACCCATTTTTGGATAAAGCTTTGTTACGGAAGGTGGTCCCAG	Sig_kmer0056	55	0	1	0
2R	3629671	3M1I34M	AACAAAAAATTACTGAAAGCACCGACCCATCATTTATT	Sig_kmer0058	37	0	1	0
2R	3507459	21M1D25M3S	TACTAAACTATATGTTAATGGTTTTGTTTTTATTTGTGTTTTTTTTTCT	Sig_kmer0060	47	0	1	0
2R	3495009	13M4I30M	ACTGAAATCAAAAACACACACACACACACACACAAACTACACAAATA	Sig_kmer0065	43	0	1	1
2R	3446207	22M10D27M1D31M	AACGCGAAGACGCAAGAGCAGATTTTGGCACTTTTTGCTTGCAATCGGGGTTTTTCTTTCTCTGCTCCCTTGTTTGCCCT	Sig_kmer0068	91	0	1	0
UNKN	22850162	78M	AAAAACGAGCAACAGCTGACACGCACGCTTTTGTCCCAAGTACAAGCGAACGTACTCCGATGAAGTGATTTAGATGTG	Sig_kmer0072	78	0	0	0
2R	3445856	29M8D21M	TTTTAAATAATAAAAACTTTGTCTGAGCCTACCGCAGGCCCGCCATCACG	Sig_kmer0077	58	0	1	0
2R	3615211	56M	GCTAGTCACTGGTGATGAAGTTTCTTTATCTTTTTATGTAAAAATGTAGTATATAC	Sig_kmer0082	56	0	1	0
2R	3636132	4S36M28S	TTTTTCGTCGTCGTAGTGTGCGGTGGGTGCAAGAAGAAAAAGCTGTTAAGAAAAAACACTGCACTATT	Sig_kmer0091	36	0	1	0
2R	3615510	47M	GTAAGAGTTTCTGTACAAAACAATAACGTTTGTAGTACATACTTTTT	Sig_kmer0093	47	0	1	0
2R	3484275	48M1I72M2D3M4I65M	ATTAGTAATAGCATCTTTGCTTTCTTTACTAATGATACTTATCGCTTATTAGCTCTCACAAATAAATGAAATATTCAAGACAGTGAATGTTGATATTCAAGAGATATTTACAGCAAAAAGTTAATGTGTAATGTTCAATACGTGGATGATTGTGATACAAGAGCTAGAATGTTGCTCACAATTGTTCCGAGAA	Sig_kmer0094	190	0	1	1
2R	3485732	69M48S	TCAAGAGCGTTGCGACAACTGTGTGCAAAAGAGGATGATTTCGGAAAAAGTTGCACACACACACACACATACACACGGATAAGGGCTATAAAAGTTGTGCCATTTTCATGCGTATTG	Sig_kmer0095	69	0	1	1
2R	3477778	53M64H	CAATACGCATGAAAATGGCACAACTTTTATAGCCCTTATCCGTGTGTATGTGT	Sig_kmer0095	53	1	1	0
NA	-1	NA	AAAAAGTTGTCTCCGTGCGGGACAAGCCGCACAC	Sig_kmer0096	0	0	0	0
2R	3462742	39M1D57M	ATGCGATGTTCTGGGAAAGTAGTTTTCTGCAACATTTTATTTTTCCTCGTTTATTTATACATTTCCTTGTCAATAGTTTTGCAGATTGCTCTACTA	Sig_kmer0097	97	0	1	0
2R	3624862	73M	TCTGATTTCTTCTCGATGGTTCCATACATTGAAGATTGCTGATAATTCTATTTTTATATGCAAAGGTTTTGCT	Sig_kmer0099	73	0	1	0
X	8759375	43M44S	CCAAAGGCCGCAATCCACCACCTGATATTTTTAATTCACCTTGCTCAGCACTGCCCAGTCGGAAATAGTGACAAAAGAGCGCGAGAT	Sig_kmer0100	43	0	0	0
2R	3450561	52M1I3M2D104M	AGATGAAAAGTTTCGATGAAAATATTTTCAAAACTCGCGAATGAATTGTTTCATTTTTAAGTTAGTAACTTAAGCCTCCAATAGTCGTTATTTCCACAGTCTGCTTTATGCTCAGTGTGCCTTTCTTCACGCTACCAGTGGACGCGAGCCTTCTGGAGGG	Sig_kmer0103	161	0	1	0
2R	3445782	79M	TAAATGGTTATTGCATTGCTCACAGCTTTCCTACTCTCCACATTGAATCATATGGATTATTACATCCATTTTTATTTTA	Sig_kmer0107	79	0	1	0
2R	3495987	24M1D66M	AGACGAGTACGAAACTTCAGACACTTTTTTCAAAAATTCACACACACAGCAGTATGGGCAGTATCACTTGCACCGAACAACTTAAAGACG	Sig_kmer0111	91	0	1	0
2R	3495738	16M2I29M	AAATAAATCTTGCAAAACAAAAAAAAATAAAACCGAAAACATATCAT	Sig_kmer0112	45	0	1	1
2R	3589898	27M1I29M	AAAACAAACCGTTTCCAGTGCAGAGAATCGGAACGTGCTGGTTGCCTGGCCTCCGAA	Sig_kmer0117	56	0	1	0
2R	3457072	71M	ACGATATGTAAAGCGATTTGAATTTTTAGCATTACAACGGGGTTGTTTTTTACGCTTTCATTGTTGGGGGA	Sig_kmer0123	71	0	1	0
2R	30746439	136S44M28S	GACAACAAAACAATACGAAACACTCACGAAACACGAAACAATACTGAAACAATACGGACAACTCCAGATGACTCCGGACGACTCTAGACGACTCTGGGCGACCCCGAGTAACTCCTGAGGACTCCGGACGACTCCAACAAGCACATTGCACCGAACGGCTCCCGTTGACTCCGATCGACTACGGACAACTTCAAACAACTCCGGACGA	Sig_kmer0125	44	0	0	0
X	11564528	54H30M124H	CGGACAACTCCAGATGACTCCGGACGACTC	Sig_kmer0125	30	1	0	0
2R	10409379	107H24M77H	TCGCCCAGAGTCGTCTAGAGTCGT	Sig_kmer0125	24	1	0	0
3R	37043142	32M176H	TCGTCCGGAGTTGTTTGAAGTTGTCCGTAGTC	Sig_kmer0125	32	1	0	0
X	4979151	71H21M116H	TTGGAGTCGTCCGGAGTCCTC	Sig_kmer0125	21	1	0	0
3R	18419673	22M186H	GACAACAAAACAATACGAAACA	Sig_kmer0125	22	1	0	0
2R	3499323	102M	ATGGAAAACACAACCGTGCGCCAAGATCTTCTGCAAAATGCATCAAAACACATCTGTGGTTGCGATTGCTTCTAGCTCTTGCTCTTGGAGTTCATCCTTTAA	Sig_kmer0126	102	0	1	0
2R	3526115	39M	CAAAACACAGACCACATACACAGGGGAACGTCGCAAAAA	Sig_kmer0128	39	0	1	0
2R	3620615	68M12D20M	CAGCGCGAGCATCGTTAAAGGATATTGCACAGGCACCAGGGGAAAACACAGGCGGTCGCTTTGTGTGGAACGCGGTCACGTTTCGCTT	Sig_kmer0129	100	0	1	0
2R	3494415	33M1I30M	TTCTGACAAAACACATTACCTTGTCCCCCCCCCTCCCTCCGGTTTGCTTACCACCACTGCACCA	Sig_kmer0131	63	0	1	1
2R	3455438	49M	AAAACACATTGCAAACTTTGACCAAACACATCATTTAAGAACACAATCT	Sig_kmer0132	49	0	1	0
2R	3478701	34S30M	TCAATACTGGATTGGGTAGGAATTAAGCTCGTAGGAAATCGTGTTTTCTGCAGCTAGCGAAGCA	Sig_kmer0133	30	0	1	0
2R	3478626	30M34H	TCAATACTGGATTGGGTAGGAATTAAGCTC	Sig_kmer0133	30	1	1	0
2R	3526295	38M	AAATTTCAGTAGATTGAATAGAGAGTGGCCGTGTTTTG	Sig_kmer0135	38	0	1	0
2R	3477789	46M1D30M	AAAATGGCACAACTTTTATAGCCCTTATCCGTGTGTATGTGTTCTGTTTTTTTATTATTTTGTCATTTTATTACGC	Sig_kmer0136	77	0	1	0
2R	3580642	65M	TTAAATAAAGTTTTAACTGAAATCTTCACCTTGTTACAGTGATCGGAGTAACGGAAAGCTGTTTT	Sig_kmer0137	65	0	1	0
2R	3493889	77M2D30M	GATAGGACTACATAGCGAAAAGGGAAAACAGGTGGTGGCGGGCGAGGAGAGAACAAGCAAATCGAATAATCGAAGCAAACAACAACAACAAAAAAACTGCAACCGGG	Sig_kmer0138	109	0	1	1
2R	3480645	11S31M6I68M2D140M	TCATACTCATAAGACCTCATAAAATTACATGAAGTTAGTAAGATGTATAATTCCAATAATTCCGAGGACTCCAAACACTAATATAATGTTCGTTTAAGATTGCTTTAATTTGCGTGAACAAGTTGATAGTACCATCAACTTGAAAACATGTAAATGCAATGTGATAGTGTGTGTAGTAAATTTAAATTTCCCTTTCAACACGCTTCCGTACACAATGAAGTGTAATCAATTTCTAACCATTGATTCTGATTGAACG	Sig_kmer0139	241	0	1	0
2R	3448062	78M	TATTTTCCCCGGCAGGAGCTTTCTACGTGGTCGCTCGATGGCAAACGGATTGGAAAATGTTTTGCATCTGCATGCCGC	Sig_kmer0141	78	0	1	0
2R	3629596	61M	AATAATGTATGTGTTTTAAAACCAACATCTTGATAAGCGTTCCATCCATTAATTGATTGGA	Sig_kmer0142	61	0	1	0
2R	3494681	61M	CAAAACCAACGCAAACTAGCAAAAGGTACTAGAGTAACCGGTGCAGTACACACTGTGCTAC	Sig_kmer0143	61	0	1	1
2R	3496286	38M2I39M	AAAACCACGCGCAAGTGCAGACAGACATAATGAAAGCCCGAAATGTAGCCCAGACCGGGAAGGGCTTAATAAAACTTTG	Sig_kmer0144	77	0	1	0
2R	3505397	61M	GGGAACAAAAGACAGAAAACCCTCGTATTGGGAGGGCAAATAGGAATTAAAGCTAGTATAA	Sig_kmer0146	61	0	1	0
2R	3623679	85M	CTCTGCCCTGTTCGCGTCCCACGCAATGCCGGGCCAGAACGCCAGGGTTTTGACAAACGTTGTTTAATCAATTCGGCCGCCCACT	Sig_kmer0148	85	0	1	0
Y_unplaced	78373	34M	AAAACCTGTCAATTTGAGCATGTGTTTCAATGGT	Sig_kmer0150	34	0	0	0
2R	3442056	71M	GTTTAATTTCTCTTTCCTCAACGATGTTAGGCGGGGAACGATGAAGGTTTTAAAGCGTCCACTTACCGTCC	Sig_kmer0151	71	0	1	0
2R	3501721	61M	CGATTTTGAAAGGGATCAGCAAAACGACGACGACGATGAACACTCGCCGGAACCGGCAGCC	Sig_kmer0154	61	0	1	0
2R	3470286	86M	AGGGGCCGTTAAGTCCTCAAGGTCGGAAAACGCGATGAAAGGAATGCATTTAGAATAACTTCAAAAAAAAAGCGACCACAAATTAC	Sig_kmer0158	86	0	1	0
2R	3445213	86M	CGGCGTCAGCACTTCCGCTGCCGAGCAAAACGTAGCACTAACGTTGGGCACTAACTGGCGGGCGACGCTAGCTCCAACGCGAAAGA	Sig_kmer0162	86	0	1	0
2R	3503097	51M	TAAGTGGCTTGCCAATAGTCTATTGCAACGTTTTAATGCTGTTCTCATTCC	Sig_kmer0163	51	0	1	0
2R	3449417	7S59M	TTCCGTGTCAAGAAAACTCGAGCAGGTTGTATTAATATTCATTAACTTTAGCATTAATTAGTAGGA	Sig_kmer0166	59	0	1	0
2R	3573899	54M35S	AATTTCATTGTTTTTGGTTCATTGCAATCGCAACAAAGTACCTGAAATAAATAAGCTTGAACTATAATTTCGGTGTAAATCAGTTTTCC	Sig_kmer0169	54	0	1	0
2R	3449527	48H41M	AAATAAGCTTGAACTATAATTTCGGTGTAAATCAGTTTTCC	Sig_kmer0169	41	1	1	0
2R	3486575	96M	GAGCACAACGCGCTTCACGGTATTATGGCCCTCGTGGGATAAGTGCAATAAGTTTTAGGATAGCTTAAATAAGATTGCTGATCCAGCTATACAGCC	Sig_kmer0171	96	0	1	1
2R	3615079	12M1I30M	CCCATGTATAACAAAATTTGCAAGACCTTAAAAGTTTTGCAGA	Sig_kmer0173	42	0	1	0
2R	3543305	54M	GGTGCTCTTTAAGAGGAGCAAAATGAAGCTTTCTTTTCACCAGCAACGAAAGCG	Sig_kmer0174	54	0	1	0
2R	3438782	61M	TTGTGAAACCTTCCGAAAAGAATTCCACTTCCGCTGGAAGCAGATTCCAGCGCTTTTCCAT	Sig_kmer0175	61	0	1	0
3L	197687	26M1D30M	AACACATTTCTTTGTTATTATGTGCATTTTGTGTGTCTTTTGATTTTATCGAAAAA	Sig_kmer0176	57	0	0	0
2R	3591354	57M	ATGTTTTGAAAAGAGTTATTGAGGTTGTGCTAATGGTCGACCGTTGGCTGGAGAGTC	Sig_kmer0183	57	0	1	0
2R	3493634	20S45M	AGATTACAATAACAAATGTATCTCTCTCTCACGTATCTTTTCCCCAAAACAGCGAACCTACCAGG	Sig_kmer0184	45	0	1	1
2R	3447242	27M4S	CATTTTCTTTGCCTTTTTTGGTTTTGCTTTT	Sig_kmer0187	27	0	1	0
2R	3473493	61M	CTTTTCGTCTGCAACGAAAATGGGAAAAGCAAACGGAAAAATTAAAACACCTAGCTCCCCG	Sig_kmer0188	61	0	1	0
3R	3708820	15S19M52S	TGTGTTTCGCTCTTGCAATGTGGTGTGCTTTTCTGCATCTAATTGGCAGCCGCTCATATGCGAGAGAGTGTTGTAGACTTCATTAG	Sig_kmer0189	19	0	0	0
2R	3466789	54M	ATCCATTCTCCGCCTGCTGCATTCGAGTGTGCTGCCGTATTGCATGCTTTTCAA	Sig_kmer0191	54	0	1	0
2R	3496604	61M	TGCGGTGAAAAGCATGTTCAGCCTCTAGCGAGTTTCTAACCCTCAAAAATGCATTGTGCGT	Sig_kmer0192	61	0	1	0
2R	3442871	61M	AGCAGCAACTGCAAACGAAAAGCGAGCGCGAAGTTGGAAGAGGCCATGAAGGTTTCGACCG	Sig_kmer0195	61	0	1	0
NA	-1	NA	CATTATTTTATTGTTTATTGTTAACACAAAAGCGGCCATCGCGTACCCTTTCGGCGCGGGC	Sig_kmer0197	0	0	0	0
2R	3465822	34M	AAAAGGAAAAAAAGGAAAAATGCGAAAAAACAAA	Sig_kmer0200	34	0	1	0
2R	3470068	30M3D22M	ACTTTCAGCTCAGCAGTGTCTTTGTGTTTTGGTCCTTTTGTCGAGCCAATCT	Sig_kmer0201	55	0	1	0
2R	3500746	61M	GGGCGGAAGGAGCCACGCGAACAGAAAAGGCGCGCGCGCGAGGAAGAGCTACACAGCTCGC	Sig_kmer0204	61	0	1	0
2R	3460112	84M	CTTGCTTAACGCCGGAAAAGGTGACCGTACAGCGTAACGAAAATGTGTACAACGAGGAGCTATTTAATGTGAAGTTAGGACACA	Sig_kmer0207	84	0	1	0
2R	3617394	24S37M	AGTAAAAGTAGCTATAGAACGTGTTCATCATTGGATGTTTCCGGTTTTAGTTTGCCGCCAC	Sig_kmer0208	37	0	1	0
2R	3561880	4H30M27H	AAAGTAGCTATAGAACGTGTTCATCATTGG	Sig_kmer0208	30	1	1	0
2R	3490982	26M1I34M	GAAGCAAGATCGGGGAACAGGCATCATTTTGCCTTTCACAGACAATTGCACTTTTGTACTA	Sig_kmer0210	60	0	1	1
2R	3441491	21S40M	TTCTACGTATTTTCTTGATGGAAAAGTTGCCTATTGCTGCAACTCCCCTGTCTCAATACTT	Sig_kmer0215	40	0	1	0
2R	3620291	32H29M	CAACTTTTCCATCAAGAAAATACGTAGAA	Sig_kmer0215	29	1	1	0
2R	3490842	29M2I26M	TCGTATTTTTATCCCTCTCTCGTCGTGTTTATTTTCTAAACATTACCATACTTCTTC	Sig_kmer0218	55	0	1	1
2R	3466237	61M	GAGGCCAACACTGTGGGAACGGCAAAGAAAATAACATCGCCAGCGCAACCGACCAAATGCA	Sig_kmer0220	61	0	1	0
2R	3639641	52M	TGTTTTGAAATCGATCCAAGCCACTGTCGTTATTTTCAGCAGTAAATACTGT	Sig_kmer0221	52	0	1	0
2R	3577625	42M	GTACAAAATAAGGACGAAATGATTGTCGATTAGTTGCAATTC	Sig_kmer0222	42	0	1	0
2R	3505632	48M	ATAAGTGTGTAGTAAAATATTAGATTAAAAGTATTTTGCTGGCAGATT	Sig_kmer0225	48	0	1	0
2R	3481561	29M2I72M	GGGGCATCCCACGGCCTTCTCCGTCGGGTTATATTTTGCTTCGATCCGAACAATTTGTCCTTGTGTGAGAGACACGGAGCGCAACCGAGAGACGCGTCATGTT	Sig_kmer0227	101	0	1	0
2R	3437974	55M	TTGAATTAAAATATAAGGACACTTTGTGTACTAAGTAGCTGCATTCCTGTACCGG	Sig_kmer0228	55	0	1	0
2R	3455517	50M26S	CGAGCCGGAATGCAATATTAAAATATGGAAATGAACGGGAACCGAACCGAAAATTCATGCAGCCAAATTAATTCAC	Sig_kmer0230	50	0	1	0
2R	3455605	48H28M	GAAAATTCATGCAGCCAAATTAATTCAC	Sig_kmer0230	28	1	1	0
2R	3498255	18M10I30M	ACAAGCAAGAGGTATCTTAAATCAACCAAAATCAACCAAACTCAGAGCCAAACCCATG	Sig_kmer0235	48	0	1	0
2R	3447525	61M	GGCGAGGGCGGCAGGTGCGTTTGGAAGAAGATCATTTAAAAAATTGAAGCAATTCGATTTT	Sig_kmer0239	61	0	1	0
2R	3637406	56M	GTAACAGGCGCAGTGTAAAATCGGCGCCGCATATATGAGATTTTCGTTCGAATTTT	Sig_kmer0240	56	0	1	0
2R	3638661	49M	CTGAAGACCAAGGCAACGATTTTATTGGAAGATTTTTCTATTTATTTCT	Sig_kmer0245	49	0	1	0
2R	3639543	15M2D56M	CCAGGTCCATTGCCACAGAACAGTAAAGTATAGCTACCTAATTTTGATCGACTTAAGTGATCATTTTAATT	Sig_kmer0250	73	0	1	0
2R	3474429	163M	ATTTTGCATTAGGAATACGCGAATAACTATATTATTGAGTGCATATGGTTTGTGTTTGCACAGATAAAGTACGATTGCATTACATTAAAGCATATTTCTTGCTCAAAATGATGCATTGAAATATAGCTTCTTATTATTATTATCATTATTATTATTGATTGGC	Sig_kmer0251	163	0	1	0
2R	3478296	49M5D47M	CCGTCTGTACTTTAGAGGTTTAAAGATCTTATTTAATAAGAATAGGTCGAACACACACTACATTTTCTAAATAAATAATTGAAAGCTTCTCCCGTG	Sig_kmer0257	101	0	1	0
2R	3443908	30M1D59M	TGTTTATTTCCTACCGCTGTGGAGGATTACGGTAGAAAATGTTTCGATCAGTGGACTCGCAAACAAAACTGGGGCACGGAGGAGATGAT	Sig_kmer0259	90	0	1	0
2R	3615459	45M	CAAAATTACTTCAACATTGTTTCTCTGATCTAGTTATACTATGCT	Sig_kmer0262	45	0	1	0
2R	3441434	59M	ATGGCAATCAAAATTGATGTATCATGGGGAAAGTTTCGGCGGAATAATTCGCCTTAAAA	Sig_kmer0265	59	0	1	0
2R	3445104	21M6D37M	AATCTAAAATTGGCCGGTGGCGGAGAGCGAGCTGGGAAGTAGTGAAAGCCCATTTTCC	Sig_kmer0266	64	0	1	0
2R	3472130	42M	AAAATTTCATCCCGCCGCTGCAGCTCCCGTGGGTGCTTCTTC	Sig_kmer0268	42	0	1	0
2R	3507709	32M7D22M	AATGCATTGTTTAAAATTTCCTGTTTTTTTGTTTGTTGTTCTATACTTTCATGC	Sig_kmer0269	61	0	1	0
2R	3457193	17M1I43M	GCAAAATTTGCAGAATACGACAACGACGGATAGAAATAGCAGTTGTGCAAGACTATCTACA	Sig_kmer0271	60	0	1	0
2R	3603093	69M	AAAATTTTACGTTGATTCACCAAACTCTCTACCGTGCTATACCTCTTGGCCCTGTAACTGTAACCTGTG	Sig_kmer0273	69	0	1	0
2R	3534139	57M	AATAAAATAAAATTTTATAATAAATAAATGGCACGTGAGATAAATATCCTGTAAGGA	Sig_kmer0274	57	0	1	0
2R	3442649	53M	AAACAAACAACCCCGAGTGTGGTGTGTGTGCCAAGGGAGCAGGCAGCCGGGCT	Sig_kmer0284	53	0	1	0
2R	3461248	37M36S	TCACCCACCCGCCACACGGGCCGGCTCACACACACACGCAAACAAAGCAAGTAAGGGAGCGTTGACGGGCTCG	Sig_kmer0289	37	0	1	0
2R	3441121	61M	AACTTAGGTAAGTAACGTCACACTTGTATCGTGTAGCAGTTGTCCATTGTTTAAATGTCCT	Sig_kmer0304	61	0	1	0
2R	3614187	10M2D6M2I32M	TACTGTGTTCGCATGCCAGAATATTTGTGCGAGTGTGTTTCATTTCAATT	Sig_kmer0308	50	0	1	0
2R	3448887	38M2D36M	AGCCCCTCCGTAAGCATTAGTGGCGGTTTGCGTTGGGGGTGTGTATGTGTGTGTATGTGTTTGGGCAGCTCGAG	Sig_kmer0311	76	0	1	0
2R	3486108	22M5D70M	CGAAACTTCCGTCGAAACACCACACCTCACACGTTGGTTGGCCCAGGGACGACAGGGAATCGCGGTCACCGAACCAGCATCGCGGGAATCAT	Sig_kmer0315	97	0	1	1
2R	3495060	35M	CGAAACACCTGCAACAACAGCAAGAACAAAAAGGA	Sig_kmer0316	35	0	1	1
2R	3442754	57M	TTGCAACGGGAAGCGAACTTCTCGCGCAGGAACTGGAAGTGTTTAAATTTTTAATCA	Sig_kmer0323	57	0	1	0
2R	3474692	64M10D46M	ACCAGGAGGGATCTGCTTTTCTGCTTTCTGTTTGCATTCCAAACTTACAACGTTCTCTACTCATGGACTAATAGTCAGTACGAATACGAATAAAAACCCAAGATTAGTTA	Sig_kmer0324	120	0	1	0
2R	3454133	61M	ATAAACAGACACACGTACAGGTTCCAAATTCGTCTGCAAGACTGAGCAAAACTCAAGCCCC	Sig_kmer0326	61	0	1	0
2R	3591175	49M	GTGAAGGAACAAACAGACGAAAAGAAGCATTTAAGCTGTCGTCGTCTGC	Sig_kmer0327	49	0	1	0
2R	3505597	17S29M	GAAACAGATAACAGGATCAATACAAATCACCATGTGAATGCGAAAG	Sig_kmer0328	29	0	1	0
2R	3637457	75M4D44M	ATTTTCCACCTTTTCCCGTCGCTTTGTTCGACTACTCGATTATGTATTAGATTATTCTGCACCTTTCCCCCGGGGTGGGCTTTAGTGGAGAAGGGGGTTTCAAACCTTATTTCCTGTTT	Sig_kmer0330	123	0	1	0
2R	3480375	61M	TTAGAATATTAATTAAATCGACTCGTAGAGGCTTCCTGTTTGCGTAAGGGCAGTGTGCACA	Sig_kmer0331	61	0	1	0
2R	3633617	28M1I20M	CAATTGTGAGTGTTAAATAAACAGTACATTTGGACAGTGAAACGTTTGA	Sig_kmer0334	48	0	1	0
2R	3484618	62M	GCCGCTGTCGGCCTCCCACAGCACCCTTCCTCACACTTCTTCCTTCATCCACTGTTTGGGGT	Sig_kmer0335	62	0	1	1
2R	3480519	38M1I70M	GTCGAGGTTGAGCTGAGTGTAAGGTAATGCCTTCAATTGGGGGAAAAATACACTGCGATCCATCCGACTGCAAACAGTTCTTCGTAGACACGGGAAAAACTACTCTACA	Sig_kmer0336	108	0	1	0
2R	3476378	40M	AGCAGCGGCGCCCTCGGCCTCGATGTGACAGGATATGTTT	Sig_kmer0339	40	0	1	0
2R	3614645	54M	AGATTTTCCACACGGAAGCGTAATTGTGCAAGTGATGTTTCGTGACGGAACTGC	Sig_kmer0340	54	0	1	0
2R	3452400	49M	GTTATTCTAGCGTAGCCTACCAGCTCATGTTTCGTTGCTCAAAATTCCC	Sig_kmer0341	49	0	1	0
NA	-1	NA	AAACATGTTTGTTTGGAATTTTCGTGCATGTATGCCTG	Sig_kmer0343	0	0	0	0
NA	-1	NA	AAACATTAGCGCAAGTGCTTACTTATTGATTATTATGAAACCACATTGATGCATTGTTAATTTG	Sig_kmer0345	0	0	0	0
2R	3499042	59M	ATAGCATTTGTTTTTTCAAACATTATCAAACATTAGGAAGCAAAACCCAAGATAAGCTA	Sig_kmer0346	59	0	1	0
2R	3579856	58M	GCAAGGTGAAGGGTTTGATCAAACATTGTCCTAATACGTTGCTTTCTTTCCTACCCAC	Sig_kmer0347	58	0	1	0
2R	3482323	28M1I55M	CACACGGTGAGTGTGTCTAGAGCAAAGCAAACCACAGAGGCAGGAAACCGTCCCCGAATGAGCCTTTCCGGGCGTTAAACACTG	Sig_kmer0354	83	0	1	0
2R	3498024	67M2D21M	AGTAGCGAGTGGCAGCGCGTTGAGCGAATGAGCGCACTGCGCAATGTGGGCCTGTGGGTAAGCCAACAAGAACGGTTCTCGTGGGTTT	Sig_kmer0359	90	0	1	0
2R	3447111	22M2I69M	GTTGTTTTTGCCCATTTTTTTTTCTTCTGGAGGCAATCGGGAAACCCAGCAGAGACCCAATTTCGGAAAGCTTGGCAGAGTGGCAGAGAAGCT	Sig_kmer0360	91	0	1	0
2R	3586484	54M	GTGTAGACATCGGCAATGATATCATCGGTTTCAGAGGATGTTGCTCTATTTGTA	Sig_kmer0365	54	0	1	0
2R	3525918	58M3S	GCCTCCAAACCGGAGTGTTTCATCGGAGCCGCATCCGAGTGACCTTGAATGAGGATTTGGT	Sig_kmer0367	58	0	1	0
2R	3554286	21S70M	TGCTTGCGGTGTGTGTGTGTGTATTCCACGGAATCCACGGAAGGCTTCAGTCGAGTTGAGAGGTTTATGCCGCAGCCTATGCTTCCCGTGG	Sig_kmer0370	70	0	1	0
2R	3490939	8M6D23M60H	TGCTTGCGGTGTGTGTGTGTGTATTCCACGG	Sig_kmer0370	37	1	1	1
2R	3457394	50M79S	CGATAGAATGCGAAACCTTTGCCATCATTCTCCACACAATAACACATACATACATACACACCTCTCCACATCTGGCGACCAAACCAAAGGAACCGATTCTGATATTGGAAACGTCCTTGGAAGGTTGTC	Sig_kmer0376	50	0	1	0
2R	3457505	74H29M26H	GCGACCAAACCAAAGGAACCGATTCTGAT	Sig_kmer0376	29	1	1	0
2L	15089185	40H21M68H	AACACATACATACATACACAC	Sig_kmer0376	21	1	0	0
2R	3480300	60M	ATTTAAGCTTTCACGTGCACAGAGTGAGCAAACGAACGAGCACTGGACAAAAATGCAGCC	Sig_kmer0380	60	0	1	0
2R	3478564	61M	ACCACCAGTGCCAAACGACCAAAGCATCAGTACAAGGGCAGGTAGTTTTGTAGCAACATGG	Sig_kmer0381	61	0	1	0
2R	3482278	33M	TCTACACCTGTACCGTCGGAGCGGGTCGTTTAC	Sig_kmer0382	33	0	1	0
2R	3606918	49M	TACTGCTGCATTAGTGCAAATTTCCGCTTCAGTCCCTCGTTTAGCCTGT	Sig_kmer0386	49	0	1	0
2R	3505115	27M1I27M	AAGGTGAAACGAGTGGAGAAAGTTCCTAAACAAACTATTGTATGCTCTCGTAAGA	Sig_kmer0388	54	0	1	0
2R	15268865	18S20M32S	GATAGTGTGCGTACTACTGCACACACAAACGCACACAGTGGGTGACCCAAACCCGACAGGGTCCTTTACG	Sig_kmer0389	20	0	0	0
2R	3483400	48M	GGAAGCGAAACGCTACGTCCCGTACCCGCGCGCGATCGTAGATCGTAA	Sig_kmer0391	48	0	1	0
2R	3604624	55M	CGAAAGGGATTTGCGTGGCCACAGGCGATCCCACGGTGCGTAGCATAAGCGTTTA	Sig_kmer0392	55	0	1	0
2R	3454407	34M1I24M	TTTGTTTCGATTTTATCTTTTTTAAGTCCGTTTGCCCCCTTGCCTGCCGTTCGCTTTGC	Sig_kmer0394	58	0	1	0
2R	3444094	60M	GGGGAATCGCGGGGTGTAATCGAAACGGATTAGATTGTTGCCGGCATACTGGCCCAGGAT	Sig_kmer0396	60	0	1	0
2R	3478484	88M	TTAAAGCCTATCGAATAAACGGCGTAACATTCTACATCCCACTGAACGACATGACAACCATGAAGCGTGATTTATGCATCACCACCAG	Sig_kmer0398	88	0	1	0
2R	3585456	46M	ACAAACGGGCCGCACGAAGTTGCTGTACTTGATGTCCTCCTTCAGC	Sig_kmer0399	46	0	1	0
2L	20507700	64S19M33S	GAATGTTGTTATACAAATAGAGATACACATGTTGGAAATAGAGATACAAATGTTACCGTTTCTGGCTCAGCATTATCTGGAGTTCCTCGGAATCGTATGGAGTTATCCAGTATCTC	Sig_kmer0401	19	0	0	0
2R	3617355	79M	TTGCTGCTGATACTGGTGCCTATATAGCATTGAATTTTATCATCATTGGATGTTTCCGGTTTTAGTTTGCCGCCACCGG	Sig_kmer0409	79	0	1	0
2R	3472026	40M	AAACTCCACCAAATTAATTAGGAAACACCGGCAAAACTTC	Sig_kmer0413	40	0	1	0
2R	3622337	55M	GAATTTATGAAACTCTGGGTGCAGTTTCCCCATCACAGTGGAACCTTACTGGGTA	Sig_kmer0419	55	0	1	0
2R	3624673	32M	TGTGTTGCCGTGGCCGATTATGTGACAGTTTG	Sig_kmer0423	32	0	1	0
2R	3632122	62M55S	CCACACAAGCACACAGACAGAAGCATAAGTTTAAGGAAAAGGAAAGTGATGTTGTACATATTGTGCATCAGGAAAGGGTGTCTGTCTGCGTGTGTGTGTGTGTCAATGTGCGTGTCG	Sig_kmer0424	62	0	1	0
2R	3497159	14M2I50M51H	CGACACGCACATTGACACACACACACACGCAGACAGACACCCTTTCCTGATGCACAATATGTACAA	Sig_kmer0424	64	1	1	0
2R	3463220	56M	TAACAAACTTTCCCGCCGGCCAGCCTCGCTCTCCCTCCACAGCGGTTCTCTTATTT	Sig_kmer0429	56	0	1	0
2R	3539225	62M	AAGTTTGTAGCGCGTTCTGTTGGTTCGGACCAGCGAAAGTTTGCCTTTGCCGAGTTTGCTTA	Sig_kmer0430	62	0	1	0
UNKN	10867017	50M	TAAATTATATGAACAAATTTAATAAATGTAGACAAAGTTTGAATCCTGGG	Sig_kmer0432	50	0	0	0
2R	3619852	45M	ACCACAAAGAATCCCGGAAGACCCAAACACAGCTAAAATTAAACC	Sig_kmer0441	45	0	1	0
2R	3486822	89M	TTATAATTATAATCGCTTTCTCACAAGCCCAATGCTATCCCACCTTACGGAGGTAACTATATTATTCTCTTTTAAACAGCTCTCTTTCA	Sig_kmer0446	89	0	1	1
2R	3497451	63M	GCAGTCCCCAACAAGCTAGACTAAGTTATCTCTCATTCTGTTGTTCTGCTTTGGTGCTCACAT	Sig_kmer0462	63	0	1	0
2R	3452255	30M16D30M	TCAAAGCAGATTTGAAGAAATTTACTTCGTAACTTCAAGCCATCACAACATCATATCTAT	Sig_kmer0464	76	0	1	0
3R	29041907	20M14S	CGTGAAAAAAAAGAGGAAAATCCCTCGCTGCTTT	Sig_kmer0465	20	0	0	0
2R	3618425	56M	TGCTGTTTCTGTTGCGTTCCAGATGCTGGGAAGCGACAACGTCCGGATGCTTTGGT	Sig_kmer0467	56	0	1	0
NA	-1	NA	AAAGCATCGCGTTCGGTTCGAAAAAAAAAAAGCTCAAGACGTGTCCTC	Sig_kmer0468	0	0	0	0
2R	3472487	47M3S	TGGCTCGGTTTTCTTTGCCACAGCATTTGGGCTTTCTTCCTTACCCGGCT	Sig_kmer0472	47	0	1	0
2R	3479495	47M	AGAATGAAAGCGGACGAGCGTTTCTTCCCGAGCCCGACTGCGTGGGA	Sig_kmer0482	47	0	1	0
2R	3490660	88M	ACGTCTCATCTAAGCACTTACAAGGAAGCACACATTTGCAAATAGCACCTACCGGAATAGCTTTGAATGTGCCAGCACAGCATTGAAC	Sig_kmer0485	88	0	1	1
2R	3483056	72M2I55M	AAAGCTTCTGTCAAACTATATTCAGCTCTTCCCTTCATTCTGCCATCAGTAGCAGTAAGCAACACATCCATAGTGAGAGAGAGAGAGTGAGTTCGCGCTTCAAAACTGCACAAATTCGGGGTGATTAGT	Sig_kmer0487	127	0	1	0
2R	3437013	40M21S	CTGGACGAGATTAACCCGAGCTCTTTTGGTAAAGCTTGGCAGAGTGGCAGAGAAGCTGCTG	Sig_kmer0488	40	0	1	0
2R	3447175	30H31M	AAAGCTTGGCAGAGTGGCAGAGAAGCTGCTG	Sig_kmer0488	31	1	1	0
2R	3499395	23S28M	CGGAACAATTGTGAGCAACATTCTAGCTCTTGCTCTTGGAGTTCATCCTTT	Sig_kmer0497	28	0	1	0
2R	3630422	92M	TGAGAGGAAAGGATGGAAGTTTGAGGATAGTTCAAGCCACAAGCGTTCACGTTCACATATATTCTGATTAACTTAGCAGCACCACCAGAAGT	Sig_kmer0498	92	0	1	0
2R	3497173	21S59M	CAAAGGGAAGTAGTCCCACACACACACACACACGCAGACAGACACCCTTTCCTGATGCACAATATGTACAAGTACTCCAC	Sig_kmer0506	59	0	1	0
2R	3448735	27M53H	CAAAGGGAAGTAGTCCCACACACACAC	Sig_kmer0506	27	1	1	0
2R	3485252	64M	AACATGATTTTGCAATGGTGAGTGCTACTTTGTTAGAAGCTCAAATTTAAGACAATCCAAAGCT	Sig_kmer0515	64	0	1	1
2R	3440624	30M3D29M	AGTTGCCACGCGTAAAGTCCGTGCGCTGGCTGATGACGAGAAGGTAGAGCCGCCGTAAG	Sig_kmer0520	62	0	1	0
2R	3461559	96M	CAAAGTGAAAGTTTTCTAGTTGAATGATTATATTAATCGCCACTCACGATTCTTCTTCACTTAACGGAACGATGACCGTTATTATTGCGAAATCCT	Sig_kmer0522	96	0	1	0
2R	3455767	45M	CTGGGTCAAAGTGGGTCCTGTTTGGATTCGGCACCGCGCTGCACA	Sig_kmer0525	45	0	1	0
UNKN	9562206	42M	AGAATAAATTCGCGGAATAACACAAAATAATACACTTTAATC	Sig_kmer0526	42	0	0	0
2R	3455137	15M6I39M	GTTGTAACTGACATGGGGGGAGGGGGGGGGACTCAACACCGACACTTTCGTGCTGGCGGA	Sig_kmer0527	54	0	1	0
2R	3587787	26M14S	ATTCTTCTAACGTAAAAACTTGATGTATAAGTAACACTTT	Sig_kmer0529	26	0	1	0
2R	3472061	37M	ACTTCCCCCCAATACGATACAATCACAAACTTTTAGT	Sig_kmer0535	37	0	1	0
2R	3614917	30M3D2M1I12M	TAATGGAAGGCTTTTTTGTGTTGCTGTATTTTCTTACACTGAAAC	Sig_kmer0556	47	0	1	0
2R	3461520	34M	GAAATAGAATTAAATAAAAATACAAACCAACCGT	Sig_kmer0559	34	0	1	0
2R	3441809	55M	AGCAAGGAAGTGCCAGAAATAGCCGAAGCGATGCTAAATAAATCATTCCACATGC	Sig_kmer0567	55	0	1	0
NA	-1	NA	TGAAATATACAGATAAAAAGTAGATTCTTAAGAAAAC	Sig_kmer0571	0	0	0	0
NA	-1	NA	AAATATTCACAACAGTTGTATGCTGTCTGGAGCGACAA	Sig_kmer0578	0	0	0	0
2R	3497419	27S30M	GTAAGTATCGTGAGTGCTTCACGTAAATATTCGTAGTCCCAAGCAGTGAACAGTGGC	Sig_kmer0579	30	0	1	0
2R	3444275	60M	ACTCAGATGAAGTCGTACTGCTGGCATTGTCGGTGTGCAGCAGTGTGATTTATCTTGCAT	Sig_kmer0583	60	0	1	0
2R	3496533	59M	ACACGAGGACACTTTTCCGTAGCAGCAATAGAGCTGATTTGGCGAATGGATGCCGTAGG	Sig_kmer0587	59	0	1	0
2R	3469113	45M	AAATCAGTATTCGTGCCGGGGCGGTCCGGGAGCAATTGGTCTAAA	Sig_kmer0588	45	0	1	0
UNKN	36003239	30M1I22M2D17M	AAGTAAATTGTCCATGCGGCTCGTAGATAAGGGAGGAATCAATGTGAAAATTGAAAAAATAATGATTTCT	Sig_kmer0590	71	0	0	0
2R	3444152	61M	ATGAAGGGACACACTACGGATGGAAGCTAGCGATTTGCACAGGAATATCGGTGTGTTGCGG	Sig_kmer0599	61	0	1	0
NA	-1	NA	CAAATCTCAGGGACAGGTTTCATCTGAAAAAAAAATCTAGGCTAATC	Sig_kmer0601	0	0	0	0
NA	-1	NA	TTCAACGATGAAATGAAACGTCAAAATATTAGGTTCCATTCT	Sig_kmer0607	0	0	0	0
2R	3558731	117M1D14M	GAACCGTACCATACATTAATGGATCAGCAAGCAGAAGCATAATTGTGTTGACACAGTATATGACAGACTGTAGACCAATAACTCACTATGCGTCATTTCGTAACTAACATATTGCAGTTTTTCCACAAACA	Sig_kmer0613	132	0	1	0
2R	3456135	61M	CCCGAGACCGTTTGTTGGGTTCGTGCCAAATGATAATAATCGTGACCGGGGTAATAATAAT	Sig_kmer0615	61	0	1	0
2R	3490343	64M	AATGTTGAATGTCTAAGACGCTCAAATGCGACCGATAGAGTATAATTACTAAGGCGGGCAGTAG	Sig_kmer0622	64	0	1	1
2R	3638329	27M2D23M12S	AGTTGAAATTTTGGTCAGAATTCTCAGTTTGATGTCCATTTTTTCTGTCGCAATACGGGGAT	Sig_kmer0625	52	0	1	0
2R	3504767	59M	AAGTGATAAATGGAGGATCAGCAGAGCAACAGTCCCAAATGATGATATACTTGCACAAA	Sig_kmer0626	59	0	1	0
2R	3440750	43M	CGGTGTGTATTGGTACGGCCAGAAATTGGCAACCATTTGTTGT	Sig_kmer0633	43	0	1	0
2R	3533791	49M	AAATTAACGATCGCGCACCCTTCATTTTACTGTCAAAACAAAGGAAATG	Sig_kmer0644	49	0	1	0
2R	3455845	27M5I44M	TAACATTTTACACTATCCTTTGGCCCTGCCTCGACCCGAACACGATGGCCAGCGAATCGTTAATAAACTAATTTAA	Sig_kmer0647	71	0	1	0
2R	3488648	48M	AGGGAATTAGAAATTCCGTGATGCTGTGTGCCGTGCGCTCTAATCCTG	Sig_kmer0652	48	0	1	1
2R	3462459	30M9S	CAAATTGTGTACCCAATTAGCACGGCACGTTAGCACGGC	Sig_kmer0660	30	0	1	0
NA	-1	NA	AAATTTCCCAAACGCCCAAAACCCTTTCGGCA	Sig_kmer0667	0	0	0	0
2R	3489005	61M	GCTTTAAGTTTTCTTAAATTTTATGTGTAACCTCTAACGCCTTCTTCTGCCATCCTGGGTA	Sig_kmer0674	61	0	1	1
2R	3631694	32M	GACCCTTCCTACGCATGTGAAATGGCTTTGTT	Sig_kmer0705	32	0	1	0
2R	3477569	15M1I3M2I26M42S	TAACTTGATACACACAACAACAAAAAAACAACCCCAACATACATACACACCTCTCCACATCTGGCGACCAAACCAAAGGAACCGATTCT	Sig_kmer0709	44	0	1	0
2R	3457505	63H26M	GCGACCAAACCAAAGGAACCGATTCT	Sig_kmer0709	26	1	1	0
NA	-1	NA	CAACAACAGCTTTACAGGTGTGCTGATGTGAGC	Sig_kmer0717	0	0	0	0
2R	3573256	44M	ATGAACAACGTCAAGATGTTCCAGGCCCACAAGGACCCGATACG	Sig_kmer0719	44	0	1	0
2R	3623288	33M	AATGAACTGTGTACACAGCCTACTAATTGTTGA	Sig_kmer0735	33	0	1	0
2R	3482508	36M	AACAATTGTCTAGCTAAAGAGGAAGCAACATCAAAC	Sig_kmer0736	36	0	1	0
2R	3437922	58M	TCGAAACAATTTCATTATTAGTTTACATTGAGCCCAGTAGCTTTGGTGGACGTTGAAT	Sig_kmer0738	58	0	1	0
2R	3535068	30M7S	CATACATAGTTTATCATTATCCGGGCTGTGTTGTGTT	Sig_kmer0742	30	0	1	0
2L	23421363	6S30M12S	CAAGTGCACCCAACACACACACACACACACACACACCTCGTGTGCACG	Sig_kmer0747	30	0	0	0
2R	3629712	51M	TTTTAGGGCTTCCTATATGAACCAATCGCCGGTGTTGCTCACTGCTGCTAC	Sig_kmer0761	51	0	1	0
2R	3487866	57M	GATTATGCAGCGGCACGAAGCTTCGGCTTCGTTGTGAGTGTTGAGCGCTTCCGAAAA	Sig_kmer0771	57	0	1	1
2R	3501919	61M	GCCCGACGGAGAGGTGCTGGATGAGGGTGGTCTCAAACGGATGCTCCTGCTGTTCGAAAAG	Sig_kmer0783	61	0	1	0
2R	3491058	64M	AGCATAATTTCCAACAGCCTCATTCACTCACGCCAGGCTCATACCGACTTTTAACCGAAACATG	Sig_kmer0785	64	0	1	1
2R	3583776	31M	AACAGGATGATGAGAACACGCCATGGGGCGG	Sig_kmer0792	31	0	1	0
2R	3492343	61M	CATTCACCGGTTCGGTGGTGATCCGTCGCGCGTGACACTGTTCGGCGAGAGTGCCGGTGCC	Sig_kmer0798	61	0	1	1
2R	3544460	47M	CTATTCGTATGTGAGAGTGTAAAGGAAAATTATGTTAAGCGTCGATG	Sig_kmer0801	47	0	1	0
2R	3452148	75M	ACCTTCGTGTTGGTTCACCTTCAATCGACGGCTTACAGTGTGATATATGTTGTATTCGACGATAAAAGTGCGATG	Sig_kmer0802	75	0	1	0
2R	3458554	61M	CCTCCGTCCGTGGGTGGCTCGAATCGATGGGAAAACAAAGGGGATCCGCTTGATGTTACGC	Sig_kmer0804	61	0	1	0
2R	3460953	35M	AACATCGACATATTTGGCCCTTTCCTACCCGTTGC	Sig_kmer0808	35	0	1	0
2R	3546294	62M	CTGATTCAACATCGCCGCGCACAGGGGGGCGTGTAGAGGAGTGCGGTGGAGAACATTCGGAC	Sig_kmer0809	62	0	1	0
2R	7688061	13S30M6S	AGTGTGTTTGCCCGTGTGTATGTGTGTGTGTGTTTTTTTTCCTCATGTT	Sig_kmer0813	30	0	0	0
2R	3470873	61M	TCTTCCCCACATCCAACCACATCCAACTCCACATTCCCAGGTTGCGGCGCAGACGATGGTT	Sig_kmer0837	61	0	1	0
2R	3621397	22M1I22M	GTTTCATTTCAACCCAGTCTAGAAAAAAATGCAACCGACTACTGG	Sig_kmer0845	44	0	1	0
2R	3581588	40M	TCCGTTTCAGTGTCCACTGCTACTTCGATAGGAATGGGTT	Sig_kmer0847	40	0	1	0
2R	3437011	54M	AGCTGGACGAGATTAACCCGAGCTCTTTTGGTAAAGCTTGGCTCTCGTGTCGCA	Sig_kmer0850	54	0	1	0
2R	3456779	47M1D14M	TGAATGGCAGCAAAGAGCGGCCATTTTTACACGGCCTGTCGGTTGTGCCTGCCGAGCGGTG	Sig_kmer0856	62	0	1	0
2R	3459449	47M1I8M	GTTGCGTTGACTTCATATACAAGTGGTCCTTAAAGTAAGGGTCGGTTGTTTTTTCA	Sig_kmer0857	55	0	1	0
2R	3484723	28M1I64M3D3M2I47M	ATTACCGGGCTCGACCATGAACCGAGTTGGGCAGGAAGTGTATCGCTGTGAGAAGGTGGGGAGGCTGATGCTCTTCCTTACGCCCTCTCCCAGCAAGCCGACCGAGCCCACCACTCTCCCCCCTCCCTGCAGCACTAATCGGGCC	Sig_kmer0858	145	0	1	1
2R	3477395	60M	CGCAGCCGACCGAACCGATCCGACCAGACAAGCCGAGGAATGCCGCCCACAGATGAAGAT	Sig_kmer0859	60	0	1	0
2R	3637675	31M	CCCCACGAATTCAAACACGAACTCATCGGTT	Sig_kmer0860	31	0	1	0
2R	3483570	58M	TACCGGAGCGTACGAATTGAAGAGCATAACCGCACACCACGACAGTCTATTGGTAAAT	Sig_kmer0861	58	0	1	0
2R	3489199	61M	TCCGCCCGTGCCGATGGAGATCCGAGGGCTACTGATGGGTAGACTGCGGTTAGGACGGCGG	Sig_kmer0862	61	0	1	1
2R	3634088	17S21M	GATTATAACCGCATTGAAAGGAGAATTTGAATTCAAAT	Sig_kmer0863	21	0	1	0
2R	3484492	63M1I7M	ACAACCTTCCAAGGACGTTTCCAATATCAGAATCGATGGATGGATGAACCTGCATCGAGACTTCGGGCAAA	Sig_kmer0878	70	0	1	1
2R	3511388	31M	AACGAACAACAAATTGTGTTGAAAAAATGCA	Sig_kmer0887	31	0	1	0
2R	3481281	58S30M	GGATCTCTCCCATTCGATAAGTACTTCCCCGCTTGTCGGGCGTTCGTTGCCTTCTAGCACGTTCAAACAGCGACGCATAGGCGCAATA	Sig_kmer0889	30	0	1	0
2R	3481232	32M56H	GGATCTCTCCCATTCGATAAGTACTTCCCCGC	Sig_kmer0889	32	1	1	0
2R	3622255	51M	CCATGCTGAACGAACGTCACCCTCATCTCATCTCCATAATAATCCCAAATT	Sig_kmer0890	51	0	1	0
UNKN	26957119	25M36S	TGTTTCGAAGGCCGACTTCGGACGACTCTAAACGACTCCGACTCCGTACGACTACGGGCGA	Sig_kmer0898	25	0	0	0
X	9562766	20H23M18H	TCGGAGTCGTTTAGAGTCGTCCG	Sig_kmer0898	23	1	0	0
2L	40058462	31H22M8H	ACGACTCCGACTCCGTACGACT	Sig_kmer0898	22	1	0	0
3L	19976258	39S22M	TCCGGAATCATCTTGAGCCGGAATTCGAACGCAGTCGGATCGGAATCGTTCGGAGTCGTGC	Sig_kmer0905	22	0	0	0
2R	3441898	50M2D59M	TCGATCGAAGGGAAACACATTTTTCCGCCTGCCTGTGTGTGTGTGTGTGTGCCATCAACGCAATTAGGCTGCACGACCGAAAGGATTGGCCTGCTGCTGCTGCTCGGAT	Sig_kmer0909	111	0	1	0
2R	3637884	73M	GAGGATCGTGTCAAGTGTACATGCATCTTATAATATGCGTCCCTTAGGGGGGATACGGCGTTCTGTTCCTCCC	Sig_kmer0914	73	0	1	0
2R	3498703	17M2I50M	CACTGTATCTTCTTCATCCCCCCCCCAGGCTTGCCAAGGACACACCGAGAATTGGTCGTCCGTTAGTAA	Sig_kmer0922	67	0	1	0
2R	3488739	52M2I2M3D30M	TTTAATCCCGCGCTGTAATTACTATCATCAGCAATCCGTACCTCGGACGATTTGGCAGCGGGCGTGTTGTGCCGTTGTGCCGAGCC	Sig_kmer0926	87	0	1	1
NA	-1	NA	GAAACAACGGCCTGTATACGAATGGCATGCGCAAAGT	Sig_kmer0928	0	0	0	0
2R	3457330	61M	CTCATTGCTGCTCACTTTCATTCGCCTTCAATTACGTTGGGAAGGAAATAACCCAAATGAC	Sig_kmer0940	61	0	1	0
2R	3491997	107M	CTGTCTGTACATTAACGTGGTGGCACCGCGGCCCCGGCCCAAGAATGCGGCCGTCATGCTGTGGATCTTCGGCGGCAGCTTCTACTCCGGCACCGCCACCCTGGACG	Sig_kmer0950	107	0	1	1
3R	28206514	5S20M6S	TATGAAGAGAAACAAAACAAAACACCACGTT	Sig_kmer0951	20	0	0	0
NA	-1	NA	AACGTTTGAAAAGGAAAAAGAACCGCCATGTAAGGTG	Sig_kmer0959	0	0	0	0
2R	3549138	39M	ACATAGAACTACACGAAGCATTAGGAGAAGATAACCACG	Sig_kmer0962	39	0	1	0
3L	12863222	9S39M	CGGGGTCGCCCAGAGTCGTCTAGAGTCGTCTGGAGTTGTCCGGAGTCG	Sig_kmer0977	39	0	0	0
2R	3436926	29S46M	TTCCCCATTCTATTTTATCCGACGAAGCGGAATCCACGGAGCGGGTGCGATTTAGGGCAGGACCGATGCTCAGTT	Sig_kmer0990	46	0	1	0
2R	3639807	28M47H	TTCCCCATTCTATTTTATCCGACGAAGC	Sig_kmer0990	28	1	1	0
2R	3483347	61M	TCAACTGAGCCCCATATAGGTGCCATAAAGGGTGAACAGCGAGGGAGAGAGAGGGAAGCGA	Sig_kmer0991	61	0	1	0
2R	3626575	62M	GAAGCCCAGCGATAGCCTCTGAGTAACTTACTGCGATGATGATGATGGTGCCTTAGTCGTCG	Sig_kmer1003	62	0	1	0
2R	3489136	57M	TCCACAACTTCTGATATCTTTTACCCATTTCTTCACATTTTTCCGGTTTTCTCTGTA	Sig_kmer1013	57	0	1	1
2R	3462551	61M	GCCGGACAGCTACGTCAGAGCGCTCTCTAGCCGGGTCGATAAAGTTGCGAAATTCCGAGAA	Sig_kmer1016	61	0	1	0
2R	3590799	31M	GCACCAGCAGCAGCAGTAGTAGTTCAAAGTT	Sig_kmer1019	31	0	1	0
2R	3633755	51M	GTGAGATGTGAGGGGAGAGAAGAAAAAAAACTTGTGATCATTAGCTGGGAG	Sig_kmer1027	51	0	1	0
2R	3471522	47M	GGAGCACAGCAGCACGGGAAAATAGGTAAAGGACGAGCCTTTTCTTC	Sig_kmer1031	47	0	1	0
NA	-1	NA	AAGAAAGTTAAAATTGCTCCGCAAGAGAATTA	Sig_kmer1037	0	0	0	0
2R	3496869	59M	AGTAGCGGCGAATCAGCAGACGCCACCAAAGACAACAATTATTATAGGAAAGTAAAACG	Sig_kmer1056	59	0	1	0
2R	3453825	51M	TCTCTCTCTCTCACTCACTCTTTTTCTCTCTTGCTTTCTCGCACTCGCTCA	Sig_kmer1065	51	0	1	0
2R	3523726	5S30M	TTGAAGATGACAACGACAGAGACACGGGGCTTGAT	Sig_kmer1087	30	0	1	0
2R	3635547	39M	GAGCAAGATTGAGTGAGGAAGAAGGAAGACGAAGCGGTG	Sig_kmer1093	39	0	1	0
2R	3636445	54M	GTGAAGCAATTTCCCCATTGGTGCATGAATAACCGTGCATGGACGATTCATTGA	Sig_kmer1110	54	0	1	0
2R	3636109	20M3D56M	TCCGGTCGAAGCACTTTTTTTCGTCGTCGTAGTGTGCGGTGGGTGCAAGAAGAAAACGCGCTAATAGCAGAAGCGC	Sig_kmer1116	79	0	1	0
2R	3447804	5S30M	TTTTGCACCTTCCACACCTGTGTTGACATGCTTAT	Sig_kmer1130	30	0	1	0
NA	-1	NA	AAGCCTTTGCAAGGAACAATACTTTATGCCGATA	Sig_kmer1149	0	0	0	0
2R	3636656	21S69M	GGGGAACACATCGGATGTCTGTGTGTGTGTGTATGTGAAGCGTTGTGTGTGTTTCTAGGCAAGGGAAAGGTGCGTGCAGAAAGAACGCTA	Sig_kmer1167	69	0	1	0
2R	2142572	10H20M60H	TCGGATGTCTGTGTGTGTGT	Sig_kmer1167	20	1	0	0
2R	3491143	62M	CAATGTGGAGAGTGCTCGCGCTGATACTAAGCTAATATGAAGAGATTACTGGCGAGGTCATC	Sig_kmer1168	62	0	1	1
2R	3614546	44M	CGTGAAGCTCGCAGCTCACCCTAGTTACGAATCAGTCTGAAATG	Sig_kmer1175	44	0	1	0
2R	3460831	28M12S	AAGCTGCTTCCACAGCAACAACAACAACTACAAAAGCAAC	Sig_kmer1178	28	0	1	0
2R	3633050	19H19M2H	AACAACAACTACAAAAGCA	Sig_kmer1178	19	1	1	0
2R	3461659	48M	TAAGGAATGTTCATGTAAGTTTCTCGACTTCCGCCACACCGAACAAAC	Sig_kmer1194	48	0	1	0
2R	3440528	43M	CGCAGCGGACCGTGGAACGAAGCCCGAACCATTTGTCCTTGTA	Sig_kmer1195	43	0	1	0
2R	3496160	30M29S	TCACAATTGCTCTGGAAAATGATACTATGCCTTGGCCAACAGCGCACTCTTAACGCCAG	Sig_kmer1216	30	0	1	0
2R	3496221	30H29M	CTTGGCCAACAGCGCACTCTTAACGCCAG	Sig_kmer1216	29	1	1	0
2R	3459610	62M	AATAATAAGTGATTCCAATTTGGTGGCACTGTCCCTTGGCGCCACCGTATTGAACCGTAACT	Sig_kmer1228	62	0	1	0
2R	3443650	55M	GACAGTGCGGAAGATCAATGCATGAAGGGCAGCCATTTTTTGCCGCTGGCCACAG	Sig_kmer1233	55	0	1	0
2R	3516171	44M	AGTAAGTAATAATTGTTGTTGTTGTTCGCATTAGCACGAGCAGC	Sig_kmer1255	44	0	1	0
X	8300102	6S27M6S	GTTGTTTGTGTGTGTGTGTGTGTGTGGGACTACTTCCCT	Sig_kmer1258	27	0	0	0
2R	3510443	18M1D20M	TTGGTGCCTTTGTAAAATAAAAAAAAAAACGATACTTG	Sig_kmer1265	39	0	1	0
2R	3452824	33M	ACAAGTGAGCGGAAAAATGAGGCATGCGAAAGA	Sig_kmer1277	33	0	1	0
2R	3636818	22M5D38M	GTCCTTAAGTGGCGTGTGGGGCGGAGTGGAATGGGCTGCAGAGAAAGAAGCGAGTGTCTG	Sig_kmer1291	65	0	1	0
NA	-1	NA	ATAATAAAAGCTCCTGTGAGATGACCGCAAAACG	Sig_kmer1328	0	0	0	0
2R	3456597	31M	AATAAATCCTACAAATGGCTTTTCCACACCC	Sig_kmer1336	31	0	1	0
2R	3498591	33M	TAATAACCGTAAGGAGTAGTAATACCGGGCATA	Sig_kmer1345	33	0	1	0
2R	3486748	41M	TGAGGCGTATTACTTCGAATAACGTGCAAAGATAGTATTAC	Sig_kmer1387	41	0	1	1
2R	3532307	20S45M	ACCCGCCACACGGGCCGGCTCACACACACACCCGAGGCGTGCAGCAAGCAGTATTGGATAGATGT	Sig_kmer1389	45	0	1	0
2R	3461254	31M34H	ACCCGCCACACGGGCCGGCTCACACACACAC	Sig_kmer1389	31	1	1	0
2R	3475727	58M	TGGAGCGATACCTATATCGCCCGTGCACAACTGCAACCCGAACTCGAACGCTATTAGC	Sig_kmer1407	58	0	1	0
2R	3519271	33M	AATATTAGTTTATTTAATTCGTATTTTCAATAA	Sig_kmer1435	33	0	1	0
NA	-1	NA	GAATATTTAATTCCTGTATTTGTTCTACATAAACCATTCCTATGATACTGGCAAA	Sig_kmer1439	0	0	0	0
2R	3466028	42M	GTCCAGCAACCATTCGCCTCTAAACTGGTGATTTATATGCAA	Sig_kmer1453	42	0	1	0
2R	3628354	42M	CGTGCTCACCAATCCCGCACTCAAAGGAACTGAACCGTCCGC	Sig_kmer1471	42	0	1	0
2R	3573900	60M	ATTTCATTGTTTTTGGTTCATTGCAATCGCAACAAAGTACCTGAAATAAATAAATACGCT	Sig_kmer1490	60	0	1	0
2R	3620235	86M	GACTTCTGAATCGCGACTGTCGGCTGGTCGCCTAGGTCTGGGTGGGATGAGAGCGGCAACTTTTCCATCAAGAAAATACGTAGAAT	Sig_kmer1493	86	0	1	0
2R	3576105	57M	TCTAGCGGGCAGCGCCTTGGAGCAAGCGATTAGCGACGGAACGGAAGCGCTGAACCG	Sig_kmer1497	57	0	1	0
2R	3626168	34M	AATGGTAGTTTACTTTGTACTCGAAGAAACTCGA	Sig_kmer1584	34	0	1	0
2R	3619535	33M	GAAATGGTGCCGTTGGTTGCTGCTGGAGGTCCC	Sig_kmer1585	33	0	1	0
2R	3617649	55M	GATCTCATCTTTTGCAATGTACTGTTTCACATGTAGCAGCCCTAGGACCGATAGG	Sig_kmer1592	55	0	1	0
2R	3502195	42M	TCTGCTCCAGGAGCTTACCGATGTGGACATTCTGCACGAAAG	Sig_kmer1596	42	0	1	0
2R	3602333	29M1D6M	AATGTTTCTTAACCAGTAGAGGGGAAGGATCACGT	Sig_kmer1617	36	0	1	0
2R	3469641	60M	TACTTTATCGTCCGGTGGCAATTAGTTTTATCACACTCCGGGGCTGCCACCGTCCGGCGG	Sig_kmer1632	60	0	1	0
NA	-1	NA	TAATTCACCCGGCACTGAACGGACTTTCTCGTGTATGCTC	Sig_kmer1644	0	0	0	0
2R	3609469	31M	ATCGGTAGGAATGTTGAGAGTGAACTCAATT	Sig_kmer1662	31	0	1	0
UNKN	18560212	6S26M14S	CACCACCGTGAGCGTGTGTGTGTGTGTGTGTGCCATCAACGCAATT	Sig_kmer1666	26	0	0	0
2R	3638080	37M	GCTGTATGGAACTATTTTTTCCACTGAATACCCAATT	Sig_kmer1672	37	0	1	0
2R	3623606	40M	GAATGGCCGATAAAAGAAAACACCACCGAAAGGTACAATT	Sig_kmer1673	40	0	1	0
2R	3454530	63M	CACTAGGAATTGTGTGGTAACAGATATTGTAGCACTCGACGGCAAGCAGCAGGAATACACCGA	Sig_kmer1681	63	0	1	0
2R	3501524	59M	GGGTACTGTCGAATTGTTTACATTCTGCACGCCGAAAACAAACCGCACAGCCACCAGAC	Sig_kmer1686	59	0	1	0
2R	3587158	20M1D30M	ATTGTACGATCATCTTGCGATCAGAATTCACAACAAGCTGAAACAATTCC	Sig_kmer1687	51	0	1	0
2R	3474351	32M	GGTTAAATGTTTCGTATTGCTTAAGCAAATTA	Sig_kmer1711	32	0	1	0
2R	3452117	9S30M	CATTGGTTGTGGCTATTGGTTCTTTGTTTTGTAAAATAT	Sig_kmer1737	30	0	1	0
2R	3438535	43M1I17M	GCTGGGACGAGATACAAGTGCGACGGTAATACAAAACGCTGAGAAAAAAACACGATACAAC	Sig_kmer1740	60	0	1	0
2R	3517690	34M	ACCACAACAGCTATCCAATCCAATCCGATCCCTC	Sig_kmer1790	34	0	1	0
2R	3482813	41M	TTGTTGTGCAGTCTGTAATGCAGGGGAGTTGTCAGTGGCGT	Sig_kmer1805	41	0	1	0
2R	3482485	32M	GTTGTAAGGGAAGTAAGCTTTACAACAATTGT	Sig_kmer1842	32	0	1	0
X	8534997	31M	TTCATTTATTGCTCTGAAGTTTTTTTTGTGT	Sig_kmer1845	31	0	0	0
2R	37660983	18S22M4S	GGACATGTGTGTGTGTGGTTCTGTGTTGTGTGTGTGTGCTGTGT	Sig_kmer1850	22	0	0	0
2R	34832555	5H20M19H	TGTGTGTGTGTGGTTCTGTG	Sig_kmer1850	20	1	0	0
2R	3589367	46M	TAGCACGCGCTGCCTGTGTGTGTGTGTGTGTGCGGGTGTGCCCAGG	Sig_kmer1869	46	0	1	0
2R	52011366	5S26M7S	AGTTGCACACACACACACACATACACACGGGCAAACAC	Sig_kmer1870	26	0	0	0
2R	3567453	51M	ACACGCCCAGTCCCACACACGGTACACAAGCGGCACACGTACGCGAAAACA	Sig_kmer1887	51	0	1	0
3R	8904597	3S27M10S	ATTCACACTGCTCTCTCTCTCTCTCTCTCTGTGTGGTGTG	Sig_kmer1896	27	0	0	0
2R	3481938	55M	CCGAGCGAAAGGTCGATATGGGACCTGCCAGAGACCTGCGGCACCTACGGTGTGA	Sig_kmer1919	55	0	1	0
2R	3502309	49M	GGAGCGCCTAGATGAGTCTGTGAAGGAGGAAGCGGACGGTGTGCACAAC	Sig_kmer1920	49	0	1	0
2R	3620094	61M	ATTTGCCATATATTTTCCCACCTCAGGCGGACATGCACCGTGCGGTTTCGTGTATGCTCTA	Sig_kmer1924	61	0	1	0
2R	3464670	36M	GACACGATTTGTAGTCGTTTTCCGGAGTTGAGGATA	Sig_kmer1931	36	0	1	0
2R	3461250	24M4D24M	ACCCACCCGCCACACGGGCCGGCTCACACACACACACACACGCGCCTA	Sig_kmer1940	52	0	1	0
2R	3539746	30M2D19M	GTCCCGCTGTACACTACGCGTCTCCAAAGAACGAAAAATACCATCTGCT	Sig_kmer1947	51	0	1	0
2R	3486004	17M3D30M	TAGCATGAAATATTTATTTCTTATAATTGAGTGTCGGTGTGATTCCG	Sig_kmer1952	50	0	1	1
2R	3628960	35M	GCATCCTGGCACCACCTTCACCTGGGAGTGTTGGT	Sig_kmer1954	35	0	1	0
2R	3454975	30M1I30M	CTGTATCTCGGGACATCTCGGCCGACCGACGTGGCCTGCTGGTCGGAGTGTACAAAAAGGG	Sig_kmer1955	60	0	1	0
2R	3623866	45M	CACTCTCCACTCGGTGGCCCTGTCCCGCGGGGCGGAGTGTGACCA	Sig_kmer1956	45	0	1	0
2R	3633573	39M	GTCCTCCAACAGAACCGTCTGGAGCAGCTGGAAAAACGT	Sig_kmer1975	39	0	1	0
2L	8662022	40M	CACAGATTTCAGAGGTTTTCGAAATTAGAGGAACAAAAAT	Sig_kmer1993	40	0	0	0
2R	3451639	50M	GGGGGAGTCCGACAGGGAGAGAAATCCTTCGAACCGACACCGGAGGACTA	Sig_kmer2020	50	0	1	0
2R	3575533	38M	GACAGTATCGTCTGGACGTTGGCGTGGCATCCGCTCGG	Sig_kmer2027	38	0	1	0
2R	3615178	37M	TCATATATGTGTTTGGTTTCCCTCCATACTGTCGCTA	Sig_kmer2028	37	0	1	0
2R	3496376	49M	TTGGGTTGATCATCTGGATGGGCAACACACGCAAACAATCGACTGTCGA	Sig_kmer2031	49	0	1	0
2R	3620028	36M	TCTTTACATACTCGGTCCTTTTTATGGAATCTCACT	Sig_kmer2056	36	0	1	0
2R	3459578	39M	ACATATACTATACGACCCAAACAGAAGGCTCTAATAATA	Sig_kmer2060	39	0	1	0
2R	3446153	33M	ATACATGCGCTTACACATACGAAGGGAAGATGG	Sig_kmer2085	33	0	1	0
NA	-1	NA	GCTTTACCAAATAATATTCAATCTCCAAAATGTCTC	Sig_kmer2127	0	0	0	0
NA	-1	NA	ACCACTATAAGCTTTTCCTCTGCGCGGGCTGCAAAGCCTGTG	Sig_kmer2153	0	0	0	0
2R	3563135	63M	GCGTGCTGCTTGCACGAACGGCGGACCAGCAGCTAGATTGCAACATAAAGACAAAGTTCCGCT	Sig_kmer2156	63	0	1	0
2R	3452530	35M	TACTACCCCACCGACTCCGAACACGGGCGCGCGGA	Sig_kmer2187	35	0	1	0
2L	47827150	23M17S	CCTCCCCCACCCCCCCTCTCCCCTGCTTCGGAGCCAAGGC	Sig_kmer2188	23	0	0	0
2R	3442123	60M	GTCCTGGTCCAATATTAGCCTCGAGTGTACGGGTGCGACGACGAACCGGGAGAACGGGAA	Sig_kmer2202	60	0	1	0
2R	3560786	61M	CGGCCCCATTCGCGCTCCCCACCCGTGTTTGTGTTGCAACTACAGGGTGGGAGACGACCCA	Sig_kmer2203	61	0	1	0
2R	3589130	47M	CAGTCGAGCAGCGGGAACCGTCAGTTGCAGCAAACGGGTCGCTGCAC	Sig_kmer2204	47	0	1	0
2R	3453311	54M	TCTTTTGATCCACCCTCCAGCACGCACCCCATATGCCACAATCCCTCGCACAAC	Sig_kmer2207	54	0	1	0
NA	-1	NA	TACCGAGTCGTTTTCGCACGTATGCCAGCTACACTGGCTGCAAA	Sig_kmer2226	0	0	0	0
2R	3636400	41M	CTGATTGATTGATTGTGTGAGAAAAATCGGTGCGATAATGC	Sig_kmer2230	41	0	1	0
2R	3487544	32M	CACGATTATCCCACGGCGTGGTTGGGCCGGTG	Sig_kmer2244	32	0	1	1
2R	3494268	30M1I11M	TACTACCGTGCGGTTTGGTATGGCGGCCAATCAACACTAAAC	Sig_kmer2258	41	0	1	1
2R	3470590	48M	GGCTCAGCGCCACAGCGGTTTCCCAACAATCTAGGTTAAACCATGCCT	Sig_kmer2265	48	0	1	0
2R	3590524	35M	TCGTACCTATAGCAAAATGGTGAAGTTGATAGAGG	Sig_kmer2267	35	0	1	0
2R	3502140	40M	GTTTGCTGGACCTGCTGTCGCACCAAAACTCGGACATCAG	Sig_kmer2274	40	0	1	0
2R	3469609	33M	CGTAAACCTGTCCGCCTGTACCCGGCGAAAGGT	Sig_kmer2293	33	0	1	0
2R	3474644	22M22S	TAGCATTTAGCATACGACGAATGTAGTCAACCCAAATACCAGGA	Sig_kmer2320	22	0	1	0
2R	51075665	6H19M19H	TATTTGGGTTGACTACATT	Sig_kmer2320	19	1	0	0
2R	3466441	44M	ACTTTGTAACCGGGCCGTACACGAGTCGGAGATCGTCTCACGTG	Sig_kmer2352	44	0	1	0
2R	3444642	14M6I30M	TCGTTATGCTGCTACTGCTGCTGCTGCTGCTGCTGCGTTCATTGCTCCCG	Sig_kmer2377	44	0	1	0
2R	3615300	33M	TACGCAGTAGAAGTACATGACATAAGAGCATAA	Sig_kmer2378	33	0	1	0
NA	-1	NA	CTCCGGCACGCCCAGTTGAAGCGCAGTGGCACAAAGGAGGGAGGGA	Sig_kmer2386	0	0	0	0
2R	3557718	45M1D15M	ATCAGCTCTGCAAGCATTCCCCATTCCCCACGGGCGTCGCGGGGCGATTGTGTGTACCGG	Sig_kmer2389	61	0	1	0
2R	3450294	34M	CATTCCGGCACGATAGTGTTCGTCACTCGGCGTC	Sig_kmer2392	34	0	1	0
2R	3505055	18M2I21M	CGATAATACGCCTTCGACTATATATATATATTAACGCAGGA	Sig_kmer2395	39	0	1	0
2R	3542293	39M	CCCTGTTCATCGTCCCACGCGTGAGATGCCGTAGACATC	Sig_kmer2441	39	0	1	0
2R	3451337	23M3I5M	ACGGCGGAAGCCATGTTTTTTTTTTGGGGGG	Sig_kmer2445	28	0	1	0
2R	3465982	28M23S	TTTTATTTTCCCCTTTGTTGTATGCCCCCCTCTCCCCACCCCCGTCCAGCA	Sig_kmer2455	28	0	1	0
2R	3597507	41M	CTTTCACTTCACGGTGATGGTGCGTAAAGGCAAACTTCCCT	Sig_kmer2468	41	0	1	0
2R	3599419	2S30M	ACGTGTGTGTGTATGCGTTCACGAGTCTCTGA	Sig_kmer2507	30	0	1	0
2R	3583639	33M	GTACGTTAGATTGGCGATGTGAAAGCTCTGATG	Sig_kmer2508	33	0	1	0
2R	3452023	39M	TCGAGCCTACGTTGAACAATCGCAGCGACTAATTGCAAA	Sig_kmer2514	39	0	1	0
2R	3437391	37M	TTACTATCTACAGAGACATTTCGTCCATGCACGGAAT	Sig_kmer2562	37	0	1	0
2R	3539648	36M	GACTCCGTATCATGCTCTCATTCTACAGAGCAGCTA	Sig_kmer2596	36	0	1	0
2R	3446321	49M	CTCCCTCTCTCTCCCTCTCCTTTTCTCGCTCCGATCGAGTGAGCAATGA	Sig_kmer2600	49	0	1	0
2R	3632011	37M	TATCTTCGCATATAAATATCAAGAAATAAAGTACCAT	Sig_kmer2707	37	0	1	0
NA	-1	NA	CACTTTGACCAGACAGGCGGGCGACCAAGTGCG	Sig_kmer2715	0	0	0	0
2R	3529351	32M	AGAAAAAGTCGACATCATCCGCTTAACACGAC	Sig_kmer2737	32	0	1	0
2R	3474051	39M	TTCTCGTCAGAAACAAAGCAAAACAAAAAACAACAAAAA	Sig_kmer2749	39	0	1	0
2R	3456907	38M	GGAGAGTCGTTATCGGCCAGCGACAATGGGCGATATCA	Sig_kmer2895	38	0	1	0
2R	3490526	47M	AGATATTCTTTATCCTTTATCTCTTCTGCACCCTACGCACTCAATGC	Sig_kmer2915	47	0	1	1
NA	-1	NA	AGATCCCATGCCAAAGCAGGATGTAAATTAA	Sig_kmer2920	0	0	0	0
2R	3483971	61M	TTCACATTGACGATGTGTGCGAGCAGCGGCAGCAAATACACGGAGGGCACATAAATTAGCC	Sig_kmer2971	61	0	1	0
2R	3487797	7S27M	GGGGGGGGGGTCCCTAAATACTGATGACTTGCTC	Sig_kmer2990	27	0	1	1
2R	3599154	14M1I16M	AGCCAAAAAGCACCTTTTTTTCCAGGGAATG	Sig_kmer3074	30	0	1	0
2R	3503820	31M	TTCAGTATTTTCACTTACTCAATCCTTGGCT	Sig_kmer3077	31	0	1	0
2R	3502651	52M	CAGCCTCTGCTCGGCGCTGATGGCGAAGGAAAATCGGGAAAAGTTCCTCAAA	Sig_kmer3106	52	0	1	0
2R	3549009	31M	AGCGTTTTCTTTTGATATGAACTTTTTCTTA	Sig_kmer3167	31	0	1	0
2R	3607401	37M	GACATTGAGTTCATAGAATATGCTTATTTGGTAGCTG	Sig_kmer3169	37	0	1	0
2R	3438416	43M	GGCGTCAGTGAGGAAAATCTCTTTGGAACCACTCCCCCCCCCC	Sig_kmer3220	43	0	1	0
2R	3458446	32M	AGGAGGCACGGTGCAGCCGAGGCCTGCCGTCC	Sig_kmer3258	32	0	1	0
2R	3445370	22M1I26M	GTGGTGGCGCATACCAGGCCCACCCCCCCGAGCCAGACGACAAGCCCCC	Sig_kmer3295	48	0	1	0
2R	3456427	27M5S	CCATTCAAACACACACAACCACACCCTCCCTC	Sig_kmer3328	27	0	1	0
2R	3450716	37M	GGAGGGAGGTGGAGCGGAATGACCTCCGTAAATCATA	Sig_kmer3364	37	0	1	0
NA	-1	NA	TGAAGTGGCAGTAAAATCCCACCTCCCGCCCTGCACTGCA	Sig_kmer3383	0	0	0	0
2L	23551443	26M5S	AGTCCAGTCTGGGCTCGAACCCATGATGGGA	Sig_kmer3443	26	0	0	0
2R	3492171	55M	CAGTCTGGGCTTCCTGTTTCTCGGCACCCCCGAAGCGCCGGGCAATGCGGGACTG	Sig_kmer3447	55	0	1	1
3L	25057462	11S21M11S	GAGTCTGCCGCTGGAAAGCTTTTGTTTGTGGACAGGATGGCAA	Sig_kmer3471	21	0	0	0
2R	3559184	39M	GAGTGCCGTTGTTGAGCGGTTCACACATAAAGCAGACAG	Sig_kmer3496	39	0	1	0
2R	3558164	40M	GATGATGATGATGAGATAGGGGGCCTCGGCACACTGATGC	Sig_kmer3530	40	0	1	0
NA	-1	NA	AGTGTTTCTATTCTTTTGTTCATTTCATTCG	Sig_kmer3546	0	0	0	0
2R	3636639	17M2I18M	TGGTGCCGCTTCTTCTCTGTGTGTGTGTGTATGTGAA	Sig_kmer3697	35	0	1	0
NA	-1	NA	ATAGGGTTCCTTCTGTTGCGTTCGCCCTGAT	Sig_kmer3765	0	0	0	0
3R	43777819	5S19M13S	GCTAGATATTTATATAAATTGTATAAAAAAAGACAAA	Sig_kmer3846	19	0	0	0
NA	-1	NA	ATCAAATCAGCTAGATAACGAGCCAAGCCAAAT	Sig_kmer3860	0	0	0	0
2R	3474913	34M	TTCATCAAATGAAAAAAGGCCTGATCAAATAGTA	Sig_kmer3861	34	0	1	0
2R	3486241	47M	TGCCGGTTGGTTTATCGGAGTGTGTGTGTGGATGGCATTTTCCACGC	Sig_kmer3924	47	0	1	1
2R	3583384	44M	GGTCGTGGTACTCGCGCCCGGCACTACCGATCCCGTCCATGGAT	Sig_kmer3930	44	0	1	0
2R	3480226	30M12S	GGGTGTGCATCGATGAGATCCGTGCGGTGGAGAGATAGGATA	Sig_kmer3960	30	0	1	0
2R	3617501	33M	GAATCGGTAGTTATCTAAATCTATTTTCCATAC	Sig_kmer4013	33	0	1	0
NA	-1	NA	ATGAATGGCATATAGAGGATGTTGAGAAAAAA	Sig_kmer4113	0	0	0	0
2R	3475088	31M	GATTTGTTTTCCAGCTGTATTTTTGCGGCAT	Sig_kmer4156	31	0	1	0
2R	3453221	31M	ATGCGTTTTCGCGCGGTTTTCTTTTCGTTTC	Sig_kmer4168	31	0	1	0
X	1953841	30M16S	TATGTGTATGTGTGTGTATGTGTGTGTGTGCGAGAACCATACGGCA	Sig_kmer4258	30	0	0	0
2R	3476489	26M20H	TGCCGTATGGTTCTCGCACACACACA	Sig_kmer4258	26	1	1	0
2R	3491454	31M	CTCTCTCTCTCTCTTTCTGTGGTTCCAACAT	Sig_kmer4271	31	0	1	1
2R	3602220	35M	GCTGTAATGGTCGTAATGGAGAAGAAATAATGCAA	Sig_kmer4354	35	0	1	0
2R	3622645	24M1I12M	GCTTCATTGGAGCAACGGGGCGCACCTCTGGGGCACA	Sig_kmer4455	36	0	1	0
2R	3637775	6S30M	GTCTCTTTTCTCCTTTATGTGAATGACTTACAATGC	Sig_kmer4464	30	0	1	0
2R	3588395	22M9S	CAAAACAGGTGCTATTAAACGTTTTTAAAGG	Sig_kmer4626	22	0	1	0
2R	3547830	32M	GGTCACCTCAGCTGCAGGATGATTCATTTTGC	Sig_kmer4646	32	0	1	0
2R	3567111	31M	CACAAACAGGGGCGAAATTCTAAATTGAAAC	Sig_kmer4898	31	0	1	0
2L	28728307	9S22M	GGAACACATCGGATGTCTGTGTGTGTGTGTG	Sig_kmer4930	22	0	0	0
2R	3452949	31M	TTCAAACACACACACACACACACACACACTG	Sig_kmer5346	31	0	1	0
2R	3487832	35M	GTCACATTTCGGATCGGTCGAAACCGTTACGAATG	Sig_kmer5504	35	0	1	1
2R	3588527	31M	CCAGCCAAAAAGGTCAACCATTGCCTTGCTC	Sig_kmer5662	31	0	1	0
2R	3619967	31M	CCATCACACGGACGATCTAAAACATAATCTA	Sig_kmer5695	31	0	1	0
2R	3453067	22M3D11M	TCCCTCCACATTGCCCTCTTCCCTCCAATGGCA	Sig_kmer5719	36	0	1	0
2R	3591509	33M	TTGCAGCAGTACCTCGACGTTCGTGCATGGGCA	Sig_kmer5758	33	0	1	0
2R	3487752	47M	CCGGGTTCCGGCATGGCGCATGGACGTGCGGAGAAGGCGACGGGGGG	Sig_kmer5788	47	0	1	1
2R	3447486	40M7S	GCGGCTCTGGTGCTGTGCAGAATAGGAAGAGGGGAAGGGGCGAGGGC	Sig_kmer5802	40	0	1	0
2R	3583096	17M1D15M	CCGAAAGGGTTCTGGCCAAAAAAAAAGGACGA	Sig_kmer5881	33	0	1	0
2R	3483269	5M2D26M	CTCCCAAAAACAAACGACCAACAGCATCCGG	Sig_kmer5963	33	0	1	0
2R	3457008	31M	CCTATTTCGAGCGGCCATCGCAGTTGAATGA	Sig_kmer6052	31	0	1	0
2R	3489767	19M14S	CTCCTGCCTTCTCAAACGAGCTCCAGAAATAAA	Sig_kmer6091	19	0	1	1
2R	3456047	41M	CGGCTGCTGGCGGCAAATGGTGGAGTGCCGATGGGTAAAGG	Sig_kmer6129	41	0	1	0
2R	3494585	33M	CGCGCACACTTTCGACACGCAACCACAGCTCCA	Sig_kmer6318	33	0	1	1
2R	3496425	33M	CTGTGGCAAGCTAATCAAACTATTTCAAACCCG	Sig_kmer6532	33	0	1	0
2R	3488616	11S22M	TTCGGTGGGTCTCGGCTTGTGCCTCATTTGAAA	Sig_kmer6558	22	0	1	1
2R	3460264	27M5S	GTGCTAAAAAAGCTGTAGATACCCTTAGATAG	Sig_kmer6799	27	0	1	0
2R	3541418	31M	CTGAGCAATGTTTCTAATTAAAAGCATCTGA	Sig_kmer6943	31	0	1	0
NA	-1	NA	CTGCAAAAATTGTAACATGTAAAGGTTGTAAA	Sig_kmer6956	0	0	0	0
2R	3620835	33M	GCTGGGTTTGGGGGAAAATTCATATCGGCCAGC	Sig_kmer7016	33	0	1	0
2R	3607489	34M	TATTGAGATTGCATTGGATGTAGGCGCAAGAAAG	Sig_kmer7186	34	0	1	0
2R	3545288	32M	CTTTGTCGTTCCTAAAATCCCATTCTCAAAAC	Sig_kmer7193	32	0	1	0
2R	3592492	32M	TGTGTGGGTAGTGCAGTGCTGTGAAAAATTCA	Sig_kmer7414	32	0	1	0
NA	-1	NA	GAGAGAGCGGCATGGGAAAGTGTAGTGCTGC	Sig_kmer7518	0	0	0	0
NA	-1	NA	GAGCGTTTACGGAACGCGGGGCTCGCCCGCC	Sig_kmer7565	0	0	0	0
2R	3545845	4M2I25M	TAAGATATATATATTTTGCATAAAACAATGC	Sig_kmer7916	29	0	1	0
2R	3443989	31M	GGAGATGATAGTAGCAAAAGAAAAGCGCCCC	Sig_kmer8259	31	0	1	0
NA	-1	NA	TGTTTGGCTAGTACATTTAGTGCCGGCTTGAGTGCA	Sig_kmer8362	0	0	0	0
NA	-1	NA	GGGGTGCATGGCCAGCTGGTCTAGCTGCACC	Sig_kmer8437	0	0	0	0
2R	8782798	7S19M5S	TCCATCAAGCTGCTCAGTACAGAAAACGACC	Sig_kmer8483	19	0	0	0
NA	-1	NA	GGTTGCAGCGGGAAAACACAGTTCACTTTTA	Sig_kmer8518	0	0	0	0
2R	3488688	22M9S	TAATCCTGCCCGAGAGGGTAAGGGTAAGAAC	Sig_kmer8837	22	0	1	1
NA	-1	NA	TAACACGAGGAATTGTTATTTGAAAATGTAA	Sig_kmer8934	0	0	0	0
NA	-1	NA	TACTTCTCCCACTCCTATTCTGGCAAGGCTA	Sig_kmer9054	0	0	0	0
2R	3474392	32M	TTTAGCAATTTTTAACGATAAACAAGATAAAA	Sig_kmer9548	32	0	1	0

## Sheet: B) kmers merged Ace1 correlation
kmer	pearson_estimate	pearson_pval	is_in_Ace1
Sig_kmer0001	0.615916	1.08413e-08	1
Sig_kmer0002	0.782209	8.02186e-16	1
Sig_kmer0003	0.796859	9.45919e-17	1
Sig_kmer0004	0.884166	1.68537e-24	1
Sig_kmer0005	0.852868	3.7526e-21	1
Sig_kmer0006	0.782118	8.12426e-16	1
Sig_kmer0007	0.858535	1.06861e-21	1
Sig_kmer0008	0.577887	1.31388e-07	1
Sig_kmer0010	0.859186	9.21889e-22	1
Sig_kmer0011	0.601674	2.86688e-08	1
Sig_kmer0012	0.863531	3.37236e-22	1
Sig_kmer0013	0.758803	1.77112e-14	1
Sig_kmer0016	0.875221	1.88006e-23	1
Sig_kmer0018	0.736777	2.404e-13	1
Sig_kmer0019	0.81294	7.3347e-18	1
Sig_kmer0022	0.857672	1.29822e-21	1
Sig_kmer0023	0.776899	1.67235e-15	1
Sig_kmer0024	0.813428	6.76156e-18	1
Sig_kmer0029	0.834398	1.60402e-19	1
Sig_kmer0030	0.81947	2.41829e-18	1
Sig_kmer0031	0.725963	7.88277e-13	1
Sig_kmer0034	0.770727	3.83157e-15	1
Sig_kmer0035	0.784813	5.55322e-16	1
Sig_kmer0036	0.793973	1.46091e-16	1
Sig_kmer0037	0.84134	4.1374e-20	1
Sig_kmer0040	0.674536	1.12357e-10	1
Sig_kmer0042	0.78208	8.16861e-16	1
Sig_kmer0045	0.741643	1.38213e-13	1
Sig_kmer0046	0.79461	1.3281e-16	1
Sig_kmer0047	0.86306	3.76662e-22	1
Sig_kmer0048	0.73728	2.27169e-13	1
Sig_kmer0049	0.817168	3.59374e-18	1
Sig_kmer0050	0.891245	2.16125e-25	1
Sig_kmer0055	0.74289	1.19698e-13	1
Sig_kmer0056	0.762973	1.04744e-14	1
Sig_kmer0058	0.777677	1.50359e-15	1
Sig_kmer0060	0.685506	4.24702e-11	1
Sig_kmer0065	0.744078	1.04288e-13	1
Sig_kmer0068	0.821073	1.82913e-18	1
Sig_kmer0077	0.866819	1.53934e-22	1
Sig_kmer0082	0.719638	1.53882e-12	1
Sig_kmer0091	0.875679	1.6693e-23	1
Sig_kmer0093	0.759075	1.71195e-14	1
Sig_kmer0094	0.826621	6.80935e-19	1
Sig_kmer0095	0.891759	1.8517e-25	1
Sig_kmer0097	0.398135	0.000584884	1
Sig_kmer0099	0.698986	1.21084e-11	1
Sig_kmer0100	0.807101	1.90786e-17	0
Sig_kmer0103	0.893963	9.45476e-26	1
Sig_kmer0107	0.78858	3.23221e-16	1
Sig_kmer0111	0.799734	6.09154e-17	1
Sig_kmer0112	0.813245	6.97048e-18	1
Sig_kmer0117	0.786588	4.30921e-16	1
Sig_kmer0123	0.56579	2.72321e-07	1
Sig_kmer0125	0.918062	1.95375e-29	0
Sig_kmer0126	0.732215	3.9954e-13	1
Sig_kmer0128	0.742004	1.32586e-13	1
Sig_kmer0129	0.767461	5.87985e-15	1
Sig_kmer0131	0.669499	1.73238e-10	1
Sig_kmer0132	0.742743	1.21752e-13	1
Sig_kmer0133	0.856824	1.57028e-21	1
Sig_kmer0135	0.791508	2.10647e-16	1
Sig_kmer0136	0.825659	8.10267e-19	1
Sig_kmer0137	0.707967	5.04641e-12	1
Sig_kmer0138	0.835109	1.40023e-19	1
Sig_kmer0139	0.888851	4.39559e-25	1
Sig_kmer0141	0.924794	1.13728e-30	1
Sig_kmer0142	0.797061	9.17365e-17	1
Sig_kmer0143	0.711207	3.6504e-12	1
Sig_kmer0144	0.817202	3.57313e-18	1
Sig_kmer0146	0.592584	5.20434e-08	1
Sig_kmer0148	0.77611	1.8621e-15	1
Sig_kmer0151	0.790844	2.32266e-16	1
Sig_kmer0154	0.784879	5.50106e-16	1
Sig_kmer0158	0.879152	6.66857e-24	1
Sig_kmer0162	0.699545	1.14766e-11	1
Sig_kmer0163	0.812915	7.36514e-18	1
Sig_kmer0166	0.844829	2.04256e-20	1
Sig_kmer0169	0.79145	2.12438e-16	1
Sig_kmer0171	0.820377	2.06564e-18	1
Sig_kmer0173	0.783372	6.81114e-16	1
Sig_kmer0174	0.621568	7.27041e-09	1
Sig_kmer0175	0.889333	3.81562e-25	1
Sig_kmer0176	0.743928	1.06123e-13	0
Sig_kmer0183	0.802683	3.84994e-17	1
Sig_kmer0184	0.787393	3.83804e-16	1
Sig_kmer0188	0.842637	3.18872e-20	1
Sig_kmer0189	0.800683	5.25968e-17	0
Sig_kmer0191	0.891636	1.92167e-25	1
Sig_kmer0192	0.764397	8.73393e-15	1
Sig_kmer0195	0.814349	5.79385e-18	1
Sig_kmer0200	0.660845	3.57578e-10	1
Sig_kmer0201	0.612359	1.3884e-08	1
Sig_kmer0204	0.807531	1.78022e-17	1
Sig_kmer0207	0.849658	7.46941e-21	1
Sig_kmer0208	0.711778	3.44613e-12	1
Sig_kmer0210	0.796851	9.47133e-17	1
Sig_kmer0215	0.910016	4.31619e-28	1
Sig_kmer0218	0.837385	9.02401e-20	1
Sig_kmer0220	0.831081	2.99885e-19	1
Sig_kmer0221	0.720548	1.39924e-12	1
Sig_kmer0222	0.656506	5.09706e-10	1
Sig_kmer0225	0.642784	1.50735e-09	1
Sig_kmer0227	0.829612	3.93915e-19	1
Sig_kmer0228	0.694015	1.93865e-11	1
Sig_kmer0230	0.901038	9.85473e-27	1
Sig_kmer0235	0.755128	2.78934e-14	1
Sig_kmer0239	0.838356	7.4655e-20	1
Sig_kmer0240	0.726859	7.15942e-13	1
Sig_kmer0245	0.708476	4.7975e-12	1
Sig_kmer0250	0.787605	3.72253e-16	1
Sig_kmer0251	0.89107	2.27734e-25	1
Sig_kmer0257	0.854509	2.62238e-21	1
Sig_kmer0259	0.833245	1.9969e-19	1
Sig_kmer0262	0.764237	8.91398e-15	1
Sig_kmer0265	0.750875	4.6714e-14	1
Sig_kmer0266	0.810462	1.10488e-17	1
Sig_kmer0268	0.77819	1.40139e-15	1
Sig_kmer0269	0.694364	1.87633e-11	1
Sig_kmer0271	0.863864	3.11726e-22	1
Sig_kmer0273	0.753056	3.59064e-14	1
Sig_kmer0274	0.516307	4.04927e-06	1
Sig_kmer0284	0.736708	2.42272e-13	1
Sig_kmer0289	0.892104	1.6684e-25	1
Sig_kmer0304	0.777268	1.59007e-15	1
Sig_kmer0308	0.731934	4.12108e-13	1
Sig_kmer0311	0.710042	4.10333e-12	1
Sig_kmer0315	0.7412	1.45431e-13	1
Sig_kmer0316	0.766818	6.39227e-15	1
Sig_kmer0323	0.795512	1.15963e-16	1
Sig_kmer0324	0.816745	3.86325e-18	1
Sig_kmer0326	0.804684	2.80763e-17	1
Sig_kmer0327	0.740834	1.51666e-13	1
Sig_kmer0328	0.759092	1.70831e-14	1
Sig_kmer0330	0.770705	3.8424e-15	1
Sig_kmer0331	0.825782	7.92375e-19	1
Sig_kmer0334	0.737507	2.21425e-13	1
Sig_kmer0335	0.63415	2.90129e-09	1
Sig_kmer0336	0.827651	5.6463e-19	1
Sig_kmer0339	0.435978	0.000144459	1
Sig_kmer0340	0.798217	7.69076e-17	1
Sig_kmer0341	0.636408	2.44961e-09	1
Sig_kmer0346	0.862852	3.95499e-22	1
Sig_kmer0347	0.686764	3.78862e-11	1
Sig_kmer0354	0.793769	1.50614e-16	1
Sig_kmer0359	0.788412	3.31235e-16	1
Sig_kmer0360	0.869281	8.43865e-23	1
Sig_kmer0365	0.590403	5.98867e-08	1
Sig_kmer0367	0.67072	1.56101e-10	1
Sig_kmer0370	0.545225	8.81283e-07	1
Sig_kmer0376	0.893663	1.03712e-25	1
Sig_kmer0380	0.83671	1.02874e-19	1
Sig_kmer0381	0.860752	6.44061e-22	1
Sig_kmer0382	0.849778	7.28256e-21	1
Sig_kmer0386	0.815449	4.81339e-18	1
Sig_kmer0388	0.820197	2.13153e-18	1
Sig_kmer0389	0.805613	2.42169e-17	0
Sig_kmer0391	0.799493	6.32289e-17	1
Sig_kmer0392	0.678203	8.15418e-11	1
Sig_kmer0394	0.86516	2.29249e-22	1
Sig_kmer0396	0.845613	1.73883e-20	1
Sig_kmer0398	0.82559	8.20389e-19	1
Sig_kmer0399	0.792823	1.73405e-16	1
Sig_kmer0401	0.859689	8.21932e-22	0
Sig_kmer0409	0.797002	9.25568e-17	1
Sig_kmer0413	0.683949	4.88844e-11	1
Sig_kmer0419	0.753527	3.39103e-14	1
Sig_kmer0423	0.689034	3.07811e-11	1
Sig_kmer0424	0.765977	7.1273e-15	1
Sig_kmer0429	0.647754	1.02426e-09	1
Sig_kmer0430	0.724253	9.46333e-13	1
Sig_kmer0441	0.744797	9.59179e-14	1
Sig_kmer0446	0.867883	1.18882e-22	1
Sig_kmer0462	0.795082	1.23723e-16	1
Sig_kmer0464	0.875663	1.67638e-23	1
Sig_kmer0465	0.791017	2.26441e-16	0
Sig_kmer0467	0.791033	2.25911e-16	1
Sig_kmer0472	0.785657	4.92347e-16	1
Sig_kmer0482	0.88541	1.18636e-24	1
Sig_kmer0485	0.854971	2.36888e-21	1
Sig_kmer0487	0.812736	7.58734e-18	1
Sig_kmer0488	0.880577	4.5394e-24	1
Sig_kmer0497	0.796612	9.82043e-17	1
Sig_kmer0498	0.71679	2.06736e-12	1
Sig_kmer0506	0.854732	2.49702e-21	1
Sig_kmer0515	0.853233	3.4663e-21	1
Sig_kmer0520	0.798003	7.94641e-17	1
Sig_kmer0522	0.730417	4.86688e-13	1
Sig_kmer0525	0.818433	2.8927e-18	1
Sig_kmer0527	0.837874	8.20364e-20	1
Sig_kmer0529	0.779251	1.21076e-15	1
Sig_kmer0535	0.746562	7.79906e-14	1
Sig_kmer0556	0.738648	1.94608e-13	1
Sig_kmer0559	0.814226	5.91545e-18	1
Sig_kmer0567	0.392054	0.000721375	1
Sig_kmer0579	0.669915	1.67202e-10	1
Sig_kmer0583	0.826385	7.10646e-19	1
Sig_kmer0587	0.630992	3.66803e-09	1
Sig_kmer0588	0.766249	6.88095e-15	1
Sig_kmer0599	0.869669	7.66821e-23	1
Sig_kmer0613	0.659348	4.04368e-10	1
Sig_kmer0615	0.82744	5.86754e-19	1
Sig_kmer0622	0.797646	8.39115e-17	1
Sig_kmer0625	0.754136	3.14878e-14	1
Sig_kmer0626	0.714231	2.68732e-12	1
Sig_kmer0633	0.767672	5.72096e-15	1
Sig_kmer0644	0.704168	7.33623e-12	1
Sig_kmer0647	0.877083	1.15564e-23	1
Sig_kmer0652	0.80571	2.38477e-17	1
Sig_kmer0660	0.745651	8.67993e-14	1
Sig_kmer0674	0.831419	2.81516e-19	1
Sig_kmer0705	0.674222	1.15456e-10	1
Sig_kmer0709	0.887666	6.21092e-25	1
Sig_kmer0719	0.611371	1.48638e-08	1
Sig_kmer0735	0.741868	1.34689e-13	1
Sig_kmer0736	0.815502	4.77076e-18	1
Sig_kmer0738	0.702754	8.42012e-12	1
Sig_kmer0742	0.706019	6.11795e-12	1
Sig_kmer0747	0.835619	1.26965e-19	0
Sig_kmer0761	0.639416	1.95076e-09	1
Sig_kmer0771	0.847827	1.09829e-20	1
Sig_kmer0783	0.775069	2.14413e-15	1
Sig_kmer0785	0.824026	1.08567e-18	1
Sig_kmer0798	0.798683	7.16071e-17	1
Sig_kmer0801	0.564236	2.98411e-07	1
Sig_kmer0802	0.866244	1.76824e-22	1
Sig_kmer0804	0.672955	1.2883e-10	1
Sig_kmer0808	0.485272	1.79337e-05	1
Sig_kmer0809	0.523366	2.82691e-06	1
Sig_kmer0813	0.811248	9.70821e-18	0
Sig_kmer0837	0.808722	1.46805e-17	1
Sig_kmer0845	0.708891	4.6031e-12	1
Sig_kmer0847	0.662406	3.14297e-10	1
Sig_kmer0850	0.843255	2.81437e-20	1
Sig_kmer0856	0.544985	8.9304e-07	1
Sig_kmer0857	0.82608	7.50894e-19	1
Sig_kmer0858	0.795337	1.19064e-16	1
Sig_kmer0859	0.723538	1.02096e-12	1
Sig_kmer0861	0.70904	4.53535e-12	1
Sig_kmer0862	0.828386	4.93615e-19	1
Sig_kmer0863	0.757058	2.1996e-14	1
Sig_kmer0878	0.721239	1.30137e-12	1
Sig_kmer0889	0.846707	1.38694e-20	1
Sig_kmer0890	0.774979	2.17045e-15	1
Sig_kmer0905	0.844165	2.33959e-20	0
Sig_kmer0909	0.788505	3.26796e-16	1
Sig_kmer0914	0.811672	9.05264e-18	1
Sig_kmer0922	0.805358	2.52217e-17	1
Sig_kmer0926	0.879893	5.46277e-24	1
Sig_kmer0940	0.820389	2.0615e-18	1
Sig_kmer0950	0.808424	1.54078e-17	1
Sig_kmer0962	0.302094	0.0104541	1
Sig_kmer0977	0.805159	2.60329e-17	0
Sig_kmer0990	0.885672	1.10116e-24	1
Sig_kmer0991	0.86473	2.53957e-22	1
Sig_kmer1003	0.764518	8.59888e-15	1
Sig_kmer1013	0.849471	7.77158e-21	1
Sig_kmer1016	0.871482	4.88029e-23	1
Sig_kmer1027	0.712981	3.05158e-12	1
Sig_kmer1031	0.779272	1.2074e-15	1
Sig_kmer1056	0.543188	9.85844e-07	1
Sig_kmer1065	0.835994	1.18136e-19	1
Sig_kmer1087	0.68188	5.88541e-11	1
Sig_kmer1093	0.626325	5.16192e-09	1
Sig_kmer1110	0.731882	4.14461e-13	1
Sig_kmer1116	0.74956	5.46796e-14	1
Sig_kmer1130	0.815656	4.64813e-18	1
Sig_kmer1167	0.717041	2.0146e-12	1
Sig_kmer1168	0.839183	6.34701e-20	1
Sig_kmer1175	0.765443	7.63525e-15	1
Sig_kmer1178	0.841291	4.17796e-20	1
Sig_kmer1194	0.586572	7.64341e-08	1
Sig_kmer1195	0.775586	1.99914e-15	1
Sig_kmer1216	0.828949	4.45102e-19	1
Sig_kmer1228	0.89945	1.66105e-26	1
Sig_kmer1233	0.821252	1.77269e-18	1
Sig_kmer1255	0.649505	8.92436e-10	1
Sig_kmer1258	0.816565	3.9832e-18	0
Sig_kmer1265	0.626684	5.02919e-09	1
Sig_kmer1277	0.759426	1.6386e-14	1
Sig_kmer1291	0.763166	1.02211e-14	1
Sig_kmer1345	0.796019	1.07429e-16	1
Sig_kmer1387	0.709272	4.43164e-12	1
Sig_kmer1389	0.649689	8.79557e-10	1
Sig_kmer1407	0.779027	1.24886e-15	1
Sig_kmer1435	0.805713	2.38333e-17	1
Sig_kmer1453	0.449545	8.39533e-05	1
Sig_kmer1471	0.785368	5.13139e-16	1
Sig_kmer1490	0.52815	2.20569e-06	1
Sig_kmer1493	0.78065	9.97357e-16	1
Sig_kmer1497	0.815019	5.17661e-18	1
Sig_kmer1584	0.776688	1.72108e-15	1
Sig_kmer1585	0.663153	2.95415e-10	1
Sig_kmer1592	0.706799	5.6651e-12	1
Sig_kmer1596	0.73045	4.84958e-13	1
Sig_kmer1617	0.767362	5.95644e-15	1
Sig_kmer1632	0.861149	5.87662e-22	1
Sig_kmer1672	0.742806	1.20874e-13	1
Sig_kmer1673	0.744276	1.01923e-13	1
Sig_kmer1681	0.852935	3.69828e-21	1
Sig_kmer1686	0.730744	4.69588e-13	1
Sig_kmer1687	0.764159	9.00383e-15	1
Sig_kmer1711	0.800418	5.48086e-17	1
Sig_kmer1737	0.900344	1.23926e-26	1
Sig_kmer1740	0.754483	3.01814e-14	1
Sig_kmer1790	0.692463	2.24125e-11	1
Sig_kmer1805	0.710406	3.95616e-12	1
Sig_kmer1842	0.851049	5.55351e-21	1
Sig_kmer1850	0.816156	4.27005e-18	0
Sig_kmer1869	0.739766	1.71363e-13	1
Sig_kmer1870	0.860175	7.35316e-22	0
Sig_kmer1887	0.712836	3.09673e-12	1
Sig_kmer1896	0.56709	2.52148e-07	0
Sig_kmer1919	0.730768	4.68361e-13	1
Sig_kmer1920	0.671072	1.51469e-10	1
Sig_kmer1924	0.744127	1.03702e-13	1
Sig_kmer1931	0.722143	1.1833e-12	1
Sig_kmer1940	0.824356	1.02354e-18	1
Sig_kmer1947	0.600923	3.01397e-08	1
Sig_kmer1952	0.809423	1.30973e-17	1
Sig_kmer1954	0.722413	1.15007e-12	1
Sig_kmer1955	0.839844	5.57102e-20	1
Sig_kmer1956	0.724014	9.70647e-13	1
Sig_kmer1975	0.739132	1.84199e-13	1
Sig_kmer1993	-0.094333	0.433919	0
Sig_kmer2020	0.847716	1.1242e-20	1
Sig_kmer2027	0.69297	2.13787e-11	1
Sig_kmer2028	0.750995	4.60473e-14	1
Sig_kmer2031	0.794108	1.43177e-16	1
Sig_kmer2056	0.703422	7.89023e-12	1
Sig_kmer2060	0.89076	2.49879e-25	1
Sig_kmer2085	0.679984	6.9668e-11	1
Sig_kmer2156	0.507186	6.36666e-06	1
Sig_kmer2187	0.713475	2.90227e-12	1
Sig_kmer2188	0.473659	3.01855e-05	0
Sig_kmer2202	0.782498	7.70312e-16	1
Sig_kmer2203	0.455361	6.60556e-05	1
Sig_kmer2204	0.748627	6.10997e-14	1
Sig_kmer2207	0.753396	3.44543e-14	1
Sig_kmer2230	0.616128	1.06814e-08	1
Sig_kmer2244	0.819014	2.61702e-18	1
Sig_kmer2258	0.685362	4.30283e-11	1
Sig_kmer2265	0.820444	2.04184e-18	1
Sig_kmer2267	0.699385	1.16546e-11	1
Sig_kmer2274	0.706729	5.70475e-12	1
Sig_kmer2293	0.802565	3.9223e-17	1
Sig_kmer2320	0.827556	5.74512e-19	1
Sig_kmer2352	0.561052	3.59447e-07	1
Sig_kmer2377	0.845625	1.73461e-20	1
Sig_kmer2378	0.669662	1.70855e-10	1
Sig_kmer2389	0.660348	3.72512e-10	1
Sig_kmer2392	0.740681	1.54357e-13	1
Sig_kmer2395	0.62381	6.19132e-09	1
Sig_kmer2441	0.652591	6.98462e-10	1
Sig_kmer2455	0.771239	3.58009e-15	1
Sig_kmer2468	0.756476	2.36348e-14	1
Sig_kmer2507	0.777742	1.49012e-15	1
Sig_kmer2508	0.722368	1.15556e-12	1
Sig_kmer2514	0.838079	7.8811e-20	1
Sig_kmer2562	0.660143	3.78818e-10	1
Sig_kmer2596	0.697869	1.34699e-11	1
Sig_kmer2600	0.754509	3.00856e-14	1
Sig_kmer2707	0.660374	3.717e-10	1
Sig_kmer2737	0.622508	6.79773e-09	1
Sig_kmer2749	0.845024	1.9625e-20	1
Sig_kmer2895	0.851711	4.81858e-21	1
Sig_kmer2915	0.789267	2.92539e-16	1
Sig_kmer2971	0.861615	5.27625e-22	1
Sig_kmer2990	0.733753	3.37019e-13	1
Sig_kmer3106	0.678648	7.84072e-11	1
Sig_kmer3169	0.732579	3.83823e-13	1
Sig_kmer3220	0.577689	1.32996e-07	1
Sig_kmer3258	0.746521	7.83713e-14	1
Sig_kmer3295	0.796382	1.01689e-16	1
Sig_kmer3328	0.6543	6.09075e-10	1
Sig_kmer3364	0.851615	4.91862e-21	1
Sig_kmer3447	0.804848	2.7356e-17	1
Sig_kmer3471	0.794152	1.42245e-16	0
Sig_kmer3496	0.667398	2.07016e-10	1
Sig_kmer3530	0.581998	1.01872e-07	1
Sig_kmer3697	0.742389	1.2684e-13	1
Sig_kmer3846	0.636936	2.35401e-09	0
Sig_kmer3861	0.573814	1.68476e-07	1
Sig_kmer3924	0.696953	1.46959e-11	1
Sig_kmer3930	0.675032	1.07622e-10	1
Sig_kmer3960	0.721102	1.32031e-12	1
Sig_kmer4013	0.760541	1.42475e-14	1
Sig_kmer4258	0.812633	7.71881e-18	0
Sig_kmer4354	0.822675	1.38002e-18	1
Sig_kmer4455	0.738109	2.06855e-13	1
Sig_kmer4464	0.745386	8.95351e-14	1
Sig_kmer4646	0.625424	5.51045e-09	1
Sig_kmer5504	0.802938	3.69881e-17	1
Sig_kmer5719	0.431112	0.000174537	1
Sig_kmer5758	0.462602	4.87111e-05	1
Sig_kmer5788	0.705842	6.226e-12	1
Sig_kmer5802	0.74791	6.65235e-14	1
Sig_kmer5881	0.50004	8.99493e-06	1
Sig_kmer6091	0.884685	1.45633e-24	1
Sig_kmer6129	0.85109	5.50545e-21	1
Sig_kmer6318	0.725001	8.73762e-13	1
Sig_kmer6532	0.753273	3.49722e-14	1
Sig_kmer6558	0.8203	2.09339e-18	1
Sig_kmer6799	0.853645	3.1689e-21	1
Sig_kmer7016	0.745901	8.42905e-14	1
Sig_kmer7186	0.763219	1.01516e-14	1
Sig_kmer7193	0.525382	2.54738e-06	1
Sig_kmer7414	0.757278	2.14047e-14	1
Sig_kmer9548	0.740335	1.60576e-13	1

## Sheet: C) kmers merged sequences
Sig_kmer0001	ATGCGTAACAAACAAAACAAACATAAAGAAAAAAAAAATACGCTAAACCTATTGAATGT
Sig_kmer0002	AACCCTCGAGTAGATTATACAAAAAAAAAACAGATCAGTCAGTCAAAGATGT
Sig_kmer0003	AACGACGACGGTGAAAGAGAACAAGTAAAACAACAAAAAATTAACAAAAAAAAACCCTCGTTTTACACATACACTCACAAT
Sig_kmer0004	CCCATTAAAGCATCGCGTTCGGTTCGAAAAAAAAAAAGCGGCACCCAACACAACACTAC
Sig_kmer0005	GTATAGGGGCCGTTAAGTCCTCAAGGTCGGAAAACGCGATGAAAGGAATGCATTTAGAATAACTTCAAAAAAAAAGCTAAGCCGCTAGAAGGACATA
Sig_kmer0006	GTCTGCACCCCGTTAACAACACAAGAGCATAAAAAAAAAGGTCCGCTCAGCCACATTTCGT
Sig_kmer0007	TTTTAAATGCAATCGTATAAGAAAAAAAACAAATGAGACGAGGAAGGAGCAGCATGAGGGG
Sig_kmer0008	AAAAAAAACACGTTTTAAATAACGATCAGTGTTGGTACCACTATTA
Sig_kmer0010	AACGGTACATAAAACAACAACAACAAAAAAACAACTAAACAACAAAAAAAAAAGAGGAAAATCCCTCGCTGCTTTTGTGGGTAGATTTACGTTTTTTTCGTTGTTTCTGCTGCTGTCCGTCCGATCAACA
Sig_kmer0011	AAAAGGATAAAAAATATGTTTCTAAAAAAAATCGTAAAACAAAATCCGTCATCCTAACGCGTCGGTAGAAAAGTAGTTGCG
Sig_kmer0012	ATAAACATTAGCGCAAGTGCTTACTTATTGATTATTATGAAACCATAGATAAAAAAAATGAATATCCAATTTATATAGCCTTCCTTTCAGTCATCTTTTTTTCAAATCTATTTGCCATTTTTGCATTATTTTTTTAATCGGATTAGATGAACTAAAGCCGAAATTAATAAGAATCACGATTCGGAAGGTATTACGCCAGCCATCATTAGAAGGGAGAGAAAACAGTAAAACAATT
Sig_kmer0013	GTACGTAGCAAAAACAAAAAAGCAAAAAAACAAACGAATGTCTCTTTTTCCAACTGTTCAT
Sig_kmer0016	GCTCCTGCGGGTTCGTAAGGAAAAAAACACGCACAAACACATACTCACCGACAGTGTGAAA
Sig_kmer0018	CATAAAGAAAAAAACGTATCCGGAATTCATTTTGATCTTCTTCCGAAGAATTATAGGAATCATAGTTACATAAACACCTGTAGTAGCTAACAATTTTGCA
Sig_kmer0019	GGATATTATGATAGTCACAAAAAAACTCTCACACACACACACACAAACTACCACTACCAAACC
Sig_kmer0022	GTCAATGACGTCATTGCTTTAGTGTGTGGTACAGTGTGTTGGGACAAAAAAAGCTGGGATAAAGTGCACGCTGAGT
Sig_kmer0023	ATGGAAACCCATTATAATGAAAAAAAGCTTTTCCACTTTTCCGCTAGCTGTTTTTTGTTGGTGAGGGATCTGTATATCTGTGTTCTTTGTGTGTATGTGTGGGTGAATCT
Sig_kmer0024	GGAATGAGTTATAAAATAAATCTTGCAAAACAAAAAAAAATAATGCAAAAATGGCAAATAGATTTG
Sig_kmer0026	CCAACCAAAAAAATGGAGTAGTATATTGTACGAGCTCTG
Sig_kmer0029	GGACATTTGTAGAAACATAAACATTAAAACTCCGAAACAAAGCAAAACAAAAAACAACAAAAATCAGATGGACCTTTATTTGAGGGAAACATTTGCCAAAGCCGAAAAGGCAAAACAGT
Sig_kmer0030	CATTGAAGGATTAGGAAGCTCAAAGAAATCCCCCAACAATGAAAGCGTAAAAAACAACTAAACAACAAAAAAAAAAGAAACAAA
Sig_kmer0031	TAATCCAGTAAAGTGAAACAAACAAACAAAAAACAAGTAAACACAGTACTTTGTATGT
Sig_kmer0034	AGTACCCCGCACCCTCCCTCGGAAACCAACACTCAAAAAACCGTCGCAAAACCTTCGCAAAACGTCAAAACCGACGTCCGCAAGTACTGAAAAACGGCGTCGC
Sig_kmer0035	GCGCTCTCAGTGTGCACGTTTTCCCCATCAGTTTTCCCGAAAAAACGAGAGCGAGAGAGAGAGAGCCAGATTTTACTGCCT
Sig_kmer0036	CTAATCGACTACAGCGAAACAAACCAGTAATATTTTATACTGTATAAATCATGAAACAAGTGCAGTTTTGTGAATTTATATGTGTACAAAAAACGGATCTATTTCTTTAGAATTTGGGGCACTTCAACGTCCGCGGCAAATTTGTCA
Sig_kmer0037	ATTCACCCACACATACACACAAAGAACACAGATATACAGATCCCTCACCAACAAAAAACGGGTTCCATCGTCTGACTCCACCCGACAGAGGCAAACACGCCGGGGTCGAGGTG
Sig_kmer0039	AACGTCAAAAAAGACCGTCGCCAAAGCGTCAAAAACGGTGCGAAATTCGCTCGCTGGCGAC
Sig_kmer0040	AAACATAAACATTAAAACTCCGAAACAAAGCATTGAAAAAAGAGCCGGATATGACTTAATGAAACAAGTAATTAA
Sig_kmer0042	TCTCGCTGTTCTTCATTAATCTGCAACGAAACAATAAAAAAGATATTGATCGTTAATTTCCGTGACTTTGATGCTAATCTTTTTGCACTTAGTACAAACTGTTCTATTAA
Sig_kmer0045	GCTGTGTTGCAAGAACAAAAAAGCATAGGATTTAGAATTGATTTAATGTTCCAGATGCTTTACCA
Sig_kmer0046	CACGCAACAATAACAACAGCAGCAGCAAAAAAGCCCCCCCAAAAGCGTACAGCCGCCGAATGATGATT
Sig_kmer0047	TTTTAGCAAAGTCAGCCATAGCAATGGAAATGGAAATTTGAGCGAATTAAAGTCAAACGAAACAAAAAAGCCTGCCAACGCCCGGTGCCTTTCCCTCCTGTTTATCACCGAAAAGTGTCTATTCAATCGCACAGCAACAAAGCACGAGAGCGAA
Sig_kmer0048	AGAGGAAAAAATGTGGGTAAGAATAAAAAAGCGCTTCTTAATAGATGCATAACAC
Sig_kmer0049	AGCACACAGCCTAACGTTCATCGGTGAAAAAAGCTCAACGAAACTAGAGGCAACAATT
Sig_kmer0050	GGTAAGGATCAAGCAATTTTAAACAAACAAAATTTTAAAAAAGGACCAGATTTTAGTATCAGATATGCAGAACATGTGTTGCTATTGTTTGATGATAA
Sig_kmer0055	ATGAAAAAATGCATCAAACTCTCAATGTTTTGTGTTGCTGTATTTTCTTACACTGAAA
Sig_kmer0056	TGGCAAAAAATGGGACCCATTTTTGGATAAAGCTTTGTTACGGAAGGTGGTCCCAG
Sig_kmer0058	AACAAAAAATTACTGAAAGCACCGACCCATCATTTATT
Sig_kmer0060	AGAAAAAAAAACACAAATAAAAACAAAACCATTAACATATAGTTTAGTA
Sig_kmer0065	ACTGAAATCAAAAACACACACACACACACACACAAACTACACAAATA
Sig_kmer0068	AGGGCAAACAAGGGAGCAGAGAAAGAAAAACCCCGATTGCAAGCAAAAAGTGCCAAAATCTGCTCTTGCGTCTTCGCGTT
Sig_kmer0072	AAAAACGAGCAACAGCTGACACGCACGCTTTTGTCCCAAGTACAAGCGAACGTACTCCGATGAAGTGATTTAGATGTG
Sig_kmer0077	TTTTAAATAATAAAAACTTTGTCTGAGCCTACCGCAGGCCCGCCATCACG
Sig_kmer0082	GTATATACTACATTTTTACATAAAAAGATAAAGAAACTTCATCACCAGTGACTAGC
Sig_kmer0091	TTTTTCGTCGTCGTAGTGTGCGGTGGGTGCAAGAAGAAAAAGCTGTTAAGAAAAAACACTGCACTATT
Sig_kmer0093	AAAAAGTATGTACTACAAACGTTATTGTTTTGTACAGAAACTCTTAC
Sig_kmer0094	ATTAGTAATAGCATCTTTGCTTTCTTTACTAATGATACTTATCGCTTATTAGCTCTCACAAATAAATGAAATATTCAAGACAGTGAATGTTGATATTCAAGAGATATTTACAGCAAAAAGTTAATGTGTAATGTTCAATACGTGGATGATTGTGATACAAGAGCTAGAATGTTGCTCACAATTGTTCCGAGAA
Sig_kmer0095	TCAAGAGCGTTGCGACAACTGTGTGCAAAAGAGGATGATTTCGGAAAAAGTTGCACACACACACACACATACACACGGATAAGGGCTATAAAAGTTGTGCCATTTTCATGCGTATTG
Sig_kmer0096	AAAAAGTTGTCTCCGTGCGGGACAAGCCGCACAC
Sig_kmer0097	TAGTAGAGCAATCTGCAAAACTATTGACAAGGAAATGTATAAATAAACGAGGAAAAATAAAATGTTGCAGAAAACTACTTTCCCAGAACATCGCAT
Sig_kmer0099	AGCAAAACCTTTGCATATAAAAATAGAATTATCAGCAATCTTCAATGTATGGAACCATCGAGAAGAAATCAGA
Sig_kmer0100	ATCTCGCGCTCTTTTGTCACTATTTCCGACTGGGCAGTGCTGAGCAAGGTGAATTAAAAATATCAGGTGGTGGATTGCGGCCTTTGG
Sig_kmer0103	CCCTCCAGAAGGCTCGCGTCCACTGGTAGCGTGAAGAAAGGCACACTGAGCATAAAGCAGACTGTGGAAATAACGACTATTGGAGGCTTAAGTTACTAACTTAAAAATGAAACAATTCATTCGCGAGTTTTGAAAATATTTTCATCGAAACTTTTCATCT
Sig_kmer0107	TAAAATAAAAATGGATGTAATAATCCATATGATTCAATGTGGAGAGTAGGAAAGCTGTGAGCAATGCAATAACCATTTA
Sig_kmer0111	AGACGAGTACGAAACTTCAGACACTTTTTTCAAAAATTCACACACACAGCAGTATGGGCAGTATCACTTGCACCGAACAACTTAAAGACG
Sig_kmer0112	AAATAAATCTTGCAAAACAAAAAAAAATAAAACCGAAAACATATCAT
Sig_kmer0117	AAAACAAACCGTTTCCAGTGCAGAGAATCGGAACGTGCTGGTTGCCTGGCCTCCGAA
Sig_kmer0123	TCCCCCAACAATGAAAGCGTAAAAAACAACCCCGTTGTAATGCTAAAAATTCAAATCGCTTTACATATCGT
Sig_kmer0125	GACAACAAAACAATACGAAACACTCACGAAACACGAAACAATACTGAAACAATACGGACAACTCCAGATGACTCCGGACGACTCTAGACGACTCTGGGCGACCCCGAGTAACTCCTGAGGACTCCGGACGACTCCAACAAGCACATTGCACCGAACGGCTCCCGTTGACTCCGATCGACTACGGACAACTTCAAACAACTCCGGACGA
Sig_kmer0126	ATGGAAAACACAACCGTGCGCCAAGATCTTCTGCAAAATGCATCAAAACACATCTGTGGTTGCGATTGCTTCTAGCTCTTGCTCTTGGAGTTCATCCTTTAA
Sig_kmer0128	CAAAACACAGACCACATACACAGGGGAACGTCGCAAAAA
Sig_kmer0129	CAGCGCGAGCATCGTTAAAGGATATTGCACAGGCACCAGGGGAAAACACAGGCGGTCGCTTTGTGTGGAACGCGGTCACGTTTCGCTT
Sig_kmer0131	TTCTGACAAAACACATTACCTTGTCCCCCCCCCTCCCTCCGGTTTGCTTACCACCACTGCACCA
Sig_kmer0132	AAAACACATTGCAAACTTTGACCAAACACATCATTTAAGAACACAATCT
Sig_kmer0133	TGCTTCGCTAGCTGCAGAAAACACGATTTCCTACGAGCTTAATTCCTACCCAATCCAGTATTGA
Sig_kmer0135	CAAAACACGGCCACTCTCTATTCAATCTACTGAAATTT
Sig_kmer0136	GCGTAATAAAATGACAAAATAATAAAAAAACAGAACACATACACACGGATAAGGGCTATAAAAGTTGTGCCATTTT
Sig_kmer0137	AAAACAGCTTTCCGTTACTCCGATCACTGTAACAAGGTGAAGATTTCAGTTAAAACTTTATTTAA
Sig_kmer0138	GATAGGACTACATAGCGAAAAGGGAAAACAGGTGGTGGCGGGCGAGGAGAGAACAAGCAAATCGAATAATCGAAGCAAACAACAACAACAAAAAAACTGCAACCGGG
Sig_kmer0139	TCATACTCATAAGACCTCATAAAATTACATGAAGTTAGTAAGATGTATAATTCCAATAATTCCGAGGACTCCAAACACTAATATAATGTTCGTTTAAGATTGCTTTAATTTGCGTGAACAAGTTGATAGTACCATCAACTTGAAAACATGTAAATGCAATGTGATAGTGTGTGTAGTAAATTTAAATTTCCCTTTCAACACGCTTCCGTACACAATGAAGTGTAATCAATTTCTAACCATTGATTCTGATTGAACG
Sig_kmer0141	GCGGCATGCAGATGCAAAACATTTTCCAATCCGTTTGCCATCGAGCGACCACGTAGAAAGCTCCTGCCGGGGAAAATA
Sig_kmer0142	AATAATGTATGTGTTTTAAAACCAACATCTTGATAAGCGTTCCATCCATTAATTGATTGGA
Sig_kmer0143	CAAAACCAACGCAAACTAGCAAAAGGTACTAGAGTAACCGGTGCAGTACACACTGTGCTAC
Sig_kmer0144	AAAACCACGCGCAAGTGCAGACAGACATAATGAAAGCCCGAAATGTAGCCCAGACCGGGAAGGGCTTAATAAAACTTTG
Sig_kmer0146	GGGAACAAAAGACAGAAAACCCTCGTATTGGGAGGGCAAATAGGAATTAAAGCTAGTATAA
Sig_kmer0148	AGTGGGCGGCCGAATTGATTAAACAACGTTTGTCAAAACCCTGGCGTTCTGGCCCGGCATTGCGTGGGACGCGAACAGGGCAGAG
Sig_kmer0150	AAAACCTGTCAATTTGAGCATGTGTTTCAATGGT
Sig_kmer0151	GGACGGTAAGTGGACGCTTTAAAACCTTCATCGTTCCCCGCCTAACATCGTTGAGGAAAGAGAAATTAAAC
Sig_kmer0154	CGATTTTGAAAGGGATCAGCAAAACGACGACGACGATGAACACTCGCCGGAACCGGCAGCC
Sig_kmer0158	AGGGGCCGTTAAGTCCTCAAGGTCGGAAAACGCGATGAAAGGAATGCATTTAGAATAACTTCAAAAAAAAAGCGACCACAAATTAC
Sig_kmer0162	CGGCGTCAGCACTTCCGCTGCCGAGCAAAACGTAGCACTAACGTTGGGCACTAACTGGCGGGCGACGCTAGCTCCAACGCGAAAGA
Sig_kmer0163	GGAATGAGAACAGCATTAAAACGTTGCAATAGACTATTGGCAAGCCACTTA
Sig_kmer0166	TTCCGTGTCAAGAAAACTCGAGCAGGTTGTATTAATATTCATTAACTTTAGCATTAATTAGTAGGA
Sig_kmer0169	GGAAAACTGATTTACACCGAAATTATAGTTCAAGCTTATTTATTTCAGGTACTTTGTTGCGATTGCAATGAACCAAAAACAATGAAATT
Sig_kmer0171	GGCTGTATAGCTGGATCAGCAATCTTATTTAAGCTATCCTAAAACTTATTGCACTTATCCCACGAGGGCCATAATACCGTGAAGCGCGTTGTGCTC
Sig_kmer0173	TCTGCAAAACTTTTAAGGTCTTGCAAATTTTGTTATACATGGG
Sig_kmer0174	CGCTTTCGTTGCTGGTGAAAAGAAAGCTTCATTTTGCTCCTCTTAAAGAGCACC
Sig_kmer0175	TTGTGAAACCTTCCGAAAAGAATTCCACTTCCGCTGGAAGCAGATTCCAGCGCTTTTCCAT
Sig_kmer0176	TTTTTCGATAAAATCAAAAGACACACAAAATGCACATAATAACAAAGAAATGTGTT
Sig_kmer0183	ATGTTTTGAAAAGAGTTATTGAGGTTGTGCTAATGGTCGACCGTTGGCTGGAGAGTC
Sig_kmer0184	CCTGGTAGGTTCGCTGTTTTGGGGAAAAGATACGTGAGAGAGAGATACATTTGTTATTGTAATCT
Sig_kmer0188	CTTTTCGTCTGCAACGAAAATGGGAAAAGCAAACGGAAAAATTAAAACACCTAGCTCCCCG
Sig_kmer0189	CTAATGAAGTCTACAACACTCTCTCGCATATGAGCGGCTGCCAATTAGATGCAGAAAAGCACACCACATTGCAAGAGCGAAACACA
Sig_kmer0191	TTGAAAAGCATGCAATACGGCAGCACACTCGAATGCAGCAGGCGGAGAATGGAT
Sig_kmer0192	TGCGGTGAAAAGCATGTTCAGCCTCTAGCGAGTTTCTAACCCTCAAAAATGCATTGTGCGT
Sig_kmer0195	AGCAGCAACTGCAAACGAAAAGCGAGCGCGAAGTTGGAAGAGGCCATGAAGGTTTCGACCG
Sig_kmer0197	CATTATTTTATTGTTTATTGTTAACACAAAAGCGGCCATCGCGTACCCTTTCGGCGCGGGC
Sig_kmer0200	AAAAGGAAAAAAAGGAAAAATGCGAAAAAACAAA
Sig_kmer0201	AGATTGGCTCGACAAAAGGACCAAAACACAAAGACACTGCTGAGCTGAAAGT
Sig_kmer0204	GGGCGGAAGGAGCCACGCGAACAGAAAAGGCGCGCGCGCGAGGAAGAGCTACACAGCTCGC
Sig_kmer0207	CTTGCTTAACGCCGGAAAAGGTGACCGTACAGCGTAACGAAAATGTGTACAACGAGGAGCTATTTAATGTGAAGTTAGGACACA
Sig_kmer0208	AGTAAAAGTAGCTATAGAACGTGTTCATCATTGGATGTTTCCGGTTTTAGTTTGCCGCCAC
Sig_kmer0210	TAGTACAAAAGTGCAATTGTCTGTGAAAGGCAAAATGATGCCTGTTCCCCGATCTTGCTTC
Sig_kmer0215	TTCTACGTATTTTCTTGATGGAAAAGTTGCCTATTGCTGCAACTCCCCTGTCTCAATACTT
Sig_kmer0218	GAAGAAGTATGGTAATGTTTAGAAAATAAACACGACGAGAGAGGGATAAAAATACGA
Sig_kmer0220	GAGGCCAACACTGTGGGAACGGCAAAGAAAATAACATCGCCAGCGCAACCGACCAAATGCA
Sig_kmer0221	ACAGTATTTACTGCTGAAAATAACGACAGTGGCTTGGATCGATTTCAAAACA
Sig_kmer0222	GTACAAAATAAGGACGAAATGATTGTCGATTAGTTGCAATTC
Sig_kmer0225	AATCTGCCAGCAAAATACTTTTAATCTAATATTTTACTACACACTTAT
Sig_kmer0227	AACATGACGCGTCTCTCGGTTGCGCTCCGTGTCTCTCACACAAGGACAAATTGTTCGGATCGAAGCAAAATATAACCCGACGGAGAAGGCCGTGGGATGCCCC
Sig_kmer0228	TTGAATTAAAATATAAGGACACTTTGTGTACTAAGTAGCTGCATTCCTGTACCGG
Sig_kmer0230	CGAGCCGGAATGCAATATTAAAATATGGAAATGAACGGGAACCGAACCGAAAATTCATGCAGCCAAATTAATTCAC
Sig_kmer0235	ACAAGCAAGAGGTATCTTAAATCAACCAAAATCAACCAAACTCAGAGCCAAACCCATG
Sig_kmer0239	AAAATCGAATTGCTTCAATTTTTTAAATGATCTTCTTCCAAACGCACCTGCCGCCCTCGCC
Sig_kmer0240	GTAACAGGCGCAGTGTAAAATCGGCGCCGCATATATGAGATTTTCGTTCGAATTTT
Sig_kmer0245	AGAAATAAATAGAAAAATCTTCCAATAAAATCGTTGCCTTGGTCTTCAG
Sig_kmer0250	AATTAAAATGATCACTTAAGTCGATCAAAATTAGGTAGCTATACTTTACTGTTCTGTGGCAATGGACCTGG
Sig_kmer0251	ATTTTGCATTAGGAATACGCGAATAACTATATTATTGAGTGCATATGGTTTGTGTTTGCACAGATAAAGTACGATTGCATTACATTAAAGCATATTTCTTGCTCAAAATGATGCATTGAAATATAGCTTCTTATTATTATTATCATTATTATTATTGATTGGC
Sig_kmer0257	CACGGGAGAAGCTTTCAATTATTTATTTAGAAAATGTAGTGTGTGTTCGACCTATTCTTATTAAATAAGATCTTTAAACCTCTAAAGTACAGACGG
Sig_kmer0259	TGTTTATTTCCTACCGCTGTGGAGGATTACGGTAGAAAATGTTTCGATCAGTGGACTCGCAAACAAAACTGGGGCACGGAGGAGATGAT
Sig_kmer0262	CAAAATTACTTCAACATTGTTTCTCTGATCTAGTTATACTATGCT
Sig_kmer0265	ATGGCAATCAAAATTGATGTATCATGGGGAAAGTTTCGGCGGAATAATTCGCCTTAAAA
Sig_kmer0266	AATCTAAAATTGGCCGGTGGCGGAGAGCGAGCTGGGAAGTAGTGAAAGCCCATTTTCC
Sig_kmer0268	AAAATTTCATCCCGCCGCTGCAGCTCCCGTGGGTGCTTCTTC
Sig_kmer0269	AATGCATTGTTTAAAATTTCCTGTTTTTTTGTTTGTTGTTCTATACTTTCATGC
Sig_kmer0271	GCAAAATTTGCAGAATACGACAACGACGGATAGAAATAGCAGTTGTGCAAGACTATCTACA
Sig_kmer0273	AAAATTTTACGTTGATTCACCAAACTCTCTACCGTGCTATACCTCTTGGCCCTGTAACTGTAACCTGTG
Sig_kmer0274	AATAAAATAAAATTTTATAATAAATAAATGGCACGTGAGATAAATATCCTGTAAGGA
Sig_kmer0284	AAACAAACAACCCCGAGTGTGGTGTGTGTGCCAAGGGAGCAGGCAGCCGGGCT
Sig_kmer0289	TCACCCACCCGCCACACGGGCCGGCTCACACACACACGCAAACAAAGCAAGTAAGGGAGCGTTGACGGGCTCG
Sig_kmer0304	AGGACATTTAAACAATGGACAACTGCTACACGATACAAGTGTGACGTTACTTACCTAAGTT
Sig_kmer0308	AATTGAAATGAAACACACTCGCACAAATATTCTGGCATGCGAACACAGTA
Sig_kmer0311	CTCGAGCTGCCCAAACACATACACACACATACACACCCCCAACGCAAACCGCCACTAATGCTTACGGAGGGGCT
Sig_kmer0315	CGAAACTTCCGTCGAAACACCACACCTCACACGTTGGTTGGCCCAGGGACGACAGGGAATCGCGGTCACCGAACCAGCATCGCGGGAATCAT
Sig_kmer0316	CGAAACACCTGCAACAACAGCAAGAACAAAAAGGA
Sig_kmer0323	TGATTAAAAATTTAAACACTTCCAGTTCCTGCGCGAGAAGTTCGCTTCCCGTTGCAA
Sig_kmer0324	TAACTAATCTTGGGTTTTTATTCGTATTCGTACTGACTATTAGTCCATGAGTAGAGAACGTTGTAAGTTTGGAATGCAAACAGAAAGCAGAAAAGCAGATCCCTCCTGGT
Sig_kmer0326	ATAAACAGACACACGTACAGGTTCCAAATTCGTCTGCAAGACTGAGCAAAACTCAAGCCCC
Sig_kmer0327	GTGAAGGAACAAACAGACGAAAAGAAGCATTTAAGCTGTCGTCGTCTGC
Sig_kmer0328	GAAACAGATAACAGGATCAATACAAATCACCATGTGAATGCGAAAG
Sig_kmer0330	AAACAGGAAATAAGGTTTGAAACCCCCTTCTCCACTAAAGCCCACCCCGGGGGAAAGGTGCAGAATAATCTAATACATAATCGAGTAGTCGAACAAAGCGACGGGAAAAGGTGGAAAAT
Sig_kmer0331	TGTGCACACTGCCCTTACGCAAACAGGAAGCCTCTACGAGTCGATTTAATTAATATTCTAA
Sig_kmer0334	CAATTGTGAGTGTTAAATAAACAGTACATTTGGACAGTGAAACGTTTGA
Sig_kmer0335	ACCCCAAACAGTGGATGAAGGAAGAAGTGTGAGGAAGGGTGCTGTGGGAGGCCGACAGCGGC
Sig_kmer0336	GTCGAGGTTGAGCTGAGTGTAAGGTAATGCCTTCAATTGGGGGAAAAATACACTGCGATCCATCCGACTGCAAACAGTTCTTCGTAGACACGGGAAAAACTACTCTACA
Sig_kmer0339	AAACATATCCTGTCACATCGAGGCCGAGGGCGCCGCTGCT
Sig_kmer0340	GCAGTTCCGTCACGAAACATCACTTGCACAATTACGCTTCCGTGTGGAAAATCT
Sig_kmer0341	GGGAATTTTGAGCAACGAAACATGAGCTGGTAGGCTACGCTAGAATAAC
Sig_kmer0343	AAACATGTTTGTTTGGAATTTTCGTGCATGTATGCCTG
Sig_kmer0345	AAACATTAGCGCAAGTGCTTACTTATTGATTATTATGAAACCACATTGATGCATTGTTAATTTG
Sig_kmer0346	ATAGCATTTGTTTTTTCAAACATTATCAAACATTAGGAAGCAAAACCCAAGATAAGCTA
Sig_kmer0347	GCAAGGTGAAGGGTTTGATCAAACATTGTCCTAATACGTTGCTTTCTTTCCTACCCAC
Sig_kmer0354	CACACGGTGAGTGTGTCTAGAGCAAAGCAAACCACAGAGGCAGGAAACCGTCCCCGAATGAGCCTTTCCGGGCGTTAAACACTG
Sig_kmer0359	AAACCCACGAGAACCGTTCTTGTTGGCTTACCCACAGGCCCACATTGCGCAGTGCGCTCATTCGCTCAACGCGCTGCCACTCGCTACT
Sig_kmer0360	GTTGTTTTTGCCCATTTTTTTTTCTTCTGGAGGCAATCGGGAAACCCAGCAGAGACCCAATTTCGGAAAGCTTGGCAGAGTGGCAGAGAAGCT
Sig_kmer0365	TACAAATAGAGCAACATCCTCTGAAACCGATGATATCATTGCCGATGTCTACAC
Sig_kmer0367	GCCTCCAAACCGGAGTGTTTCATCGGAGCCGCATCCGAGTGACCTTGAATGAGGATTTGGT
Sig_kmer0370	CCACGGGAAGCATAGGCTGCGGCATAAACCTCTCAACTCGACTGAAGCCTTCCGTGGATTCCGTGGAATACACACACACACACCGCAAGCA
Sig_kmer0376	CGATAGAATGCGAAACCTTTGCCATCATTCTCCACACAATAACACATACATACATACACACCTCTCCACATCTGGCGACCAAACCAAAGGAACCGATTCTGATATTGGAAACGTCCTTGGAAGGTTGTC
Sig_kmer0380	ATTTAAGCTTTCACGTGCACAGAGTGAGCAAACGAACGAGCACTGGACAAAAATGCAGCC
Sig_kmer0381	ACCACCAGTGCCAAACGACCAAAGCATCAGTACAAGGGCAGGTAGTTTTGTAGCAACATGG
Sig_kmer0382	GTAAACGACCCGCTCCGACGGTACAGGTGTAGA
Sig_kmer0386	ACAGGCTAAACGAGGGACTGAAGCGGAAATTTGCACTAATGCAGCAGTA
Sig_kmer0388	AAGGTGAAACGAGTGGAGAAAGTTCCTAAACAAACTATTGTATGCTCTCGTAAGA
Sig_kmer0389	GATAGTGTGCGTACTACTGCACACACAAACGCACACAGTGGGTGACCCAAACCCGACAGGGTCCTTTACG
Sig_kmer0391	GGAAGCGAAACGCTACGTCCCGTACCCGCGCGCGATCGTAGATCGTAA
Sig_kmer0392	TAAACGCTTATGCTACGCACCGTGGGATCGCCTGTGGCCACGCAAATCCCTTTCG
Sig_kmer0394	GCAAAGCGAACGGCAGGCAAGGGGGCAAACGGACTTAAAAAAGATAAAATCGAAACAAA
Sig_kmer0396	GGGGAATCGCGGGGTGTAATCGAAACGGATTAGATTGTTGCCGGCATACTGGCCCAGGAT
Sig_kmer0398	TTAAAGCCTATCGAATAAACGGCGTAACATTCTACATCCCACTGAACGACATGACAACCATGAAGCGTGATTTATGCATCACCACCAG
Sig_kmer0399	ACAAACGGGCCGCACGAAGTTGCTGTACTTGATGTCCTCCTTCAGC
Sig_kmer0401	GAGATACTGGATAACTCCATACGATTCCGAGGAACTCCAGATAATGCTGAGCCAGAAACGGTAACATTTGTATCTCTATTTCCAACATGTGTATCTCTATTTGTATAACAACATTC
Sig_kmer0409	CCGGTGGCGGCAAACTAAAACCGGAAACATCCAATGATGATAAAATTCAATGCTATATAGGCACCAGTATCAGCAGCAA
Sig_kmer0413	AAACTCCACCAAATTAATTAGGAAACACCGGCAAAACTTC
Sig_kmer0419	GAATTTATGAAACTCTGGGTGCAGTTTCCCCATCACAGTGGAACCTTACTGGGTA
Sig_kmer0423	CAAACTGTCACATAATCGGCCACGGCAACACA
Sig_kmer0424	CGACACGCACATTGACACACACACACACGCAGACAGACACCCTTTCCTGATGCACAATATGTACAACATCACTTTCCTTTTCCTTAAACTTATGCTTCTGTCTGTGTGCTTGTGTGG
Sig_kmer0429	TAACAAACTTTCCCGCCGGCCAGCCTCGCTCTCCCTCCACAGCGGTTCTCTTATTT
Sig_kmer0430	TAAGCAAACTCGGCAAAGGCAAACTTTCGCTGGTCCGAACCAACAGAACGCGCTACAAACTT
Sig_kmer0432	CCCAGGATTCAAACTTTGTCTACATTTATTAAATTTGTTCATATAATTTA
Sig_kmer0441	ACCACAAAGAATCCCGGAAGACCCAAACACAGCTAAAATTAAACC
Sig_kmer0446	TGAAAGAGAGCTGTTTAAAAGAGAATAATATAGTTACCTCCGTAAGGTGGGATAGCATTGGGCTTGTGAGAAAGCGATTATAATTATAA
Sig_kmer0462	ATGTGAGCACCAAAGCAGAACAACAGAATGAGAGATAACTTAGTCTAGCTTGTTGGGGACTGC
Sig_kmer0464	TCAAAGCAGATTTGAAGAAATTTACTTCGTAACTTCAAGCCATCACAACATCATATCTAT
Sig_kmer0465	AAAGCAGCGAGGGATTTTCCTCTTTTTTTTCACG
Sig_kmer0467	ACCAAAGCATCCGGACGTTGTCGCTTCCCAGCATCTGGAACGCAACAGAAACAGCA
Sig_kmer0468	AAAGCATCGCGTTCGGTTCGAAAAAAAAAAAGCTCAAGACGTGTCCTC
Sig_kmer0472	AGCCGGGTAAGGAAGAAAGCCCAAATGCTGTGGCAAAGAAAACCGAGCCA
Sig_kmer0482	AGAATGAAAGCGGACGAGCGTTTCTTCCCGAGCCCGACTGCGTGGGA
Sig_kmer0485	GTTCAATGCTGTGCTGGCACATTCAAAGCTATTCCGGTAGGTGCTATTTGCAAATGTGTGCTTCCTTGTAAGTGCTTAGATGAGACGT
Sig_kmer0487	AAAGCTTCTGTCAAACTATATTCAGCTCTTCCCTTCATTCTGCCATCAGTAGCAGTAAGCAACACATCCATAGTGAGAGAGAGAGAGTGAGTTCGCGCTTCAAAACTGCACAAATTCGGGGTGATTAGT
Sig_kmer0488	CTGGACGAGATTAACCCGAGCTCTTTTGGTAAAGCTTGGCAGAGTGGCAGAGAAGCTGCTG
Sig_kmer0497	AAAGGATGAACTCCAAGAGCAAGAGCTAGAATGTTGCTCACAATTGTTCCG
Sig_kmer0498	TGAGAGGAAAGGATGGAAGTTTGAGGATAGTTCAAGCCACAAGCGTTCACGTTCACATATATTCTGATTAACTTAGCAGCACCACCAGAAGT
Sig_kmer0506	CAAAGGGAAGTAGTCCCACACACACACACACACGCAGACAGACACCCTTTCCTGATGCACAATATGTACAAGTACTCCAC
Sig_kmer0515	AGCTTTGGATTGTCTTAAATTTGAGCTTCTAACAAAGTAGCACTCACCATTGCAAAATCATGTT
Sig_kmer0520	AGTTGCCACGCGTAAAGTCCGTGCGCTGGCTGATGACGAGAAGGTAGAGCCGCCGTAAG
Sig_kmer0522	CAAAGTGAAAGTTTTCTAGTTGAATGATTATATTAATCGCCACTCACGATTCTTCTTCACTTAACGGAACGATGACCGTTATTATTGCGAAATCCT
Sig_kmer0525	CTGGGTCAAAGTGGGTCCTGTTTGGATTCGGCACCGCGCTGCACA
Sig_kmer0526	GATTAAAGTGTATTATTTTGTGTTATTCCGCGAATTTATTCT
Sig_kmer0527	TCCGCCAGCACGAAAGTGTCGGTGTTGAGTCCCCCCCCCTCCCCCCATGTCAGTTACAAC
Sig_kmer0529	AAAGTGTTACTTATACATCAAGTTTTTACGTTAGAAGAAT
Sig_kmer0535	ACTAAAAGTTTGTGATTGTATCGTATTGGGGGGAAGT
Sig_kmer0556	GTTTCAGTGTAAGAAAATACAGCAACACAAAAAAGCCTTCCATTA
Sig_kmer0559	GAAATAGAATTAAATAAAAATACAAACCAACCGT
Sig_kmer0567	AGCAAGGAAGTGCCAGAAATAGCCGAAGCGATGCTAAATAAATCATTCCACATGC
Sig_kmer0571	TGAAATATACAGATAAAAAGTAGATTCTTAAGAAAAC
Sig_kmer0578	AAATATTCACAACAGTTGTATGCTGTCTGGAGCGACAA
Sig_kmer0579	GTAAGTATCGTGAGTGCTTCACGTAAATATTCGTAGTCCCAAGCAGTGAACAGTGGC
Sig_kmer0583	ATGCAAGATAAATCACACTGCTGCACACCGACAATGCCAGCAGTACGACTTCATCTGAGT
Sig_kmer0587	CCTACGGCATCCATTCGCCAAATCAGCTCTATTGCTGCTACGGAAAAGTGTCCTCGTGT
Sig_kmer0588	AAATCAGTATTCGTGCCGGGGCGGTCCGGGAGCAATTGGTCTAAA
Sig_kmer0590	AGAAATCATTATTTTTTCAATTTTCACATTGATTCCTCCCTTATCTACGAGCCGCATGGACAATTTACTT
Sig_kmer0599	CCGCAACACACCGATATTCCTGTGCAAATCGCTAGCTTCCATCCGTAGTGTGTCCCTTCAT
Sig_kmer0601	CAAATCTCAGGGACAGGTTTCATCTGAAAAAAAAATCTAGGCTAATC
Sig_kmer0607	TTCAACGATGAAATGAAACGTCAAAATATTAGGTTCCATTCT
Sig_kmer0613	TGTTTGTGGAAAAACTGCAATATGTTAGTTACGAAATGACGCATAGTGAGTTATTGGTCTACAGTCTGTCATATACTGTGTCAACACAATTATGCTTCTGCTTGCTGATCCATTAATGTATGGTACGGTTC
Sig_kmer0615	CCCGAGACCGTTTGTTGGGTTCGTGCCAAATGATAATAATCGTGACCGGGGTAATAATAAT
Sig_kmer0622	AATGTTGAATGTCTAAGACGCTCAAATGCGACCGATAGAGTATAATTACTAAGGCGGGCAGTAG
Sig_kmer0625	ATCCCCGTATTGCGACAGAAAAAATGGACATCAAACTGAGAATTCTGACCAAAATTTCAACT
Sig_kmer0626	AAGTGATAAATGGAGGATCAGCAGAGCAACAGTCCCAAATGATGATATACTTGCACAAA
Sig_kmer0633	ACAACAAATGGTTGCCAATTTCTGGCCGTACCAATACACACCG
Sig_kmer0644	AAATTAACGATCGCGCACCCTTCATTTTACTGTCAAAACAAAGGAAATG
Sig_kmer0647	TTAAATTAGTTTATTAACGATTCGCTGGCCATCGTGTTCGGGTCGAGGCAGGGCCAAAGGATAGTGTAAAATGTTA
Sig_kmer0652	AGGGAATTAGAAATTCCGTGATGCTGTGTGCCGTGCGCTCTAATCCTG
Sig_kmer0660	CAAATTGTGTACCCAATTAGCACGGCACGTTAGCACGGC
Sig_kmer0667	AAATTTCCCAAACGCCCAAAACCCTTTCGGCA
Sig_kmer0674	GCTTTAAGTTTTCTTAAATTTTATGTGTAACCTCTAACGCCTTCTTCTGCCATCCTGGGTA
Sig_kmer0705	AACAAAGCCATTTCACATGCGTAGGAAGGGTC
Sig_kmer0709	TAACTTGATACACACAACAACAAAAAAACAACCCCAACATACATACACACCTCTCCACATCTGGCGACCAAACCAAAGGAACCGATTCT
Sig_kmer0717	CAACAACAGCTTTACAGGTGTGCTGATGTGAGC
Sig_kmer0719	ATGAACAACGTCAAGATGTTCCAGGCCCACAAGGACCCGATACG
Sig_kmer0735	TCAACAATTAGTAGGCTGTGTACACAGTTCATT
Sig_kmer0736	AACAATTGTCTAGCTAAAGAGGAAGCAACATCAAAC
Sig_kmer0738	TCGAAACAATTTCATTATTAGTTTACATTGAGCCCAGTAGCTTTGGTGGACGTTGAAT
Sig_kmer0742	AACACAACACAGCCCGGATAATGATAAACTATGTATG
Sig_kmer0747	CAAGTGCACCCAACACACACACACACACACACACACCTCGTGTGCACG
Sig_kmer0761	GTAGCAGCAGTGAGCAACACCGGCGATTGGTTCATATAGGAAGCCCTAAAA
Sig_kmer0771	TTTTCGGAAGCGCTCAACACTCACAACGAAGCCGAAGCTTCGTGCCGCTGCATAATC
Sig_kmer0783	CTTTTCGAACAGCAGGAGCATCCGTTTGAGACCACCCTCATCCAGCACCTCTCCGTCGGGC
Sig_kmer0785	AGCATAATTTCCAACAGCCTCATTCACTCACGCCAGGCTCATACCGACTTTTAACCGAAACATG
Sig_kmer0798	GGCACCGGCACTCTCGCCGAACAGTGTCACGCGCGACGGATCACCACCGAACCGGTGAATG
Sig_kmer0801	CATCGACGCTTAACATAATTTTCCTTTACACTCTCACATACGAATAG
Sig_kmer0802	CATCGCACTTTTATCGTCGAATACAACATATATCACACTGTAAGCCGTCGATTGAAGGTGAACCAACACGAAGGT
Sig_kmer0804	GCGTAACATCAAGCGGATCCCCTTTGTTTTCCCATCGATTCGAGCCACCCACGGACGGAGG
Sig_kmer0808	AACATCGACATATTTGGCCCTTTCCTACCCGTTGC
Sig_kmer0809	CTGATTCAACATCGCCGCGCACAGGGGGGCGTGTAGAGGAGTGCGGTGGAGAACATTCGGAC
Sig_kmer0813	AACATGAGGAAAAAAAACACACACACACATACACACGGGCAAACACACT
Sig_kmer0837	TCTTCCCCACATCCAACCACATCCAACTCCACATTCCCAGGTTGCGGCGCAGACGATGGTT
Sig_kmer0845	GTTTCATTTCAACCCAGTCTAGAAAAAAATGCAACCGACTACTGG
Sig_kmer0847	AACCCATTCCTATCGAAGTAGCAGTGGACACTGAAACGGA
Sig_kmer0850	AGCTGGACGAGATTAACCCGAGCTCTTTTGGTAAAGCTTGGCTCTCGTGTCGCA
Sig_kmer0856	CACCGCTCGGCAGGCACAACCGACAGGCCGTGTAAAAATGGCCGCTCTTTGCTGCCATTCA
Sig_kmer0857	TGAAAAAACAACCGACCCTTACTTTAAGGACCACTTGTATATGAAGTCAACGCAAC
Sig_kmer0858	ATTACCGGGCTCGACCATGAACCGAGTTGGGCAGGAAGTGTATCGCTGTGAGAAGGTGGGGAGGCTGATGCTCTTCCTTACGCCCTCTCCCAGCAAGCCGACCGAGCCCACCACTCTCCCCCCTCCCTGCAGCACTAATCGGGCC
Sig_kmer0859	CGCAGCCGACCGAACCGATCCGACCAGACAAGCCGAGGAATGCCGCCCACAGATGAAGAT
Sig_kmer0861	TACCGGAGCGTACGAATTGAAGAGCATAACCGCACACCACGACAGTCTATTGGTAAAT
Sig_kmer0862	CCGCCGTCCTAACCGCAGTCTACCCATCAGTAGCCCTCGGATCTCCATCGGCACGGGCGGA
Sig_kmer0863	GATTATAACCGCATTGAAAGGAGAATTTGAATTCAAAT
Sig_kmer0878	ACAACCTTCCAAGGACGTTTCCAATATCAGAATCGATGGATGGATGAACCTGCATCGAGACTTCGGGCAAA
Sig_kmer0889	TATTGCGCCTATGCGTCGCTGTTTGAACGTGCTAGAAGGCAACGAACGCCCGACAAGCGGGGAAGTACTTATCGAATGGGAGAGATCC
Sig_kmer0890	CCATGCTGAACGAACGTCACCCTCATCTCATCTCCATAATAATCCCAAATT
Sig_kmer0898	TGTTTCGAAGGCCGACTTCGGACGACTCTAAACGACTCCGACTCCGTACGACTACGGGCGA
Sig_kmer0905	GCACGACTCCGAACGATTCCGATCCGACTGCGTTCGAATTCCGGCTCAAGATGATTCCGGA
Sig_kmer0909	TCGATCGAAGGGAAACACATTTTTCCGCCTGCCTGTGTGTGTGTGTGTGTGCCATCAACGCAATTAGGCTGCACGACCGAAAGGATTGGCCTGCTGCTGCTGCTCGGAT
Sig_kmer0914	GGGAGGAACAGAACGCCGTATCCCCCCTAAGGGACGCATATTATAAGATGCATGTACACTTGACACGATCCTC
Sig_kmer0922	TTACTAACGGACGACCAATTCTCGGTGTGTCCTTGGCAAGCCTGGGGGGGGGATGAAGAAGATACAGTG
Sig_kmer0926	GGCTCGGCACAACGGCACAACACGCCCGCTGCCAAATCGTCCGAGGTACGGATTGCTGATGATAGTAATTACAGCGCGGGATTAAA
Sig_kmer0928	GAAACAACGGCCTGTATACGAATGGCATGCGCAAAGT
Sig_kmer0940	GTCATTTGGGTTATTTCCTTCCCAACGTAATTGAAGGCGAATGAAAGTGAGCAGCAATGAG
Sig_kmer0950	CTGTCTGTACATTAACGTGGTGGCACCGCGGCCCCGGCCCAAGAATGCGGCCGTCATGCTGTGGATCTTCGGCGGCAGCTTCTACTCCGGCACCGCCACCCTGGACG
Sig_kmer0959	AACGTTTGAAAAGGAAAAAGAACCGCCATGTAAGGTG
Sig_kmer0962	ACATAGAACTACACGAAGCATTAGGAGAAGATAACCACG
Sig_kmer0977	CGACTCCGGACAACTCCAGACGACTCTAGACGACTCTGGGCGACCCCG
Sig_kmer0990	AACTGAGCATCGGTCCTGCCCTAAATCGCACCCGCTCCGTGGATTCCGCTTCGTCGGATAAAATAGAATGGGGAA
Sig_kmer0991	TCAACTGAGCCCCATATAGGTGCCATAAAGGGTGAACAGCGAGGGAGAGAGAGGGAAGCGA
Sig_kmer1003	GAAGCCCAGCGATAGCCTCTGAGTAACTTACTGCGATGATGATGATGGTGCCTTAGTCGTCG
Sig_kmer1013	TCCACAACTTCTGATATCTTTTACCCATTTCTTCACATTTTTCCGGTTTTCTCTGTA
Sig_kmer1016	TTCTCGGAATTTCGCAACTTTATCGACCCGGCTAGAGAGCGCTCTGACGTAGCTGTCCGGC
Sig_kmer1027	GTGAGATGTGAGGGGAGAGAAGAAAAAAAACTTGTGATCATTAGCTGGGAG
Sig_kmer1031	GAAGAAAAGGCTCGTCCTTTACCTATTTTCCCGTGCTGCTGTGCTCC
Sig_kmer1037	AAGAAAGTTAAAATTGCTCCGCAAGAGAATTA
Sig_kmer1056	AGTAGCGGCGAATCAGCAGACGCCACCAAAGACAACAATTATTATAGGAAAGTAAAACG
Sig_kmer1065	TGAGCGAGTGCGAGAAAGCAAGAGAGAAAAAGAGTGAGTGAGAGAGAGAGA
Sig_kmer1087	TTGAAGATGACAACGACAGAGACACGGGGCTTGAT
Sig_kmer1093	GAGCAAGATTGAGTGAGGAAGAAGGAAGACGAAGCGGTG
Sig_kmer1110	GTGAAGCAATTTCCCCATTGGTGCATGAATAACCGTGCATGGACGATTCATTGA
Sig_kmer1116	TCCGGTCGAAGCACTTTTTTTCGTCGTCGTAGTGTGCGGTGGGTGCAAGAAGAAAACGCGCTAATAGCAGAAGCGC
Sig_kmer1130	ATAAGCATGTCAACACAGGTGTGGAAGGTGCAAAA
Sig_kmer1149	AAGCCTTTGCAAGGAACAATACTTTATGCCGATA
Sig_kmer1167	GGGGAACACATCGGATGTCTGTGTGTGTGTGTATGTGAAGCGTTGTGTGTGTTTCTAGGCAAGGGAAAGGTGCGTGCAGAAAGAACGCTA
Sig_kmer1168	CAATGTGGAGAGTGCTCGCGCTGATACTAAGCTAATATGAAGAGATTACTGGCGAGGTCATC
Sig_kmer1175	CGTGAAGCTCGCAGCTCACCCTAGTTACGAATCAGTCTGAAATG
Sig_kmer1178	AAGCTGCTTCCACAGCAACAACAACAACTACAAAAGCAAC
Sig_kmer1194	TAAGGAATGTTCATGTAAGTTTCTCGACTTCCGCCACACCGAACAAAC
Sig_kmer1195	TACAAGGACAAATGGTTCGGGCTTCGTTCCACGGTCCGCTGCG
Sig_kmer1216	CTGGCGTTAAGAGTGCGCTGTTGGCCAAGGCATAGTATCATTTTCCAGAGCAATTGTGA
Sig_kmer1228	AGTTACGGTTCAATACGGTGGCGCCAAGGGACAGTGCCACCAAATTGGAATCACTTATTATT
Sig_kmer1233	GACAGTGCGGAAGATCAATGCATGAAGGGCAGCCATTTTTTGCCGCTGGCCACAG
Sig_kmer1255	AGTAAGTAATAATTGTTGTTGTTGTTCGCATTAGCACGAGCAGC
Sig_kmer1258	AGGGAAGTAGTCCCACACACACACACACACACAAACAAC
Sig_kmer1265	CAAGTATCGTTTTTTTTTTTATTTTACAAAGGCACCAA
Sig_kmer1277	ACAAGTGAGCGGAAAAATGAGGCATGCGAAAGA
Sig_kmer1291	GTCCTTAAGTGGCGTGTGGGGCGGAGTGGAATGGGCTGCAGAGAAAGAAGCGAGTGTCTG
Sig_kmer1328	ATAATAAAAGCTCCTGTGAGATGACCGCAAAACG
Sig_kmer1345	TAATAACCGTAAGGAGTAGTAATACCGGGCATA
Sig_kmer1387	GTAATACTATCTTTGCACGTTATTCGAAGTAATACGCCTCA
Sig_kmer1389	ACATCTATCCAATACTGCTTGCTGCACGCCTCGGGTGTGTGTGTGAGCCGGCCCGTGTGGCGGGT
Sig_kmer1407	GCTAATAGCGTTCGAGTTCGGGTTGCAGTTGTGCACGGGCGATATAGGTATCGCTCCA
Sig_kmer1435	AATATTAGTTTATTTAATTCGTATTTTCAATAA
Sig_kmer1439	GAATATTTAATTCCTGTATTTGTTCTACATAAACCATTCCTATGATACTGGCAAA
Sig_kmer1453	TTGCATATAAATCACCAGTTTAGAGGCGAATGGTTGCTGGAC
Sig_kmer1471	CGTGCTCACCAATCCCGCACTCAAAGGAACTGAACCGTCCGC
Sig_kmer1490	ATTTCATTGTTTTTGGTTCATTGCAATCGCAACAAAGTACCTGAAATAAATAAATACGCT
Sig_kmer1493	GACTTCTGAATCGCGACTGTCGGCTGGTCGCCTAGGTCTGGGTGGGATGAGAGCGGCAACTTTTCCATCAAGAAAATACGTAGAAT
Sig_kmer1497	CGGTTCAGCGCTTCCGTTCCGTCGCTAATCGCTTGCTCCAAGGCGCTGCCCGCTAGA
Sig_kmer1584	AATGGTAGTTTACTTTGTACTCGAAGAAACTCGA
Sig_kmer1585	GAAATGGTGCCGTTGGTTGCTGCTGGAGGTCCC
Sig_kmer1592	GATCTCATCTTTTGCAATGTACTGTTTCACATGTAGCAGCCCTAGGACCGATAGG
Sig_kmer1596	CTTTCGTGCAGAATGTCCACATCGGTAAGCTCCTGGAGCAGA
Sig_kmer1617	AATGTTTCTTAACCAGTAGAGGGGAAGGATCACGT
Sig_kmer1632	TACTTTATCGTCCGGTGGCAATTAGTTTTATCACACTCCGGGGCTGCCACCGTCCGGCGG
Sig_kmer1644	TAATTCACCCGGCACTGAACGGACTTTCTCGTGTATGCTC
Sig_kmer1666	AATTGCGTTGATGGCACACACACACACACACACGCTCACGGTGGTG
Sig_kmer1672	AATTGGGTATTCAGTGGAAAAAATAGTTCCATACAGC
Sig_kmer1673	AATTGTACCTTTCGGTGGTGTTTTCTTTTATCGGCCATTC
Sig_kmer1681	CACTAGGAATTGTGTGGTAACAGATATTGTAGCACTCGACGGCAAGCAGCAGGAATACACCGA
Sig_kmer1686	GGGTACTGTCGAATTGTTTACATTCTGCACGCCGAAAACAAACCGCACAGCCACCAGAC
Sig_kmer1687	GGAATTGTTTCAGCTTGTTGTGAATTCTGATCGCAAGATGATCGTACAAT
Sig_kmer1711	TAATTTGCTTAAGCAATACGAAACATTTAACC
Sig_kmer1737	ATATTTTACAAAACAAAGAACCAATAGCCACAACCAATG
Sig_kmer1740	GCTGGGACGAGATACAAGTGCGACGGTAATACAAAACGCTGAGAAAAAAACACGATACAAC
Sig_kmer1790	ACCACAACAGCTATCCAATCCAATCCGATCCCTC
Sig_kmer1805	ACGCCACTGACAACTCCCCTGCATTACAGACTGCACAACAA
Sig_kmer1842	ACAATTGTTGTAAAGCTTACTTCCCTTACAAC
Sig_kmer1850	ACACAGCACACACACACAACACAGAACCACACACACACATGTCC
Sig_kmer1869	CCTGGGCACACCCGCACACACACACACACACAGGCAGCGCGTGCTA
Sig_kmer1870	AGTTGCACACACACACACACATACACACGGGCAAACAC
Sig_kmer1887	ACACGCCCAGTCCCACACACGGTACACAAGCGGCACACGTACGCGAAAACA
Sig_kmer1896	CACACCACACAGAGAGAGAGAGAGAGAGAGCAGTGTGAAT
Sig_kmer1919	TCACACCGTAGGTGCCGCAGGTCTCTGGCAGGTCCCATATCGACCTTTCGCTCGG
Sig_kmer1920	GTTGTGCACACCGTCCGCTTCCTCCTTCACAGACTCATCTAGGCGCTCC
Sig_kmer1924	TAGAGCATACACGAAACCGCACGGTGCATGTCCGCCTGAGGTGGGAAAATATATGGCAAAT
Sig_kmer1931	GACACGATTTGTAGTCGTTTTCCGGAGTTGAGGATA
Sig_kmer1940	ACCCACCCGCCACACGGGCCGGCTCACACACACACACACACGCGCCTA
Sig_kmer1947	GTCCCGCTGTACACTACGCGTCTCCAAAGAACGAAAAATACCATCTGCT
Sig_kmer1952	CGGAATCACACCGACACTCAATTATAAGAAATAAATATTTCATGCTA
Sig_kmer1954	ACCAACACTCCCAGGTGAAGGTGGTGCCAGGATGC
Sig_kmer1955	CCCTTTTTGTACACTCCGACCAGCAGGCCACGTCGGTCGGCCGAGATGTCCCGAGATACAG
Sig_kmer1956	TGGTCACACTCCGCCCCGCGGGACAGGGCCACCGAGTGGAGAGTG
Sig_kmer1975	GTCCTCCAACAGAACCGTCTGGAGCAGCTGGAAAAACGT
Sig_kmer1993	CACAGATTTCAGAGGTTTTCGAAATTAGAGGAACAAAAAT
Sig_kmer2020	GGGGGAGTCCGACAGGGAGAGAAATCCTTCGAACCGACACCGGAGGACTA
Sig_kmer2027	GACAGTATCGTCTGGACGTTGGCGTGGCATCCGCTCGG
Sig_kmer2028	TAGCGACAGTATGGAGGGAAACCAAACACATATATGA
Sig_kmer2031	TCGACAGTCGATTGTTTGCGTGTGTTGCCCATCCAGATGATCAACCCAA
Sig_kmer2056	TCTTTACATACTCGGTCCTTTTTATGGAATCTCACT
Sig_kmer2060	ACATATACTATACGACCCAAACAGAAGGCTCTAATAATA
Sig_kmer2085	ATACATGCGCTTACACATACGAAGGGAAGATGG
Sig_kmer2127	GCTTTACCAAATAATATTCAATCTCCAAAATGTCTC
Sig_kmer2153	ACCACTATAAGCTTTTCCTCTGCGCGGGCTGCAAAGCCTGTG
Sig_kmer2156	GCGTGCTGCTTGCACGAACGGCGGACCAGCAGCTAGATTGCAACATAAAGACAAAGTTCCGCT
Sig_kmer2187	TACTACCCCACCGACTCCGAACACGGGCGCGCGGA
Sig_kmer2188	CCTCCCCCACCCCCCCTCTCCCCTGCTTCGGAGCCAAGGC
Sig_kmer2202	TTCCCGTTCTCCCGGTTCGTCGTCGCACCCGTACACTCGAGGCTAATATTGGACCAGGAC
Sig_kmer2203	CGGCCCCATTCGCGCTCCCCACCCGTGTTTGTGTTGCAACTACAGGGTGGGAGACGACCCA
Sig_kmer2204	GTGCAGCGACCCGTTTGCTGCAACTGACGGTTCCCGCTGCTCGACTG
Sig_kmer2207	TCTTTTGATCCACCCTCCAGCACGCACCCCATATGCCACAATCCCTCGCACAAC
Sig_kmer2226	TACCGAGTCGTTTTCGCACGTATGCCAGCTACACTGGCTGCAAA
Sig_kmer2230	GCATTATCGCACCGATTTTTCTCACACAATCAATCAATCAG
Sig_kmer2244	CACCGGCCCAACCACGCCGTGGGATAATCGTG
Sig_kmer2258	TACTACCGTGCGGTTTGGTATGGCGGCCAATCAACACTAAAC
Sig_kmer2265	AGGCATGGTTTAACCTAGATTGTTGGGAAACCGCTGTGGCGCTGAGCC
Sig_kmer2267	TCGTACCTATAGCAAAATGGTGAAGTTGATAGAGG
Sig_kmer2274	GTTTGCTGGACCTGCTGTCGCACCAAAACTCGGACATCAG
Sig_kmer2293	ACCTTTCGCCGGGTACAGGCGGACAGGTTTACG
Sig_kmer2320	TAGCATTTAGCATACGACGAATGTAGTCAACCCAAATACCAGGA
Sig_kmer2352	CACGTGAGACGATCTCCGACTCGTGTACGGCCCGGTTACAAAGT
Sig_kmer2377	CGGGAGCAATGAACGCAGCAGCAGCAGCAGCAGCAGTAGCAGCATAACGA
Sig_kmer2378	TACGCAGTAGAAGTACATGACATAAGAGCATAA
Sig_kmer2386	CTCCGGCACGCCCAGTTGAAGCGCAGTGGCACAAAGGAGGGAGGGA
Sig_kmer2389	CCGGTACACACAATCGCCCCGCGACGCCCGTGGGGAATGGGGAATGCTTGCAGAGCTGAT
Sig_kmer2392	GACGCCGAGTGACGAACACTATCGTGCCGGAATG
Sig_kmer2395	CGATAATACGCCTTCGACTATATATATATATTAACGCAGGA
Sig_kmer2441	GATGTCTACGGCATCTCACGCGTGGGACGATGAACAGGG
Sig_kmer2455	TGCTGGACGGGGGTGGGGAGAGGGGGGCATACAACAAAGGGGAAAATAAAA
Sig_kmer2468	CTTTCACTTCACGGTGATGGTGCGTAAAGGCAAACTTCCCT
Sig_kmer2507	ACGTGTGTGTGTATGCGTTCACGAGTCTCTGA
Sig_kmer2508	GTACGTTAGATTGGCGATGTGAAAGCTCTGATG
Sig_kmer2514	TCGAGCCTACGTTGAACAATCGCAGCGACTAATTGCAAA
Sig_kmer2562	TTACTATCTACAGAGACATTTCGTCCATGCACGGAAT
Sig_kmer2596	GACTCCGTATCATGCTCTCATTCTACAGAGCAGCTA
Sig_kmer2600	TCATTGCTCACTCGATCGGAGCGAGAAAAGGAGAGGGAGAGAGAGGGAG
Sig_kmer2707	ATGGTACTTTATTTCTTGATATTTATATGCGAAGATA
Sig_kmer2715	CACTTTGACCAGACAGGCGGGCGACCAAGTGCG
Sig_kmer2737	AGAAAAAGTCGACATCATCCGCTTAACACGAC
Sig_kmer2749	TTCTCGTCAGAAACAAAGCAAAACAAAAAACAACAAAAA
Sig_kmer2895	GGAGAGTCGTTATCGGCCAGCGACAATGGGCGATATCA
Sig_kmer2915	AGATATTCTTTATCCTTTATCTCTTCTGCACCCTACGCACTCAATGC
Sig_kmer2971	TTCACATTGACGATGTGTGCGAGCAGCGGCAGCAAATACACGGAGGGCACATAAATTAGCC
Sig_kmer2990	GAGCAAGTCATCAGTATTTAGGGACCCCCCCCCC
Sig_kmer3106	CAGCCTCTGCTCGGCGCTGATGGCGAAGGAAAATCGGGAAAAGTTCCTCAAA
Sig_kmer3169	CAGCTACCAAATAAGCATATTCTATGAACTCAATGTC
Sig_kmer3220	GGCGTCAGTGAGGAAAATCTCTTTGGAACCACTCCCCCCCCCC
Sig_kmer3258	AGGAGGCACGGTGCAGCCGAGGCCTGCCGTCC
Sig_kmer3295	GTGGTGGCGCATACCAGGCCCACCCCCCCGAGCCAGACGACAAGCCCCC
Sig_kmer3328	GAGGGAGGGTGTGGTTGTGTGTGTTTGAATGG
Sig_kmer3364	GGAGGGAGGTGGAGCGGAATGACCTCCGTAAATCATA
Sig_kmer3383	TGAAGTGGCAGTAAAATCCCACCTCCCGCCCTGCACTGCA
Sig_kmer3447	CAGTCCCGCATTGCCCGGCGCTTCGGGGGTGCCGAGAAACAGGAAGCCCAGACTG
Sig_kmer3471	GAGTCTGCCGCTGGAAAGCTTTTGTTTGTGGACAGGATGGCAA
Sig_kmer3496	GAGTGCCGTTGTTGAGCGGTTCACACATAAAGCAGACAG
Sig_kmer3530	GCATCAGTGTGCCGAGGCCCCCTATCTCATCATCATCATC
Sig_kmer3697	TTCACATACACACACACACAGAGAAGAAGCGGCACCA
Sig_kmer3846	GCTAGATATTTATATAAATTGTATAAAAAAAGACAAA
Sig_kmer3860	ATCAAATCAGCTAGATAACGAGCCAAGCCAAAT
Sig_kmer3861	TTCATCAAATGAAAAAAGGCCTGATCAAATAGTA
Sig_kmer3924	GCGTGGAAAATGCCATCCACACACACACTCCGATAAACCAACCGGCA
Sig_kmer3930	ATCCATGGACGGGATCGGTAGTGCCGGGCGCGAGTACCACGACC
Sig_kmer3960	TATCCTATCTCTCCACCGCACGGATCTCATCGATGCACACCC
Sig_kmer4013	GAATCGGTAGTTATCTAAATCTATTTTCCATAC
Sig_kmer4113	ATGAATGGCATATAGAGGATGTTGAGAAAAAA
Sig_kmer4258	TATGTGTATGTGTGTGTATGTGTGTGTGTGCGAGAACCATACGGCA
Sig_kmer4354	TTGCATTATTTCTTCTCCATTACGACCATTACAGC
Sig_kmer4455	GCTTCATTGGAGCAACGGGGCGCACCTCTGGGGCACA
Sig_kmer4464	GCATTGTAAGTCATTCACATAAAGGAGAAAAGAGAC
Sig_kmer4646	GCAAAATGAATCATCCTGCAGCTGAGGTGACC
Sig_kmer5504	CATTCGTAACGGTTTCGACCGATCCGAAATGTGAC
Sig_kmer5719	TGCCATTGGAGGGAAGAGGGCAATGTGGAGGGA
Sig_kmer5758	TGCCCATGCACGAACGTCGAGGTACTGCTGCAA
Sig_kmer5788	CCCCCCGTCGCCTTCTCCGCACGTCCATGCGCCATGCCGGAACCCGG
Sig_kmer5802	GCCCTCGCCCCTTCCCCTCTTCCTATTCTGCACAGCACCAGAGCCGC
Sig_kmer5881	CCGAAAGGGTTCTGGCCAAAAAAAAAGGACGA
Sig_kmer6091	CTCCTGCCTTCTCAAACGAGCTCCAGAAATAAA
Sig_kmer6129	CCTTTACCCATCGGCACTCCACCATTTGCCGCCAGCAGCCG
Sig_kmer6318	CGCGCACACTTTCGACACGCAACCACAGCTCCA
Sig_kmer6532	CGGGTTTGAAATAGTTTGATTAGCTTGCCACAG
Sig_kmer6558	TTCGGTGGGTCTCGGCTTGTGCCTCATTTGAAA
Sig_kmer6799	CTATCTAAGGGTATCTACAGCTTTTTTAGCAC
Sig_kmer6956	CTGCAAAAATTGTAACATGTAAAGGTTGTAAA
Sig_kmer7016	GCTGGCCGATATGAATTTTCCCCCAAACCCAGC
Sig_kmer7186	CTTTCTTGCGCCTACATCCAATGCAATCTCAATA
Sig_kmer7193	CTTTGTCGTTCCTAAAATCCCATTCTCAAAAC
Sig_kmer7414	TGAATTTTTCACAGCACTGCACTACCCACACA
Sig_kmer8362	TGTTTGGCTAGTACATTTAGTGCCGGCTTGAGTGCA
Sig_kmer9548	TTTAGCAATTTTTAACGATAAACAAGATAAAA

## Sheet: D) frequencies unmerged kmers
Kmer.name	AY0006-C	AY0007-C	AY0010-C	AY0011-C	AY0012-C	AY0013-C	AY0015-C	AY0016-C	AY0017-C	AY0018-C	AY0019-C	AY0020-C	AY0021-C	AY0023-C	AY0024-C	AY0025-C	AY0026-C	AY0027-C	AY0029-C	AY0031-C	AY0032-C	AY0033-C	AY0034-C	AY0035-C	AY0036-C	AY0038-C	AY0039-C	AY0040-C	AY0041-C	AY0042-C	AY0043-C	AY0045-C	AY0046-C	AY0047-C	AY0048-C	AY0049-C	AY0050-C	AY0052-C	AY0053-C	AY0054-C	AY0055-C	AY0056-C	AY0057-C	AY0058-C	AY0059-C	AY0060-C	AY0061-C	AY0062-C	AY0063-C
Sig_kmer0001	0	1.85944	0	3.02891	4.52099	5.186	9.21464	8.72388	11.3009	5.34094	3.96082	4.20571	0	3.08273	17.5283	12.9765	4.92844	9.02308	4.02579	4.26638	2.03862	9.42437	4.20143	8.31809	10.5594	8.205	12.4507	0	0	1.87894	4.65319	9.92965	4.2397	7.39833	10.8121	9.1821	9.17507	6.40554	3.13306	0	5.47489	6.88951	6.29653	8.14092	10.5293	14.1675	9.94668	4.79546	4.62542
Sig_kmer0002	4.42843	13.7598	8.92398	5.30059	9.79548	6.29729	7.08818	10.7066	12.2049	7.24842	0	8.79377	0	8.80781	9.12932	18.0884	7.39266	25.2646	5.63611	5.04209	3.66952	7.71085	7.75648	12.2963	10.1683	14.8471	12.0734	0	4.21948	5.09998	2.32659	17.5678	6.9377	8.56648	14.6486	15.7932	4.36908	11.53	7.44102	7.69295	11.9159	12.4011	15.7413	13.4325	17.2681	13.4017	10.7424	13.2797	5.78177
Sig_kmer0003	0	3.71887	0	1.51445	5.27449	2.22257	8.50582	10.7066	5.42442	8.3929	0	4.58805	0	4.8443	15.3373	14.5494	6.33657	13.0835	4.83095	5.42994	1.22317	5.99733	1.93912	6.14815	7.03962	8.98642	14.3372	0	0	3.22104	0	9.54774	11.9483	4.67263	6.62677	9.54939	3.05836	11.53	6.26613	0	9.98362	10.6787	9.4448	10.9902	11.7929	8.42393	7.55948	4.42658	4.62542
Sig_kmer0004	7.24653	4.46265	4.28351	1.89307	3.01399	6.66772	4.60732	14.2754	4.52035	5.72243	0	5.35273	0	2.20195	11.3204	11.7968	5.6325	11.2789	1.61032	3.87853	2.85407	7.71085	4.20143	10.1264	5.08417	6.64214	13.5826	0	0	1.07368	2.32659	8.0201	6.55227	4.28324	5.92921	13.5895	2.62145	8.54072	1.95816	0	7.08515	6.20056	13.9923	5.2916	6.31761	14.9333	9.15095	5.53322	3.08361
Sig_kmer0005	0	4.83453	0	5.30059	4.52099	4.44515	15.2396	17.0512	9.0407	3.81496	0	3.0587	0	7.04625	15.7024	20.0546	4.22438	7.21846	4.42837	1.55141	2.44635	6.42571	2.58549	9.40306	7.03962	8.59571	13.5826	0	2.30154	1.87894	2.71436	8.0201	3.85428	5.06201	12.556	12.8549	6.99053	8.96775	5.87449	0	10.6277	7.57846	9.09499	8.14092	8.84465	13.4017	5.96801	1.84441	7.32358
Sig_kmer0006	0	11.9004	0	9.08672	10.9257	8.51986	6.02496	15.4651	6.78053	6.86692	0	7.26442	3.31657	13.6521	13.5114	20.0546	12.3211	24.8135	5.63611	7.3692	3.2618	6.42571	8.07966	20.2527	11.7327	17.5821	11.6961	0	0	4.29472	3.10212	16.804	0	12.8497	18.4852	17.2624	6.99053	13.2381	11.3574	0	14.4923	13.779	13.6425	20.7593	9.26583	13.0188	13.1296	8.85315	3.46906
Sig_kmer0007	0	2.9751	0	3.40752	1.507	6.29729	7.797	6.74118	3.16425	2.67047	0	1.52935	0	2.64234	6.93828	13.3697	5.98454	13.0835	3.62321	4.65423	2.85407	3.85543	3.87824	8.31809	7.8218	11.3307	8.30048	0	0	1.07368	0	6.49246	2.31257	1.94693	5.92921	9.1821	4.80599	8.54072	5.48286	0	6.44104	7.57846	6.99615	6.51274	9.26583	4.97777	9.94668	6.63986	3.08361
Sig_kmer0008	0	5.57831	3.21263	9.46533	3.76749	12.2242	13.822	19.4305	8.13663	4.19645	0	3.0587	0	8.36742	20.4497	20.0546	4.57641	16.2415	10.0645	11.6356	8.96994	8.99599	9.37241	13.7429	14.0792	17.1914	12.4507	0	0	5.63682	3.87766	6.11055	4.62513	5.06201	13.6023	14.3241	11.3596	9.39479	7.83266	2.93065	7.08515	11.3677	15.7413	8.95501	17.6893	15.3162	11.5382	11.0664	7.32358
Sig_kmer0009	0	3.34698	0	1.13584	5.27449	1.85214	8.50582	10.7066	5.42442	8.3929	0	4.58805	0	5.28469	15.7024	14.5494	6.33657	13.5346	4.83095	5.42994	0.815449	5.99733	2.26231	6.14815	7.03962	8.59571	14.3372	0	0	3.22104	0	9.16583	11.9483	4.67263	6.27799	9.54939	2.62145	10.6759	5.87449	0	9.66157	10.3343	9.09499	10.9902	12.6352	8.42393	7.16161	4.42658	4.62542
Sig_kmer0010	0	4.46265	0	3.02891	1.88375	5.55643	7.797	10.31	2.71221	2.28897	0	3.44104	0	4.8443	10.9552	13.3697	5.28047	10.8277	3.22063	4.26638	2.85407	5.14057	4.8478	10.8497	8.60398	5.47	9.05507	0	0	2.14736	0	9.92965	1.54171	1.55754	6.62677	8.08025	3.49526	5.55147	4.30796	0	7.08515	10.6787	6.99615	8.95501	3.36939	8.80683	4.77441	4.42658	4.62542
Sig_kmer0011	0	2.60321	0	2.65029	4.14424	9.63115	12.4043	9.51696	6.78053	4.19645	3.24067	18.7345	0	2.20195	14.6069	14.5494	6.6886	9.02308	4.83095	5.04209	3.66952	6.42571	4.8478	8.67975	10.5594	10.94	11.6961	5.34939	0	1.07368	5.04095	11.8392	9.63569	11.2922	15.3462	20.5679	6.99053	7.68665	2.74143	0	8.69541	7.23399	13.2927	6.91978	8.0023	14.5504	9.94668	2.58217	3.08361
Sig_kmer0012	0	6.69397	0	2.27168	4.14424	4.44515	11.3411	13.4824	6.78053	3.43346	0	3.82338	0	1.76156	13.8766	14.5494	6.6886	11.73	2.41547	4.65423	5.70814	4.71219	3.23187	6.50981	13.2971	8.98642	9.80966	0	0	2.6842	0	8.0201	7.70855	4.28324	11.1609	11.3858	6.11671	9.39479	2.3498	0	6.11899	11.7122	9.09499	10.9902	9.26583	11.8701	7.16161	4.79546	6.16723
Sig_kmer0013	0	2.60321	0	3.40752	3.01399	5.186	4.96173	14.2754	4.97239	4.95944	0	3.44104	0	4.40391	12.0507	16.1223	3.52031	6.31616	2.0129	1.93926	1.22317	8.13923	4.8478	9.0414	8.21289	8.59571	9.05507	0	0	0.53684	1.93883	7.25628	7.70855	3.50447	10.8121	6.61111	7.86434	4.6974	3.13306	0	9.01746	7.23399	9.09499	7.73387	8.0023	9.18974	7.16161	5.53322	4.23997
Sig_kmer0014	0	2.9751	0	3.40752	1.507	6.29729	7.797	6.74118	3.16425	3.05196	0	1.52935	0	2.64234	6.20794	14.1562	5.98454	13.5346	3.62321	5.04209	2.85407	3.85543	3.87824	8.67975	7.8218	11.3307	7.92318	0	0	0.80526	0	6.11055	2.31257	1.94693	5.58043	9.1821	4.80599	7.68665	5.48286	0	6.44104	7.57846	6.29653	6.51274	10.1082	4.97777	9.94668	6.63986	3.08361
Sig_kmer0015	0	4.09076	0	4.54336	4.14424	3.70429	8.86023	13.8789	2.71221	3.81496	0	5.73507	0	4.40391	10.59	13.3697	3.52031	9.92539	2.41547	1.16356	2.85407	9.42437	2.58549	7.95643	9.38616	8.59571	15.4691	0	0	1.61052	0	7.25628	8.47941	4.28324	11.1609	8.81482	3.05836	5.12443	5.48286	0	6.44104	8.61189	10.4942	10.5832	5.05409	11.4872	6.36588	4.42658	2.31271
Sig_kmer0016	0	2.60321	0	3.78613	3.39074	4.81557	9.56905	7.9308	3.16425	3.81496	0	5.73507	0	6.16547	6.57311	16.1223	3.87235	12.1812	4.42837	2.32712	4.89269	3.85543	2.26231	8.31809	7.8218	6.64214	4.90483	0	0	1.3421	0	9.54774	4.2397	3.89386	9.06821	9.1821	3.49526	7.68665	5.87449	0	8.05131	8.26741	11.8935	9.7691	10.1082	10.3385	5.57014	5.53322	3.85452
Sig_kmer0017	0	3.34698	0	1.51445	5.27449	1.85214	8.50582	10.7066	5.42442	7.62991	0	4.58805	0	5.28469	14.2417	13.7629	6.33657	13.9858	4.83095	5.42994	0.815449	5.99733	1.93912	6.14815	6.64853	8.205	15.0918	0	3.4523	3.22104	0	8.40201	11.9483	4.67263	6.62677	9.54939	2.62145	10.6759	5.48286	0	10.3057	9.98979	8.74519	10.9902	12.214	8.42393	7.55948	8.85315	4.62542
Sig_kmer0018	0	11.1566	0	8.7081	5.65124	4.81557	12.7587	19.0339	10.3968	10.6819	0	9.94078	0	5.72508	11.6855	10.2239	9.85688	22.1065	3.62321	2.32712	6.11587	14.1366	6.78692	19.8911	15.2525	10.94	12.4507	0	0	3.75788	3.87766	23.6784	0	12.071	15.3462	18.3642	7.42743	13.6652	9.00756	0	8.37336	13.779	12.2433	21.1664	12.214	19.1453	12.7318	12.542	4.62542
Sig_kmer0019	0	2.23132	0	3.78613	4.89774	2.593	7.797	9.51696	4.52035	5.34094	0	1.91169	0	6.60586	6.57311	13.7629	5.98454	10.8277	2.81805	3.49068	6.52359	3.85543	2.26231	13.0196	8.21289	7.03285	6.7913	0	0	2.14736	0	7.25628	3.85428	4.67263	11.1609	9.91667	5.24289	5.55147	9.00756	0	7.72925	10.6787	8.39538	8.14092	9.26583	11.1043	7.16161	4.79546	4.23997
Sig_kmer0020	0	4.09076	0	3.02891	1.88375	5.92686	7.797	9.51696	2.71221	2.28897	0	3.0587	0	4.8443	10.59	13.3697	4.92844	11.2789	3.22063	4.26638	2.85407	4.71219	4.8478	10.488	8.60398	5.47	8.67777	0	0	2.14736	0	9.92965	1.54171	1.94693	6.97554	8.44753	3.05836	5.12443	4.30796	0	7.08515	10.6787	6.99615	9.36206	9.26583	9.18974	5.17227	4.42658	4.62542
Sig_kmer0021	0	3.34698	0	2.65029	4.14424	4.81557	9.92346	12.6893	5.87646	5.72243	0	4.20571	0	2.64234	14.6069	14.9426	7.04063	9.02308	3.62321	6.98135	4.48497	2.99866	3.87824	6.14815	12.906	7.03285	10.5642	0	0	2.6842	0	5.72864	5.78141	4.67263	10.4633	7.71297	6.11671	8.96775	2.74143	0	5.47489	10.6787	6.64634	9.7691	8.84465	9.57264	6.76374	4.79546	6.55268
Sig_kmer0022	0	4.46265	0	4.16475	5.27449	7.779	10.6323	7.53426	3.61628	5.34094	0	2.67636	0	3.96352	9.49449	11.0103	4.92844	13.9858	2.81805	5.04209	2.85407	5.56895	4.8478	7.59478	8.60398	8.205	8.30048	0	0	3.75788	0	9.54774	3.85428	5.84078	9.06821	13.5895	2.18454	6.83258	1.95816	0	9.66157	6.88951	5.94673	6.10569	8.42348	9.95555	10.3445	4.79546	3.08361
Sig_kmer0023	0	8.5534	0	1.13584	5.65124	5.186	9.92346	10.7066	6.32849	2.67047	0	4.58805	0	0.440391	11.3204	10.6171	4.22438	14.8881	3.62321	4.26638	4.89269	7.28247	3.23187	12.658	2.73763	11.3307	9.80966	0	0	1.07368	0	9.54774	10.0211	3.50447	8.37065	6.24383	1.31072	9.82183	1.56653	0	5.79694	7.92294	8.04557	9.7691	11.7929	11.4872	11.1403	2.95105	0
Sig_kmer0024	0	4.46265	0	4.16475	3.76749	4.81557	14.8852	14.672	4.06832	7.62991	0	2.67636	0	3.52313	18.989	18.4816	6.6886	10.3765	4.02579	7.75706	4.48497	5.56895	3.23187	8.31809	12.5149	8.98642	14.3372	0	0	3.22104	0	9.16583	6.55227	3.89386	10.4633	7.71297	6.99053	9.82183	3.13306	0	3.54257	7.92294	6.99615	8.14092	10.1082	11.1043	5.57014	5.9021	6.16723
Sig_kmer0025	0	6.32208	0	2.27168	4.14424	4.44515	10.9867	13.0858	6.78053	6.10393	0	3.82338	0	1.76156	13.8766	15.3358	7.04063	11.2789	2.41547	4.65423	5.30042	4.71219	3.23187	6.50981	12.906	8.98642	9.80966	0	0	2.6842	0	8.0201	7.32312	4.28324	11.1609	11.3858	6.11671	9.82183	2.3498	0	6.11899	10.6787	8.74519	11.3973	9.26583	11.4872	7.16161	4.79546	6.16723
Sig_kmer0026	0	2.60321	0	2.65029	4.14424	4.81557	9.21464	5.15502	5.42442	6.48543	0	6.88208	0	2.64234	5.84276	10.6171	3.52031	9.02308	4.02579	3.87853	5.30042	10.2811	3.23187	9.76471	12.1238	9.76785	5.28212	0	0	3.75788	3.87766	8.40201	0	6.23017	12.2072	15.4259	8.73816	9.39479	3.5247	0	5.47489	9.30084	10.4942	8.95501	6.31761	5.36068	8.35521	4.79546	7.70903
Sig_kmer0027	0	2.60321	0	3.78613	3.01399	5.186	4.96173	13.8789	4.97239	4.57795	0	3.44104	0	4.40391	12.0507	16.5155	3.52031	5.865	2.0129	1.93926	1.22317	6.42571	4.52461	9.0414	8.21289	8.205	9.05507	0	0	0.53684	1.55106	7.25628	7.32312	3.50447	11.1609	6.61111	7.42743	3.84332	3.13306	0	8.69541	7.23399	8.74519	7.73387	7.58113	9.18974	6.76374	5.53322	4.62542
Sig_kmer0028	0	2.9751	0	3.40752	1.507	5.92686	8.15141	6.74118	3.16425	2.67047	0	1.14701	0	2.64234	6.20794	14.1562	5.6325	13.9858	3.22063	5.04209	2.85407	3.85543	3.87824	8.67975	7.43071	11.3307	8.30048	0	0	0.80526	0	6.11055	2.31257	1.94693	5.58043	9.1821	4.80599	7.68665	5.48286	0	6.44104	7.23399	6.29653	6.51274	10.1082	5.36068	9.94668	6.27098	3.08361
Sig_kmer0029	0	2.9751	0	5.6792	3.01399	5.92686	10.2779	11.8962	4.97239	2.67047	0	4.97039	0	4.40391	8.39897	13.7629	3.16828	13.0835	3.62321	3.10282	3.66952	5.99733	4.8478	9.40306	8.99507	6.64214	7.54589	0	0	1.61052	0	13.3668	3.85428	3.50447	11.1609	11.0185	2.18454	7.25961	3.5247	0	13.2041	9.98979	8.04557	8.95501	10.5293	6.8923	5.17227	3.31993	2.31271
Sig_kmer0030	0	4.09076	0	4.92197	4.14424	3.70429	8.50582	13.8789	2.71221	3.81496	0	5.73507	0	4.8443	10.59	13.3697	3.52031	10.3765	2.41547	1.16356	3.2618	9.42437	2.58549	8.67975	9.77725	8.205	15.4691	0	0	1.61052	0	7.25628	8.47941	4.28324	11.1609	8.81482	3.05836	5.55147	5.48286	0	7.08515	8.26741	10.4942	10.5832	5.47526	11.4872	6.36588	4.42658	2.31271
Sig_kmer0031	0	5.57831	2.14175	3.78613	6.40473	5.186	15.2396	14.672	10.8488	6.48543	0	4.58805	0	5.72508	13.8766	12.9765	5.98454	10.8277	3.22063	5.04209	5.30042	5.99733	8.40285	12.658	9.38616	18.3636	17.7328	0	0	1.61052	4.26542	9.54774	4.2397	8.56648	14.9974	10.6512	10.0489	5.9785	11.749	0	10.6277	13.0901	13.6425	12.2114	7.58113	12.6359	9.94668	7.74651	11.1781
Sig_kmer0032	0	2.60321	0	3.78613	3.39074	4.81557	9.92346	7.9308	2.71221	3.43346	0	5.73507	0	6.16547	6.57311	15.7291	3.87235	12.1812	4.42837	1.93926	4.48497	4.28381	2.26231	8.31809	8.21289	6.64214	4.52753	0	0	1.3421	0	9.92965	3.85428	3.89386	9.06821	9.1821	3.49526	7.68665	5.87449	0	7.72925	8.26741	11.8935	9.7691	10.1082	10.7214	5.57014	5.53322	3.85452
Sig_kmer0033	0	3.71887	0	1.89307	4.89774	1.85214	8.86023	10.7066	4.97239	8.01141	0	4.58805	0	5.28469	13.1462	13.3697	6.33657	14.4369	4.02579	5.42994	0.407724	5.99733	1.93912	6.14815	7.43071	8.205	14.3372	0	3.4523	2.95262	0	8.0201	11.9483	4.28324	6.62677	9.54939	2.18454	10.2489	5.48286	0	10.3057	10.3343	9.09499	10.9902	12.214	8.04102	7.16161	8.85315	4.62542
Sig_kmer0034	6.44136	2.60321	0	3.40752	1.88375	4.44515	11.6955	18.2408	3.16425	4.57795	0	2.67636	0	4.8443	10.59	16.5155	4.92844	12.1812	2.81805	1.93926	1.6309	7.28247	8.07966	5.42484	9.38616	8.205	14.3372	0	0	1.87894	0	5.72864	12.3337	4.28324	9.41698	8.44753	2.62145	5.12443	1.56653	0	8.69541	8.61189	7.34596	8.14092	7.58113	8.80683	8.75308	4.05769	6.16723
Sig_kmer0035	0	3.71887	4.64047	2.27168	0.376749	7.779	6.73377	10.31	1.80814	2.28897	0	2.29403	0	9.68859	9.85967	12.19	2.11219	14.8881	2.0129	3.10282	4.07724	3.42705	3.23187	10.488	8.60398	10.1586	10.187	2.05746	0	0.53684	0	6.87437	2.69799	2.33631	7.32432	7.71297	4.36908	6.83258	5.09123	0	6.11899	9.64532	7.69576	8.95501	10.9505	8.42393	5.96801	4.42658	4.62542
Sig_kmer0036	0	5.20642	0	3.02891	3.76749	2.22257	8.15141	12.2927	2.71221	4.19645	0	2.67636	0	4.40391	10.2248	14.1562	2.81625	13.5346	5.23353	1.93926	0.815449	2.57028	3.55505	9.76471	8.60398	5.07928	6.7913	0	0	1.61052	0	10.6935	6.55227	3.89386	10.8121	8.81482	4.80599	14.0922	3.13306	0	11.9159	9.98979	8.04557	9.36206	5.89643	10.3385	10.3445	4.42658	4.62542
Sig_kmer0037	0	2.9751	0	2.27168	5.27449	4.81557	12.7587	9.9135	4.52035	2.67047	0	1.91169	0	3.08273	9.12932	11.0103	5.28047	13.0835	4.83095	2.71497	1.22317	3.85543	4.52461	10.1264	10.5594	5.07928	8.30048	0	0	1.61052	0	12.603	3.46885	2.33631	10.8121	13.5895	4.36908	5.12443	5.48286	0	8.37336	8.61189	5.94673	10.5832	8.84465	6.8923	7.16161	5.53322	4.62542
Sig_kmer0038	0	2.23132	0	3.78613	4.52099	2.593	7.797	9.9135	4.52035	5.34094	0	1.91169	0	6.60586	6.93828	13.3697	5.98454	10.8277	3.62321	3.49068	6.11587	3.85543	2.26231	12.2963	8.21289	7.03285	6.7913	0	0	2.14736	0	7.25628	3.85428	4.67263	11.1609	9.91667	5.24289	5.55147	9.00756	0	7.72925	11.3677	8.39538	8.14092	9.687	11.1043	7.16161	4.42658	4.23997
Sig_kmer0039	0	3.71887	0	3.40752	4.52099	3.70429	4.25291	14.2754	3.61628	5.72243	0	3.0587	0	3.52313	7.66863	12.9765	5.6325	12.6323	2.81805	1.16356	0.815449	5.99733	2.58549	7.59478	10.1683	7.42357	13.2053	0	0	1.07368	0	6.11055	6.16684	3.50447	6.97554	6.24383	1.74763	8.11368	6.26613	0	9.01746	9.98979	8.04557	8.14092	5.47526	9.18974	7.55948	3.68881	2.69816
Sig_kmer0040	0	4.09076	0	4.16475	3.01399	4.44515	7.44259	15.4651	7.6846	4.19645	0	4.58805	0	3.08273	17.5283	17.6952	1.40813	7.66962	3.22063	5.04209	2.85407	10.2811	5.81736	6.14815	9.38616	7.42357	13.5826	0	0	2.95262	3.48989	10.3116	3.08342	5.4514	14.9974	8.81482	11.7965	6.40554	2.3498	0	8.05131	11.0232	9.09499	6.91978	10.1082	14.5504	7.95734	4.79546	2.69816
Sig_kmer0041	0	4.09076	0	3.02891	1.88375	5.92686	7.797	9.12042	2.71221	2.28897	0	3.0587	0	4.8443	10.2248	14.1562	4.92844	10.8277	3.22063	4.26638	2.85407	4.71219	4.52461	10.488	8.60398	5.07928	8.67777	0	0	2.14736	0	9.92965	1.54171	1.94693	6.27799	8.08025	2.62145	4.6974	4.30796	0	6.44104	10.6787	6.99615	8.95501	8.84465	8.80683	5.57014	4.42658	4.62542
Sig_kmer0042	0	8.5534	0	9.84394	6.78148	10.372	7.08818	13.0858	7.6846	8.7744	4.68097	10.3231	0	9.68859	11.6855	11.0103	8.80079	18.9485	3.22063	3.49068	6.52359	10.2811	7.75648	15.5512	14.4703	22.2707	12.4507	0	0	5.90524	4.65319	17.1859	0	10.5134	12.9048	15.7932	3.49526	14.5192	9.39919	0	11.2718	12.7456	14.3421	15.8748	17.2681	15.3162	12.3339	8.11539	9.25084
Sig_kmer0043	0	3.71887	0	2.65029	4.14424	4.81557	9.92346	13.0858	5.87646	6.10393	0	4.20571	0	2.20195	14.9721	14.9426	6.6886	9.02308	3.62321	6.98135	4.48497	2.99866	3.87824	6.14815	13.6881	7.03285	10.5642	0	0	2.6842	0	5.34673	5.78141	4.67263	10.8121	8.08025	5.6798	9.39479	2.74143	0	5.47489	10.3343	6.99615	9.7691	8.42348	9.95555	6.76374	4.79546	6.55268
Sig_kmer0044	0	2.9751	0	3.40752	3.76749	4.81557	6.73377	13.4824	4.52035	4.95944	0	3.44104	0	4.8443	13.1462	18.0884	2.46422	7.66962	2.41547	1.93926	1.6309	8.99599	4.8478	7.59478	8.21289	8.205	9.43236	0	0	0.80526	1.93883	8.0201	8.09398	3.89386	10.8121	5.87655	7.42743	5.9785	2.3498	0	9.33951	8.26741	8.04557	8.14092	8.42348	9.18974	6.36588	4.42658	3.46906
Sig_kmer0045	0	13.3879	0	10.2226	12.4327	9.26072	10.6323	13.0858	8.13663	10.3004	0	7.26442	0	9.2482	14.2417	15.3358	8.44876	24.3623	2.41547	9.69632	7.74677	4.71219	7.1101	12.658	12.1238	17.1914	15.8464	0	0	4.83156	7.36755	19.8593	14.6462	8.56648	21.2754	15.7932	10.0489	11.1029	12.9239	0	18.679	17.2238	15.0417	21.5734	16.847	15.3162	11.1403	9.9598	12.7199
Sig_kmer0046	0	2.60321	0	3.40752	7.15823	4.44515	5.67055	14.2754	4.06832	4.19645	3.60075	3.82338	0	4.40391	15.3373	12.5832	6.6886	12.6323	0	10.472	2.85407	3.85543	4.8478	10.8497	5.86635	9.76785	12.828	0	2.68513	1.07368	0	8.78392	6.55227	6.23017	5.58043	7.71297	6.55362	6.40554	3.91633	0	8.69541	7.92294	15.7413	7.32683	8.42348	8.42393	5.17227	5.16434	3.46906
Sig_kmer0047	0	3.71887	0	4.54336	7.53498	4.44515	8.15141	6.74118	7.6846	1.90748	0	4.20571	0	4.8443	7.66863	14.1562	4.92844	11.2789	4.83095	2.71497	1.6309	2.1419	2.90868	9.0414	10.5594	7.03285	8.30048	0	0	0	0	10.6935	7.70855	3.89386	9.76576	11.0185	5.6798	7.68665	1.95816	0	9.66157	10.3343	7.34596	9.7691	8.84465	9.95555	5.96801	2.95105	1.15635
Sig_kmer0048	0	2.9751	0	2.65029	3.39074	6.66772	7.44259	10.7066	5.87646	2.67047	0	5.35273	0	0.880781	12.781	21.6275	2.46422	10.3765	6.03869	2.71497	2.03862	11.5663	6.14054	8.67975	8.21289	11.7214	16.2237	0	0	2.41578	2.71436	6.49246	9.63569	2.33631	14.2999	9.91667	9.61197	11.957	3.5247	0	8.69541	7.57846	7.34596	9.36206	8.42348	11.8701	10.3445	4.42658	5.01087
Sig_kmer0049	0	5.20642	0	2.27168	7.91173	4.81557	10.9867	16.6547	0.90407	6.48543	0	3.44104	0	3.52313	16.7979	15.7291	5.98454	13.5346	2.81805	4.26638	3.2618	9.42437	5.17098	10.1264	9.77725	7.03285	10.9415	0	0	1.87894	0	9.92965	8.47941	6.23017	8.02187	6.24383	3.93217	8.54072	6.65776	0	8.37336	9.64532	10.4942	9.7691	10.9505	12.6359	8.35521	5.16434	4.62542
Sig_kmer0050	0	5.57831	0	4.16475	4.14424	4.81557	9.56905	8.32734	4.06832	2.67047	0	3.82338	0	3.52313	9.12932	14.5494	3.87235	14.8881	4.42837	6.20564	4.89269	5.14057	5.17098	9.0414	8.60398	9.76785	10.9415	0	0	0.53684	0	8.40201	5.01056	4.28324	7.32432	10.6512	3.05836	9.39479	4.30796	0	5.79694	8.95637	9.79461	10.9902	8.0023	11.1043	7.95734	5.53322	5.39632
Sig_kmer0051	0	4.46265	0	4.16475	3.01399	5.186	15.2396	15.0685	4.06832	7.24842	0	3.44104	0	3.08273	18.989	18.4816	6.33657	10.3765	3.62321	7.75706	4.48497	5.56895	3.23187	7.95643	12.5149	8.98642	14.3372	0	0	3.22104	0	9.16583	6.55227	3.50447	11.1609	7.34568	6.99053	10.2489	2.74143	0	3.54257	8.26741	7.34596	7.32683	9.26583	11.1043	5.57014	5.53322	6.16723
Sig_kmer0052	0	2.60321	0	2.65029	6.02799	8.51986	11.3411	10.7066	7.23256	4.19645	3.96082	18.7345	0	2.20195	14.9721	13.3697	6.6886	9.47424	6.84385	5.42994	3.2618	7.71085	5.17098	5.42484	8.99507	12.5029	13.2053	4.9379	0	1.3421	3.87766	11.8392	7.32312	10.9028	14.2999	23.1389	6.99053	7.68665	3.5247	0	8.69541	5.85609	7.69576	7.32683	7.15996	13.7846	9.15095	2.58217	2.69816
Sig_kmer0053	0	2.60321	0	1.89307	5.27449	5.55643	12.4043	9.12042	5.87646	4.19645	0	6.49974	0	2.20195	14.9721	14.5494	3.16828	9.47424	5.23353	5.81779	4.07724	7.71085	4.8478	8.67975	10.9505	10.1586	12.0734	6.58387	0	1.07368	4.65319	12.2211	4.2397	5.4514	14.6486	10.6512	6.99053	8.11368	2.3498	0	9.33951	7.57846	12.5931	6.91978	7.58113	14.9333	10.7424	2.58217	3.08361
Sig_kmer0054	0	6.32208	0	2.27168	4.14424	4.44515	11.3411	13.4824	9.94477	6.10393	0	3.82338	0	1.76156	13.5114	15.7291	7.04063	11.73	2.41547	5.42994	5.30042	4.71219	3.55505	6.87147	12.5149	8.98642	9.80966	0	0	2.95262	0	7.63819	7.32312	4.28324	11.1609	12.1204	12.2334	8.96775	1.95816	0	6.11899	10.6787	8.74519	11.3973	9.26583	11.4872	7.16161	4.79546	6.55268
Sig_kmer0055	6.03877	11.1566	0	8.7081	16.9537	10.372	17.7205	14.672	9.94477	10.6819	0	16.0582	3.31657	13.6521	18.6238	14.5494	12.6731	20.7531	9.6619	4.65423	11.4163	16.2785	11.9579	20.2527	19.9456	17.5821	19.242	2.88044	6.13743	4.56314	6.59202	20.6231	8.86483	12.4603	19.5315	17.2624	10.4858	10.2489	8.61592	0	15.7806	15.8459	9.4448	23.2016	18.9528	19.5282	17.1083	5.53322	12.3345
Sig_kmer0056	0	3.34698	0	3.40752	3.39074	4.44515	9.92346	12.2927	2.71221	3.81496	0	6.88208	0	5.28469	7.30346	9.83066	7.74469	9.47424	4.02579	2.71497	2.03862	2.57028	3.23187	10.488	8.99507	8.59571	6.7913	0	0	1.3421	0	9.92965	5.01056	5.06201	11.1609	6.61111	5.24289	4.27036	10.1825	6.22763	10.3057	8.95637	6.64634	8.95501	8.0023	9.57264	10.3445	3.68881	2.31271
Sig_kmer0057	0	3.71887	0	1.89307	4.89774	2.96343	9.21464	14.672	5.87646	5.72243	0	3.82338	0	3.96352	13.8766	12.5832	5.6325	15.3392	5.23353	4.65423	1.22317	7.71085	2.58549	6.50981	7.8218	9.76785	12.0734	0	0	3.75788	0	8.40201	8.86483	5.06201	7.32432	10.284	1.74763	8.54072	5.87449	0	8.69541	9.98979	7.69576	11.3973	13.4776	9.95555	6.76374	4.05769	3.08361
Sig_kmer0058	0	12.6442	0	7.57226	6.78148	9.26072	12.0499	17.0512	8.13663	8.7744	0	10.3231	0	10.5694	14.6069	12.5832	9.15282	25.2646	1.20774	5.42994	11.4163	6.85409	9.37241	16.2745	16.4258	18.3636	14.7145	0	0	4.56314	5.81648	16.4221	0	10.5134	16.3925	13.2222	4.80599	13.6652	9.39919	0	16.4247	12.7456	15.7413	13.4325	7.58113	15.3162	10.7424	7.00875	11.5635
Sig_kmer0059	0	2.23132	0	4.16475	3.01399	4.07472	6.37937	15.4651	4.52035	4.95944	0	4.20571	0	4.8443	12.781	18.4816	2.81625	7.66962	2.41547	1.93926	2.03862	10.2811	5.17098	9.40306	7.43071	9.37714	9.80966	0	0	1.07368	2.32659	8.40201	8.86483	3.50447	11.8584	5.14198	8.30125	6.83258	3.5247	0	9.66157	8.26741	8.04557	8.95501	8.84465	9.95555	6.36588	4.42658	2.69816
Sig_kmer0060	0	7.06586	0	4.16475	3.01399	3.70429	7.44259	17.0512	4.52035	3.81496	0	4.20571	0	3.96352	14.9721	11.4036	4.92844	6.31616	6.03869	3.87853	1.22317	8.13923	1.93912	8.67975	12.1238	10.94	12.828	0	0	1.87894	4.26542	11.0754	4.62513	2.33631	15.695	8.08025	9.17507	11.1029	3.5247	0	7.4072	8.61189	11.1938	5.69864	9.687	11.4872	7.95734	4.79546	3.08361
Sig_kmer0061	0	2.60321	0	3.78613	3.01399	5.186	4.96173	13.8789	5.42442	4.57795	0	3.82338	0	4.40391	12.781	16.5155	3.52031	6.31616	2.0129	1.93926	1.22317	6.42571	4.8478	9.0414	8.21289	8.205	9.43236	0	0	0.53684	1.93883	7.25628	7.32312	3.50447	11.1609	6.24383	7.42743	3.41629	3.13306	0	8.69541	7.23399	8.74519	8.14092	7.58113	8.80683	6.76374	5.53322	4.62542
Sig_kmer0062	0	3.34698	0	3.40752	1.507	5.92686	8.86023	6.74118	3.16425	2.67047	0	1.14701	0	2.64234	6.20794	14.5494	5.6325	13.5346	3.22063	5.04209	2.85407	3.85543	3.87824	8.67975	7.43071	11.3307	8.30048	0	0	0.80526	0	6.11055	2.31257	1.94693	4.88288	9.1821	4.80599	7.68665	5.48286	0	6.44104	6.88951	6.29653	6.51274	10.5293	4.97777	9.54881	6.27098	3.08361
Sig_kmer0063	0	2.9751	0	5.6792	3.01399	5.92686	10.2779	11.8962	4.52035	2.67047	0	5.35273	0	4.40391	8.39897	13.7629	3.16828	13.0835	3.22063	3.10282	3.66952	6.42571	4.8478	9.0414	9.38616	6.64214	7.92318	0	0	1.61052	0	13.7487	3.85428	3.89386	11.1609	11.0185	2.18454	7.68665	3.13306	0	13.2041	10.3343	8.04557	8.95501	10.9505	6.5094	5.17227	3.31993	2.31271
Sig_kmer0064	0	4.46265	0	4.54336	3.39074	3.70429	8.15141	14.672	2.71221	3.81496	0	5.73507	0	4.8443	10.59	13.3697	3.52031	10.8277	2.41547	1.16356	3.66952	9.42437	2.26231	8.67975	9.77725	8.205	15.4691	0	0	1.87894	0	7.25628	8.86483	3.89386	11.1609	8.81482	3.05836	5.55147	5.48286	0	7.08515	8.26741	10.1444	10.1761	5.47526	11.4872	7.16161	4.79546	2.31271
Sig_kmer0065	4.42843	5.20642	0	3.02891	4.89774	10.0016	14.8852	9.12042	3.16425	3.05196	4.3209	3.44104	0	3.96352	13.1462	14.5494	3.87235	13.0835	3.22063	3.10282	3.2618	8.56761	4.52461	10.1264	7.43071	10.94	8.30048	9.46431	8.82255	5.3684	0.387766	11.8392	10.0211	7.78771	11.5096	10.284	6.11671	4.27036	1.95816	0	6.44104	8.61189	15.0417	6.51274	8.0023	11.1043	11.5382	4.79546	5.78177
Sig_kmer0066	0	2.60321	0	3.78613	3.39074	4.81557	9.92346	7.9308	2.71221	3.43346	0	5.73507	0	6.60586	6.93828	15.7291	3.87235	12.6323	4.42837	1.93926	4.48497	4.28381	1.93912	8.31809	8.21289	6.25143	4.90483	0	0	1.3421	0	9.54774	3.85428	3.50447	9.76576	9.54939	3.49526	7.25961	5.87449	0	7.72925	8.26741	11.5436	9.36206	9.687	10.7214	5.57014	5.53322	3.46906
Sig_kmer0067	0	5.57831	3.21263	9.84394	3.76749	11.4833	12.7587	18.6374	8.58867	4.57795	4.68097	3.82338	0	8.80781	21.18	19.6613	4.92844	16.2415	12.8825	12.0234	9.78539	8.99599	8.72604	13.7429	15.2525	17.1914	12.828	0	0	5.63682	3.87766	6.87437	4.62513	4.67263	14.2999	13.2222	10.9227	9.82183	7.04939	2.93065	6.44104	11.0232	15.7413	8.95501	16.847	15.3162	11.936	10.6976	6.55268
Sig_kmer0068	0	3.34698	0	4.16475	7.15823	6.29729	12.7587	10.7066	6.32849	5.34094	0	4.20571	0	3.08273	9.85967	9.43744	5.98454	13.5346	2.0129	5.81779	4.89269	1.71352	4.52461	9.76471	9.38616	8.59571	7.54589	0	0	2.6842	0	11.0754	3.85428	2.7257	8.02187	10.284	6.11671	5.12443	7.04939	0	9.01746	7.92294	12.2433	5.2916	8.84465	4.21196	6.76374	4.42658	4.23997
Sig_kmer0069	0	3.34698	0	1.89307	4.89774	1.85214	9.21464	10.7066	4.97239	7.62991	0	4.58805	0	5.28469	13.8766	13.3697	5.98454	13.9858	4.02579	5.42994	0.815449	6.42571	1.61593	6.50981	7.43071	7.81428	14.3372	0	3.4523	2.95262	0	8.0201	11.9483	4.67263	6.62677	9.1821	2.18454	10.2489	5.48286	0	10.6277	11.0232	8.74519	10.5832	10.9505	8.42393	7.16161	8.85315	5.01087
Sig_kmer0070	6.44136	2.9751	0	3.40752	2.26049	4.44515	11.6955	18.2408	3.16425	4.95944	0	2.67636	0	4.40391	10.2248	16.9087	4.57641	12.1812	2.81805	1.93926	1.6309	7.28247	8.07966	5.7865	9.38616	8.205	14.3372	0	0	1.87894	0	5.72864	12.3337	4.28324	8.71943	8.81482	2.62145	5.12443	1.56653	0	8.69541	8.26741	7.34596	7.73387	7.58113	9.18974	8.35521	4.05769	6.16723
Sig_kmer0071	0	3.71887	4.64047	1.89307	0.376749	7.779	7.08818	10.31	1.80814	2.28897	0	2.29403	0	9.68859	9.85967	12.19	2.11219	13.9858	2.0129	3.10282	4.07724	3.42705	3.55505	9.40306	8.60398	9.37714	10.5642	2.05746	0	0.53684	0	6.87437	2.69799	2.33631	7.32432	8.08025	4.36908	6.40554	5.09123	0	5.79694	9.98979	7.69576	8.95501	10.9505	8.42393	5.57014	4.42658	4.62542
Sig_kmer0072	0	5.95019	0	1.13584	3.39074	0	9.92346	8.72388	4.06832	4.19645	0	3.0587	0	5.28469	12.4159	16.5155	4.57641	12.6323	2.81805	5.42994	4.48497	8.13923	2.26231	8.67975	2.34654	7.81428	6.41401	0	0	0.53684	0	10.3116	0	6.61956	9.41698	9.91667	3.93217	5.12443	2.3498	0	5.15284	6.54504	6.99615	9.7691	8.0023	10.7214	9.15095	2.58217	0
Sig_kmer0073	0	6.32208	0	2.65029	2.63724	2.96343	7.797	11.8962	2.71221	4.19645	0	2.67636	0	4.40391	10.2248	14.1562	2.11219	12.6323	5.23353	1.93926	1.22317	2.57028	3.55505	9.76471	8.60398	5.07928	6.41401	0	0	1.61052	0	10.6935	6.16684	3.50447	10.4633	8.81482	4.80599	14.0922	3.13306	0	11.9159	10.6787	8.04557	9.7691	5.47526	10.3385	10.3445	4.42658	4.62542
Sig_kmer0074	0	3.34698	0	2.27168	5.27449	4.44515	12.7587	9.51696	4.52035	2.28897	0	1.52935	0	3.08273	8.76415	10.6171	4.92844	13.0835	4.83095	2.71497	1.22317	3.85543	4.52461	10.1264	10.5594	5.47	8.30048	0	0	1.61052	0	12.603	3.46885	2.33631	10.1145	12.8549	4.36908	5.12443	5.48286	0	8.05131	8.61189	5.59692	10.5832	8.84465	7.27521	7.55948	5.53322	4.62542
Sig_kmer0075	0	2.60321	0	1.89307	4.89774	2.593	3.8985	11.4997	3.61628	4.57795	0	3.0587	0	2.64234	8.76415	15.3358	3.87235	11.73	4.42837	1.16356	0.815449	5.56895	2.90868	8.31809	9.77725	8.205	13.5826	0	0	1.07368	0	8.0201	5.01056	5.06201	6.62677	6.9784	3.49526	5.9785	4.30796	0	7.08515	4.82266	7.34596	8.14092	7.15996	9.95555	5.17227	3.31993	3.85452
Sig_kmer0076	0	2.23132	0	3.78613	4.14424	2.593	7.797	9.9135	4.52035	5.34094	0	1.91169	0	6.60586	6.93828	13.3697	5.98454	11.2789	3.22063	3.49068	6.11587	3.85543	2.26231	12.2963	8.21289	7.03285	7.1686	0	0	2.14736	0	7.25628	3.85428	4.67263	11.1609	9.91667	5.24289	5.55147	9.39919	0	7.72925	11.3677	8.39538	7.32683	9.26583	11.1043	7.16161	4.05769	3.85452
Sig_kmer0077	0	1.11566	0	4.16475	3.01399	4.07472	10.6323	11.1031	3.16425	4.19645	0	3.82338	0	4.40391	5.84276	11.4036	4.57641	15.7904	4.02579	3.49068	3.2618	2.57028	3.23187	10.1264	8.21289	8.59571	5.65942	0	0	2.41578	0	5.72864	5.39599	6.61956	12.556	6.9784	4.36908	9.82183	4.30796	0	9.66157	8.95637	7.69576	6.91978	8.42348	9.18974	9.54881	4.42658	3.08361
Sig_kmer0078	0	3.71887	0	3.40752	4.52099	3.70429	4.25291	14.672	3.61628	5.72243	0	2.67636	0	3.52313	7.66863	12.9765	5.6325	12.6323	2.81805	1.16356	0.815449	5.99733	1.93912	7.59478	10.1683	7.03285	12.4507	0	0	1.07368	0	6.11055	6.55227	3.89386	6.97554	5.87655	2.18454	8.54072	6.26613	0	9.33951	9.98979	7.34596	8.14092	5.05409	8.42393	7.16161	3.68881	2.69816
Sig_kmer0079	0	2.60321	0	3.40752	3.76749	5.186	6.37937	13.0858	4.06832	4.95944	0	3.82338	0	4.8443	13.1462	18.0884	2.81625	6.31616	2.0129	1.93926	1.6309	8.56761	4.8478	8.67975	8.60398	8.59571	9.05507	0	0	0.53684	1.55106	7.25628	7.32312	3.89386	11.1609	6.24383	8.30125	5.55147	2.74143	0	9.01746	7.92294	8.74519	8.54797	7.58113	9.18974	6.76374	4.79546	3.85452
Sig_kmer0080	0	4.09076	0	4.16475	3.01399	4.44515	7.44259	15.8616	7.6846	4.19645	0	4.58805	0	3.08273	17.8935	17.302	1.40813	7.66962	3.22063	5.04209	2.85407	10.2811	5.81736	6.14815	9.38616	7.42357	13.2053	0	0	2.95262	3.48989	10.3116	3.08342	5.06201	14.9974	8.81482	10.9227	6.40554	2.74143	0	8.05131	11.0232	8.74519	7.32683	9.687	14.5504	7.95734	4.79546	2.69816
Sig_kmer0081	0	4.09076	0	3.02891	2.26049	5.92686	7.44259	9.12042	2.71221	2.28897	0	3.0587	0	4.8443	10.2248	13.7629	4.57641	10.8277	3.22063	4.26638	2.85407	4.71219	4.20143	10.488	9.38616	4.68857	9.05507	0	0	1.87894	0	9.92965	1.54171	1.94693	5.92921	7.71297	2.62145	4.6974	3.91633	0	6.11899	11.0232	6.64634	8.95501	8.84465	8.80683	5.57014	5.16434	4.23997
Sig_kmer0082	4.83102	13.3879	3.92655	14.0087	7.53498	10.372	15.2396	20.2235	13.109	12.2079	0	10.3231	3.31657	11.8905	20.0845	20.4478	17.2495	21.6554	4.42837	9.69632	8.15449	18.4204	10.0188	22.7843	16.8169	15.2379	18.8647	3.70343	0	6.97892	7.36755	20.6231	14.2608	9.34526	17.0901	14.6914	3.93217	14.5192	5.87449	5.49496	14.8144	18.9462	12.5931	16.2818	16.0046	16.4649	15.5168	10.6976	3.46906
Sig_kmer0083	0	8.92529	0	9.08672	7.15823	10.372	7.44259	13.4824	7.6846	8.7744	4.68097	11.0878	0	9.2482	11.6855	10.6171	8.80079	19.3996	3.22063	3.49068	6.52359	9.85276	7.43329	15.9129	14.4703	21.4893	12.4507	0	0	5.3684	5.04095	17.9497	0	10.9028	13.6023	15.4259	3.93217	14.9463	9.00756	0	11.2718	12.7456	14.3421	16.2818	17.6893	15.6991	12.3339	8.11539	9.25084
Sig_kmer0084	0	4.09076	0	2.65029	4.14424	4.81557	9.92346	13.0858	5.87646	6.10393	0	3.82338	0	1.76156	14.9721	15.3358	7.39266	9.92539	3.62321	6.98135	4.89269	3.42705	3.87824	6.14815	13.6881	7.03285	10.187	0	0	2.6842	0	5.34673	5.78141	5.06201	10.8121	8.44753	5.6798	9.39479	2.74143	0	5.47489	10.3343	7.34596	10.5832	8.42348	9.57264	6.36588	4.79546	6.55268
Sig_kmer0085	0	9.29718	0	9.84394	8.28848	11.8537	7.797	13.0858	8.13663	11.0634	5.76119	12.2348	0	10.5694	10.59	11.7968	10.5609	19.8508	4.42837	4.65423	6.93132	9.85276	6.78692	18.8061	12.1238	17.9728	13.2053	0	0	5.09998	5.42872	18.3317	0	10.124	12.556	16.8951	6.11671	15.3733	7.83266	0	13.2041	13.779	17.4904	17.0959	20.6375	16.8479	14.7211	7.74651	10.0217
Sig_kmer0086	0	2.9751	0	3.40752	3.76749	5.186	6.37937	13.4824	4.06832	4.57795	0	3.82338	0	4.8443	13.1462	17.6952	2.46422	6.76731	2.0129	1.93926	1.6309	8.99599	4.8478	7.59478	8.21289	8.205	9.43236	0	0	0.80526	1.55106	6.87437	7.70855	3.89386	10.8121	6.61111	7.42743	5.55147	2.3498	0	9.01746	7.92294	8.04557	8.14092	8.42348	9.18974	6.36588	4.42658	4.23997
Sig_kmer0087	0	13.016	0	9.84394	12.4327	9.26072	10.6323	12.6893	7.6846	10.6819	0	6.1174	0	8.80781	14.6069	14.5494	8.80079	24.8135	2.41547	9.30847	8.15449	4.71219	7.43329	13.7429	12.1238	17.5821	14.7145	0	0	4.56314	6.97978	21.005	14.6462	8.95587	21.2754	16.1605	9.61197	11.1029	13.3155	0	18.679	17.5683	15.0417	21.1664	16.847	15.6991	11.5382	9.59091	12.3345
Sig_kmer0088	0	2.60321	0	3.40752	6.40473	4.81557	5.67055	13.8789	3.61628	4.19645	3.24067	3.82338	0	3.96352	15.3373	12.9765	6.6886	11.73	0	10.472	3.2618	3.85543	4.8478	10.1264	5.47526	9.37714	12.828	0	2.30154	1.07368	0	8.78392	6.55227	6.23017	5.23166	7.34568	6.55362	6.83258	3.91633	0	8.69541	7.92294	16.7908	7.73387	8.42348	8.04102	5.17227	5.16434	3.85452
Sig_kmer0089	0	4.09076	0	4.54336	7.15823	4.07472	8.50582	6.74118	7.6846	1.90748	0	4.20571	0	4.8443	7.66863	14.1562	4.92844	11.73	5.23353	3.10282	2.03862	2.1419	2.90868	9.40306	10.1683	7.03285	7.92318	0	0	0	0	11.8392	7.70855	3.89386	9.76576	11.0185	5.24289	8.11368	1.95816	3.66331	9.66157	9.98979	7.34596	9.36206	8.84465	10.3385	5.96801	2.95105	1.54181
Sig_kmer0090	0	5.57831	0	2.27168	7.91173	4.81557	10.6323	16.6547	0.90407	6.48543	0	3.44104	0	3.52313	16.7979	15.7291	5.98454	13.9858	2.81805	4.26638	3.2618	8.99599	4.8478	10.1264	9.38616	7.42357	11.3188	0	0	1.87894	0	9.92965	8.09398	6.23017	8.02187	6.24383	3.93217	8.54072	6.26613	0	8.37336	9.98979	11.1938	10.1761	10.5293	12.253	7.95734	5.16434	4.62542
Sig_kmer0091	0	6.32208	4.28351	4.16475	4.89774	6.29729	13.822	10.31	5.87646	5.72243	0	5.35273	0	4.40391	9.49449	18.8749	3.16828	11.73	10.8696	7.3692	4.48497	2.57028	3.55505	9.0414	8.60398	11.3307	8.67777	0	0	1.3421	0	8.40201	3.85428	5.06201	11.8584	13.5895	6.11671	7.68665	1.56653	0	10.3057	13.779	10.1444	12.2114	12.214	10.7214	11.5382	4.05769	3.08361
Sig_kmer0092	0	5.57831	0	4.16475	4.14424	4.44515	9.56905	8.72388	4.06832	2.67047	0	3.82338	0	3.52313	9.12932	14.5494	3.87235	13.9858	4.42837	6.20564	4.48497	5.14057	5.49417	8.67975	8.60398	10.1586	11.3188	0	0	0.26842	0	8.40201	5.01056	4.28324	8.37065	9.91667	3.05836	10.2489	4.69959	0	5.47489	9.30084	9.79461	10.9902	8.0023	11.1043	7.95734	5.53322	5.39632
Sig_kmer0093	6.03877	10.7847	6.42526	8.32949	6.40473	9.26072	20.9101	22.6028	12.2049	6.86692	2.16045	8.41143	2.94806	6.60586	16.0676	18.8749	9.50485	21.2042	12.0774	9.30847	6.93132	8.56761	13.5738	22.4227	19.1634	21.4893	19.242	0	3.06871	6.97892	5.42872	21.3869	0	14.7967	16.3925	16.8951	7.86434	14.0922	10.5741	6.22763	12.56	17.2238	12.5931	25.6439	12.6352	14.1675	9.15095	9.22203	5.78177
Sig_kmer0094	0	5.57831	0	5.30059	2.63724	5.186	11.3411	6.74118	3.16425	3.43346	0	3.0587	0	5.72508	12.781	16.1223	3.16828	13.9858	5.63611	3.49068	2.85407	3.42705	6.14054	12.2963	9.38616	7.42357	10.9415	0	0	1.07368	0	8.0201	6.55227	3.50447	11.5096	12.4877	3.93217	7.68665	1.1749	0	7.08515	9.30084	8.74519	10.5832	10.1082	6.8923	10.3445	5.53322	4.23997
Sig_kmer0095	0	4.09076	0	1.89307	3.76749	4.07472	9.21464	12.2927	4.06832	4.19645	0	4.20571	0	4.40391	7.66863	13.3697	4.22438	14.8881	6.44127	2.71497	4.07724	4.28381	3.23187	9.40306	7.43071	11.7214	7.1686	0	0	2.14736	0	5.34673	6.55227	5.06201	8.37065	6.9784	4.36908	12.384	3.5247	0	6.44104	9.98979	7.69576	6.91978	8.42348	7.65811	7.55948	4.05769	5.78177
Sig_kmer0096	0	2.23132	0	5.6792	4.14424	4.07472	7.08818	7.13772	6.78053	4.57795	0	3.82338	0	4.40391	8.0338	8.65098	4.22438	17.1439	4.02579	3.10282	6.52359	4.28381	5.49417	8.67975	6.25744	8.98642	5.65942	0	0	1.87894	0	9.92965	3.46885	5.06201	12.556	12.1204	2.18454	6.83258	9.79082	0	8.05131	7.23399	14.3421	8.95501	8.84465	9.18974	7.95734	2.95105	4.23997
Sig_kmer0097	0	4.46265	6.78222	11.3584	5.27449	10.0016	12.4043	7.53426	14.4651	5.34094	0	4.20571	0	6.60586	8.39897	17.302	9.85688	15.3392	9.6619	1.93926	2.03862	0.428381	10.342	8.67975	15.2525	16.41	7.92318	0	0	3.75788	3.87766	6.87437	11.1774	8.1771	11.1609	20.5679	2.62145	5.55147	4.69959	8.79194	6.44104	12.0566	6.64634	8.95501	7.15996	10.3385	8.35521	2.21329	9.63629
Sig_kmer0098	0	4.46265	0	4.16475	3.01399	5.186	15.2396	15.4651	4.52035	7.24842	0	3.82338	0	3.08273	18.6238	18.0884	6.33657	9.47424	3.62321	7.75706	4.48497	5.56895	3.23187	7.59478	12.906	8.98642	15.0918	0	0	3.22104	0	8.78392	6.55227	3.50447	12.2072	6.61111	6.99053	10.2489	2.74143	0	3.54257	8.95637	6.99615	7.32683	9.26583	11.1043	5.17227	5.53322	6.55268
Sig_kmer0099	0	10.041	0	7.95088	8.28848	9.26072	12.7587	13.0858	11.7529	8.7744	0	12.6171	0	11.4502	13.8766	9.83066	9.15282	30.6785	3.22063	3.87853	8.15449	7.28247	8.07966	26.0392	15.6436	17.5821	10.187	0	0	4.29472	5.04095	21.3869	0	10.124	25.4607	15.0586	3.49526	14.0922	7.04939	0	11.9159	16.8793	17.4904	18.7241	12.214	13.7846	10.3445	6.63986	7.32358
Sig_kmer0100	0	5.57831	0	4.16475	3.39074	2.593	10.9867	9.12042	4.06832	1.52598	0	2.67636	3.68508	3.08273	9.49449	15.7291	4.22438	12.6323	2.41547	2.71497	8.56221	4.28381	5.49417	7.95643	8.60398	6.64214	10.5642	0	0	1.3421	0	4.201	11.9483	5.4514	6.62677	8.44753	3.49526	10.2489	0.391633	0	7.4072	6.54504	5.94673	4.88455	8.42348	8.42393	4.77441	4.79546	1.15635
Sig_kmer0101	0	2.60321	0	2.65029	6.02799	8.14943	11.3411	10.31	7.6846	4.57795	3.96082	18.7345	0	2.20195	14.9721	13.3697	6.6886	9.02308	6.44127	5.04209	3.2618	7.71085	5.17098	5.42484	8.60398	12.5029	12.4507	4.52641	0	1.3421	4.26542	11.8392	7.70855	10.9028	14.2999	22.7716	6.99053	7.25961	3.5247	0	9.01746	6.20056	8.04557	7.73387	7.58113	15.3162	9.15095	2.58217	2.31271
Sig_kmer0102	0	2.60321	0	2.27168	5.27449	5.55643	12.4043	9.12042	5.87646	4.19645	0	6.1174	0	2.20195	14.9721	14.1562	2.81625	9.02308	5.23353	5.81779	3.66952	6.85409	4.8478	8.67975	10.5594	9.76785	11.6961	6.58387	0	1.07368	4.65319	12.9849	4.62513	5.4514	14.6486	10.6512	6.55362	8.11368	2.3498	0	9.01746	7.57846	12.5931	7.32683	7.15996	14.9333	10.7424	2.58217	2.69816
Sig_kmer0103	0	4.09076	0	5.30059	7.15823	6.29729	9.21464	12.2927	5.42442	4.57795	0	4.97039	0	3.08273	11.3204	12.5832	8.09672	18.0462	5.23353	8.14491	2.85407	3.42705	5.81736	13.0196	8.60398	8.98642	10.187	0	0	4.29472	0	11.8392	4.62513	5.06201	9.06821	9.91667	3.05836	11.1029	3.5247	0	8.05131	8.26741	15.7413	15.8748	11.7929	13.7846	8.75308	4.05769	9.25084
Sig_kmer0104	0	6.32208	0	2.27168	4.14424	4.44515	11.3411	13.8789	9.94477	6.10393	0	3.82338	0	1.76156	13.8766	16.1223	7.04063	12.1812	3.22063	5.04209	5.30042	4.71219	3.55505	6.87147	12.906	9.37714	9.43236	0	0	2.95262	0	7.63819	7.32312	4.28324	11.1609	12.1204	12.2334	8.96775	1.95816	0	5.47489	10.6787	8.74519	12.2114	8.84465	12.253	7.16161	5.16434	6.55268
Sig_kmer0105	6.03877	10.4128	0	9.08672	17.3305	10.0016	17.3661	14.672	10.8488	10.3004	0	15.6758	3.31657	13.6521	18.989	14.9426	13.0252	20.3019	10.4671	4.65423	11.4163	15.8501	12.6043	19.8911	19.5545	17.5821	20.3739	2.88044	6.13743	4.29472	6.59202	19.8593	8.86483	12.8497	19.8803	17.6296	10.4858	11.1029	8.61592	0	15.7806	16.8793	9.4448	22.3875	19.374	20.294	17.5062	5.16434	12.3345
Sig_kmer0106	0	2.60321	0	3.02891	4.14424	4.81557	8.86023	4.75848	5.42442	6.86692	0	7.26442	0	2.64234	6.20794	11.4036	3.52031	9.02308	4.02579	3.87853	5.30042	9.85276	3.55505	9.76471	10.9505	10.1586	4.90483	0	0	3.75788	3.87766	8.40201	0	6.23017	12.2072	16.5278	8.73816	9.39479	3.91633	0	6.11899	9.30084	10.1444	8.95501	5.89643	5.36068	8.75308	4.79546	8.09448
Sig_kmer0107	0	2.9751	0	10.6012	7.91173	11.8537	14.1764	16.6547	10.3968	8.3929	0	7.64675	3.68508	12.3309	16.0676	19.2681	5.98454	20.3019	6.03869	2.71497	1.6309	7.28247	9.04922	12.658	10.5594	12.8936	9.43236	3.70343	1.91795	3.22104	0	13.3668	10.4065	4.67263	13.6023	13.5895	3.05836	11.1029	9.39919	0	9.33951	15.8459	12.9429	13.8396	11.7929	12.253	13.5275	15.1241	6.93813
Sig_kmer0108	0	3.71887	0	3.02891	3.39074	5.55643	14.1764	12.6893	5.42442	7.24842	1.4403	3.0587	0	4.8443	12.4159	15.3358	6.33657	10.3765	3.62321	7.75706	4.89269	4.28381	7.1101	7.23312	14.4703	10.1586	11.6961	0	0	2.95262	0	11.4573	3.08342	4.28324	12.556	11.3858	6.55362	10.6759	1.95816	0	3.86463	11.0232	5.94673	7.73387	8.42348	9.18974	5.57014	5.53322	6.55268
Sig_kmer0109	0	3.71887	0	1.51445	5.27449	2.96343	9.21464	14.2754	5.42442	5.72243	0	4.20571	0	3.96352	13.8766	12.9765	5.6325	15.3392	5.23353	4.65423	1.22317	7.71085	2.26231	6.50981	7.8218	10.1586	12.828	0	0	3.75788	0	8.40201	8.47941	4.67263	7.32432	10.284	2.18454	8.11368	5.87449	0	9.01746	9.98979	7.69576	10.9902	13.8987	9.57264	6.76374	4.05769	3.08361
Sig_kmer0110	0	12.6442	0	7.57226	6.78148	9.26072	12.0499	17.4478	8.58867	9.15589	0	9.94078	0	10.5694	13.8766	12.5832	9.50485	26.1669	1.20774	5.81779	11.0086	6.85409	9.6956	16.2745	16.0347	17.9728	14.7145	0	0	4.56314	5.81648	16.0402	0	11.2922	16.7413	13.2222	4.80599	14.0922	9.39919	0	16.4247	12.7456	15.7413	13.0255	8.0023	14.9333	10.3445	7.00875	11.5635
Sig_kmer0111	0	5.57831	5.71135	4.16475	5.65124	1.85214	9.56905	13.4824	4.97239	8.01141	0	4.58805	0	4.8443	17.1631	16.9087	5.6325	17.595	5.23353	1.55141	2.44635	12.423	3.87824	10.1264	10.5594	10.1586	12.0734	0	0	2.6842	0	10.3116	6.55227	6.23017	12.2072	14.3241	4.80599	8.11368	3.5247	0	9.66157	6.88951	9.4448	10.1761	11.3717	11.1043	8.35521	3.68881	3.46906
Sig_kmer0112	0	4.83453	0	5.30059	3.01399	4.81557	13.822	21.4132	4.06832	3.81496	0	3.0587	0	3.08273	13.8766	23.2004	2.11219	21.6554	4.42837	3.49068	2.85407	6.85409	10.6652	10.488	11.3416	17.5821	15.0918	0	0	2.14736	0	8.40201	8.09398	1.94693	8.71943	10.6512	4.80599	8.11368	7.44102	0	7.72925	11.3677	14.3421	11.8043	8.0023	14.9333	11.5382	0.737763	4.23997
Sig_kmer0113	0	2.23132	0	6.05781	3.01399	5.92686	9.56905	10.31	4.97239	2.28897	0	5.35273	0	4.8443	8.0338	14.1562	3.16828	13.0835	3.62321	3.49068	3.66952	5.56895	4.8478	9.0414	7.03962	7.03285	7.1686	0	0	2.14736	0	14.1307	4.2397	3.89386	9.76576	11.0185	2.18454	7.25961	3.5247	0	12.56	9.30084	9.09499	8.95501	10.1082	7.65811	4.77441	2.95105	1.92726
Sig_kmer0114	0	2.23132	0	4.16475	3.01399	4.07472	6.37937	14.672	4.52035	4.95944	0	3.82338	0	4.8443	12.781	19.2681	2.81625	8.12077	2.41547	1.93926	2.03862	9.42437	5.17098	9.0414	7.43071	8.98642	10.187	0	0	0.80526	2.32659	8.78392	9.25026	3.50447	11.5096	5.14198	8.30125	6.83258	3.13306	0	9.33951	7.57846	8.04557	8.54797	8.84465	9.95555	6.36588	4.79546	2.69816
Sig_kmer0115	0	2.23132	0	2.65029	5.27449	5.55643	11.3411	8.72388	6.32849	4.95944	0	7.26442	0	2.64234	15.7024	16.5155	2.11219	8.57193	5.63611	5.42994	2.44635	7.71085	4.20143	8.31809	9.77725	12.1121	11.3188	4.9379	0	0.80526	3.87766	14.1307	4.2397	5.4514	14.9974	8.08025	7.42743	9.82183	2.74143	0	9.33951	9.30084	11.5436	8.95501	7.58113	13.7846	9.94668	2.95105	2.69816
Sig_kmer0116	0	0	0	3.40752	3.39074	5.92686	7.797	11.4997	9.0407	4.19645	0	3.82338	0	2.64234	16.0676	14.5494	4.57641	8.57193	4.02579	5.04209	2.85407	9.85276	4.8478	7.23312	9.77725	6.64214	11.6961	0	0	1.3421	5.04095	11.4573	5.01056	5.06201	10.1145	9.1821	10.0489	3.84332	3.13306	0	5.79694	6.88951	7.34596	8.95501	8.84465	9.57264	9.15095	4.05769	2.69816
Sig_kmer0117	0	11.9004	3.21263	9.46533	7.91173	12.5946	10.9867	12.2927	8.13663	7.62991	3.60075	8.02909	4.4221	6.16547	17.5283	15.7291	8.09672	22.1065	7.649	6.20564	5.30042	15.4217	10.342	17.7211	11.7327	17.9728	11.3188	0	0	4.29472	3.87766	15.2764	4.2397	10.5134	14.9974	14.3241	5.6798	15.8003	5.09123	2.93065	13.2041	13.4345	10.4942	15.8748	19.374	17.2308	14.7211	9.59091	8.47994
Sig_kmer0118	0	2.60321	0	3.78613	3.39074	5.186	4.96173	13.8789	5.42442	4.57795	0	3.82338	0	4.40391	13.5114	16.1223	3.16828	6.76731	2.0129	1.93926	1.22317	5.99733	5.17098	9.0414	8.60398	8.205	9.80966	0	0	0.53684	1.93883	6.87437	6.55227	3.50447	11.1609	6.24383	7.42743	2.98925	3.5247	0	9.33951	7.23399	8.39538	8.14092	7.15996	9.18974	6.76374	5.53322	4.62542
Sig_kmer0119	0	3.34698	0	3.40752	1.507	5.55643	8.50582	6.74118	3.16425	2.67047	0	1.14701	0	2.64234	6.20794	14.5494	5.6325	13.5346	3.22063	5.04209	2.85407	3.42705	3.87824	9.0414	7.03962	11.3307	8.30048	0	0	0.80526	0	6.11055	2.31257	1.94693	5.23166	8.44753	4.36908	7.25961	5.48286	0	6.44104	7.23399	6.29653	6.51274	10.5293	4.59487	9.54881	6.27098	2.69816
Sig_kmer0120	0	4.09076	0	1.13584	4.52099	2.96343	8.86023	15.4651	4.97239	4.57795	0	2.67636	0	4.8443	14.2417	12.5832	4.92844	14.8881	4.42837	2.71497	0.815449	9.42437	3.23187	5.06319	7.03962	12.1121	11.3188	0	0	3.48946	0	9.16583	7.70855	4.28324	8.02187	10.284	1.74763	8.54072	5.09123	0	9.01746	12.4011	8.39538	12.2114	12.6352	10.7214	8.35521	4.42658	3.46906
Sig_kmer0121	0	2.60321	0	5.6792	3.01399	5.92686	10.2779	11.8962	5.42442	2.67047	0	5.35273	0	4.40391	8.76415	13.7629	3.16828	12.6323	3.22063	3.10282	3.66952	6.42571	4.8478	8.67975	9.38616	6.64214	8.30048	0	0	1.3421	0	13.7487	3.85428	3.50447	11.5096	11.0185	2.62145	7.68665	3.13306	0	13.2041	10.6787	8.74519	8.54797	10.9505	6.8923	5.17227	3.31993	2.31271
Sig_kmer0122	4.42843	4.09076	4.28351	8.7081	6.02799	4.07472	12.4043	17.0512	2.71221	8.01141	0	15.2935	0	7.48664	11.6855	15.7291	9.15282	16.2415	6.44127	10.8599	3.2618	9.85276	11.6347	13.0196	11.3416	19.5357	13.2053	0	4.98666	2.41578	1.93883	5.72864	9.63569	3.89386	11.1609	16.5278	5.24289	6.83258	8.61592	0	8.37336	14.468	13.6425	9.7691	9.687	12.6359	4.77441	8.11539	3.46906
Sig_kmer0123	0	6.32208	0	7.19365	3.01399	8.14943	8.50582	11.8962	2.26018	3.43346	0	2.67636	0	2.64234	9.85967	12.9765	4.57641	16.2415	9.25932	5.42994	5.70814	4.71219	2.90868	9.76471	10.1683	10.5493	8.30048	0	0	1.3421	0	7.25628	3.85428	5.4514	6.97554	12.4877	3.05836	8.11368	7.04939	0	6.7631	9.64532	6.99615	11.8043	10.9505	10.3385	7.55948	4.79546	7.32358
Sig_kmer0124	0	4.46265	0	4.54336	3.01399	3.70429	8.15141	14.672	2.71221	3.81496	0	5.73507	0	4.8443	10.2248	14.1562	3.87235	10.8277	2.41547	1.16356	3.66952	9.42437	2.26231	8.67975	9.38616	8.205	15.8464	0	0	1.87894	0	7.63819	8.86483	3.89386	11.1609	8.81482	3.05836	3.84332	5.48286	0	7.08515	8.26741	9.79461	10.1761	5.05409	11.1043	7.16161	4.42658	2.31271
Sig_kmer0125	0	4.46265	0	3.02891	5.27449	1.48172	7.44259	10.7066	3.16425	6.10393	0	4.20571	0	1.76156	7.66863	12.5832	6.33657	10.3765	5.23353	3.10282	3.2618	5.56895	5.17098	11.2113	11.3416	9.76785	11.6961	0	0	4.29472	0	7.63819	5.78141	4.67263	4.88288	8.81482	3.49526	8.96775	4.30796	0	7.08515	8.26741	8.04557	9.36206	7.58113	10.3385	6.36588	2.58217	3.46906
Sig_kmer0126	0	5.20642	0	3.40752	4.89774	1.48172	7.44259	14.2754	1.80814	4.57795	0	4.20571	0	7.04625	13.5114	12.5832	4.57641	15.7904	2.41547	3.49068	2.85407	8.56761	5.81736	9.40306	7.03962	10.94	12.0734	0	0	2.6842	0	8.78392	7.70855	5.4514	6.62677	9.54939	3.49526	8.11368	7.04939	0	9.66157	9.64532	10.1444	11.3973	8.84465	15.3162	9.94668	4.05769	2.69816
Sig_kmer0127	4.42843	1.48755	0	2.65029	4.89774	10.0016	14.8852	9.12042	3.16425	3.05196	0	3.44104	0	3.96352	13.1462	14.5494	3.87235	13.0835	3.62321	3.10282	3.66952	8.13923	4.52461	10.488	7.8218	11.7214	8.30048	0	5.37025	5.3684	0.387766	8.78392	6.16684	3.50447	11.5096	10.284	6.11671	4.27036	1.95816	0	6.44104	8.95637	15.3915	6.10569	8.42348	11.1043	11.5382	4.79546	5.78177
Sig_kmer0128	4.02585	14.5036	0	12.1156	5.65124	14.8172	10.6323	21.0166	9.0407	6.86692	0	3.82338	0	7.92703	11.6855	21.2342	8.80079	19.8508	8.05158	6.20564	11.4163	5.56895	11.9579	14.8279	16.0347	15.6286	10.9415	4.11492	3.83589	3.22104	8.53084	16.0402	5.01056	12.8497	15.3462	13.5895	11.3596	16.6544	9.79082	3.29698	13.5262	15.1569	13.2927	15.8748	12.214	19.1453	19.0976	6.27098	6.16723
Sig_kmer0129	0	10.4128	0	9.08672	7.53498	8.14943	7.797	12.2927	11.3009	10.6819	0	8.41143	0	5.72508	14.2417	13.3697	11.617	26.1669	2.0129	2.32712	5.30042	5.99733	9.04922	17.7211	14.4703	23.4428	11.6961	0	0	4.29472	3.87766	23.2965	0	7.78771	15.695	12.8549	3.49526	10.2489	12.5323	0	15.1365	14.468	17.1406	17.91	10.9505	10.7214	13.1296	6.63986	6.93813
Sig_kmer0130	5.63619	5.20642	4.64047	3.78613	4.52099	8.51986	6.37937	7.9308	9.0407	7.24842	0	4.20571	0	5.72508	17.5283	13.7629	7.04063	15.3392	2.41547	6.20564	2.85407	6.85409	11.3115	14.4662	5.47526	12.8936	14.7145	0	0	2.41578	0	11.0754	11.5628	7.78771	12.9048	11.0185	5.24289	8.11368	10.5741	3.29698	9.66157	9.64532	10.1444	15.4677	10.9505	19.5282	7.55948	4.05769	0.770903
Sig_kmer0131	0.402585	2.9751	2.85567	4.16475	1.507	2.22257	8.15141	9.9135	2.71221	8.01141	0.360075	4.58805	0	3.08273	10.59	12.19	2.46422	13.0835	2.81805	3.10282	2.03862	2.99866	4.52461	7.95643	11.7327	7.03285	8.30048	1.23448	0	1.07368	3.48989	5.72864	6.9377	3.11509	8.37065	3.67284	7.42743	6.83258	7.83266	0	4.83078	6.88951	9.09499	6.10569	10.5293	9.57264	7.16161	3.31993	2.31271
Sig_kmer0132	2.81809	4.46265	4.64047	9.84394	8.28848	9.26072	16.3028	16.2581	4.06832	5.34094	1.80037	8.02909	0	3.96352	19.3542	20.841	12.3211	14.8881	9.6619	2.32712	7.74677	9.42437	9.6956	16.2745	16.0347	16.41	14.3372	6.17238	0	5.3684	0	13.7487	8.47941	6.61956	13.2535	10.284	3.05836	11.1029	10.1825	0	19.6452	13.779	12.2433	10.9902	5.89643	16.082	5.96801	4.05769	10.4072
Sig_kmer0133	0	2.60321	0	3.78613	4.52099	4.07472	9.21464	12.6893	3.61628	3.05196	0	3.0587	0	2.64234	6.20794	13.7629	5.28047	18.4973	8.45416	5.42994	5.70814	2.57028	2.58549	7.95643	8.60398	6.64214	10.5642	0	0	1.61052	0	5.72864	5.78141	3.11509	5.58043	11.0185	2.62145	6.83258	4.69959	0	7.08515	8.26741	11.5436	6.10569	8.42348	8.80683	8.75308	3.68881	4.62542
Sig_kmer0134	0	2.60321	0	3.02891	3.76749	4.81557	9.21464	7.9308	2.71221	3.05196	0	5.35273	0	6.16547	6.93828	15.7291	3.87235	12.6323	4.42837	1.55141	4.48497	4.28381	1.93912	8.31809	8.21289	6.25143	4.90483	0	0	1.3421	0	9.54774	3.46885	3.50447	10.1145	9.54939	3.05836	7.25961	5.87449	0	7.72925	8.61189	11.1938	9.7691	9.687	11.1043	5.57014	5.53322	3.46906
Sig_kmer0135	4.83102	10.041	5.71135	7.95088	12.8095	5.55643	12.0499	19.4305	9.94477	9.53739	0	5.35273	4.4221	3.08273	21.9104	18.0884	11.265	23.46	6.44127	8.53276	8.56221	9.85276	9.37241	12.2963	16.0347	19.145	13.5826	0	1.91795	1.07368	4.26542	18.7136	4.62513	10.5134	15.3462	12.8549	13.1072	20.9248	7.44102	0	17.3908	12.4011	17.8402	14.6537	18.5317	17.2308	8.75308	4.42658	6.55268
Sig_kmer0136	0	3.71887	0	2.65029	4.89774	2.22257	10.6323	9.12042	4.97239	4.19645	0	4.20571	0	7.04625	5.84276	11.4036	5.98454	9.92539	2.81805	7.75706	4.07724	3.85543	4.8478	9.40306	7.03962	10.94	7.1686	0	0	3.22104	0	11.8392	6.16684	2.7257	8.71943	12.1204	0.873816	11.1029	2.74143	0	10.6277	11.7122	8.74519	8.54797	10.9505	10.7214	7.95734	4.79546	1.54181
Sig_kmer0137	0	12.6442	0	11.737	9.04198	3.70429	8.15141	13.8789	9.0407	7.62991	2.8806	10.7055	4.05359	8.80781	12.4159	16.1223	10.2089	26.1669	11.2722	3.87853	3.66952	7.71085	10.9883	23.8693	12.1238	19.9264	9.43236	0	0	2.41578	9.30637	23.6784	5.39599	11.6816	15.3462	20.5679	3.93217	13.2381	7.44102	0	11.2718	14.468	9.4448	16.2818	21.4799	17.9966	17.5062	9.9598	12.3345
Sig_kmer0138	0	7.06586	0	3.78613	2.63724	2.593	10.6323	8.72388	4.06832	3.81496	0	4.97039	0	3.96352	12.781	14.9426	2.46422	13.0835	2.41547	5.81779	3.66952	3.85543	1.29275	6.87147	5.47526	9.76785	10.9415	0	0	2.14736	0	8.40201	10.4065	3.89386	9.06821	8.44753	3.93217	7.68665	3.13306	0	8.69541	11.3677	6.29653	6.91978	6.73878	14.5504	9.54881	1.84441	4.62542
Sig_kmer0139	0	4.46265	0	3.78613	3.01399	5.186	10.9867	9.12042	5.87646	5.34094	0	6.88208	0	7.48664	8.76415	16.1223	2.46422	16.6927	4.42837	5.42994	2.03862	2.99866	4.52461	10.488	9.38616	9.76785	8.30048	0	0	1.87894	0	10.6935	3.46885	5.84078	9.76576	8.44753	4.36908	12.384	6.65776	0	10.3057	8.26741	11.5436	9.7691	10.5293	14.1675	8.35521	3.31993	3.46906
Sig_kmer0140	6.03877	11.1566	0	9.84394	17.3305	10.7424	17.3661	14.672	11.3009	9.53739	0	15.6758	2.94806	14.0925	18.6238	13.3697	13.0252	19.8508	8.85674	4.65423	11.0086	17.5636	11.9579	20.9761	21.1189	17.1914	18.8647	2.46895	6.52102	4.56314	6.97978	19.8593	9.63569	12.071	20.2291	17.6296	10.9227	10.6759	8.22429	0	14.8144	15.5014	9.4448	22.7946	20.6375	20.294	17.5062	4.42658	12.3345
Sig_kmer0141	0	3.34698	0	4.54336	4.14424	4.07472	11.6955	7.9308	2.71221	4.95944	0	3.82338	0	3.08273	8.0338	14.1562	3.87235	10.8277	3.22063	4.65423	2.03862	3.85543	2.58549	7.59478	5.86635	9.37714	8.30048	0	0	1.61052	0	9.54774	4.62513	4.28324	11.5096	10.6512	3.93217	8.96775	3.5247	0	9.66157	6.54504	8.39538	11.8043	10.5293	11.4872	8.35521	1.47553	3.08361
Sig_kmer0142	0	12.2723	0	7.57226	7.91173	8.51986	18.4293	13.8789	12.2049	11.0634	0	8.41143	0	10.5694	16.7979	12.5832	10.913	31.1296	3.22063	3.10282	8.96994	8.56761	8.07966	19.5294	16.0347	19.5357	11.6961	0	0	2.6842	3.87766	14.1307	0	10.5134	14.9974	13.2222	3.93217	14.9463	9.00756	0	22.2216	15.8459	10.4942	15.8748	17.6893	14.5504	12.3339	6.63986	7.70903
Sig_kmer0143	2.41551	14.1317	8.56702	7.95088	6.78148	13.3354	17.7205	15.0685	12.2049	11.0634	6.48134	2.67636	0	4.8443	13.5114	23.9868	5.28047	27.0692	10.0645	5.04209	5.30042	14.1366	12.6043	19.5294	15.2525	17.5821	11.6961	7.40685	0	4.29472	0	17.1859	15.0317	14.7967	17.4389	20.2006	16.1656	14.5192	12.9239	9.52461	16.1026	19.6351	17.4904	16.2818	19.374	16.4649	15.5168	11.4353	5.39632
Sig_kmer0144	0	1.11566	0	2.27168	5.27449	5.55643	12.0499	13.8789	3.61628	5.34094	0	6.88208	0	4.8443	10.9552	16.9087	5.98454	16.6927	4.02579	5.04209	4.89269	9.85276	4.52461	6.50981	8.99507	5.47	13.9599	0	0	2.95262	0	6.87437	9.63569	3.50447	8.02187	8.81482	2.18454	6.40554	2.74143	0	10.3057	9.30084	9.09499	9.36206	13.0564	14.9333	8.35521	2.95105	3.08361
Sig_kmer0145	0	3.34698	0	4.16475	7.15823	6.29729	13.1131	10.7066	6.78053	5.34094	0	4.58805	0	3.08273	10.2248	9.83066	5.6325	13.0835	2.0129	5.81779	4.89269	1.71352	4.8478	9.76471	9.38616	8.59571	7.54589	0	0	2.6842	0	11.0754	4.2397	2.7257	8.02187	10.284	6.11671	5.12443	7.04939	0	9.01746	7.92294	12.5931	5.2916	8.84465	4.21196	6.76374	4.42658	4.23997
Sig_kmer0146	0	4.46265	0	7.57226	7.53498	5.92686	13.822	13.4824	14.4651	8.01141	0	10.7055	0	13.6521	14.6069	22.0207	10.2089	14.4369	14.0903	4.26638	4.89269	9.85276	14.2202	16.9978	10.1683	18.7543	13.2053	0	3.06871	1.3421	6.59202	15.6583	16.5734	10.124	9.41698	16.5278	13.5441	8.54072	7.83266	7.69295	8.05131	17.5683	15.0417	14.2466	10.1082	17.2308	9.94668	7.00875	7.70903
Sig_kmer0147	0	3.34698	0	1.89307	4.89774	1.85214	9.21464	10.7066	4.97239	8.01141	0	4.20571	0	4.8443	13.8766	13.3697	5.98454	13.0835	3.62321	5.42994	1.22317	6.42571	1.61593	6.87147	7.43071	7.81428	14.3372	0	3.4523	2.95262	0	8.40201	11.5628	5.06201	6.62677	9.54939	2.18454	10.6759	5.48286	0	10.3057	11.3677	8.39538	10.9902	10.9505	8.42393	7.55948	8.85315	5.01087
Sig_kmer0148	0	13.3879	0.356959	6.81504	8.66523	10.372	8.50582	11.8962	9.0407	6.86692	0	8.02909	0	5.72508	10.9552	12.5832	8.09672	27.9716	4.02579	3.49068	6.11587	11.1379	10.0188	20.9761	9.38616	15.6286	9.43236	0	0	1.87894	4.26542	16.804	0	5.84078	18.834	12.1204	1.74763	10.2489	8.61592	0	14.1703	10.6787	11.1938	16.2818	16.4258	13.7846	10.7424	6.63986	8.09448
Sig_kmer0149	6.44136	2.9751	0	3.40752	2.26049	4.81557	10.6323	18.2408	3.16425	4.95944	0	2.67636	0	4.40391	10.59	16.9087	4.57641	13.0835	2.81805	1.93926	1.6309	7.28247	8.40285	5.7865	9.38616	8.205	14.3372	0	0	1.87894	0	6.11055	12.3337	4.28324	8.71943	9.1821	2.62145	5.12443	1.1749	0	9.01746	7.92294	7.34596	7.32683	7.58113	9.18974	8.35521	4.05769	6.16723
Sig_kmer0150	0.402585	0.743774	1.7848	0.757226	0.376749	3.33386	0.708818	0	1.35611	0	1.08022	0	0	0	5.84276	1.17968	2.81625	2.25577	1.61032	0.775706	0	0	0	0.723312	3.12872	2.735	0.377294	1.23448	1.53436	0.53684	0.387766	2.67337	4.2397	4.67263	3.83655	3.30556	0	1.28111	2.3498	0.366331	1.61026	2.41133	1.39923	1.62818	3.79057	4.59487	0	2.58217	0.770903
Sig_kmer0151	0	4.46265	0	3.40752	1.88375	5.55643	8.86023	11.8962	3.16425	9.53739	0	1.91169	0	3.52313	13.8766	16.1223	4.22438	10.8277	2.81805	3.49068	3.2618	2.99866	4.52461	5.42484	7.43071	10.94	7.1686	0	0	1.61052	3.87766	13.3668	5.78141	4.28324	5.23166	6.24383	3.05836	5.55147	4.69959	0	5.79694	8.95637	9.79461	8.95501	16.0046	8.42393	10.3445	5.53322	1.92726
Sig_kmer0152	4.83102	1.85944	0	1.13584	2.63724	4.81557	9.56905	17.8443	3.61628	5.34094	0	3.44104	0	5.72508	12.0507	16.5155	4.22438	12.1812	3.22063	1.93926	1.22317	8.56761	8.40285	7.59478	7.43071	13.675	15.0918	0	0	2.41578	0	6.49246	11.9483	4.67263	9.41698	8.81482	7.86434	6.40554	1.1749	0	10.6277	7.57846	10.844	6.51274	8.0023	9.18974	8.35521	5.16434	6.16723
Sig_kmer0153	0	9.29718	0	9.46533	9.41873	8.14943	12.0499	14.2754	11.7529	7.62991	0	9.1761	0	11.0098	13.1462	11.7968	9.50485	27.9716	3.62321	5.04209	8.56221	6.85409	10.0188	22.7843	13.6881	21.0986	13.9599	0	0	3.48946	5.42872	16.804	0	7.39833	23.0193	19.8333	3.05836	14.9463	6.26613	0	9.33951	17.5683	12.5931	22.7946	12.214	17.9966	11.1403	5.16434	8.86539
Sig_kmer0154	0	3.34698	0	3.40752	2.63724	4.81557	8.15141	10.7066	3.61628	3.81496	3.60075	4.58805	0	3.08273	9.85967	14.5494	6.33657	13.9858	2.41547	2.71497	1.6309	6.85409	1.93912	9.40306	8.60398	5.47	12.4507	0	0	0.80526	0	5.72864	8.09398	1.94693	9.41698	7.71297	8.73816	6.83258	4.30796	0	9.01746	8.26741	8.39538	8.54797	8.84465	13.4017	9.15095	4.42658	2.69816
Sig_kmer0155	0	3.71887	4.28351	1.89307	0.376749	8.14943	7.08818	10.31	1.80814	2.28897	0	2.29403	0	9.68859	9.49449	12.19	2.11219	14.4369	2.0129	3.10282	4.07724	3.42705	3.55505	9.76471	8.99507	9.37714	10.5642	2.05746	0	0.53684	0	7.63819	2.69799	2.33631	6.97554	8.08025	4.36908	6.40554	5.09123	0	5.79694	9.64532	7.69576	9.36206	10.5293	7.65811	5.17227	4.42658	4.62542
Sig_kmer0156	0	6.32208	0	1.13584	3.39074	0	9.21464	9.12042	4.06832	4.19645	0	3.0587	0	5.72508	12.0507	16.5155	4.57641	11.73	2.41547	5.81779	4.48497	8.13923	2.26231	9.0414	2.73763	7.81428	6.41401	0	0	0.53684	0	10.3116	0	6.61956	9.76576	10.6512	3.49526	5.12443	2.3498	0	4.83078	6.54504	6.99615	10.1761	8.0023	10.7214	8.75308	2.58217	0
Sig_kmer0157	0	3.71887	0	1.51445	4.89774	2.96343	8.86023	15.0685	5.87646	4.95944	0	3.82338	0	3.96352	13.5114	13.3697	5.6325	15.3392	4.83095	4.26638	1.22317	8.56761	2.58549	5.7865	7.8218	10.5493	12.0734	0	0	3.75788	0	8.40201	8.47941	5.06201	6.97554	10.284	1.74763	8.54072	5.87449	0	8.69541	10.6787	7.34596	12.2114	13.4776	9.95555	7.16161	4.05769	3.08361
Sig_kmer0158	0	2.23132	0	4.92197	4.14424	4.81557	7.08818	7.13772	4.52035	4.95944	0	4.20571	0	6.60586	9.49449	14.1562	3.52031	13.0835	3.62321	5.42994	3.66952	4.71219	3.87824	12.2963	9.77725	6.25143	8.67777	0	0	1.3421	0	15.6583	3.08342	4.67263	7.32432	8.44753	4.80599	5.12443	4.30796	0	8.37336	11.3677	7.69576	10.9902	12.6352	9.18974	5.57014	4.05769	3.08361
Sig_kmer0159	0	7.06586	0	2.65029	2.63724	2.593	8.50582	11.8962	3.16425	4.19645	0	2.67636	0	4.40391	9.85967	14.5494	2.46422	13.0835	5.23353	1.93926	1.22317	2.99866	3.55505	9.40306	8.60398	5.07928	6.7913	0	0	1.61052	0	11.0754	6.55227	3.11509	10.1145	8.81482	4.80599	14.0922	3.13306	0	11.9159	10.3343	7.34596	10.5832	5.47526	10.7214	10.3445	4.05769	4.62542
Sig_kmer0160	0	3.34698	0	2.27168	4.89774	4.44515	13.1131	8.72388	4.52035	2.67047	0	1.52935	0	3.08273	8.76415	11.0103	4.92844	13.5346	4.42837	2.71497	1.22317	3.85543	4.52461	10.1264	10.1683	5.07928	8.30048	0	0	1.61052	0	12.2211	3.08342	2.33631	10.1145	12.4877	4.36908	5.55147	5.48286	0	8.05131	8.26741	5.59692	9.7691	8.84465	7.27521	7.55948	5.53322	4.62542
Sig_kmer0161	0	2.9751	0	2.27168	2.63724	4.81557	7.44259	7.13772	4.97239	2.67047	0	2.29403	0	4.40391	10.59	15.3358	4.22438	11.2789	3.22063	3.49068	2.85407	3.42705	2.58549	9.76471	11.3416	3.12571	10.187	0	0	1.87894	0	10.3116	1.54171	1.94693	4.88288	6.9784	3.49526	5.55147	3.91633	0	6.7631	9.98979	7.69576	9.36206	9.26583	5.74359	7.16161	5.53322	3.46906
Sig_kmer0162	0	3.71887	4.28351	3.02891	4.52099	6.29729	13.4675	8.32734	7.23256	2.28897	0	3.0587	0	3.52313	13.5114	10.2239	5.6325	10.8277	5.63611	2.32712	2.44635	4.71219	6.46373	11.2113	7.03962	5.86071	9.05507	1.64597	0	2.14736	6.97978	13.3668	7.70855	8.1771	11.5096	10.284	16.6025	6.40554	3.5247	4.02964	8.69541	8.26741	7.34596	10.5832	5.89643	10.3385	7.55948	5.53322	6.93813
Sig_kmer0163	0	5.57831	0	4.92197	4.14424	7.03815	6.37937	15.0685	4.97239	3.81496	0	3.0587	0	3.08273	10.59	17.302	4.57641	9.02308	3.22063	5.42994	4.48497	8.13923	2.58549	10.1264	12.5149	8.205	12.4507	0	0	2.95262	0	11.4573	6.9377	3.89386	10.1145	9.54939	3.05836	12.8111	5.87449	0	12.56	7.92294	10.4942	6.91978	9.687	12.6359	7.95734	4.79546	3.08361
Sig_kmer0164	0	2.23132	6.0683	9.84394	5.65124	10.372	13.822	7.53426	9.49274	3.81496	0	3.44104	4.05359	4.40391	5.84276	12.19	11.265	18.4973	8.85674	2.71497	2.44635	3.85543	10.9883	7.95643	17.599	16.0193	10.187	0	6.52102	4.0263	3.48989	6.87437	13.49	8.1771	14.6486	20.5679	3.93217	4.6974	2.74143	8.42561	5.79694	9.64532	6.99615	8.54797	8.0023	10.3385	7.55948	3.68881	10.7926
Sig_kmer0165	0	4.09076	0	3.40752	3.01399	3.70429	5.67055	17.0512	8.58867	3.43346	0	4.97039	0	2.64234	18.2586	16.1223	2.81625	8.57193	4.83095	4.26638	3.2618	11.5663	6.46373	4.33987	10.5594	6.25143	13.2053	0	0	2.95262	4.26542	9.16583	5.01056	5.06201	15.3462	7.71297	10.0489	4.6974	3.91633	0	5.79694	8.95637	8.39538	8.14092	11.3717	16.082	7.95734	5.53322	3.46906
Sig_kmer0166	0	4.83453	0	3.78613	2.26049	7.03815	12.4043	8.72388	2.26018	3.81496	0	8.79377	0	5.72508	8.39897	13.7629	7.04063	14.4369	4.83095	3.49068	3.2618	7.28247	5.81736	10.1264	7.8218	9.76785	10.9415	0	0	3.22104	0	9.16583	3.08342	3.11509	6.27799	11.3858	4.36908	6.40554	1.95816	0	7.4072	11.7122	13.2927	6.10569	7.58113	8.04102	8.35521	4.79546	3.08361
Sig_kmer0167	0	4.09076	0	5.6792	7.15823	6.29729	9.21464	11.4997	5.42442	4.19645	0	5.35273	0	3.52313	10.2248	11.0103	3.87235	18.0462	5.23353	5.42994	2.85407	3.42705	5.49417	7.95643	8.99507	8.98642	9.80966	0	0	3.75788	0	11.4573	4.62513	5.06201	9.76576	9.91667	3.05836	10.6759	3.91633	0	7.4072	8.26741	9.79461	11.8043	12.6352	8.04102	7.95734	4.79546	4.62542
Sig_kmer0168	0	2.23132	0	3.78613	4.14424	2.593	7.797	10.31	4.52035	5.34094	0	1.91169	0	6.60586	7.30346	13.3697	6.33657	11.2789	3.22063	3.49068	6.52359	3.85543	2.58549	11.9347	7.8218	7.03285	7.92318	0	0	1.87894	0	7.25628	3.85428	4.67263	11.1609	9.54939	4.80599	5.55147	9.39919	0	8.05131	10.6787	8.39538	7.73387	9.687	10.7214	7.55948	3.68881	3.85452
Sig_kmer0169	0	3.34698	0	3.78613	6.02799	2.96343	9.92346	9.12042	5.42442	4.95944	0	4.97039	0	1.76156	8.76415	12.9765	3.87235	13.9858	6.03869	3.87853	2.03862	4.28381	4.20143	10.488	5.47526	8.59571	9.05507	0	0	1.3421	0	11.8392	5.39599	5.84078	11.5096	8.44753	6.99053	8.96775	3.91633	0	8.69541	13.0901	9.4448	8.95501	9.26583	8.80683	6.76374	3.68881	5.01087
Sig_kmer0170	0	4.46265	0	6.05781	12.056	7.03815	8.15141	17.0512	6.32849	10.3004	0	2.67636	5.15911	3.52313	12.781	19.6613	5.98454	20.3019	12.8825	7.3692	2.44635	2.57028	3.87824	12.658	8.99507	7.42357	14.7145	6.99536	0	2.6842	3.48989	12.9849	11.1774	4.67263	14.9974	9.1821	3.49526	15.3733	5.48286	2.93065	10.6277	8.61189	9.4448	13.8396	8.0023	25.6547	9.54881	3.31993	6.16723
Sig_kmer0171	0	4.83453	0	2.65029	2.63724	2.22257	7.44259	5.55156	4.52035	3.05196	0	4.97039	0	2.20195	9.85967	8.65098	4.92844	11.2789	4.42837	1.55141	3.2618	4.28381	4.20143	7.95643	5.86635	9.76785	7.1686	0	0	1.87894	0	6.87437	5.39599	4.67263	7.6731	7.71297	6.99053	7.68665	3.13306	0	7.08515	9.30084	10.1444	7.32683	8.0023	9.57264	9.54881	4.42658	2.31271
Sig_kmer0172	0	1.11566	0	4.54336	3.01399	4.07472	10.9867	11.1031	3.16425	4.19645	0	3.82338	0	4.40391	6.20794	10.6171	4.57641	15.3392	4.02579	3.87853	3.66952	2.57028	3.23187	10.1264	8.21289	7.81428	6.03671	0	0	2.41578	0	5.72864	5.39599	6.61956	12.9048	6.9784	4.36908	9.39479	4.30796	0	9.98362	8.95637	7.69576	6.91978	8.42348	8.80683	9.94668	4.79546	3.08361
Sig_kmer0173	0	15.2474	0	9.84394	5.65124	10.372	15.594	17.8443	7.23256	5.72243	0	6.88208	0	7.04625	12.781	16.9087	8.09672	23.0089	4.42837	6.98135	7.33904	6.42571	8.72604	22.061	12.906	16.41	13.9599	1.64597	0	9.3947	5.04095	20.2412	0	10.124	20.5779	19.0988	6.55362	13.2381	6.65776	2.19799	14.4923	16.8793	14.6919	19.9453	13.0564	10.7214	15.119	10.6976	5.78177
Sig_kmer0174	0	2.60321	0	6.05781	8.28848	7.779	11.3411	5.55156	12.657	3.05196	0	9.94078	0	3.08273	7.66863	11.7968	3.16828	7.66962	5.63611	3.87853	3.66952	8.99599	3.23187	15.1896	8.60398	9.76785	7.54589	0	0	4.29472	3.87766	8.0201	0	8.1771	18.4852	17.6296	7.86434	10.2489	7.83266	0	7.72925	7.92294	8.74519	10.1761	8.84465	13.7846	3.18294	4.05769	6.93813
Sig_kmer0175	0	3.34698	0	2.65029	4.89774	5.186	9.21464	9.51696	4.52035	6.86692	0	3.44104	0	3.08273	8.76415	15.3358	4.92844	14.8881	2.81805	4.65423	4.48497	4.28381	2.90868	10.1264	8.99507	8.59571	8.30048	0	0	2.41578	0	9.16583	2.69799	5.84078	6.27799	9.91667	6.55362	10.2489	3.91633	0	7.4072	8.26741	13.2927	6.51274	10.1082	8.80683	5.96801	3.31993	3.85452
Sig_kmer0176	0	3.71887	0	4.92197	9.41873	6.66772	7.08818	13.0858	5.42442	4.19645	0	1.52935	0	0.880781	11.3204	19.2681	5.6325	16.2415	5.63611	3.87853	2.85407	9.42437	3.55505	7.23312	8.60398	5.07928	12.828	0	0	1.87894	0	11.0754	10.792	10.124	6.27799	8.08025	5.24289	8.96775	5.09123	0	9.33951	6.54504	5.94673	16.6889	10.1082	14.5504	6.36588	4.42658	6.16723
Sig_kmer0177	0	4.09076	0	7.57226	7.91173	6.29729	13.4675	14.672	13.5611	8.01141	0	10.7055	0	13.6521	14.2417	21.6275	10.2089	13.0835	15.298	4.26638	4.89269	10.2811	14.8666	18.4445	10.9505	16.8007	12.0734	0	4.60307	1.3421	6.97978	16.804	17.3442	10.9028	9.76576	15.7932	12.6703	7.68665	8.22429	6.59396	7.72925	18.9462	14.6919	13.0255	11.3717	16.8479	10.7424	7.37763	7.70903
Sig_kmer0178	0	3.34698	0	3.40752	4.52099	3.33386	4.25291	14.672	3.61628	5.72243	0	2.67636	0	3.08273	7.66863	13.7629	5.28047	12.6323	2.81805	1.16356	0.815449	5.56895	1.61593	7.95643	10.1683	7.03285	12.0734	0	0	1.07368	0	6.11055	6.55227	4.28324	7.32432	5.87655	2.18454	7.25961	6.26613	0	9.01746	9.64532	7.34596	8.14092	5.05409	8.42393	7.16161	3.31993	2.69816
Sig_kmer0179	0	2.9751	0	3.40752	3.76749	5.186	6.37937	13.0858	4.06832	4.95944	0	3.82338	0	4.8443	12.781	17.302	2.81625	6.76731	2.0129	1.93926	1.6309	8.99599	4.8478	8.67975	8.21289	8.59571	9.05507	0	0	0.53684	1.55106	6.87437	7.70855	3.89386	11.1609	6.61111	8.30125	5.55147	2.3498	0	9.01746	7.92294	8.74519	8.14092	7.58113	9.18974	6.76374	4.79546	4.23997
Sig_kmer0180	0	4.09076	0	4.16475	3.01399	4.44515	7.44259	16.6547	7.6846	4.19645	0	4.58805	0	3.08273	18.2586	16.9087	1.40813	7.66962	3.22063	5.04209	2.85407	9.85276	5.81736	6.50981	9.77725	7.42357	13.2053	0	0	3.22104	3.48989	10.3116	3.08342	5.06201	14.2999	8.81482	11.7965	6.40554	2.74143	0	8.05131	11.0232	9.4448	7.73387	9.687	15.3162	7.95734	4.79546	2.69816
Sig_kmer0181	0	4.09076	0	2.65029	2.26049	5.92686	7.44259	8.72388	2.71221	2.28897	0	3.0587	0	4.8443	10.2248	13.7629	4.57641	11.2789	3.22063	4.26638	2.85407	4.71219	3.55505	10.1264	9.38616	4.68857	8.67777	0	0	1.87894	0	9.54774	1.54171	1.94693	5.58043	7.71297	2.18454	4.6974	3.91633	0	6.11899	10.6787	6.99615	8.95501	8.84465	8.42393	5.57014	5.16434	4.62542
Sig_kmer0182	0	4.46265	0	1.89307	4.14424	4.81557	9.21464	12.6893	4.52035	3.43346	0	3.44104	0	5.72508	8.39897	12.9765	4.92844	14.4369	5.63611	2.71497	4.07724	3.85543	3.87824	10.488	7.8218	10.5493	8.30048	0	0	2.6842	0	6.49246	6.16684	5.4514	8.71943	9.91667	5.24289	11.957	4.69959	0	6.11899	8.26741	8.74519	6.51274	9.687	7.27521	10.7424	4.79546	5.39632
Sig_kmer0183	0	10.4128	0	7.95088	12.4327	2.593	9.56905	10.7066	12.657	8.3929	0	6.49974	0	8.80781	14.2417	13.7629	16.1934	20.7531	8.45416	3.10282	5.70814	5.56895	6.78692	18.8061	15.6436	15.2379	9.43236	0	0	4.0263	3.87766	22.9146	3.85428	10.124	14.9974	17.9969	5.6798	14.0922	7.44102	1.83165	17.0688	10.6787	13.9923	18.3171	17.6893	12.6359	13.9254	6.27098	7.70903
Sig_kmer0184	0	3.71887	0	3.78613	4.89774	5.92686	8.15141	15.0685	2.71221	2.67047	0	4.97039	0	3.52313	14.6069	14.9426	4.22438	13.0835	2.41547	3.49068	2.85407	4.28381	2.90868	9.76471	8.60398	10.5493	18.8647	0	0	2.14736	0	9.54774	9.63569	1.94693	9.41698	4.40741	1.74763	8.11368	3.91633	0	6.11899	9.64532	11.8935	6.51274	8.84465	14.9333	11.1403	2.95105	3.08361
Sig_kmer0185	0	4.46265	0	2.65029	4.14424	4.81557	9.92346	13.0858	6.32849	6.48543	0	3.82338	0	1.76156	14.6069	14.9426	7.39266	9.92539	3.62321	6.98135	4.89269	3.42705	3.87824	6.14815	13.6881	7.42357	9.80966	0	0	2.6842	0	5.72864	5.78141	4.67263	10.1145	8.81482	6.11671	9.39479	2.74143	0	5.15284	10.3343	7.34596	10.5832	8.84465	9.57264	6.36588	4.79546	6.55268
Sig_kmer0186	0	8.5534	0	10.2226	8.28848	11.8537	8.15141	13.0858	8.13663	11.0634	5.76119	12.6171	0	10.5694	10.9552	11.7968	10.5609	20.3019	4.42837	4.26638	7.33904	9.85276	6.78692	18.4445	12.1238	18.3636	12.828	0	0	5.3684	5.42872	17.9497	0	10.124	12.9048	16.8951	5.6798	15.8003	7.83266	0	13.2041	13.4345	16.7908	17.0959	21.0587	16.8479	14.3232	7.74651	10.0217
Sig_kmer0187	0	2.60321	0	4.92197	7.53498	4.44515	8.15141	7.9308	4.52035	4.19645	0	1.91169	0	3.96352	8.76415	13.3697	4.92844	13.9858	4.83095	4.26638	4.07724	2.1419	4.20143	7.23312	7.03962	7.42357	6.03671	0	0	2.14736	0	9.54774	6.9377	5.06201	4.18533	8.81482	1.31072	8.96775	2.74143	0	7.72925	7.23399	7.69576	8.14092	6.31761	8.80683	5.57014	0.737763	0.770903
Sig_kmer0188	0	2.9751	0	3.40752	4.89774	5.55643	8.86023	13.0858	3.16425	1.52598	0	6.1174	0	2.64234	7.66863	11.7968	2.11219	10.8277	2.81805	3.49068	2.44635	4.71219	3.23187	8.67975	11.3416	9.37714	10.5642	0	0	1.87894	0	6.87437	5.01056	3.89386	8.37065	8.81482	5.6798	6.83258	5.87449	0	6.44104	11.3677	8.04557	10.5832	10.9505	9.57264	7.16161	3.68881	2.69816
Sig_kmer0189	0	5.57831	0	2.27168	4.89774	4.07472	18.0749	11.1031	7.6846	8.7744	3.60075	2.67636	0	3.96352	11.6855	14.1562	5.28047	18.0462	4.42837	3.10282	2.03862	6.42571	7.1101	18.0828	10.5594	17.1914	9.43236	4.9379	0	3.22104	0	12.2211	2.31257	5.06201	7.32432	9.91667	7.86434	7.25961	12.1406	0	9.98362	8.61189	12.5931	8.95501	10.1082	16.4649	9.15095	7.37763	5.39632
Sig_kmer0190	0	13.016	0	10.6012	12.4327	8.89029	10.9867	13.4824	7.6846	10.6819	0	6.1174	0	8.80781	14.6069	14.5494	9.15282	24.8135	2.41547	9.30847	8.15449	4.71219	8.07966	14.1046	11.7327	17.1914	14.7145	0	0	4.29472	6.59202	21.005	14.2608	10.124	21.2754	16.5278	10.0489	11.1029	13.7072	0	19.6452	17.2238	15.0417	21.1664	16.847	16.4649	11.5382	9.9598	11.5635
Sig_kmer0191	0	2.23132	0	4.16475	5.27449	5.92686	8.86023	6.74118	4.52035	4.19645	0	3.44104	0	3.96352	9.12932	14.9426	6.6886	9.92539	4.83095	3.10282	1.6309	2.99866	2.58549	8.31809	10.1683	7.42357	7.1686	0	0	2.41578	0	8.40201	5.01056	6.23017	9.41698	9.1821	5.6798	9.39479	3.5247	0	9.33951	8.26741	8.04557	5.2916	7.58113	9.95555	9.54881	2.21329	5.39632
Sig_kmer0192	0	4.09076	0	6.05781	3.76749	2.593	6.73377	17.0512	5.87646	5.34094	0	3.82338	0	3.08273	13.1462	23.9868	3.52031	12.1812	3.22063	1.16356	2.03862	6.42571	3.87824	6.87147	9.38616	10.5493	8.30048	0	0	1.87894	0	8.0201	5.78141	3.50447	4.88288	6.24383	3.05836	5.55147	5.09123	0	8.69541	9.30084	8.04557	11.3973	8.0023	13.4017	7.55948	4.79546	2.31271
Sig_kmer0193	0	2.60321	0	3.40752	6.02799	4.81557	5.67055	12.6893	3.61628	4.19645	3.60075	3.82338	0	3.96352	15.7024	14.5494	7.04063	11.73	0	11.2477	3.2618	3.42705	4.20143	10.1264	5.47526	9.37714	12.828	0	2.30154	1.07368	0	9.16583	6.16684	6.23017	5.23166	7.71297	6.99053	6.40554	3.91633	0	8.69541	7.92294	16.7908	7.73387	8.42348	8.42393	5.96801	5.16434	3.85452
Sig_kmer0194	0	4.09076	0	4.54336	7.15823	4.07472	8.50582	6.74118	7.6846	1.90748	0	4.20571	0	4.8443	7.66863	14.1562	4.92844	11.73	5.23353	3.10282	2.03862	2.1419	2.90868	9.40306	9.77725	6.64214	7.92318	0	0	0	0	11.0754	7.70855	3.89386	9.76576	10.6512	5.24289	8.11368	1.95816	3.66331	9.98362	9.64532	7.34596	9.36206	9.26583	10.3385	5.57014	2.95105	1.15635
Sig_kmer0195	0	1.85944	0	5.30059	6.78148	7.03815	7.44259	7.9308	4.06832	5.34094	0	4.97039	0	3.08273	8.0338	11.4036	5.6325	10.8277	4.02579	5.42994	1.22317	3.42705	3.23187	8.31809	11.3416	9.76785	9.80966	0	0	0.53684	0	6.49246	5.78141	4.28324	7.6731	9.91667	5.6798	5.12443	6.65776	0	7.72925	9.64532	7.34596	7.32683	12.6352	11.1043	13.5275	3.68881	3.08361
Sig_kmer0196	0	2.60321	0	3.02891	4.14424	4.44515	8.86023	10.31	4.52035	5.72243	0	4.58805	0	2.20195	6.93828	14.5494	4.57641	14.4369	2.0129	4.65423	5.30042	4.71219	2.58549	10.488	10.1683	8.59571	8.67777	0	0	2.14736	0	8.78392	4.2397	7.00894	8.02187	9.1821	4.80599	10.6759	3.5247	0	5.79694	9.30084	13.2927	4.88455	10.1082	8.80683	5.17227	2.58217	2.69816
Sig_kmer0197	0	4.83453	0	1.89307	4.14424	3.33386	8.15141	9.12042	4.97239	4.19645	0	4.58805	0	5.72508	10.59	13.3697	3.16828	15.3392	6.03869	4.65423	3.2618	2.99866	4.52461	12.658	6.25744	8.205	9.43236	0	0	1.07368	0	5.72864	6.16684	3.50447	8.71943	11.3858	3.93217	8.54072	5.87449	0	6.44104	7.23399	11.5436	6.10569	9.687	8.04102	4.37654	2.21329	2.69816
Sig_kmer0198	0	6.32208	3.92655	4.16475	4.89774	6.66772	13.822	10.7066	5.87646	5.72243	0	5.35273	0	4.8443	9.85967	18.0884	3.16828	11.2789	11.6748	6.98135	4.48497	2.57028	3.55505	9.40306	8.99507	11.3307	8.67777	0	0	1.3421	0	8.40201	3.85428	4.67263	11.8584	13.9568	6.11671	7.25961	1.56653	0	9.33951	14.468	10.1444	12.6184	12.214	11.1043	11.936	4.42658	3.08361
Sig_kmer0199	0	8.18152	0	1.13584	3.76749	9.63115	9.56905	12.2927	7.23256	3.43346	0	4.20571	0	0.440391	10.59	13.3697	2.81625	12.1812	3.62321	2.71497	4.48497	7.28247	3.87824	11.2113	4.30199	10.94	9.43236	6.17238	0	1.61052	0	9.92965	9.63569	3.89386	7.6731	7.71297	0.873816	9.82183	1.56653	0	6.11899	7.57846	13.9923	8.14092	10.9505	11.4872	8.75308	2.58217	0
Sig_kmer0200	0	13.016	8.21006	3.02891	4.89774	3.33386	23.7454	17.8443	8.58867	5.72243	0	3.82338	0	6.16547	11.6855	20.0546	13.0252	25.7158	8.45416	8.92061	8.96994	9.85276	9.04922	19.8911	17.9901	9.76785	13.2053	4.9379	4.98666	2.14736	1.55106	14.5126	11.1774	12.4603	16.3925	13.5895	8.30125	17.5085	13.7072	10.6236	19.9672	12.0566	11.5436	13.8396	12.214	24.1231	13.9254	8.85315	6.55268
Sig_kmer0201	0	5.20642	0	4.92197	7.15823	8.89029	13.822	10.31	4.06832	4.19645	0	8.41143	0	2.64234	11.6855	9.83066	10.5609	14.4369	9.6619	4.26638	3.2618	2.57028	8.72604	14.4662	8.21289	17.1914	7.54589	4.9379	6.90461	4.0263	0	10.6935	3.46885	6.23017	16.3925	16.5278	6.11671	8.54072	9.00756	0	9.33951	14.1235	12.2433	6.91978	10.1082	8.42393	7.16161	7.74651	12.7199
Sig_kmer0202	0	5.95019	0	4.16475	4.14424	4.07472	9.56905	9.12042	4.06832	2.28897	0	3.82338	0	3.52313	9.12932	15.7291	3.87235	14.8881	4.42837	6.20564	4.48497	5.14057	5.49417	9.0414	8.21289	8.98642	11.6961	0	0	0.26842	0	8.40201	4.62513	4.28324	8.37065	9.91667	2.62145	10.6759	4.30796	0	5.47489	9.30084	9.79461	10.9902	8.0023	11.4872	7.95734	5.53322	5.78177
Sig_kmer0203	0	2.60321	0	6.05781	6.40473	14.4467	11.6955	9.9135	6.78053	4.57795	3.60075	19.4992	4.79061	2.64234	19.3542	12.19	7.04063	9.47424	6.84385	5.42994	3.2618	8.99599	4.20143	8.31809	8.21289	12.1121	13.5826	4.9379	0	5.90524	4.26542	11.4573	11.1774	9.34526	13.6023	15.0586	11.3596	5.9785	4.30796	0	8.37336	7.23399	12.5931	7.32683	10.5293	18.7624	8.35521	1.84441	3.08361
Sig_kmer0204	0	2.9751	0	6.05781	3.76749	5.55643	6.73377	14.2754	3.16425	3.43346	0	3.82338	0	5.28469	16.4328	13.7629	5.6325	13.5346	6.44127	3.49068	5.30042	9.42437	6.46373	10.8497	10.9505	11.3307	13.5826	0	0	2.95262	0	10.6935	6.55227	5.4514	8.71943	10.6512	4.36908	8.54072	2.3498	0	9.98362	13.779	9.79461	8.95501	11.3717	13.0188	8.35521	4.05769	2.69816
Sig_kmer0205	0	7.06586	0	3.40752	2.63724	4.44515	8.50582	8.32734	4.06832	4.57795	0	4.97039	3.68508	4.8443	13.5114	15.3358	2.81625	12.1812	2.81805	4.65423	4.07724	3.42705	1.93912	7.59478	5.86635	8.59571	11.6961	0	0	2.14736	0	8.0201	10.792	3.11509	9.41698	9.1821	3.93217	8.54072	6.26613	0	9.01746	10.6787	5.94673	6.10569	6.73878	16.082	10.7424	2.21329	4.23997
Sig_kmer0206	0	15.9911	3.56959	9.08672	5.65124	12.965	19.4925	10.31	14.0131	14.1153	6.84142	3.44104	0	5.72508	11.6855	22.0207	6.33657	25.2646	4.42837	6.20564	5.30042	13.2798	11.6347	18.4445	16.4258	16.8007	13.5826	5.34939	0	5.09998	0	17.5678	17.7297	12.8497	18.4852	14.3241	16.6025	15.8003	12.1406	9.15827	14.4923	21.013	17.8402	17.503	13.8987	14.5504	13.9254	9.22203	6.16723
Sig_kmer0207	0	2.9751	0	4.92197	7.53498	3.70429	7.44259	16.2581	6.32849	3.81496	0	3.44104	0	7.48664	7.66863	14.9426	4.92844	13.5346	6.44127	5.42994	4.89269	3.42705	4.20143	6.50981	7.43071	10.1586	5.65942	0	0	3.22104	0	10.3116	4.2397	3.89386	8.37065	11.7531	3.49526	8.11368	3.91633	0	10.9498	8.95637	9.4448	5.2916	11.7929	8.42393	7.95734	2.21329	3.08361
Sig_kmer0208	0	3.71887	4.99743	6.81504	10.1722	11.4833	17.0116	13.8789	10.3968	3.81496	0	12.6171	0	1.76156	12.781	13.3697	2.81625	14.8881	9.25932	0	4.89269	10.7095	7.1101	17.7211	8.99507	24.2243	4.15024	0	0	5.63682	2.32659	9.92965	4.2397	10.5134	11.8584	15.4259	11.3596	10.6759	10.5741	2.93065	8.37336	14.1235	12.9429	10.9902	11.3717	14.9333	8.35521	5.9021	8.47994
Sig_kmer0209	6.03877	10.7847	6.42526	8.7081	6.40473	9.26072	20.2013	22.6028	11.7529	6.48543	2.16045	8.02909	2.94806	7.04625	16.7979	18.8749	9.15282	20.7531	12.0774	9.69632	6.93132	8.13923	13.2506	22.061	19.5545	21.0986	18.4874	0	3.06871	7.24734	5.42872	21.3869	0	14.7967	16.3925	16.1605	7.86434	14.5192	10.5741	6.22763	13.8482	17.5683	12.5931	25.6439	12.6352	14.1675	9.94668	9.59091	5.78177
Sig_kmer0210	0	4.46265	0	4.16475	6.40473	2.96343	9.92346	11.1031	3.16425	2.28897	0	3.0587	0	6.60586	9.49449	11.0103	3.87235	13.9858	3.22063	3.10282	3.2618	3.42705	3.87824	10.1264	8.21289	6.25143	4.90483	0	0	1.87894	0	8.78392	7.32312	5.06201	7.6731	9.54939	4.80599	10.6759	5.09123	0	9.66157	9.30084	8.04557	10.1761	9.687	10.7214	6.36588	2.21329	2.31271
Sig_kmer0211	0	8.5534	0	1.89307	4.14424	9.63115	9.56905	12.2927	7.23256	3.05196	0	4.58805	0	0.440391	11.3204	11.7968	3.87235	13.5346	3.22063	2.71497	4.48497	7.28247	3.87824	11.573	3.9109	11.3307	9.43236	6.58387	0	1.07368	0	9.92965	10.792	3.50447	8.02187	8.08025	1.31072	9.39479	1.95816	0	6.7631	7.57846	11.8935	8.95501	11.7929	11.8701	9.54881	2.58217	0
Sig_kmer0212	0	7.06586	0	6.05781	8.66523	4.44515	10.9867	7.9308	4.52035	4.57795	0	5.35273	0	2.64234	9.49449	16.1223	5.6325	16.6927	6.84385	2.32712	2.85407	8.56761	3.23187	11.9347	9.77725	10.5493	8.67777	4.11492	6.13743	0.53684	0	12.9849	6.16684	6.23017	9.06821	15.0586	4.36908	9.39479	5.48286	0	8.05131	14.1235	13.6425	9.7691	8.0023	15.3162	6.36588	3.68881	4.62542
Sig_kmer0213	0	5.57831	0	4.92197	2.63724	5.186	11.3411	7.53426	3.16425	3.43346	0	3.0587	0	5.72508	12.781	16.1223	3.16828	14.4369	5.23353	3.87853	2.85407	3.85543	6.14054	12.2963	9.77725	7.42357	11.3188	0	0	1.07368	0	7.63819	6.55227	3.50447	11.1609	13.2222	3.93217	7.68665	1.56653	0	7.4072	9.30084	8.39538	10.9902	9.687	7.27521	9.94668	5.53322	4.23997
Sig_kmer0214	0	3.34698	0	1.89307	3.76749	4.07472	8.86023	12.2927	4.06832	4.19645	0	4.20571	0	3.96352	7.30346	13.3697	4.22438	14.8881	6.44127	2.71497	4.07724	4.28381	2.90868	9.76471	7.43071	10.94	7.54589	0	0	2.14736	0	5.34673	6.9377	4.28324	9.06821	6.9784	4.36908	12.8111	3.5247	0	6.44104	9.98979	7.69576	6.51274	8.42348	7.65811	7.55948	4.05769	5.78177
Sig_kmer0215	0	5.20642	0	3.40752	3.76749	4.81557	8.86023	6.74118	4.97239	2.67047	0	3.44104	0	4.40391	7.66863	11.4036	3.52031	17.595	3.22063	5.81779	4.07724	0.856761	2.26231	10.8497	7.43071	8.59571	7.54589	0	0	1.87894	0	7.25628	4.62513	3.89386	8.02187	11.0185	1.74763	8.54072	2.74143	0	10.9498	8.95637	10.844	7.73387	9.26583	8.04102	7.55948	4.42658	3.08361
Sig_kmer0216	0	3.34698	0	3.78613	4.52099	7.779	7.08818	12.6893	5.87646	5.72243	0	4.20571	0	3.08273	10.2248	13.3697	5.98454	18.9485	4.42837	4.26638	3.66952	4.71219	6.46373	14.4662	8.60398	6.25143	10.5642	0	0	3.75788	0	11.4573	2.31257	4.28324	7.32432	11.3858	3.05836	10.2489	3.13306	0	8.69541	8.26741	10.1444	10.5832	11.3717	16.8479	8.35521	8.48427	4.23997
Sig_kmer0217	0	2.9751	0	9.84394	7.53498	10.7424	13.1131	16.2581	10.8488	8.01141	0	5.73507	4.05359	12.7713	16.4328	18.4816	13.7292	19.8508	7.24642	3.49068	2.44635	7.71085	9.37241	12.658	10.1683	11.7214	9.43236	3.29193	2.30154	4.56314	0	12.2211	10.4065	5.4514	13.6023	13.5895	3.05836	11.957	9.00756	0	8.69541	16.1904	11.1938	12.2114	13.8987	12.6359	12.3339	12.9108	11.1781
Sig_kmer0218	0	8.92529	0	4.16475	5.27449	4.07472	9.56905	6.74118	2.71221	3.81496	0	3.0587	0	6.16547	10.2248	8.25776	2.11219	11.73	3.22063	3.87853	3.66952	3.85543	2.26231	9.76471	11.7327	9.76785	6.03671	0	0	1.3421	0	10.3116	3.46885	6.23017	9.41698	9.1821	2.62145	10.6759	3.13306	0	7.72925	7.23399	7.34596	10.5832	12.214	6.12649	11.1403	4.79546	6.16723
Sig_kmer0219	0	4.46265	0	5.30059	4.14424	4.81557	14.1764	21.0166	3.61628	4.95944	0	3.0587	0	3.96352	12.0507	23.9868	2.11219	18.0462	5.23353	3.10282	2.03862	6.85409	10.6652	9.0414	10.9505	13.675	12.828	0	0	1.87894	0	6.87437	7.70855	3.11509	8.37065	9.1821	5.24289	7.68665	9.00756	0	7.08515	10.3343	13.6425	11.3973	9.26583	16.082	11.936	0.737763	4.23997
Sig_kmer0220	0	3.34698	0	3.78613	1.88375	4.81557	8.50582	8.72388	6.32849	3.81496	0	4.20571	0	5.72508	8.76415	11.7968	5.6325	14.8881	4.02579	4.65423	4.07724	4.28381	2.90868	8.31809	7.03962	6.25143	6.03671	0	0	0.26842	0	8.40201	5.01056	7.78771	5.92921	7.71297	4.36908	10.6759	4.69959	0	9.01746	11.3677	7.69576	13.4325	8.84465	5.74359	5.96801	3.31993	4.62542
Sig_kmer0221	4.42843	13.3879	0	6.43642	8.28848	16.6693	10.6323	14.672	7.6846	7.24842	0	12.9995	3.68508	11.0098	14.2417	16.9087	10.913	27.0692	3.62321	3.49068	6.93132	7.71085	10.6652	13.7429	16.4258	17.1914	12.828	7.81834	2.68513	6.44208	6.20425	22.5327	6.16684	10.5134	17.7876	14.3241	9.17507	20.4977	12.5323	4.02964	19.6452	16.8793	16.0911	18.3171	13.4776	9.18974	12.7318	7.37763	9.25084
Sig_kmer0222	0	18.5944	4.64047	10.2226	8.66523	3.70429	24.8086	20.6201	16.2733	8.01141	0	6.88208	0	4.8443	16.4328	11.0103	10.5609	22.5577	9.6619	6.20564	6.52359	7.28247	11.3115	25.6776	22.6832	19.145	16.9783	0	0	4.83156	10.0819	19.8593	11.1774	9.73464	14.2999	19.0988	2.62145	6.40554	13.7072	2.56432	13.5262	19.2906	14.6919	22.7946	14.7411	21.4427	14.3232	15.1241	11.949
Sig_kmer0223	0	3.71887	0	3.78613	4.89774	2.22257	10.2779	9.12042	4.52035	3.81496	0	3.82338	0	7.04625	7.30346	11.7968	6.33657	11.73	2.81805	6.5935	3.2618	3.42705	4.8478	10.8497	6.25744	9.76785	8.67777	0	0	2.6842	0	11.0754	5.39599	2.7257	9.41698	12.4877	0.436908	10.2489	2.74143	0	11.9159	10.6787	8.39538	8.95501	10.1082	12.253	9.54881	4.42658	1.15635
Sig_kmer0224	0	4.46265	0	4.16475	3.01399	5.186	15.594	15.4651	4.97239	6.86692	0	3.82338	0	3.08273	17.8935	18.0884	6.33657	9.47424	3.62321	7.75706	4.48497	5.56895	3.23187	7.59478	13.2971	8.98642	14.7145	0	0	3.22104	0	8.78392	6.55227	3.89386	12.556	6.61111	7.42743	10.2489	2.74143	0	3.54257	8.95637	6.64634	7.73387	9.26583	10.7214	5.17227	5.9021	6.55268
Sig_kmer0225	0	4.83453	0	1.89307	3.39074	4.81557	8.50582	11.1031	6.32849	8.01141	4.3209	1.91169	4.4221	8.80781	14.9721	18.0884	5.6325	9.92539	3.22063	9.69632	3.2618	10.7095	4.52461	8.31809	9.77725	9.76785	7.54589	0	0	1.87894	5.04095	11.0754	7.70855	1.55754	13.9511	7.71297	4.80599	8.54072	4.30796	0	5.15284	4.47818	9.79461	7.73387	8.42348	13.4017	8.75308	1.47553	5.39632
Sig_kmer0226	0	10.4128	0	7.95088	8.28848	9.26072	12.7587	12.6893	11.7529	8.7744	0	12.9995	0	11.4502	14.6069	10.2239	9.15282	29.7762	3.22063	3.87853	8.15449	7.28247	8.07966	27.4859	15.6436	17.5821	9.80966	0	0	4.29472	5.04095	21.005	0	10.124	25.4607	14.6914	3.49526	12.8111	6.65776	0	11.5939	16.5348	17.1406	19.1312	12.6352	13.4017	10.3445	6.63986	7.32358
Sig_kmer0227	4.02585	1.48755	0	4.16475	3.39074	5.186	8.50582	10.7066	3.61628	4.95944	0	4.58805	0	0.880781	7.30346	11.0103	3.52031	15.7904	4.02579	2.71497	2.85407	5.14057	3.23187	14.8279	7.03962	9.37714	7.54589	0	0	1.07368	0	8.40201	5.78141	3.50447	10.8121	6.61111	4.36908	8.96775	4.30796	0	5.47489	8.26741	5.59692	8.95501	6.73878	10.3385	4.77441	7.00875	3.46906
Sig_kmer0228	0	5.57831	0	5.30059	6.02799	5.186	9.56905	8.32734	9.49274	4.19645	0	6.88208	0	4.40391	8.0338	11.0103	7.74469	11.73	6.44127	3.49068	4.89269	3.42705	4.20143	11.9347	11.7327	12.1121	7.92318	4.11492	0	1.07368	5.81648	6.49246	4.62513	7.39833	12.9048	6.61111	3.49526	10.2489	4.30796	3.29698	9.01746	8.26741	7.34596	15.0607	9.687	13.4017	8.75308	8.85315	3.08361
Sig_kmer0229	0	5.20642	0	4.16475	2.63724	2.96343	10.6323	9.12042	4.06832	6.48543	0	2.67636	4.05359	3.52313	9.12932	15.7291	4.22438	12.1812	8.85674	3.10282	5.30042	4.28381	5.49417	7.95643	6.25744	6.64214	10.187	0	0	1.3421	0	4.96482	11.5628	5.4514	6.62677	8.44753	3.49526	9.82183	0.783266	0	7.08515	6.54504	5.59692	5.2916	8.42348	8.42393	4.77441	4.05769	1.15635
Sig_kmer0230	0	4.09076	0	3.40752	3.39074	3.70429	7.797	7.53426	3.61628	4.19645	0	6.1174	0	3.52313	7.30346	19.2681	8.09672	15.3392	3.22063	6.20564	1.6309	5.99733	4.52461	10.8497	8.21289	11.3307	6.41401	0	0	3.22104	0	9.54774	4.62513	4.67263	6.27799	10.284	5.24289	8.54072	4.69959	0	8.05131	8.61189	10.4942	10.1761	5.89643	8.42393	7.55948	4.42658	3.85452
Sig_kmer0231	0	2.60321	0	2.65029	6.02799	8.51986	11.3411	10.31	7.23256	4.19645	3.96082	19.1169	0	2.20195	15.3373	13.3697	7.04063	9.02308	6.84385	4.26638	3.2618	7.71085	5.17098	5.42484	8.99507	12.5029	12.0734	4.9379	0	1.3421	4.26542	11.4573	8.09398	10.9028	14.9974	23.1389	6.99053	7.25961	3.5247	0	9.01746	6.20056	8.04557	7.73387	7.58113	15.6991	9.54881	2.95105	2.31271
Sig_kmer0232	0	3.34698	0	7.95088	10.9257	5.186	7.08818	17.8443	3.61628	8.7744	3.96082	6.49974	5.15911	3.96352	10.9552	18.8749	5.98454	24.3623	9.25932	10.472	2.85407	0.856761	4.52461	11.2113	9.77725	9.76785	24.9014	8.22983	0	3.22104	5.81648	11.4573	12.3337	5.06201	11.1609	9.1821	5.24289	10.6759	5.87449	2.56432	7.72925	7.57846	6.64634	16.6889	7.58113	24.1231	7.55948	2.95105	3.85452
Sig_kmer0233	0	5.20642	0	2.65029	3.39074	4.44515	7.44259	13.8789	5.42442	8.7744	4.3209	2.29403	4.79061	11.4502	13.1462	16.9087	5.28047	9.92539	3.62321	8.53276	3.2618	12.423	4.52461	10.8497	8.60398	9.76785	7.92318	0	0	1.61052	4.26542	9.16583	7.32312	1.16816	15.3462	9.1821	3.49526	7.68665	5.48286	0	5.47489	5.16713	11.1938	6.91978	8.42348	13.7846	7.16161	1.10664	4.23997
Sig_kmer0234	0	3.71887	0	5.30059	9.04198	7.03815	5.67055	13.4824	4.97239	4.19645	0	3.0587	0	0.880781	10.9552	18.8749	4.22438	18.0462	4.83095	3.87853	2.85407	9.42437	3.55505	6.50981	8.99507	4.68857	16.601	0	0	1.3421	0	11.8392	11.1774	9.34526	6.97554	8.44753	5.6798	8.96775	6.65776	0	9.33951	7.57846	6.64634	17.0959	9.687	14.1675	6.36588	2.95105	6.55268
Sig_kmer0235	0	2.23132	0	2.27168	4.52099	5.186	9.21464	16.2581	3.61628	4.95944	0	3.82338	0	2.20195	15.7024	18.4816	5.98454	15.3392	6.44127	3.10282	4.48497	11.5663	7.1101	10.1264	8.60398	11.7214	12.828	0	0	1.61052	0	11.4573	8.09398	7.00894	5.92921	9.91667	4.80599	8.11368	4.30796	0	7.72925	7.92294	10.1444	4.47751	8.42348	12.6359	12.7318	5.16434	1.92726
Sig_kmer0236	0	3.34698	0	4.92197	3.01399	5.55643	9.21464	12.2927	5.87646	2.67047	0	5.73507	0	4.40391	8.76415	12.5832	2.11219	13.9858	4.42837	2.71497	4.48497	8.56761	4.8478	7.59478	8.60398	7.03285	9.05507	0	0	1.3421	0	14.5126	4.62513	4.67263	11.5096	13.2222	2.62145	5.9785	2.74143	0	14.1703	8.95637	8.39538	7.73387	11.7929	6.12649	5.57014	2.95105	1.92726
Sig_kmer0237	0	2.9751	0	2.65029	2.26049	5.55643	7.08818	7.53426	4.52035	2.28897	0	2.29403	0	3.96352	10.9552	14.1562	4.22438	11.73	2.81805	3.49068	2.44635	2.99866	2.58549	9.76471	10.5594	4.68857	9.05507	0	0	1.87894	0	10.6935	1.54171	1.94693	5.58043	6.61111	3.05836	5.55147	4.69959	0	6.44104	10.6787	6.99615	8.95501	8.84465	6.12649	5.96801	5.16434	3.46906
Sig_kmer0238	0	2.23132	0	3.40752	5.27449	5.55643	10.2779	9.51696	6.78053	4.95944	0	6.49974	0	2.20195	15.3373	19.2681	2.11219	8.57193	6.03869	5.42994	2.85407	9.42437	3.87824	8.67975	10.1683	12.8936	11.3188	6.58387	0	0.53684	4.26542	14.5126	3.85428	5.84078	13.9511	8.81482	7.42743	10.2489	2.74143	0	9.33951	9.30084	11.5436	8.95501	8.0023	15.3162	10.3445	3.31993	3.08361
Sig_kmer0239	0	5.20642	0	4.54336	3.39074	6.29729	11.3411	11.1031	4.52035	5.34094	0	4.97039	0	5.28469	5.47759	12.5832	8.09672	16.2415	5.23353	4.65423	2.03862	5.14057	3.55505	7.95643	6.25744	13.2843	7.1686	0	0	3.22104	0	7.63819	3.08342	2.33631	9.06821	9.1821	2.18454	5.9785	3.91633	0	10.6277	9.30084	10.844	10.5832	5.89643	8.80683	6.76374	2.58217	4.23997
Sig_kmer0240	0	10.4128	1.7848	9.08672	9.41873	4.07472	10.6323	13.8789	11.7529	5.72243	0	6.88208	0	10.5694	16.0676	12.5832	16.8975	22.5577	5.23353	8.92061	8.15449	8.99599	7.43329	16.2745	14.4703	16.0193	12.4507	0	0	5.90524	5.04095	17.9497	5.78141	10.9028	19.8803	26.0772	5.24289	12.384	13.7072	3.66331	20.2893	22.0464	19.5892	19.9453	10.9505	17.6137	9.94668	7.74651	13.1054
Sig_kmer0241	0	2.60321	0	2.27168	5.27449	5.55643	12.0499	8.72388	6.32849	4.19645	0	6.1174	0	2.20195	15.7024	14.5494	2.81625	9.02308	5.23353	5.81779	3.2618	6.85409	4.8478	8.31809	10.5594	10.1586	11.6961	6.58387	0	1.07368	4.65319	12.9849	4.62513	5.84078	14.2999	10.6512	6.55362	8.11368	1.95816	0	9.01746	7.92294	12.2433	7.73387	6.73878	15.3162	10.7424	2.58217	2.69816
Sig_kmer0242	0	10.7847	1.7848	9.46533	10.549	4.44515	10.9867	14.672	11.3009	6.10393	0	6.49974	0	9.68859	15.7024	12.5832	16.8975	23.9112	5.23353	8.14491	7.74677	8.99599	7.43329	15.9129	14.4703	14.4564	12.4507	0	0	6.17366	4.65319	17.1859	6.16684	8.56648	18.834	26.0772	5.24289	12.384	13.3155	2.93065	19.3231	21.013	18.8896	19.1312	11.3717	19.1453	10.3445	8.11539	13.1054
Sig_kmer0243	0	3.71887	4.28351	1.89307	0.376749	7.779	7.08818	9.51696	1.80814	1.14449	0	2.29403	0	9.68859	9.85967	11.7968	2.81625	12.6323	2.0129	3.49068	3.66952	3.42705	3.55505	9.76471	8.99507	9.37714	10.5642	2.05746	0	0.53684	0	7.25628	2.69799	2.33631	6.97554	8.44753	4.36908	5.9785	5.09123	0	5.15284	8.26741	8.04557	9.36206	10.1082	7.65811	4.77441	4.05769	4.62542
Sig_kmer0244	0	4.83453	0	4.16475	5.27449	4.44515	10.2779	8.32734	4.06832	4.19645	0	4.20571	0	4.40391	9.12932	14.1562	3.87235	16.2415	3.62321	8.53276	4.07724	4.71219	5.17098	10.488	10.1683	10.1586	9.80966	0	0	0.80526	0	8.40201	4.62513	5.4514	10.8121	12.4877	3.05836	11.1029	5.87449	0	7.72925	10.3343	11.1938	11.3973	7.15996	8.80683	8.75308	5.16434	5.78177
Sig_kmer0245	0	17.8506	0	8.7081	12.4327	18.5214	9.92346	19.4305	7.23256	10.6819	0	9.55844	0	7.92703	13.5114	13.7629	10.913	27.9716	3.22063	2.71497	6.52359	15.4217	4.52461	23.146	11.7327	15.2379	20.3739	6.99536	4.98666	4.0263	5.04095	20.2412	15.0317	5.06201	13.9511	15.0586	3.05836	10.2489	12.9239	0	17.0688	19.2906	16.0911	21.1664	14.3199	16.082	21.8827	7.74651	8.86539
Sig_kmer0246	0	4.09076	0	5.30059	7.15823	6.66772	8.86023	12.2927	5.42442	4.57795	0	4.58805	0	3.08273	11.3204	12.5832	8.09672	18.0462	5.23353	7.75706	2.85407	3.42705	5.81736	13.3813	8.21289	8.98642	10.5642	0	0	4.29472	0	10.6935	4.62513	5.06201	9.06821	9.91667	3.05836	11.1029	3.5247	0	8.05131	8.61189	15.7413	16.2818	12.214	14.5504	8.75308	4.42658	9.25084
Sig_kmer0247	0	5.95019	0	2.27168	4.14424	4.44515	10.9867	13.8789	9.94477	6.48543	0	3.82338	0	1.76156	13.8766	16.1223	7.04063	12.1812	3.22063	5.04209	5.30042	4.71219	3.55505	6.87147	13.2971	9.37714	9.43236	0	0	2.95262	0	7.63819	7.32312	4.67263	10.8121	11.3858	12.2334	8.54072	1.95816	0	5.47489	10.6787	8.39538	12.6184	8.84465	12.253	7.55948	5.16434	6.93813
Sig_kmer0248	0	11.9004	0	8.7081	6.02799	4.44515	13.4675	18.6374	11.3009	10.6819	0	9.55844	0	5.72508	10.9552	9.83066	10.5609	23.9112	4.02579	2.32712	5.70814	12.8514	6.78692	19.5294	15.6436	10.94	12.0734	0	0	3.75788	3.87766	22.9146	0	11.2922	15.695	19.8333	6.99053	14.9463	9.79082	0	8.37336	14.468	12.5931	20.7593	11.7929	18.7624	13.5275	11.8042	5.39632
Sig_kmer0249	0	4.46265	0	3.78613	5.27449	2.593	11.3411	8.72388	4.52035	4.19645	0	4.20571	0	7.04625	8.0338	12.19	5.28047	11.73	3.22063	6.5935	2.44635	4.71219	4.20143	11.2113	5.86635	10.5493	8.67777	0	0	2.14736	0	11.0754	5.78141	3.89386	9.41698	11.7531	0.873816	9.82183	3.5247	0	10.9498	8.95637	7.34596	7.73387	9.26583	12.253	9.54881	4.05769	1.15635
Sig_kmer0250	0	14.5036	0	8.7081	8.66523	14.4467	7.44259	18.6374	8.58867	11.4449	0	6.49974	3.31657	10.5694	14.9721	15.7291	11.9691	24.8135	12.8825	3.87853	11.0086	8.56761	15.513	18.0828	17.599	18.3636	13.2053	0	0	3.75788	2.71436	15.6583	16.188	7.78771	18.1364	13.2222	6.11671	14.0922	12.1406	0	15.7806	21.3575	12.5931	23.6087	11.7929	13.4017	16.7104	9.22203	10.0217
Sig_kmer0251	0	5.20642	0	4.16475	3.76749	4.07472	7.44259	5.9481	3.16425	4.19645	0	4.58805	0	5.72508	8.39897	13.7629	3.87235	15.7904	4.42837	3.49068	2.03862	2.99866	4.52461	10.488	7.8218	6.25143	12.0734	0	0	2.41578	0	8.40201	4.62513	5.4514	13.2535	11.0185	2.18454	5.12443	5.87449	0	7.08515	7.92294	9.79461	9.7691	6.31761	8.80683	9.15095	5.53322	7.70903
Sig_kmer0252	6.03877	10.041	0	9.08672	18.084	10.0016	17.7205	15.0685	11.3009	10.3004	0	15.2935	3.31657	14.0925	18.2586	14.5494	13.0252	20.3019	10.4671	4.26638	11.4163	15.8501	12.9275	19.8911	20.3367	17.1914	19.9966	2.88044	6.52102	4.29472	6.59202	20.2412	8.47941	12.4603	20.2291	19.8333	10.4858	11.1029	9.00756	0	15.7806	16.8793	9.4448	23.2016	19.374	20.6769	17.1083	5.16434	11.949
Sig_kmer0253	0	3.34698	0	9.84394	8.66523	12.2242	13.822	16.2581	10.3968	8.3929	0	7.64675	3.68508	12.3309	15.3373	19.2681	5.6325	20.7531	5.63611	2.71497	2.03862	7.28247	9.6956	12.658	10.5594	12.8936	9.43236	3.70343	2.30154	3.22104	0	13.3668	11.1774	4.67263	13.6023	13.5895	3.05836	11.1029	9.39919	0	9.33951	15.8459	12.9429	13.4325	12.6352	11.8701	13.5275	15.1241	6.93813
Sig_kmer0254	0	3.34698	0	3.02891	3.01399	5.55643	14.1764	13.4824	5.42442	7.24842	0	3.0587	0	1.76156	13.1462	15.3358	6.33657	9.92539	3.62321	7.75706	4.89269	4.28381	3.55505	7.23312	14.8614	10.5493	12.0734	0	0	3.22104	0	8.0201	3.46885	4.67263	12.556	6.61111	6.99053	10.6759	1.56653	0	4.18668	11.0232	5.94673	8.54797	8.0023	9.18974	5.57014	5.53322	6.55268
Sig_kmer0255	0	3.34698	0	3.02891	5.27449	1.11129	9.56905	9.9135	4.06832	5.34094	0	4.20571	0	7.48664	7.66863	10.6171	6.33657	11.73	3.22063	8.14491	4.48497	3.85543	4.52461	10.488	8.21289	8.98642	7.1686	0	0	4.0263	0	9.92965	6.9377	4.28324	8.02187	12.1204	2.62145	11.53	4.30796	0	11.5939	11.7122	10.1444	8.95501	13.0564	10.3385	9.94668	4.79546	3.46906
Sig_kmer0256	0	2.23132	0	4.16475	4.89774	4.81557	9.92346	15.0685	4.06832	1.90748	0	4.97039	0	3.08273	9.12932	12.9765	2.11219	10.3765	2.81805	3.49068	2.44635	4.28381	3.87824	7.95643	10.5594	8.59571	10.187	0	0	1.87894	0	9.92965	5.39599	4.67263	8.02187	8.44753	4.80599	8.54072	3.91633	0	7.08515	11.0232	8.39538	10.9902	9.26583	9.18974	7.95734	3.31993	1.92726
Sig_kmer0257	0	4.83453	0	4.16475	2.63724	2.96343	10.6323	6.34464	1.80814	3.05196	0	3.0587	0	2.64234	9.85967	14.5494	1.76016	17.1439	7.649	5.42994	4.89269	3.85543	5.49417	10.488	11.3416	6.64214	11.6961	0	0	1.87894	0	9.92965	6.16684	3.89386	6.97554	11.0185	2.62145	9.82183	1.56653	2.93065	7.08515	7.23399	10.4942	8.14092	11.7929	8.04102	8.35521	4.05769	3.08361
Sig_kmer0258	0	4.46265	0	5.30059	7.53498	3.33386	9.21464	19.0339	4.06832	3.81496	0	3.0587	0	6.16547	9.12932	14.5494	4.92844	17.1439	5.63611	5.81779	4.48497	5.14057	1.61593	5.7865	8.60398	11.3307	5.65942	0	0	3.75788	0	7.25628	4.2397	4.28324	9.41698	13.5895	2.62145	8.96775	4.30796	0	8.69541	8.95637	10.4942	6.91978	12.6352	8.42393	5.96801	2.95105	1.15635
Sig_kmer0259	0	11.9004	0	5.30059	9.79548	11.4833	12.7587	19.827	3.16425	6.48543	0	8.41143	0	3.96352	13.1462	22.4139	11.617	14.4369	4.02579	5.81779	7.74677	8.99599	9.6956	16.6362	10.5594	13.675	18.8647	4.9379	0	2.95262	0	15.2764	8.09398	3.50447	17.0901	9.54939	3.93217	14.9463	7.83266	0	8.05131	13.779	12.2433	8.95501	11.7929	13.7846	17.5062	12.542	0
Sig_kmer0260	0	3.71887	0	1.51445	5.27449	2.96343	8.50582	13.4824	5.87646	5.34094	0	4.20571	0	3.96352	13.8766	12.9765	5.6325	15.3392	5.23353	5.04209	1.22317	8.13923	2.26231	6.50981	7.03962	9.76785	12.4507	0	0	3.75788	0	8.40201	8.86483	4.67263	7.32432	10.6512	2.18454	8.11368	5.87449	0	9.66157	10.3343	8.04557	11.8043	13.4776	9.18974	6.76374	4.42658	3.08361
Sig_kmer0261	0	3.34698	0	3.78613	2.63724	6.66772	12.0499	12.6893	4.97239	3.05196	0	3.82338	0	5.72508	12.0507	12.5832	5.6325	9.92539	3.62321	3.49068	1.22317	6.42571	5.17098	11.573	8.21289	11.7214	9.43236	0	0	1.07368	0	8.78392	6.55227	5.06201	10.8121	9.91667	3.05836	11.53	5.09123	0	8.05131	7.92294	6.29653	12.6184	9.26583	10.3385	9.15095	3.68881	4.62542
Sig_kmer0262	0	15.6193	0	10.9798	9.41873	9.63115	19.8469	15.4651	15.8212	12.2079	0	9.1761	0	8.80781	16.4328	19.6613	10.5609	25.7158	3.22063	15.902	9.78539	11.5663	15.1898	17.3595	16.0347	15.6286	16.9783	8.64133	0	6.97892	3.48989	21.3869	14.2608	6.61956	18.4852	15.7932	2.62145	12.8111	7.83266	4.39597	17.7129	19.6351	19.5892	19.1312	16.4258	15.6991	17.904	7.00875	11.949
Sig_kmer0263	0	5.57831	5.35439	4.16475	6.02799	1.85214	9.21464	13.4824	4.52035	8.01141	0	4.58805	0	4.8443	17.1631	16.9087	4.92844	17.595	5.23353	1.55141	2.44635	12.423	3.87824	9.0414	10.5594	9.76785	12.0734	0	0	2.41578	0	9.54774	6.16684	6.23017	12.2072	13.5895	4.80599	8.11368	3.13306	0	9.66157	6.88951	10.1444	10.1761	11.3717	11.1043	8.75308	3.68881	3.46906
Sig_kmer0264	0	11.5285	1.7848	7.95088	9.79548	6.66772	11.3411	17.8443	13.109	5.72243	0	8.41143	0	11.8905	15.3373	13.7629	8.80079	21.6554	2.41547	8.92061	8.15449	8.56761	8.40285	16.9978	18.3812	15.6286	12.828	0	0	6.7105	4.65319	20.6231	5.01056	11.2922	21.973	28.2809	6.11671	11.957	16.8402	3.66331	18.357	23.4243	18.19	21.9805	10.5293	25.6547	11.1403	11.4353	14.2617
Sig_kmer0265	0	3.71887	0	3.40752	5.27449	7.40858	9.56905	9.51696	5.87646	4.95944	3.24067	3.44104	3.31657	3.96352	8.39897	10.6171	4.57641	17.1439	10.0645	5.04209	3.2618	3.85543	3.55505	10.8497	5.08417	8.205	8.67777	0	0	5.09998	4.65319	9.92965	5.39599	5.4514	9.06821	10.284	3.05836	8.11368	3.91633	0	9.98362	8.61189	12.5931	15.0607	7.15996	7.65811	9.54881	1.84441	5.39632
Sig_kmer0266	0	4.09076	0	6.81504	4.89774	3.33386	13.1131	7.13772	4.97239	5.72243	3.60075	6.49974	0	7.92703	6.93828	12.5832	3.16828	12.6323	4.02579	4.65423	5.70814	1.28514	3.23187	5.42484	8.99507	8.98642	6.7913	0	0	2.6842	0	10.3116	2.69799	3.50447	5.92921	11.3858	2.18454	7.68665	2.3498	0	4.83078	7.92294	13.6425	8.54797	6.31761	6.8923	6.76374	3.31993	4.62542
Sig_kmer0267	0	12.6442	0	8.32949	6.40473	8.14943	13.822	7.53426	5.42442	11.0634	0	12.9995	0	4.8443	12.4159	12.19	11.9691	22.5577	2.41547	5.42994	10.1931	10.7095	7.75648	16.6362	13.2971	16.41	13.5826	0	0	3.22104	4.26542	25.5879	0	10.124	18.1364	11.7531	6.99053	11.1029	9.79082	0	7.08515	16.8793	11.1938	17.503	13.0564	17.2308	11.5382	11.4353	5.78177
Sig_kmer0268	0	3.71887	0	2.27168	6.02799	9.26072	7.44259	6.74118	2.71221	3.81496	0	5.73507	0	3.08273	6.20794	12.9765	3.16828	13.0835	7.649	3.10282	2.44635	5.14057	3.23187	6.14815	7.8218	5.86071	9.43236	0	3.83589	1.3421	0	11.4573	3.85428	3.89386	9.41698	9.1821	5.24289	8.54072	3.5247	0	7.08515	6.20056	10.4942	8.95501	10.1082	8.80683	8.75308	3.68881	11.949
Sig_kmer0269	0	4.83453	0	4.16475	8.66523	5.92686	7.44259	10.7066	3.61628	2.67047	0	4.58805	3.31657	3.52313	13.5114	15.7291	7.74469	11.2789	3.22063	3.87853	2.85407	8.56761	5.81736	9.40306	8.60398	10.5493	13.2053	3.29193	0	0	3.10212	9.16583	11.1774	2.7257	13.6023	11.3858	8.30125	4.27036	4.30796	0	8.37336	11.0232	10.4942	6.91978	6.31761	16.082	10.3445	8.11539	11.1781
Sig_kmer0270	0	14.5036	0	10.2226	6.78148	10.372	14.8852	15.8616	4.97239	5.72243	0	6.88208	0	6.16547	12.781	16.5155	9.15282	23.9112	4.83095	6.20564	6.93132	6.85409	9.6956	20.6144	11.7327	15.6286	12.828	1.64597	0	8.32102	6.59202	20.2412	0	9.73464	19.8803	18.7315	6.99053	13.2381	6.65776	1.83165	14.4923	16.5348	14.6919	18.7241	13.8987	10.3385	15.119	11.0664	4.62542
Sig_kmer0271	0	3.71887	0	6.81504	3.76749	5.186	8.86023	16.2581	3.61628	4.19645	0	1.91169	0	2.20195	8.0338	11.0103	5.28047	13.0835	2.41547	3.87853	2.03862	4.71219	5.49417	8.31809	8.21289	9.37714	8.67777	0	0	2.95262	0	7.63819	3.85428	6.23017	9.76576	12.1204	6.55362	5.55147	5.48286	0	8.69541	6.54504	10.1444	6.10569	6.31761	9.57264	8.75308	4.42658	5.39632
Sig_kmer0272	0	5.57831	0	4.16475	3.76749	4.81557	9.92346	7.9308	4.52035	3.43346	0	3.82338	0	3.96352	9.12932	16.1223	3.87235	16.6927	3.62321	8.14491	4.48497	5.14057	5.17098	8.67975	8.99507	9.37714	9.80966	0	0	0.53684	0	8.0201	5.01056	5.06201	10.1145	12.4877	3.05836	9.82183	5.48286	0	6.44104	9.64532	10.844	10.5832	7.15996	10.3385	8.35521	4.42658	6.16723
Sig_kmer0273	0	8.18152	0	4.92197	6.02799	0	7.797	11.4997	4.52035	3.81496	0	4.97039	0	3.96352	6.20794	9.83066	4.92844	16.2415	4.02579	2.71497	4.07724	7.28247	4.20143	10.8497	5.47526	10.5493	9.43236	0	0	2.95262	0	10.6935	0	6.61956	8.71943	10.6512	4.80599	9.82183	3.5247	0	4.18668	3.44476	9.4448	10.9902	12.6352	10.7214	10.7424	4.79546	0
Sig_kmer0274	0	4.46265	0	4.16475	1.88375	6.66772	10.2779	10.7066	8.13663	2.28897	5.04104	1.91169	0	3.52313	17.5283	16.1223	4.22438	7.66962	6.03869	3.87853	3.66952	6.85409	4.20143	14.8279	10.1683	14.0657	7.1686	2.46895	3.4523	3.48946	7.36755	7.63819	1.15628	3.89386	10.4633	20.2006	5.6798	3.84332	7.44102	1.83165	5.47489	11.3677	13.6425	6.91978	13.0564	13.7846	8.75308	5.9021	5.78177
Sig_kmer0275	0	5.57831	0	4.92197	4.89774	4.07472	9.21464	8.72388	3.61628	5.72243	0	3.0587	0	3.96352	7.30346	12.9765	1.40813	17.1439	2.81805	6.98135	3.2618	4.28381	4.52461	10.1264	10.5594	8.98642	8.67777	0	0	1.61052	0	9.16583	3.85428	6.61956	9.06821	12.8549	3.05836	13.2381	5.09123	0	8.37336	9.30084	12.9429	12.2114	7.58113	6.8923	9.15095	4.79546	5.78177
Sig_kmer0276	0	4.83453	0	4.92197	3.01399	4.81557	13.4675	21.0166	4.52035	3.81496	0	3.0587	0	3.08273	13.1462	22.0207	2.46422	21.6554	4.42837	3.10282	2.85407	6.85409	10.342	10.488	11.3416	17.5821	15.4691	0	0	2.14736	0	8.0201	8.09398	1.94693	8.71943	10.6512	4.80599	8.11368	7.44102	0	7.72925	11.3677	13.6425	11.8043	7.58113	15.3162	11.936	0.737763	4.23997
Sig_kmer0277	0	2.60321	0	5.6792	3.01399	5.92686	9.56905	10.31	5.42442	2.67047	0	5.35273	0	4.8443	7.66863	14.9426	2.81625	13.0835	3.62321	3.49068	4.07724	5.14057	4.8478	9.40306	7.8218	7.03285	7.54589	0	0	2.14736	0	13.3668	4.2397	3.89386	9.41698	10.284	1.74763	7.25961	3.5247	0	12.56	9.30084	8.74519	8.95501	10.1082	7.27521	4.77441	2.95105	1.92726
Sig_kmer0278	0	2.23132	0	4.16475	3.39074	4.07472	6.73377	13.8789	4.06832	4.95944	0	3.82338	0	5.28469	12.781	18.4816	2.46422	7.66962	2.41547	1.93926	2.03862	9.42437	5.17098	8.31809	7.43071	8.98642	9.43236	0	0	0.80526	2.32659	8.78392	9.25026	3.50447	12.2072	5.87655	7.86434	6.40554	3.5247	0	9.33951	7.92294	8.04557	8.14092	8.84465	10.3385	6.36588	4.79546	3.46906
Sig_kmer0279	0	3.34698	0	4.92197	7.53498	4.44515	8.86023	8.32734	8.13663	1.90748	0	4.20571	0	5.28469	7.66863	13.7629	5.28047	9.47424	4.83095	3.10282	1.22317	2.57028	2.90868	9.40306	10.9505	6.25143	9.05507	0	0	0	0	10.3116	7.70855	3.11509	9.76576	10.284	5.6798	7.25961	2.3498	0	9.66157	9.64532	8.04557	10.5832	7.58113	10.3385	5.17227	2.95105	1.92726
Sig_kmer0280	0	0	0	3.40752	4.14424	4.81557	8.15141	12.2927	9.94477	3.81496	0	3.82338	0	2.64234	16.4328	13.7629	3.52031	8.57193	4.42837	4.26638	3.2618	9.42437	5.17098	6.87147	10.1683	6.64214	12.0734	0	0	1.07368	5.04095	11.4573	4.62513	6.23017	10.1145	9.91667	9.61197	2.98925	3.13306	0	6.11899	6.54504	8.39538	8.95501	8.42348	8.80683	9.15095	4.42658	2.31271
Sig_kmer0281	0	2.23132	0	2.65029	4.89774	5.55643	11.3411	8.72388	6.32849	4.57795	0	7.26442	0	2.64234	15.7024	16.5155	2.11219	8.57193	5.63611	5.04209	2.44635	7.71085	4.20143	8.31809	9.77725	12.1121	11.3188	4.9379	0	0.80526	4.26542	14.1307	4.2397	5.4514	15.3462	8.44753	6.99053	10.2489	2.74143	0	9.33951	9.30084	11.8935	8.95501	8.0023	14.9333	9.94668	2.95105	2.69816
Sig_kmer0282	0	5.57831	0	4.16475	4.89774	4.81557	10.2779	7.9308	4.06832	3.81496	0	4.58805	0	4.40391	9.12932	14.9426	3.52031	16.2415	3.62321	8.53276	4.48497	4.71219	5.17098	10.488	9.77725	10.1586	10.187	0	0	0.80526	0	8.40201	4.62513	5.4514	10.8121	12.8549	3.05836	10.2489	5.48286	0	7.4072	10.3343	10.844	11.8043	7.15996	9.18974	9.15095	5.16434	5.78177
Sig_kmer0283	0	4.46265	0	4.54336	5.27449	4.44515	10.2779	8.32734	3.61628	4.19645	0	4.58805	0	4.8443	8.76415	14.5494	3.87235	16.6927	3.22063	8.53276	4.48497	4.28381	5.81736	11.573	10.9505	10.1586	9.80966	0	0	1.07368	0	8.78392	5.01056	6.23017	10.1145	12.1204	3.05836	11.53	5.87449	0	7.72925	9.98979	11.1938	10.9902	5.89643	8.42393	9.54881	5.16434	6.16723
Sig_kmer0284	0	2.9751	0	5.30059	3.01399	10.372	8.15141	6.34464	4.97239	6.48543	5.04104	2.67636	0	3.52313	10.59	11.4036	2.46422	17.1439	7.649	1.55141	1.6309	3.85543	2.58549	8.31809	7.43071	5.07928	13.2053	0	3.06871	0.53684	0	17.1859	1.92714	7.00894	8.37065	7.71297	1.74763	5.9785	2.74143	0	6.44104	8.95637	7.69576	8.14092	12.6352	4.97777	6.36588	1.47553	3.46906
Sig_kmer0285	0	0	0	3.40752	3.39074	5.55643	8.15141	11.4997	9.0407	4.19645	0	3.82338	0	2.64234	16.7979	14.5494	4.57641	8.57193	4.02579	5.04209	2.85407	9.85276	4.8478	7.59478	10.1683	7.42357	11.6961	0	0	1.3421	5.42872	11.4573	5.39599	5.06201	10.1145	9.1821	9.61197	4.27036	3.13306	0	5.47489	6.54504	7.34596	8.54797	8.42348	9.95555	9.15095	4.05769	3.08361
Sig_kmer0286	0	3.34698	0	10.2226	11.3025	5.55643	8.15141	15.8616	5.87646	9.53739	4.68097	7.26442	4.4221	3.96352	11.6855	20.0546	6.33657	23.0089	11.6748	10.0842	3.66952	2.1419	4.52461	13.0196	8.21289	10.94	24.9014	8.64133	0	3.22104	4.65319	13.3668	12.7191	5.4514	12.556	10.284	5.24289	10.6759	6.65776	1.83165	7.72925	7.57846	8.04557	15.0607	9.26583	25.6547	7.55948	2.95105	3.85452
Sig_kmer0287	0	2.60321	0	3.78613	3.39074	5.186	5.31614	13.8789	5.42442	4.95944	0	3.82338	0	4.40391	13.5114	16.5155	3.16828	6.76731	2.0129	1.93926	1.22317	5.99733	5.17098	9.40306	8.60398	8.59571	9.43236	0	0	0.53684	1.93883	6.49246	6.16684	4.28324	11.1609	6.24383	6.99053	3.41629	3.91633	0	9.01746	7.23399	8.39538	8.14092	7.15996	9.18974	6.36588	5.53322	4.62542
Sig_kmer0288	0	2.9751	0	6.43642	4.14424	6.29729	11.6955	10.31	5.42442	1.90748	0	3.0587	0	5.72508	8.76415	12.5832	3.16828	13.0835	3.22063	3.49068	3.2618	6.42571	5.17098	9.40306	7.8218	7.03285	5.65942	0	0	2.14736	0	12.603	5.01056	3.89386	9.41698	8.08025	3.05836	5.9785	4.30796	0	12.238	8.61189	9.09499	10.1761	9.687	6.8923	6.76374	2.95105	2.69816
Sig_kmer0289	0	3.34698	0	2.27168	1.507	2.22257	5.31614	8.32734	0.90407	3.43346	0	1.52935	0	2.20195	4.74725	11.4036	3.16828	5.865	4.02579	2.71497	3.2618	1.28514	1.29275	5.42484	5.47526	5.86071	4.90483	0	0	1.3421	0	6.11055	1.15628	4.67263	5.58043	8.08025	3.05836	3.84332	4.30796	0	7.4072	5.16713	4.8973	6.91978	6.73878	3.44615	7.16161	1.47553	2.31271
Sig_kmer0290	0	4.46265	0	2.27168	3.01399	4.44515	5.31614	16.6547	8.13663	3.81496	0	4.58805	0	2.20195	17.8935	16.1223	2.11219	7.66962	4.42837	4.65423	2.44635	10.7095	5.17098	5.42484	10.9505	6.64214	13.9599	0	0	2.95262	3.87766	9.92965	3.46885	5.84078	14.2999	8.08025	10.4858	5.9785	2.74143	0	6.7631	10.3343	8.39538	7.32683	10.9505	16.082	8.35521	4.79546	2.69816
Sig_kmer0291	0	3.34698	0	3.78613	1.507	5.55643	8.50582	5.9481	3.16425	2.67047	0	1.14701	0	2.64234	6.20794	14.5494	5.6325	13.9858	3.22063	5.04209	2.85407	3.42705	3.87824	9.0414	7.03962	11.3307	8.30048	0	0	0.80526	0	6.11055	2.69799	1.94693	5.23166	9.1821	4.80599	6.83258	5.09123	0	6.44104	7.23399	6.29653	6.91978	10.1082	4.97777	9.54881	5.9021	2.69816
Sig_kmer0292	0	3.71887	0	1.13584	4.52099	2.96343	9.21464	15.4651	4.97239	4.57795	0	2.67636	0	4.8443	13.8766	11.7968	4.92844	13.9858	4.42837	2.71497	0.815449	8.99599	2.90868	5.06319	7.03962	11.7214	11.6961	0	0	3.48946	0	9.16583	7.70855	4.28324	8.02187	9.91667	1.74763	8.54072	5.09123	0	9.01746	12.4011	8.04557	11.8043	12.214	10.3385	8.35521	4.05769	3.46906
Sig_kmer0293	0	2.60321	0	5.6792	2.63724	5.92686	9.92346	11.1031	5.42442	2.67047	0	5.35273	0	4.40391	8.76415	13.3697	3.16828	13.0835	3.22063	3.10282	3.66952	6.42571	4.8478	8.31809	9.38616	6.64214	9.05507	0	0	1.3421	0	14.1307	3.85428	3.50447	11.5096	11.7531	2.62145	7.25961	3.13306	0	12.8821	10.3343	8.04557	8.95501	10.9505	6.8923	5.17227	2.58217	2.31271
Sig_kmer0294	4.83102	4.09076	4.28351	8.32949	6.02799	4.07472	12.4043	17.0512	2.71221	7.62991	0	15.2935	0	7.48664	11.3204	15.3358	9.15282	16.2415	6.44127	10.8599	3.2618	10.2811	10.9883	13.0196	10.9505	19.5357	13.5826	0	4.98666	2.41578	1.93883	6.11055	9.25026	3.89386	11.1609	16.5278	5.24289	6.83258	8.61592	0	8.37336	15.1569	13.6425	9.36206	9.687	13.4017	4.77441	7.74651	3.46906
Sig_kmer0295	0	7.43774	0	4.16475	2.63724	4.07472	8.15141	8.72388	3.61628	4.19645	0	3.82338	0	4.40391	13.1462	15.7291	3.87235	12.6323	2.41547	4.65423	4.07724	6.42571	0.96956	11.573	9.38616	8.59571	15.0918	0	0	2.6842	0	9.16583	11.1774	3.11509	10.4633	9.1821	2.18454	10.6759	2.74143	0	12.8821	8.95637	5.24711	9.36206	10.9505	14.1675	4.77441	2.21329	3.46906
Sig_kmer0296	0	6.32208	0	7.19365	3.01399	8.14943	8.50582	12.2927	2.26018	3.43346	0	2.67636	0	1.76156	10.2248	13.7629	4.22438	16.2415	9.6619	5.42994	5.70814	5.14057	2.90868	9.76471	10.1683	10.1586	8.30048	0	0	1.3421	0	8.0201	3.85428	5.4514	6.97554	12.4877	3.49526	8.11368	7.44102	0	6.7631	9.98979	7.34596	10.9902	10.9505	10.3385	7.95734	4.79546	7.32358
Sig_kmer0297	0	4.83453	0	4.54336	3.01399	3.33386	8.15141	14.672	2.71221	3.81496	0	5.73507	0	4.8443	10.59	14.5494	3.87235	10.3765	2.41547	1.16356	4.07724	9.42437	2.26231	8.67975	9.38616	8.205	15.8464	0	0	1.87894	0	7.63819	8.86483	3.89386	10.4633	8.44753	3.05836	3.84332	5.48286	0	6.7631	8.26741	9.79461	9.7691	5.05409	11.1043	7.16161	4.42658	2.31271
Sig_kmer0298	0	4.83453	0	4.16475	4.14424	5.55643	9.92346	11.8962	3.16425	4.95944	0	4.58805	0	3.52313	8.39897	13.7629	5.28047	13.5346	2.81805	5.42994	2.85407	1.28514	3.55505	9.0414	9.77725	9.76785	9.05507	0	0	2.6842	0	15.2764	5.01056	3.50447	5.23166	11.0185	3.93217	6.40554	8.61592	0	6.7631	6.88951	9.79461	6.10569	7.58113	4.97777	7.95734	4.42658	4.23997
Sig_kmer0299	0	4.83453	0	5.30059	3.39074	3.70429	8.15141	10.31	5.42442	4.19645	0	3.0587	0	5.28469	8.76415	12.9765	5.28047	13.0835	7.24642	3.87853	1.22317	1.71352	4.20143	7.95643	10.9505	7.03285	7.54589	0	0	2.41578	0	12.603	5.01056	3.89386	10.8121	8.81482	3.93217	14.0922	3.13306	0	10.9498	9.64532	10.1444	8.14092	9.687	9.57264	8.75308	2.95105	3.08361
Sig_kmer0300	0	4.09076	0	3.02891	5.65124	1.48172	7.44259	10.7066	3.16425	6.10393	0	4.20571	0	1.76156	7.66863	12.9765	6.33657	10.8277	5.63611	3.10282	3.2618	5.56895	4.8478	11.2113	11.3416	9.76785	12.0734	0	0	4.29472	0	7.25628	5.78141	5.06201	5.23166	8.81482	3.49526	8.96775	4.30796	0	7.08515	7.92294	8.04557	9.36206	7.58113	10.3385	6.36588	2.58217	3.46906
Sig_kmer0301	0	5.57831	0	2.27168	5.65124	1.85214	6.02496	5.9481	4.52035	3.05196	0	6.1174	0	6.60586	5.47759	13.3697	7.04063	12.1812	5.63611	1.93926	2.85407	3.85543	5.17098	13.0196	7.03962	5.47	6.7913	0	0	2.95262	0	8.40201	5.39599	6.23017	7.32432	10.284	1.74763	7.68665	4.30796	0	9.66157	8.95637	6.99615	8.54797	7.15996	10.7214	8.35521	4.42658	5.78177
Sig_kmer0302	0	4.46265	0	2.27168	5.65124	2.22257	6.73377	8.32734	5.42442	3.43346	0	5.73507	0	3.52313	6.93828	12.5832	7.39266	12.6323	7.649	2.71497	1.6309	4.28381	5.17098	11.573	9.77725	7.03285	8.30048	0	0	3.22104	0	8.78392	5.78141	6.23017	6.27799	11.7531	1.74763	8.11368	6.26613	0	10.3057	8.95637	8.04557	9.7691	7.58113	11.1043	8.35521	4.05769	3.85452
Sig_kmer0303	0	7.43774	0	4.16475	4.52099	2.96343	9.56905	9.12042	5.87646	3.05196	0	5.35273	0	5.28469	12.0507	18.0884	3.87235	12.6323	4.02579	3.10282	4.07724	5.14057	5.17098	8.67975	8.60398	10.1586	10.187	0	0	0.80526	0	7.25628	5.01056	3.50447	8.37065	10.284	3.05836	11.53	5.87449	0	4.50873	10.6787	7.69576	11.8043	8.0023	11.1043	7.95734	5.16434	4.62542
Sig_kmer0304	0	4.83453	0	4.92197	4.89774	5.92686	4.60732	7.9308	1.80814	3.43346	0	2.67636	0	3.52313	6.57311	11.7968	4.22438	13.0835	6.03869	2.32712	3.2618	6.42571	5.17098	8.31809	5.86635	12.1121	6.03671	0	0	3.48946	0	15.2764	5.39599	7.39833	8.37065	10.284	5.24289	10.2489	4.30796	0	9.98362	9.64532	13.2927	10.1761	7.15996	9.95555	9.54881	1.10664	1.54181
Sig_kmer0305	0	3.71887	0	5.6792	2.63724	2.593	10.9867	8.72388	5.42442	4.57795	0	4.20571	0	3.96352	7.30346	18.4816	3.52031	18.0462	5.23353	3.10282	3.2618	2.57028	5.17098	6.50981	10.1683	10.1586	8.30048	0	0	2.6842	0	9.54774	4.62513	4.28324	9.41698	8.81482	4.80599	6.83258	3.5247	0	7.72925	7.92294	12.5931	11.8043	9.26583	10.3385	10.7424	3.68881	4.62542
Sig_kmer0306	0	5.20642	0	3.78613	4.89774	1.48172	7.797	14.2754	1.80814	4.95944	0	4.58805	0	7.04625	13.5114	12.5832	4.57641	16.6927	2.41547	3.49068	2.85407	8.56761	5.49417	9.40306	7.03962	11.3307	12.0734	0	0	2.6842	0	8.40201	8.09398	5.4514	6.97554	9.91667	3.49526	8.11368	7.04939	0	9.66157	8.61189	10.1444	11.3973	8.84465	15.3162	10.3445	4.05769	2.69816
Sig_kmer0307	4.02585	1.11566	0	2.65029	4.89774	10.0016	14.8852	9.12042	3.16425	3.05196	0	3.44104	0	3.96352	12.781	14.5494	3.87235	13.5346	3.62321	3.10282	3.66952	8.13923	4.52461	10.488	7.8218	12.5029	8.30048	0	0.383589	5.3684	0	8.40201	6.16684	3.11509	11.1609	10.284	6.11671	4.27036	1.95816	0	6.11899	8.95637	15.7413	6.10569	8.42348	11.4872	11.5382	4.79546	5.78177
Sig_kmer0308	4.42843	14.5036	4.64047	7.19365	11.6792	13.3354	17.7205	14.672	4.06832	8.7744	0	9.1761	2.57956	6.60586	15.7024	14.1562	13.3772	28.4227	3.62321	10.0842	11.4163	9.85276	11.6347	22.7843	18.7723	21.88	19.6193	0	4.60307	6.97892	6.97978	18.7136	0	9.73464	19.8803	20.2006	2.62145	11.957	9.00756	9.89094	11.9159	12.7456	14.3421	16.6889	16.0046	16.4649	13.1296	10.6976	11.1781
Sig_kmer0309	4.42843	14.8755	0	11.3584	5.65124	14.8172	10.6323	20.6201	9.0407	7.24842	0	3.82338	0	8.36742	12.0507	21.6275	8.44876	19.3996	7.24642	5.81779	11.0086	5.56895	12.2811	14.4662	16.4258	16.0193	11.3188	4.11492	3.83589	3.22104	8.53084	16.4221	4.62513	12.8497	16.0437	13.2222	11.3596	16.2274	9.79082	2.93065	13.5262	15.5014	13.2927	14.6537	12.214	18.7624	19.4955	6.27098	6.16723
Sig_kmer0310	0	11.1566	0	9.08672	7.15823	8.14943	8.15141	11.8962	11.3009	10.6819	0	8.02909	0	5.72508	14.2417	13.3697	11.265	26.1669	2.41547	2.32712	5.30042	5.99733	9.04922	17.3595	14.4703	22.6614	12.0734	0	0	4.29472	3.87766	23.6784	0	7.78771	15.695	13.2222	3.49526	10.2489	12.9239	0	15.1365	14.468	17.8402	17.503	11.3717	10.7214	13.1296	6.63986	6.93813
Sig_kmer0311	0	1.85944	0	3.02891	3.76749	7.03815	7.44259	4.36194	4.06832	5.34094	0	4.20571	0	4.8443	12.781	9.43744	3.87235	13.5346	8.05158	3.49068	1.22317	4.71219	2.90868	7.59478	9.77725	8.205	4.15024	0	3.4523	4.56314	0	12.2211	3.46885	2.7257	8.37065	6.24383	0.873816	5.12443	4.30796	0	8.05131	6.20056	6.29653	6.51274	8.84465	8.42393	7.95734	2.21329	6.93813
Sig_kmer0312	5.63619	4.83453	4.28351	3.78613	4.52099	8.14943	6.37937	7.9308	9.49274	7.24842	0	4.20571	0	5.72508	17.5283	13.7629	7.39266	14.4369	2.41547	6.20564	2.85407	6.85409	11.3115	14.8279	6.64853	12.8936	14.7145	0	0	3.48946	0	10.6935	11.5628	7.78771	12.556	11.0185	5.24289	8.11368	10.5741	3.29698	10.3057	9.30084	9.79461	15.4677	10.9505	19.9111	7.55948	4.05769	0.770903
Sig_kmer0313	0.402585	3.34698	2.85567	4.16475	1.507	2.22257	8.15141	9.9135	2.71221	8.3929	0.360075	3.82338	0	3.08273	10.59	11.7968	2.46422	13.0835	2.81805	3.10282	2.03862	2.99866	4.8478	8.31809	11.7327	7.03285	8.67777	1.23448	0	1.07368	3.87766	6.11055	6.55227	3.11509	8.37065	3.67284	7.86434	6.83258	7.83266	0	4.83078	6.88951	9.4448	5.69864	10.9505	9.57264	7.16161	2.95105	2.31271
Sig_kmer0314	3.22068	4.09076	4.64047	9.84394	8.66523	9.26072	16.6572	16.6547	4.06832	5.34094	1.80037	8.02909	0	3.96352	18.989	21.6275	12.3211	15.3392	9.6619	2.32712	7.74677	10.2811	9.37241	15.9129	16.8169	15.6286	14.7145	5.76088	0	5.3684	0	14.1307	8.47941	6.61956	12.9048	10.6512	3.49526	11.1029	10.1825	0	19.6452	14.1235	12.2433	11.3973	5.89643	16.4649	6.36588	4.42658	10.7926
Sig_kmer0315	0	4.09076	0	5.30059	4.14424	5.92686	7.08818	7.13772	2.71221	2.67047	0	4.20571	0	2.20195	6.93828	13.7629	5.98454	7.21846	2.0129	2.71497	2.85407	3.42705	3.23187	7.59478	8.99507	9.76785	5.65942	0	0	1.87894	0	5.34673	3.08342	4.28324	5.58043	8.08025	5.24289	6.40554	2.74143	0	10.3057	9.64532	6.64634	5.69864	6.31761	5.36068	8.35521	1.47553	3.85452
Sig_kmer0316	2.81809	2.60321	0	2.65029	4.89774	4.44515	9.21464	9.51696	5.87646	3.05196	0	4.20571	0	4.8443	14.2417	12.19	3.52031	10.8277	4.02579	2.32712	6.52359	10.7095	4.52461	10.1264	7.8218	7.81428	6.7913	0	0	3.48946	0	12.603	6.16684	6.23017	8.71943	11.3858	6.11671	7.25961	2.3498	0	6.7631	8.95637	8.39538	6.91978	7.58113	8.42393	8.35521	4.42658	8.47994
Sig_kmer0317	0	4.46265	0	2.65029	6.40473	1.48172	7.08818	9.51696	4.06832	3.81496	0	5.35273	0	3.08273	6.93828	11.4036	7.04063	10.8277	6.84385	2.32712	1.6309	5.99733	5.49417	11.2113	8.99507	7.42357	8.30048	0	0	2.6842	0	6.11055	5.78141	5.4514	5.23166	12.1204	1.74763	8.54072	5.87449	0	8.37336	8.95637	8.04557	9.36206	8.42348	9.57264	7.16161	3.31993	3.46906
Sig_kmer0318	0	2.60321	0	3.78613	4.52099	3.70429	9.21464	12.6893	4.06832	3.05196	0	3.0587	0	2.64234	6.20794	13.7629	4.92844	18.4973	8.45416	5.42994	5.30042	2.57028	2.26231	7.59478	8.60398	6.25143	10.5642	0	0	1.61052	0	5.72864	5.39599	3.50447	5.58043	11.0185	2.62145	7.68665	4.69959	0	7.08515	7.92294	11.5436	6.10569	8.42348	8.80683	8.75308	3.68881	4.62542
Sig_kmer0319	0	2.60321	0	3.02891	3.76749	4.81557	9.21464	7.9308	2.71221	3.05196	0	5.35273	0	6.16547	6.57311	16.5155	3.87235	13.5346	3.62321	1.55141	4.48497	4.28381	1.93912	8.31809	8.60398	6.64214	4.52753	0	0	1.07368	0	9.16583	3.46885	3.50447	10.1145	9.54939	3.05836	6.83258	5.87449	0	7.72925	8.26741	10.844	9.36206	9.687	10.7214	5.57014	5.53322	3.46906
Sig_kmer0320	4.83102	10.041	6.0683	7.95088	12.8095	5.92686	12.0499	20.2235	9.94477	9.15589	0	4.97039	4.79061	3.08273	21.5452	18.0884	11.265	22.5577	6.44127	8.53276	8.96994	10.2811	9.37241	11.9347	15.6436	19.5357	12.828	0	1.91795	1.07368	4.65319	19.0955	4.2397	10.124	15.3462	12.1204	13.5441	21.3518	7.04939	0	17.0688	12.4011	17.1406	14.2466	18.5317	17.2308	8.75308	4.05769	6.55268
Sig_kmer0321	0	3.34698	0	6.05781	4.14424	3.70429	19.1381	10.31	8.13663	7.62991	0	3.44104	0	4.8443	10.9552	11.4036	5.28047	8.57193	4.02579	3.87853	4.89269	3.85543	3.23187	13.7429	10.9505	7.03285	8.30048	0	0	2.14736	0	9.92965	7.70855	10.124	11.1609	13.9568	6.55362	11.53	6.65776	4.02964	4.18668	8.61189	9.09499	12.6184	10.9505	11.8701	6.76374	2.58217	3.46906
Sig_kmer0322	0	4.83453	0	2.65029	6.40473	1.48172	7.08818	10.31	3.61628	4.95944	0	4.58805	0	2.20195	6.93828	12.9765	6.33657	10.8277	6.44127	2.32712	2.03862	5.14057	4.8478	10.8497	10.1683	8.98642	10.5642	0	0	3.75788	0	6.11055	5.39599	4.67263	5.23166	10.6512	2.18454	9.39479	4.69959	0	7.72925	8.26741	7.69576	9.36206	8.84465	8.42393	6.76374	2.95105	3.85452
Sig_kmer0323	0	3.71887	0	6.81504	3.76749	7.779	10.2779	8.72388	3.61628	4.95944	0	4.97039	0	3.52313	11.6855	16.1223	3.52031	21.2042	3.22063	1.93926	2.44635	2.99866	3.87824	8.31809	9.38616	6.25143	12.828	0	0	2.95262	0	7.25628	3.08342	5.4514	9.06821	13.2222	3.93217	5.55147	6.26613	0	6.44104	9.98979	6.99615	6.51274	8.0023	7.27521	8.75308	1.47553	7.70903
Sig_kmer0324	5.2336	1.48755	4.64047	7.57226	6.40473	4.07472	6.02496	12.2927	5.42442	8.3929	0	8.02909	4.4221	5.72508	16.7979	18.4816	4.92844	21.2042	4.02579	3.49068	2.03862	9.85276	2.90868	9.40306	11.3416	7.81428	14.3372	0	0	3.48946	0	9.16583	9.25026	3.89386	14.6486	14.3241	2.18454	9.39479	4.69959	3.29698	7.72925	9.30084	14.3421	8.14092	14.7411	16.4649	9.54881	4.42658	8.09448
Sig_kmer0325	0	3.71887	0	2.65029	4.89774	1.85214	10.6323	9.12042	4.97239	4.19645	0	3.82338	0	7.04625	5.47759	11.4036	5.98454	9.02308	2.81805	7.75706	4.07724	3.85543	4.8478	9.0414	7.03962	10.94	6.7913	0	0	3.22104	0	11.8392	6.16684	2.7257	8.71943	12.1204	0.873816	11.1029	2.74143	0	11.2718	11.7122	8.74519	8.54797	11.3717	10.7214	7.95734	4.79546	1.54181
Sig_kmer0326	0	2.9751	0	4.16475	3.01399	3.70429	10.9867	9.9135	2.71221	4.19645	0	4.20571	0	3.96352	10.9552	11.4036	4.92844	11.73	2.41547	2.32712	2.03862	4.71219	3.87824	5.42484	7.03962	11.3307	9.05507	0	0	1.87894	0	6.87437	4.62513	0.778771	4.88288	5.14198	1.74763	4.6974	7.44102	0	11.2718	8.26741	6.99615	9.7691	8.84465	9.57264	7.95734	2.58217	3.85452
Sig_kmer0327	0	14.1317	0	9.84394	7.91173	2.22257	9.92346	16.2581	9.0407	5.72243	0	9.55844	0	4.8443	11.6855	13.3697	12.6731	18.4973	8.05158	2.71497	5.70814	5.99733	5.49417	16.9978	14.0792	17.9728	12.0734	0	0	2.41578	3.10212	11.4573	5.01056	6.61956	11.8584	12.8549	3.93217	10.6759	10.5741	3.29698	11.9159	14.8125	12.2433	20.3523	14.7411	15.3162	13.1296	8.48427	6.93813
Sig_kmer0328	0	3.71887	0	6.05781	3.01399	5.92686	7.44259	11.1031	6.78053	4.95944	0	4.97039	0	5.28469	16.7979	18.0884	2.46422	10.8277	2.81805	4.26638	2.44635	8.99599	5.17098	6.87147	9.38616	10.94	9.43236	0	0	2.6842	4.65319	10.3116	5.39599	4.67263	13.9511	11.0185	4.80599	8.11368	5.87449	0	8.37336	8.61189	7.69576	8.95501	5.89643	13.0188	10.3445	3.68881	5.01087
Sig_kmer0329	0	12.6442	0	11.737	9.04198	3.70429	8.15141	13.8789	8.58867	7.62991	2.8806	9.94078	4.05359	9.2482	12.0507	14.9426	10.2089	26.6181	11.2722	3.49068	3.66952	8.13923	11.3115	24.231	12.1238	20.3171	9.43236	0	0	2.41578	9.30637	24.0603	5.39599	11.2922	14.6486	20.9352	3.93217	13.2381	7.44102	0	11.5939	14.468	10.1444	16.2818	21.901	17.9966	17.5062	10.3287	12.7199
Sig_kmer0330	0	10.7847	4.64047	6.81504	7.91173	7.03815	15.2396	15.0685	7.23256	4.95944	0	9.94078	0	8.36742	9.85967	9.83066	14.4333	28.4227	6.03869	5.04209	6.93132	6.85409	7.43329	15.1896	13.6881	17.1914	15.8464	0	0	6.7105	6.20425	22.9146	8.09398	12.071	15.3462	23.1389	3.05836	11.1029	14.4904	0	13.8482	18.9462	17.1406	20.7593	12.214	15.3162	9.94668	9.22203	11.949
Sig_kmer0331	0	4.46265	0	5.6792	1.88375	3.70429	6.37937	7.13772	1.35611	3.43346	0	3.44104	0	4.40391	9.49449	9.43744	3.52031	12.6323	3.62321	6.20564	3.2618	1.28514	4.52461	11.573	9.77725	5.86071	5.65942	0	0	2.14736	0	8.40201	1.54171	5.84078	9.41698	10.6512	4.36908	8.54072	3.13306	0	11.5939	11.3677	8.74519	8.54797	5.05409	7.65811	5.57014	2.58217	3.85452
Sig_kmer0332	0	4.46265	0	4.54336	7.15823	4.81557	9.21464	6.34464	6.32849	2.67047	0	4.97039	0	4.8443	9.12932	15.3358	5.6325	12.1812	5.23353	2.32712	2.44635	3.42705	2.26231	9.0414	9.77725	6.25143	9.05507	0	0	0	0	10.3116	6.9377	4.67263	8.37065	9.54939	4.80599	8.54072	1.56653	0	9.98362	8.26741	7.69576	9.7691	9.26583	10.3385	6.36588	2.95105	1.15635
Sig_kmer0333	0	7.06586	0	3.78613	2.63724	2.593	10.6323	8.72388	4.06832	3.81496	0	5.35273	0	3.96352	12.781	14.9426	2.46422	13.0835	2.41547	5.42994	3.66952	3.85543	1.29275	6.87147	5.86635	9.76785	10.5642	0	0	2.14736	0	8.78392	10.4065	3.89386	8.71943	8.44753	3.93217	7.68665	3.91633	0	8.69541	11.0232	6.29653	7.32683	6.73878	14.9333	9.54881	1.84441	4.62542
Sig_kmer0334	5.2336	12.6442	0	5.30059	10.549	9.26072	6.73377	11.4997	10.3968	7.24842	0	7.64675	0	8.36742	23.3711	13.7629	11.265	28.8739	3.22063	1.55141	10.6008	6.42571	5.81736	17.7211	14.4703	25.7871	12.4507	0	3.06871	3.75788	3.48989	15.2764	0	11.2922	18.1364	25.3426	9.17507	11.957	10.5741	0	20.9334	15.5014	18.5398	19.9453	19.7952	15.6991	7.55948	12.9108	11.949
Sig_kmer0335	5.2336	6.32208	0	4.16475	3.76749	11.1129	8.50582	12.2927	3.16425	5.34094	0	11.0878	4.79061	7.04625	14.2417	15.3358	8.80079	14.8881	4.42837	3.10282	6.52359	2.1419	2.90868	13.7429	12.1238	7.42357	9.80966	3.70343	0	6.17366	5.04095	7.63819	6.55227	2.33631	11.5096	10.6512	8.30125	7.25961	5.48286	3.66331	9.98362	15.1569	9.09499	14.6537	8.84465	13.7846	7.55948	9.22203	10.7926
Sig_kmer0336	0	6.69397	0	3.78613	2.63724	5.186	8.15141	11.8962	3.61628	4.95944	0	2.29403	0	5.72508	8.39897	10.6171	4.22438	5.41385	4.42837	3.87853	1.22317	9.42437	2.58549	9.76471	12.1238	9.37714	10.5642	0	0	2.14736	0	10.3116	3.85428	4.67263	8.02187	8.44753	6.99053	8.54072	2.74143	0	9.66157	10.3343	10.1444	10.9902	10.1082	10.3385	10.3445	4.79546	2.69816
Sig_kmer0337	0	4.46265	0	3.78613	3.76749	4.07472	5.31614	15.8616	8.58867	2.67047	0	4.97039	0	3.08273	17.5283	15.3358	3.87235	9.02308	4.42837	4.26638	4.48497	11.1379	5.81736	3.97822	12.5149	6.64214	11.3188	0	0	3.48946	2.32659	7.63819	4.2397	5.06201	13.6023	7.71297	7.42743	5.12443	4.30796	0	6.7631	9.30084	6.29653	9.36206	9.687	13.4017	7.16161	5.16434	2.69816
Sig_kmer0338	0	0	0	3.40752	4.14424	5.186	7.797	10.7066	9.94477	4.95944	0	3.82338	0	2.64234	16.4328	14.1562	4.57641	8.57193	3.62321	5.42994	2.85407	9.42437	4.20143	7.59478	9.38616	7.81428	12.0734	0	0	1.87894	4.65319	10.3116	5.39599	6.23017	11.1609	10.6512	8.73816	5.12443	3.5247	0	5.79694	7.23399	7.69576	7.32683	8.42348	10.3385	9.94668	4.42658	3.46906
Sig_kmer0339	0	5.20642	0	5.30059	3.39074	5.186	15.594	8.72388	13.109	2.67047	0	4.20571	0.368508	2.20195	10.59	11.4036	3.16828	14.4369	5.63611	1.16356	0.407724	9.42437	6.46373	5.42484	12.1238	5.47	9.80966	0	3.83589	1.3421	0	9.54774	11.5628	10.124	10.8121	19.4661	7.42743	6.83258	6.26613	2.93065	5.47489	8.26741	13.2927	7.73387	7.15996	9.57264	5.57014	2.95105	1.92726
Sig_kmer0340	0	12.6442	0	11.3584	9.04198	10.7424	12.0499	8.72388	10.3968	6.86692	0	5.73507	0	7.48664	14.9721	12.19	8.09672	27.0692	5.23353	5.42994	4.48497	8.13923	9.04922	18.8061	16.4258	16.8007	12.828	0	0	4.29472	4.65319	15.2764	0	12.071	16.0437	19.4661	3.93217	11.957	5.87449	2.19799	12.8821	11.7122	13.2927	17.91	13.4776	11.8701	13.5275	5.9021	10.7926
Sig_kmer0341	0	4.46265	0	3.78613	9.79548	10.0016	19.1381	10.7066	10.8488	8.3929	0	4.20571	0	4.8443	12.781	11.7968	3.16828	13.0835	9.25932	8.92061	2.03862	8.99599	11.6347	16.6362	8.99507	13.2843	14.3372	3.70343	4.21948	6.44208	6.59202	9.16583	11.9483	9.34526	9.06821	16.5278	3.93217	9.39479	10.1825	4.7623	8.69541	14.8125	12.9429	13.8396	15.5834	9.57264	9.54881	9.9598	6.93813
Sig_kmer0342	0	4.46265	0	3.78613	3.01399	5.55643	10.2779	8.72388	5.87646	5.34094	0	6.88208	0	7.48664	8.76415	16.1223	2.11219	15.7904	4.02579	5.42994	1.6309	2.99866	4.8478	10.488	9.38616	9.37714	7.92318	0	0	1.87894	0	11.0754	3.46885	6.23017	9.41698	8.44753	4.80599	12.384	6.65776	0	10.3057	8.61189	11.1938	9.7691	9.687	14.1675	7.55948	3.31993	3.46906
Sig_kmer0343	0	3.71887	0	8.7081	5.27449	5.55643	13.822	16.2581	9.0407	4.95944	0	8.41143	0	8.80781	16.0676	20.4478	5.6325	18.9485	7.649	5.42994	2.85407	13.2798	11.6347	20.2527	7.03962	19.145	9.43236	0	0	4.56314	4.65319	6.87437	5.78141	5.06201	12.9048	17.6296	6.99053	8.11368	9.39919	2.93065	8.69541	17.5683	11.1938	9.36206	10.9505	14.1675	8.75308	5.53322	9.25084
Sig_kmer0344	0	4.46265	0	3.40752	3.39074	3.33386	5.67055	16.2581	8.58867	3.05196	0	5.35273	0	2.64234	17.8935	16.1223	3.52031	9.02308	4.83095	4.65423	3.2618	11.1379	5.81736	4.70153	12.1238	6.25143	12.828	0	0	2.6842	3.48989	7.25628	4.62513	5.4514	13.9511	8.44753	7.86434	5.55147	3.5247	0	6.44104	8.95637	7.69576	8.54797	10.1082	13.0188	7.16161	4.79546	2.69816
Sig_kmer0345	0	9.29718	0	1.51445	4.14424	4.44515	12.7587	9.12042	5.42442	9.91889	0	5.73507	0	1.32117	9.12932	12.9765	4.92844	9.47424	1.20774	5.81779	2.85407	3.42705	6.14054	6.50981	9.38616	7.03285	6.7913	0	0	1.87894	0	6.49246	3.46885	4.67263	8.71943	11.3858	6.11671	12.384	3.13306	0	6.7631	7.23399	11.1938	7.32683	6.31761	11.8701	9.15095	3.68881	5.39632
Sig_kmer0346	0	5.57831	0	5.6792	4.52099	4.07472	7.08818	13.0858	3.16425	4.57795	0	8.79377	0	6.16547	13.8766	16.1223	3.16828	18.0462	3.22063	3.10282	4.07724	7.71085	3.23187	9.0414	9.38616	8.59571	11.6961	0	0	2.14736	0	9.54774	8.09398	2.33631	11.5096	9.1821	4.36908	14.0922	3.91633	0	8.05131	8.26741	11.1938	7.73387	6.73878	11.8701	11.1403	4.42658	4.62542
Sig_kmer0347	0	9.66907	0	7.57226	8.28848	2.96343	13.1131	19.0339	9.94477	11.8264	0	5.35273	0	7.92703	12.0507	9.04421	12.6731	23.0089	14.4928	12.0234	8.56221	6.85409	7.43329	16.9978	17.599	16.41	8.30048	0	4.21948	4.56314	5.04095	21.005	12.3337	10.9028	16.3925	19.8333	13.9811	16.2274	7.83266	0	14.4923	24.4578	14.3421	16.6889	21.0587	13.4017	12.3339	5.53322	9.63629
Sig_kmer0348	0	5.20642	0	5.6792	3.76749	5.55643	9.56905	14.672	4.97239	3.43346	0	4.97039	0	3.96352	8.0338	11.0103	2.11219	14.8881	4.83095	3.49068	5.70814	9.42437	4.8478	6.87147	12.1238	8.205	12.4507	0	0	1.87894	0	11.4573	4.62513	6.61956	12.556	11.7531	2.62145	6.40554	1.95816	0	11.5939	8.26741	6.99615	9.36206	11.7929	8.80683	6.36588	3.31993	3.08361
Sig_kmer0349	0	3.34698	0	4.54336	4.14424	4.44515	12.0499	7.13772	3.61628	4.57795	0	3.82338	0	3.08273	7.66863	14.1562	3.87235	10.3765	3.22063	5.42994	2.44635	3.85543	2.58549	7.59478	6.25744	9.37714	9.05507	0	0	1.61052	0	9.54774	4.62513	4.28324	14.9974	10.6512	3.49526	9.39479	3.5247	0	9.33951	6.88951	8.39538	11.3973	8.84465	11.4872	8.75308	1.47553	3.08361
Sig_kmer0350	0	3.71887	0	5.30059	7.53498	7.03815	8.15141	12.2927	3.16425	9.53739	0	3.82338	0	3.52313	7.30346	14.1562	4.92844	9.02308	4.83095	4.26638	9.78539	4.71219	5.49417	8.31809	7.43071	14.4564	9.43236	0	0	2.6842	0	11.8392	3.46885	3.50447	9.41698	9.1821	4.80599	6.40554	4.30796	0	8.37336	10.6787	8.74519	10.5832	13.4776	8.42393	5.17227	5.53322	0
Sig_kmer0351	0	2.9751	0	4.16475	2.26049	4.44515	11.6955	15.8616	3.61628	5.34094	0	4.58805	0	5.28469	12.4159	14.5494	4.92844	13.9858	2.0129	2.71497	1.22317	6.42571	3.23187	6.14815	10.1683	7.03285	13.5826	0	0	1.07368	0	6.49246	11.9483	3.50447	9.41698	7.34568	3.05836	5.9785	2.74143	0	9.33951	8.95637	7.69576	7.73387	7.58113	8.80683	7.16161	4.05769	5.01087
Sig_kmer0352	0	12.2723	0	7.57226	7.91173	8.51986	18.0749	13.8789	12.2049	11.0634	0	8.41143	0	10.5694	16.7979	12.9765	11.265	31.1296	3.22063	3.10282	9.37766	8.56761	8.07966	19.5294	16.0347	19.5357	12.0734	0	0	2.6842	3.48989	14.8945	0	10.5134	15.695	13.2222	3.93217	14.9463	9.00756	0	22.5437	16.1904	10.1444	15.8748	17.2681	14.5504	12.7318	6.63986	7.70903
Sig_kmer0353	2.41551	13.7598	8.92398	7.95088	6.40473	13.7059	17.7205	13.0858	12.2049	11.8264	6.84142	2.67636	0	4.8443	13.1462	23.2004	5.6325	27.0692	10.0645	5.81779	5.30042	14.1366	12.2811	20.2527	16.0347	16.8007	10.9415	7.40685	0	4.0263	0	16.804	14.2608	14.0179	17.0901	17.2624	16.1656	14.5192	12.5323	8.79194	15.7806	19.6351	17.8402	16.6889	18.9528	16.4649	15.119	11.4353	5.39632
Sig_kmer0354	0	5.20642	0	3.78613	5.27449	10.372	8.86023	15.4651	4.06832	4.57795	0	2.29403	0	5.28469	13.8766	17.302	2.46422	10.3765	2.81805	2.71497	2.85407	5.14057	2.26231	8.31809	11.7327	9.37714	15.4691	0	0	4.56314	0	8.40201	7.32312	3.11509	7.32432	9.91667	3.05836	8.54072	4.69959	0	7.08515	10.3343	10.1444	7.32683	8.42348	13.4017	7.55948	3.31993	3.85452
Sig_kmer0355	0	1.11566	0	2.27168	5.27449	5.55643	12.0499	13.8789	3.61628	5.34094	0	6.88208	0	4.8443	10.9552	15.7291	5.98454	16.6927	3.62321	5.04209	4.89269	9.42437	4.52461	6.50981	8.99507	5.47	13.9599	0	0	3.22104	0	6.49246	9.25026	3.50447	8.02187	8.81482	2.18454	5.9785	2.3498	0	10.3057	9.30084	9.4448	9.36206	13.0564	14.9333	7.95734	2.95105	2.69816
Sig_kmer0356	0	3.71887	0	10.2226	12.4327	5.92686	8.50582	16.2581	5.87646	9.15589	5.40112	6.49974	4.05359	3.96352	11.6855	18.4816	6.6886	22.1065	12.0774	8.53276	3.66952	1.71352	4.20143	12.2963	7.43071	10.1586	23.7696	7.81834	0	3.22104	4.26542	13.3668	12.7191	5.06201	12.9048	10.6512	4.80599	12.384	7.04939	2.19799	7.4072	7.92294	8.04557	12.2114	9.26583	25.6547	7.16161	3.31993	3.85452
Sig_kmer0357	0	6.69397	0	2.27168	5.27449	3.33386	10.6323	10.7066	5.42442	3.05196	0	4.20571	0	2.20195	12.781	13.7629	6.33657	12.1812	1.61032	5.42994	3.2618	2.99866	4.20143	6.14815	12.906	7.81428	8.30048	0	0	2.41578	0	8.0201	7.32312	5.4514	11.5096	11.7531	4.36908	10.6759	1.95816	0	6.11899	9.64532	8.04557	9.7691	7.15996	12.253	7.95734	4.42658	5.01087
Sig_kmer0358	0	4.46265	0	6.05781	2.63724	2.96343	12.7587	9.9135	5.42442	4.57795	0	4.58805	0	3.96352	6.93828	20.4478	4.22438	16.2415	5.23353	2.71497	3.66952	2.57028	5.17098	9.40306	10.9505	8.59571	8.67777	0	0	2.41578	0	8.0201	4.62513	3.89386	8.37065	7.71297	5.24289	6.83258	3.91633	0	7.4072	8.61189	11.1938	10.5832	8.0023	9.57264	10.7424	3.68881	5.78177
Sig_kmer0359	0	3.34698	0	3.40752	3.76749	4.44515	8.15141	11.8962	4.06832	5.72243	5.40112	2.67636	0	4.40391	11.6855	16.5155	5.28047	14.8881	4.42837	3.87853	2.03862	7.71085	5.81736	9.0414	7.03962	6.25143	17.7328	0	0	1.61052	0	9.16583	10.4065	6.23017	9.06821	14.6914	5.24289	8.54072	4.69959	0	11.5939	7.92294	8.74519	6.91978	7.15996	14.9333	8.75308	9.22203	3.85452
Sig_kmer0360	0	4.09076	0	2.27168	4.89774	3.70429	6.37937	7.53426	2.71221	3.43346	0	3.82338	0	3.08273	9.49449	12.19	4.22438	16.2415	3.22063	3.87853	4.48497	2.57028	4.20143	5.7865	10.1683	4.68857	5.28212	0	0	1.87894	0	10.3116	5.39599	3.11509	8.02187	6.24383	3.93217	5.12443	1.1749	0	9.66157	6.88951	9.4448	7.32683	8.0023	7.27521	7.55948	2.95105	4.23997
Sig_kmer0361	0	8.92529	0	1.13584	3.76749	8.89029	9.56905	13.0858	7.23256	3.05196	0	4.20571	0	0.440391	10.2248	12.5832	3.16828	12.1812	3.62321	2.71497	4.07724	7.71085	3.87824	11.2113	4.69308	10.94	9.05507	6.58387	0	1.61052	0	9.54774	10.4065	3.50447	7.6731	7.34568	1.31072	9.82183	1.56653	0	5.79694	7.57846	12.9429	8.95501	12.214	11.1043	9.15095	2.58217	0
Sig_kmer0362	0	11.1566	0	6.43642	5.27449	6.29729	13.4675	12.6893	6.78053	6.10393	0	8.79377	0	7.04625	12.0507	11.0103	10.2089	28.8739	2.41547	5.04209	5.70814	7.71085	7.43329	14.1046	14.0792	15.2379	16.2237	0	0	3.75788	5.42872	22.1508	7.32312	8.95587	19.8803	20.2006	2.62145	13.2381	14.882	0	14.1703	17.9127	15.0417	21.1664	15.5834	16.4649	9.94668	9.22203	11.1781
Sig_kmer0363	0	4.46265	0	3.02891	4.52099	3.70429	13.4675	13.4824	9.0407	8.3929	0	5.35273	0	13.2117	14.6069	22.4139	10.5609	14.4369	6.44127	4.26638	1.6309	9.85276	9.04922	16.6362	6.64853	18.7543	13.9599	0	3.06871	1.3421	6.97978	15.6583	11.1774	3.11509	9.41698	6.24383	10.9227	8.54072	7.83266	0	8.37336	17.5683	15.0417	14.6537	10.1082	16.8479	9.94668	4.05769	3.08361
Sig_kmer0364	0	13.016	0.356959	7.19365	9.04198	10.7424	8.86023	12.2927	9.0407	6.86692	0	8.02909	0	5.28469	10.59	12.5832	8.09672	28.8739	4.02579	3.49068	6.11587	11.1379	10.0188	20.6144	8.99507	16.0193	9.80966	0	0	1.61052	4.26542	17.5678	0	5.84078	18.4852	12.1204	1.74763	10.6759	8.61592	0	14.1703	10.6787	11.5436	16.2818	17.2681	13.7846	10.7424	6.63986	8.09448
Sig_kmer0365	6.44136	13.3879	4.99743	9.46533	11.3025	11.8537	14.1764	17.0512	8.58867	16.4043	6.84142	11.0878	4.4221	14.5329	14.6069	10.6171	16.8975	20.7531	12.0774	3.10282	2.85407	7.71085	10.342	22.7843	8.21289	12.5029	17.3555	0	0	6.7105	3.48989	17.9497	4.62513	10.124	19.5315	16.8951	4.36908	13.2381	15.6653	4.39597	15.1365	17.2238	14.3421	16.2818	16.847	17.6137	10.7424	6.27098	8.09448
Sig_kmer0366	0.402585	4.09076	2.85567	4.16475	1.507	2.96343	6.73377	8.72388	2.71221	8.3929	0.360075	3.82338	0	3.52313	10.59	9.83066	2.11219	12.1812	2.81805	2.71497	2.44635	2.99866	4.20143	6.50981	10.1683	6.25143	7.54589	1.23448	0	1.3421	3.10212	5.72864	7.32312	3.50447	8.37065	3.30556	6.99053	6.40554	7.44102	0	4.18668	6.54504	9.09499	5.2916	10.5293	8.80683	6.76374	2.58217	2.69816
Sig_kmer0367	0	3.34698	0	4.54336	4.14424	3.33386	7.44259	19.0339	7.23256	5.34094	0	2.29403	0	7.04625	14.6069	18.4816	3.16828	8.12077	6.03869	4.65423	3.2618	5.56895	3.55505	10.488	8.21289	6.25143	10.9415	0	0	2.14736	4.26542	7.25628	3.08342	4.67263	11.1609	15.4259	5.24289	5.12443	2.74143	0	7.72925	6.88951	9.09499	10.1761	17.6893	11.1043	7.55948	2.58217	6.55268
Sig_kmer0368	0	4.46265	0	4.16475	3.39074	8.51986	7.08818	15.8616	4.52035	6.86692	0	3.0587	0	3.96352	12.781	18.8749	2.11219	10.8277	4.02579	2.32712	2.44635	3.42705	2.58549	8.31809	10.1683	8.98642	15.4691	0	0	3.48946	0	6.87437	6.16684	3.11509	5.23166	10.284	3.93217	8.96775	4.69959	0	5.47489	11.0232	11.8935	8.54797	10.5293	11.8701	8.35521	2.95105	1.92726
Sig_kmer0369	6.03877	2.9751	0	3.02891	2.26049	4.81557	10.6323	18.6374	3.16425	4.95944	0	2.67636	0	4.40391	10.59	17.302	4.57641	13.5346	2.81805	1.93926	1.6309	7.28247	8.07966	5.7865	9.77725	8.205	15.4691	0	0	1.87894	0	6.11055	12.7191	4.28324	9.06821	9.1821	2.62145	5.55147	1.1749	0	9.66157	8.26741	7.34596	7.73387	7.58113	9.18974	8.35521	4.05769	6.16723
Sig_kmer0370	5.63619	1.48755	3.56959	2.27168	9.41873	2.22257	12.7587	15.0685	5.87646	5.34094	0	12.2348	3.68508	4.8443	22.2755	16.1223	8.44876	9.47424	5.63611	2.32712	7.33904	6.42571	3.55505	11.9347	9.38616	6.64214	8.67777	0	0	8.32102	4.26542	11.4573	3.46885	8.95587	14.6486	8.44753	7.86434	5.12443	3.13306	6.59396	6.7631	12.4011	10.4942	10.9902	16.847	13.7846	7.16161	9.22203	7.70903
Sig_kmer0371	0.402585	0.371887	1.7848	0.378613	0.376749	3.33386	0.708818	0	1.35611	0	1.08022	0	0	0	5.47759	1.17968	2.46422	1.80462	1.20774	0.775706	0	0	0	0.723312	3.12872	2.735	0.377294	1.23448	0.767179	0.53684	0	2.29146	4.2397	3.50447	3.48777	3.30556	0	1.28111	2.3498	0.366331	1.61026	2.41133	1.39923	1.62818	3.36939	3.82906	0	2.21329	0.770903
Sig_kmer0372	0	4.46265	0	3.40752	1.88375	5.55643	8.86023	11.8962	3.16425	9.53739	0	1.91169	0	3.52313	13.8766	16.1223	4.22438	10.8277	2.81805	3.87853	3.2618	2.99866	4.52461	5.7865	7.43071	10.94	7.1686	0	0	1.61052	3.87766	13.3668	5.78141	4.67263	5.58043	6.24383	3.05836	5.55147	4.69959	0	6.11899	8.95637	10.1444	9.36206	16.0046	8.04102	11.1403	5.53322	1.92726
Sig_kmer0373	0	1.85944	0	5.30059	6.78148	7.40858	6.02496	7.13772	4.52035	4.19645	0	4.58805	0	2.64234	7.66863	11.0103	6.33657	11.2789	4.42837	5.81779	1.22317	4.28381	4.20143	9.0414	11.7327	8.205	10.187	0	0	0.53684	0	6.87437	4.62513	4.28324	7.6731	9.91667	5.24289	7.25961	6.26613	0	8.69541	9.30084	6.64634	8.14092	12.214	11.1043	13.5275	3.68881	2.69816
Sig_kmer0374	0	2.9751	0	3.02891	6.40473	5.186	8.50582	10.31	4.52035	6.86692	0	4.20571	0	2.20195	10.59	12.9765	4.92844	13.9858	4.02579	4.26638	4.07724	2.99866	2.90868	10.1264	9.77725	6.25143	9.80966	0	0	2.14736	0	9.16583	3.85428	5.84078	5.58043	11.0185	6.55362	8.96775	3.5247	0	7.4072	9.30084	11.1938	7.32683	9.26583	7.27521	5.17227	3.68881	4.62542
Sig_kmer0375	4.83102	1.85944	0	1.13584	2.26049	4.44515	9.21464	18.2408	3.61628	5.34094	0	3.0587	0	6.16547	12.4159	16.9087	3.87235	12.1812	3.22063	2.32712	1.22317	7.28247	8.40285	6.50981	7.43071	7.42357	15.0918	0	0	2.41578	0	6.11055	11.5628	4.67263	9.41698	8.81482	2.62145	6.40554	1.1749	0	10.6277	7.57846	4.8973	6.51274	8.0023	9.57264	8.35521	5.16434	5.78177
Sig_kmer0376	0	4.83453	0	1.51445	3.76749	4.81557	8.15141	12.2927	4.52035	3.81496	0	4.20571	0	1.32117	9.49449	12.5832	2.81625	16.6927	4.83095	3.10282	3.66952	2.57028	4.8478	10.1264	7.43071	7.81428	6.03671	0	0	1.87894	0	10.3116	3.46885	5.4514	6.62677	9.54939	3.49526	8.54072	6.65776	0	7.4072	7.57846	9.09499	5.2916	10.9505	14.5504	6.76374	4.42658	4.62542
Sig_kmer0377	0	2.23132	0	5.30059	7.15823	6.66772	7.797	8.72388	3.61628	5.34094	0	5.35273	0	3.08273	8.0338	12.9765	7.04063	10.8277	4.83095	4.65423	1.6309	3.42705	2.90868	9.40306	10.5594	9.37714	10.5642	0	0	0.26842	0	6.11055	6.55227	4.28324	8.37065	10.284	5.24289	5.9785	7.04939	0	8.69541	11.0232	6.99615	8.14092	13.0564	11.4872	12.3339	3.68881	3.46906
Sig_kmer0378	0	2.23132	0	4.16475	7.15823	4.81557	9.56905	9.12042	7.23256	1.90748	0	4.20571	0	5.28469	6.57311	12.19	4.92844	7.66962	4.42837	2.71497	1.22317	2.57028	2.26231	9.0414	10.5594	6.64214	7.1686	0	0	0	0	10.6935	7.70855	3.11509	10.4633	11.7531	5.6798	6.83258	2.3498	0	9.33951	9.98979	7.34596	10.9902	8.42348	9.57264	5.17227	2.95105	2.31271
Sig_kmer0379	0	4.09076	0	5.30059	3.39074	4.81557	18.7837	10.31	8.13663	5.72243	0	4.20571	0	5.72508	12.781	11.7968	4.92844	9.47424	6.03869	3.10282	3.2618	3.85543	3.55505	14.8279	10.1683	7.81428	9.43236	0	0	1.61052	0	9.16583	7.70855	8.95587	11.5096	14.3241	6.11671	12.384	5.87449	4.02964	4.50873	8.26741	6.99615	11.8043	10.5293	9.95555	8.35521	2.21329	3.46906
Sig_kmer0380	0	3.71887	0	2.65029	4.14424	4.07472	11.6955	8.72388	7.23256	3.05196	0	4.20571	0	5.72508	10.2248	12.9765	4.57641	13.9858	4.42837	5.81779	4.89269	3.42705	4.8478	12.2963	11.7327	9.76785	6.7913	0	0	2.6842	0	8.78392	5.78141	4.67263	8.71943	8.44753	4.80599	8.96775	2.74143	0	14.4923	11.7122	7.69576	8.95501	6.73878	8.80683	5.57014	1.10664	2.31271
Sig_kmer0381	0	4.46265	0	2.65029	4.14424	5.186	9.56905	14.672	5.87646	4.57795	0	4.58805	0	3.08273	7.66863	17.302	3.52031	12.6323	7.24642	3.10282	3.2618	3.42705	3.55505	11.2113	8.99507	5.86071	7.92318	0	0	0.53684	0	5.72864	3.46885	5.06201	6.62677	7.34568	3.93217	10.2489	2.3498	0	7.4072	7.57846	8.04557	7.32683	7.15996	6.12649	7.95734	2.21329	2.69816
Sig_kmer0382	0	4.09076	0	4.54336	6.02799	7.779	8.86023	8.72388	3.16425	3.05196	0	2.29403	0	4.8443	8.39897	12.19	3.52031	10.3765	5.23353	3.10282	4.07724	4.28381	1.93912	5.06319	7.8218	6.25143	9.80966	0	0	1.3421	0	5.72864	3.08342	5.06201	8.37065	5.50926	5.24289	5.55147	3.91633	0	5.47489	7.57846	8.04557	8.14092	8.42348	8.80683	8.75308	5.53322	5.01087
Sig_kmer0383	0	3.34698	0	3.02891	2.63724	4.81557	7.797	11.1031	3.61628	3.43346	3.60075	4.58805	0	3.08273	10.2248	14.9426	6.33657	14.4369	2.41547	2.71497	1.22317	7.28247	1.93912	9.0414	8.21289	5.47	12.4507	0	0	0.80526	0	6.11055	8.09398	1.94693	9.06821	7.71297	8.73816	7.25961	4.30796	0	9.01746	8.26741	8.74519	8.14092	8.84465	14.5504	9.15095	4.42658	2.69816
Sig_kmer0384	0	4.09076	4.28351	1.89307	0.376749	7.779	7.08818	10.31	1.80814	1.90748	0	2.29403	0	9.68859	9.85967	12.19	2.81625	13.5346	2.0129	3.49068	3.66952	3.42705	3.55505	9.76471	9.38616	9.37714	10.5642	2.05746	0	0.53684	0	7.25628	2.69799	2.33631	6.97554	8.44753	4.36908	6.40554	5.09123	0	5.47489	8.61189	7.69576	9.36206	10.1082	8.04102	4.77441	4.42658	4.62542
Sig_kmer0385	0	6.32208	0	1.13584	3.39074	0	9.21464	8.72388	4.06832	4.19645	0	3.0587	0	5.72508	12.0507	16.1223	4.57641	11.73	2.41547	5.81779	4.48497	8.13923	2.26231	9.0414	2.73763	7.03285	6.41401	0	0	0.53684	0	10.3116	0	7.00894	9.76576	10.6512	3.49526	5.12443	2.3498	0	4.83078	6.54504	6.99615	10.1761	8.0023	10.7214	8.75308	2.58217	0
Sig_kmer0386	0	6.69397	0	3.02891	4.89774	0	10.2779	13.0858	3.16425	2.67047	0	3.82338	0	2.20195	9.12932	14.5494	4.92844	10.8277	2.41547	3.87853	0.407724	2.99866	3.23187	9.40306	7.03962	11.3307	5.28212	0	0	3.75788	0	9.92965	0	5.06201	10.4633	10.6512	2.62145	11.53	3.13306	0	2.25437	4.13371	5.94673	7.73387	7.15996	8.04102	8.35521	3.31993	0
Sig_kmer0387	0	3.71887	0	1.51445	4.89774	2.96343	8.86023	15.0685	5.42442	4.95944	0	3.82338	0	3.96352	13.5114	13.3697	5.98454	14.8881	4.83095	4.26638	1.22317	8.56761	2.90868	5.7865	8.21289	10.5493	11.6961	0	0	3.48946	0	8.40201	8.86483	5.06201	6.97554	10.284	1.74763	8.11368	5.87449	0	8.05131	11.0232	6.99615	12.2114	13.4776	9.95555	7.16161	4.05769	3.08361
Sig_kmer0388	0	8.5534	0	10.6012	7.15823	9.26072	11.3411	21.8097	6.32849	11.0634	0	3.82338	0	3.96352	11.6855	21.6275	5.6325	20.7531	7.24642	9.30847	7.74677	7.71085	7.43329	12.658	13.2971	15.2379	9.80966	0	0	2.41578	3.87766	21.005	10.792	9.73464	18.1364	7.34568	6.99053	8.96775	9.79082	0	22.5437	12.4011	16.441	12.2114	13.0564	13.4017	18.3019	5.16434	6.55268
Sig_kmer0389	0	2.23132	0	2.65029	4.52099	2.22257	8.50582	8.32734	4.52035	3.81496	0	5.35273	0	4.40391	10.59	11.4036	7.39266	11.73	6.44127	3.10282	3.2618	2.1419	1.93912	8.67975	6.25744	4.29786	5.65942	0	0	1.3421	0	6.11055	4.2397	5.4514	6.97554	8.44753	4.36908	9.39479	3.5247	0	8.69541	6.54504	6.99615	6.91978	7.15996	10.3385	13.9254	3.68881	3.46906
Sig_kmer0390	0	2.23132	0	4.92197	4.14424	4.81557	7.08818	6.74118	4.52035	4.95944	0	4.20571	0	7.04625	9.49449	13.7629	3.16828	13.0835	3.62321	5.42994	3.66952	4.71219	4.20143	12.2963	10.1683	6.64214	8.67777	0	0	1.61052	0	16.0402	3.08342	4.67263	7.32432	8.81482	4.80599	5.55147	4.30796	0	9.66157	11.0232	7.69576	10.9902	12.6352	9.18974	5.57014	4.05769	3.08361
Sig_kmer0391	0	5.57831	0	3.02891	4.89774	4.81557	10.6323	8.72388	4.52035	5.72243	0	4.58805	0	2.64234	8.39897	8.25776	5.28047	15.7904	2.81805	3.87853	2.44635	3.42705	2.90868	10.1264	4.69308	10.5493	10.5642	0	0	0.80526	0	11.0754	4.62513	4.67263	8.37065	8.08025	5.6798	8.54072	5.09123	0	7.08515	7.23399	6.29653	5.69864	8.84465	7.27521	5.57014	4.79546	5.01087
Sig_kmer0392	6.03877	10.4128	0	10.9798	14.6932	13.3354	11.6955	15.4651	6.78053	8.01141	0	11.8525	0	9.68859	13.1462	13.7629	7.04063	23.0089	7.649	6.98135	9.37766	5.14057	8.40285	17.7211	18.7723	14.8471	16.2237	8.22983	0	4.29472	3.87766	13.3668	8.86483	11.2922	14.6486	12.4877	3.93217	9.82183	7.04939	8.05928	9.66157	11.3677	12.9429	17.91	17.2681	11.4872	10.3445	7.37763	16.189
Sig_kmer0393	0	2.60321	0	3.40752	5.27449	5.186	8.50582	9.9135	4.06832	2.28897	0	7.26442	0	2.20195	8.0338	12.19	1.40813	10.3765	3.62321	2.71497	1.6309	4.28381	3.23187	7.95643	10.1683	8.205	12.0734	0	0	1.87894	0	5.34673	4.2397	3.89386	7.32432	8.08025	5.24289	6.40554	6.65776	0	6.7631	10.3343	8.39538	9.7691	9.687	8.80683	6.76374	3.31993	3.08361
Sig_kmer0394	0	2.23132	0	3.02891	4.52099	2.22257	8.50582	9.12042	4.97239	4.57795	0	1.91169	0	3.96352	9.49449	14.1562	3.87235	13.0835	5.63611	4.65423	4.89269	4.28381	5.17098	11.9347	6.25744	8.59571	10.5642	0	0	1.07368	0	9.16583	2.69799	4.67263	12.9048	7.71297	4.80599	4.27036	3.91633	0	8.69541	6.20056	5.24711	10.1761	9.687	10.7214	8.35521	5.16434	5.39632
Sig_kmer0395	0	7.06586	0	2.27168	2.63724	2.593	8.15141	11.8962	3.61628	4.19645	0	2.67636	0	4.40391	9.49449	14.5494	2.46422	13.0835	5.23353	1.93926	1.22317	2.99866	3.55505	8.67975	8.60398	5.07928	6.7913	0	0	1.61052	0	10.6935	6.55227	3.50447	10.1145	8.44753	4.80599	13.2381	3.5247	0	11.5939	9.98979	7.34596	10.5832	5.47526	10.7214	10.3445	4.05769	4.23997
Sig_kmer0396	0	4.83453	0	3.78613	4.52099	5.92686	7.44259	9.9135	5.42442	6.10393	0	3.0587	0	4.40391	14.2417	13.3697	3.52031	13.9858	4.42837	3.49068	4.48497	2.1419	3.23187	8.67975	12.1238	5.47	9.43236	0	0	3.22104	0	8.40201	4.62513	5.06201	11.1609	8.44753	2.18454	8.11368	5.48286	0	6.7631	10.3343	8.04557	9.7691	11.3717	11.4872	8.75308	5.9021	0
Sig_kmer0397	0	3.34698	0	3.40752	4.89774	5.186	12.0499	9.51696	2.71221	4.57795	0	3.0587	0	2.20195	9.12932	13.3697	3.52031	11.2789	2.41547	4.65423	1.22317	2.57028	2.90868	8.31809	7.43071	8.98642	9.05507	0	0	1.61052	0	9.16583	5.01056	3.50447	11.5096	9.91667	3.93217	7.68665	4.30796	0	10.3057	7.23399	10.1444	13.8396	10.1082	11.1043	6.36588	1.47553	2.69816
Sig_kmer0398	0	4.09076	0	3.40752	7.53498	2.593	10.9867	12.6893	3.61628	4.19645	0	2.67636	0	3.08273	8.39897	17.6952	5.28047	17.1439	4.42837	3.87853	3.66952	4.28381	5.49417	10.488	12.1238	8.98642	8.30048	0	0	1.87894	0	8.40201	3.08342	7.00894	7.32432	11.7531	8.30125	11.1029	3.91633	0	7.72925	10.3343	10.844	10.1761	10.1082	7.65811	11.936	4.05769	7.70903
Sig_kmer0399	0	13.7598	0	9.08672	9.04198	3.70429	13.4675	14.672	8.13663	17.9303	5.40112	8.02909	5.52762	9.2482	13.5114	14.5494	9.50485	23.9112	4.83095	6.5935	5.30042	8.13923	7.75648	14.1046	17.208	13.675	14.7145	0	0	4.29472	1.93883	15.6583	6.16684	9.73464	17.0901	15.7932	3.93217	11.957	7.83266	0	11.2718	13.0901	18.19	19.1312	19.7952	14.5504	13.5275	7.74651	7.70903
Sig_kmer0400	0	3.34698	0	2.27168	4.89774	4.07472	12.4043	9.12042	4.52035	2.28897	0	1.52935	0	3.08273	8.0338	11.7968	5.28047	13.5346	4.42837	3.10282	1.22317	3.85543	4.52461	10.1264	10.1683	5.07928	8.30048	0	0	1.61052	0	12.2211	3.08342	2.33631	10.1145	12.4877	4.36908	5.55147	5.48286	0	8.37336	8.26741	6.29653	9.36206	8.84465	6.5094	7.55948	5.53322	4.62542
Sig_kmer0401	0	5.20642	0	2.65029	3.76749	3.70429	12.0499	10.7066	3.61628	6.10393	0	4.58805	0	5.28469	9.85967	15.3358	6.33657	15.7904	4.42837	3.10282	1.6309	5.14057	4.8478	9.40306	10.5594	5.47	8.30048	0	0	4.0263	0	5.34673	5.78141	5.4514	8.71943	11.0185	3.93217	5.12443	5.48286	0	7.4072	8.26741	7.69576	9.36206	7.15996	12.6359	4.77441	4.05769	5.78177
Sig_kmer0402	0	3.34698	0	2.27168	1.88375	4.81557	7.44259	7.13772	4.97239	2.67047	0	2.29403	0	4.40391	10.59	14.9426	4.57641	10.8277	3.22063	3.49068	2.85407	3.42705	2.58549	9.76471	10.5594	3.12571	10.187	0	0	2.14736	0	10.6935	1.15628	1.94693	4.5341	7.34568	3.05836	5.55147	3.91633	0	6.44104	9.64532	7.34596	9.36206	9.26583	6.12649	7.16161	5.53322	3.46906
Sig_kmer0403	0	3.34698	4.28351	3.02891	4.14424	6.29729	13.4675	8.32734	7.23256	2.28897	0	2.67636	0	3.52313	13.5114	10.2239	5.28047	10.8277	5.63611	2.71497	2.44635	4.71219	6.46373	10.8497	7.03962	5.86071	9.05507	1.64597	0	2.14736	6.97978	13.3668	7.70855	7.78771	11.1609	9.91667	16.6025	6.40554	3.5247	4.39597	8.37336	7.92294	7.69576	10.1761	5.47526	9.95555	7.55948	5.53322	6.93813
Sig_kmer0404	0	10.7847	0	8.7081	7.53498	7.779	8.50582	13.8789	11.7529	10.3004	0	9.1761	0	5.28469	13.1462	12.19	9.15282	25.2646	2.41547	2.32712	6.52359	5.56895	8.07966	19.1678	15.6436	19.5357	13.5826	0	0	4.0263	4.65319	23.6784	0	8.56648	14.6486	12.4877	5.24289	11.53	11.749	0	14.4923	15.8459	17.8402	19.1312	13.0564	12.253	11.5382	5.16434	7.32358
Sig_kmer0405	5.2336	13.3879	6.0683	10.2226	6.02799	11.4833	19.8469	24.189	9.94477	8.7744	0	10.3231	4.79061	7.04625	16.0676	20.4478	13.0252	22.5577	3.62321	10.472	8.56221	8.99599	15.513	20.9761	19.5545	18.7543	16.9783	0	4.21948	7.24734	4.65319	21.3869	0	7.78771	17.0901	15.7932	7.42743	15.3733	7.83266	4.39597	12.238	17.5683	15.0417	25.2369	12.214	16.082	12.7318	9.59091	7.32358
Sig_kmer0406	0	5.20642	0	4.92197	4.14424	7.03815	6.37937	15.0685	4.97239	3.81496	0	3.44104	0	3.08273	10.2248	17.302	4.57641	9.47424	3.22063	5.42994	4.48497	8.13923	2.58549	10.1264	12.1238	8.205	12.828	0	0	2.95262	0	10.6935	6.9377	3.89386	10.1145	9.54939	3.05836	12.8111	5.87449	0	12.56	7.92294	10.4942	6.91978	9.687	11.8701	8.35521	4.79546	3.08361
Sig_kmer0407	6.44136	15.2474	3.56959	12.8728	9.04198	15.1876	18.0749	15.4651	9.94477	9.53739	3.60075	14.5288	0	15.8541	17.5283	19.6613	10.5609	29.325	16.5057	11.6356	8.96994	16.2785	7.75648	19.5294	12.1238	17.1914	8.67777	6.58387	0	3.75788	7.36755	16.0402	0	11.6816	18.4852	15.4259	14.8549	11.957	8.22429	9.15827	15.7806	17.5683	16.7908	17.0959	22.7434	17.9966	7.55948	14.0175	10.0217
Sig_kmer0408	5.63619	13.3879	0	5.6792	10.1722	9.63115	6.73377	11.8962	11.3009	6.86692	0	8.02909	0	7.92703	23.0059	14.1562	11.265	27.9716	3.22063	1.93926	10.1931	6.42571	5.81736	17.7211	15.2525	25.3964	13.2053	0	3.06871	3.75788	3.10212	15.6583	0	12.071	17.0901	24.608	9.61197	13.2381	9.79082	0	20.9334	15.5014	18.5398	19.5382	21.0587	16.082	7.95734	13.2797	11.5635
Sig_kmer0409	4.02585	12.6442	0	14.7659	8.66523	7.779	9.21464	15.8616	8.58867	11.8264	0	11.0878	0	9.2482	16.0676	19.6613	9.85688	24.3623	3.62321	5.04209	6.93132	11.1379	8.40285	18.0828	13.6881	21.4893	12.828	0	0	1.87894	2.71436	19.0955	0	9.73464	24.4144	13.9568	2.18454	12.384	9.00756	2.93065	14.4923	12.0566	16.441	15.8748	13.8987	16.082	14.3232	8.85315	8.09448
Sig_kmer0410	2.01292	14.8755	8.21006	7.57226	6.40473	12.5946	19.4925	11.1031	14.0131	14.4968	6.12127	3.0587	0	5.28469	12.4159	22.4139	5.98454	25.2646	5.63611	4.65423	4.48497	14.1366	12.2811	18.8061	15.6436	15.2379	13.5826	4.52641	0	4.56314	0	17.9497	16.9588	14.4073	17.4389	14.6914	15.7287	16.2274	10.9657	8.79194	14.1703	19.6351	18.5398	15.8748	19.7952	16.082	14.3232	7.37763	6.16723
Sig_kmer0411	0	7.43774	0	4.16475	3.01399	4.07472	7.44259	18.6374	4.52035	3.81496	0	4.97039	0	3.08273	15.3373	11.7968	4.57641	6.76731	5.63611	3.87853	1.6309	9.42437	3.55505	6.87147	11.3416	10.1586	11.6961	0	0	2.14736	4.26542	11.0754	4.62513	2.33631	15.3462	9.91667	10.4858	10.2489	3.5247	0	7.72925	8.26741	10.844	6.10569	9.687	11.8701	6.76374	4.79546	3.85452
Sig_kmer0412	0	2.60321	6.42526	10.6012	5.27449	10.0016	12.7587	7.13772	9.49274	3.81496	0	3.44104	4.05359	4.40391	6.20794	12.5832	10.913	19.3996	8.85674	2.71497	2.44635	3.85543	11.3115	7.95643	17.9901	15.6286	9.80966	0	6.13743	3.75788	3.10212	6.87437	13.8754	8.1771	14.9974	20.5679	3.93217	4.6974	2.74143	8.05928	6.11899	9.30084	6.99615	8.54797	8.0023	10.3385	7.55948	3.68881	10.0217
Sig_kmer0413	0	4.46265	0	6.43642	4.14424	5.55643	11.3411	9.51696	4.06832	4.95944	0	6.1174	4.79061	3.08273	6.93828	9.04421	9.15282	13.9858	8.85674	3.10282	2.85407	4.28381	4.20143	16.6362	9.38616	8.98642	7.1686	5.76088	3.83589	2.14736	0	9.16583	7.70855	5.84078	10.4633	7.71297	4.80599	10.2489	3.5247	0	6.7631	8.95637	11.1938	8.14092	12.214	17.6137	12.7318	9.59091	2.69816
Sig_kmer0414	0	4.09076	0	3.40752	3.01399	4.07472	6.02496	16.2581	8.58867	3.43346	0	4.97039	0	3.08273	17.8935	15.7291	2.81625	8.57193	4.83095	4.26638	3.2618	11.1379	6.46373	4.33987	10.9505	6.25143	13.2053	0	0	2.95262	3.87766	9.16583	5.01056	5.84078	15.3462	7.71297	10.0489	4.6974	3.5247	0	5.79694	8.95637	8.39538	8.14092	11.3717	15.6991	7.95734	5.53322	3.46906
Sig_kmer0415	0	4.83453	0	3.40752	2.26049	7.03815	12.4043	8.72388	2.26018	3.81496	0	8.79377	0	6.16547	8.39897	13.7629	7.39266	14.8881	4.83095	3.49068	3.2618	7.71085	5.81736	10.488	7.8218	9.76785	10.9415	0	0	3.22104	0	8.78392	3.08342	3.11509	6.27799	11.3858	4.36908	6.40554	1.95816	0	7.4072	11.7122	13.2927	6.51274	7.58113	8.04102	8.35521	4.79546	3.08361
Sig_kmer0416	0	4.46265	0	5.6792	6.78148	6.29729	9.56905	11.8962	5.42442	4.19645	0	5.35273	0	3.52313	10.2248	10.6171	3.87235	17.595	5.23353	5.42994	3.66952	3.42705	5.81736	7.23312	9.38616	8.98642	9.80966	0	0	3.48946	0	11.4573	4.62513	4.67263	9.76576	10.284	3.05836	10.6759	3.91633	0	7.4072	8.26741	9.79461	12.2114	12.6352	8.04102	8.35521	4.79546	4.62542
Sig_kmer0417	0	4.46265	0	5.6792	3.39074	2.593	6.73377	16.2581	5.87646	5.34094	0	3.44104	0	3.08273	13.5114	25.1665	3.52031	12.1812	2.41547	1.16356	2.03862	7.28247	3.87824	7.95643	8.60398	10.94	9.05507	0	0	1.87894	0	7.25628	6.55227	3.89386	4.88288	6.61111	2.62145	5.55147	5.09123	0	9.01746	9.98979	7.34596	11.3973	7.58113	13.4017	7.55948	4.42658	2.31271
Sig_kmer0418	0	2.60321	0	3.40752	3.76749	2.22257	8.15141	10.31	4.52035	4.95944	0	1.91169	0	6.60586	7.30346	13.3697	6.33657	11.2789	2.81805	3.49068	6.52359	3.85543	2.58549	11.9347	7.43071	7.03285	8.30048	0	0	1.87894	0	7.25628	4.2397	4.67263	10.1145	9.91667	4.80599	5.55147	9.39919	0	8.05131	11.3677	8.39538	8.14092	9.26583	11.1043	7.95734	3.68881	3.85452
Sig_kmer0419	0	11.9004	0	10.6012	6.78148	14.0763	9.92346	14.2754	10.3968	8.3929	0	8.79377	0	11.0098	14.6069	16.5155	11.9691	27.5204	7.649	5.42994	11.4163	6.85409	5.81736	21.6994	19.5545	13.675	14.3372	6.99536	0	4.56314	2.71436	24.4422	0	7.78771	17.0901	21.6698	2.18454	13.2381	8.22429	4.02964	13.8482	19.6351	16.441	26.0509	13.4776	14.1675	19.8934	9.9598	9.25084
Sig_kmer0420	0	3.71887	0	1.51445	1.13025	2.22257	7.797	14.672	3.61628	10.6819	0	2.67636	0	3.96352	14.6069	12.5832	8.44876	14.8881	3.22063	2.32712	4.48497	5.56895	2.58549	11.573	7.43071	9.37714	9.43236	3.29193	0	0.53684	0	12.9849	5.39599	3.89386	4.88288	7.34568	3.49526	8.11368	3.5247	0	7.4072	8.26741	6.64634	8.95501	13.4776	9.57264	7.16161	4.42658	7.70903
Sig_kmer0421	0	3.34698	0	3.78613	6.02799	3.70429	10.2779	9.12042	4.97239	4.95944	0	4.97039	0	1.76156	8.76415	12.9765	3.87235	13.9858	5.63611	3.49068	2.03862	4.28381	4.20143	10.488	5.47526	8.59571	9.05507	0	0	1.07368	0	11.8392	4.62513	5.84078	11.5096	8.44753	6.99053	8.96775	3.91633	0	8.69541	13.779	9.4448	8.95501	9.26583	9.18974	6.36588	3.68881	4.62542
Sig_kmer0422	0	4.83453	0	6.05781	12.056	7.03815	8.50582	17.8443	6.32849	10.3004	0	2.67636	5.15911	3.52313	12.781	20.0546	5.98454	19.8508	12.8825	7.3692	2.44635	2.57028	3.55505	13.0196	8.60398	7.42357	15.0918	6.58387	0	2.6842	3.87766	12.9849	11.1774	4.67263	14.6486	9.1821	3.49526	14.5192	5.87449	2.93065	10.6277	8.95637	9.09499	13.4325	8.0023	26.0376	9.54881	3.31993	6.16723
Sig_kmer0423	3.22068	11.5285	0	7.95088	7.15823	17.7806	15.2396	18.2408	9.0407	8.3929	0	11.8525	2.94806	10.5694	12.4159	21.6275	17.6016	18.4973	10.4671	13.9627	4.89269	13.7082	11.9579	20.2527	12.1238	17.5821	15.4691	2.88044	1.91795	5.3684	9.30637	12.9849	15.4171	17.9117	17.4389	15.4259	15.7287	15.3733	12.1406	0	12.238	20.3241	21.6881	19.1312	10.1082	14.9333	11.5382	8.48427	10.4072
Sig_kmer0424	0	13.016	3.92655	9.46533	9.41873	15.9284	16.3028	14.672	8.13663	7.62991	0	15.2935	7.37016	12.3309	17.1631	21.2342	15.4894	25.2646	7.24642	5.42994	11.4163	6.85409	10.342	19.8911	19.1634	19.5357	23.7696	13.1677	8.05538	7.24734	9.69414	16.804	15.8025	15.186	20.2291	17.9969	5.6798	13.6652	14.882	6.96029	14.4923	14.468	18.5398	25.6439	16.847	17.9966	17.904	12.542	10.4072
Sig_kmer0425	0	4.83453	0	2.65029	2.63724	2.22257	7.44259	5.55156	5.42442	3.05196	0	5.35273	0	2.20195	9.49449	8.65098	4.92844	11.2789	4.42837	1.55141	3.2618	4.28381	4.20143	8.31809	5.86635	9.76785	7.1686	0	0	1.87894	0	6.87437	5.78141	4.67263	8.37065	7.34568	6.99053	7.68665	3.13306	0	6.7631	9.30084	10.1444	6.91978	8.0023	9.57264	9.94668	4.42658	2.31271
Sig_kmer0426	0	4.83453	6.42526	3.78613	6.02799	2.593	10.2779	13.4824	4.52035	8.01141	0	4.97039	0	4.8443	14.6069	12.5832	5.28047	16.6927	4.02579	2.71497	2.85407	10.7095	3.55505	7.59478	10.1683	11.3307	13.9599	0	0	3.22104	0	11.4573	5.01056	8.56648	8.02187	15.0586	5.24289	7.68665	3.5247	0	10.6277	7.23399	7.34596	10.5832	11.7929	11.4872	7.16161	1.84441	1.92726
Sig_kmer0427	0	3.34698	0	5.6792	4.14424	6.29729	7.797	7.53426	3.16425	3.05196	0	3.82338	0	2.64234	6.57311	15.3358	5.28047	9.47424	2.41547	3.10282	2.85407	2.57028	3.23187	6.14815	8.99507	7.81428	5.28212	0	0	1.07368	0	6.49246	3.46885	5.4514	4.88288	9.91667	6.11671	5.55147	2.74143	0	10.3057	9.98979	7.34596	5.69864	8.0023	3.06325	7.55948	2.21329	3.46906
Sig_kmer0428	0	3.71887	0	3.40752	5.65124	8.51986	10.2779	9.12042	5.42442	5.72243	2.52052	3.0587	3.68508	3.96352	8.39897	10.6171	4.92844	16.6927	9.25932	5.04209	3.2618	5.56895	3.55505	10.488	5.86635	8.59571	9.05507	0	0	5.63682	4.65319	10.3116	6.16684	5.84078	9.76576	9.91667	3.05836	9.39479	3.5247	0	10.9498	8.26741	11.1938	17.0959	8.0023	8.04102	9.15095	1.47553	6.16723
Sig_kmer0429	0	1.48755	0	6.81504	4.52099	10.0016	11.3411	7.9308	9.0407	3.81496	3.60075	7.64675	3.68508	3.52313	8.76415	11.0103	4.57641	16.2415	4.83095	6.20564	2.85407	3.42705	6.14054	8.31809	7.8218	9.76785	7.92318	0	0	2.41578	4.26542	9.92965	9.25026	9.73464	6.62677	14.3241	7.42743	8.11368	3.5247	6.22763	11.9159	8.95637	6.29653	10.9902	5.89643	6.8923	7.95734	4.79546	2.69816
Sig_kmer0430	9.25945	11.9004	8.92398	10.6012	12.4327	13.7059	17.7205	20.6201	10.8488	6.86692	0	12.9995	0	9.2482	16.4328	19.2681	12.3211	24.3623	6.44127	6.20564	7.74677	6.42571	14.8666	17.7211	23.4654	14.8471	18.1101	5.76088	9.97332	4.0263	1.1633	19.4774	11.5628	12.4603	14.2999	15.7932	13.1072	17.9355	14.0988	4.39597	18.357	18.9462	18.8896	18.7241	21.4799	24.506	19.0976	14.0175	12.7199
Sig_kmer0431	3.22068	4.83453	4.99743	10.2226	9.79548	8.51986	16.6572	18.6374	3.16425	4.57795	2.8806	8.41143	0	3.96352	16.7979	20.0546	11.9691	14.4369	10.0645	2.71497	8.15449	8.99599	9.37241	17.7211	17.599	17.1914	14.7145	4.9379	0	4.83156	0	14.5126	8.47941	6.61956	12.556	11.0185	3.93217	9.39479	9.39919	0	20.9334	14.468	12.9429	13.4325	5.05409	17.2308	5.96801	3.68881	11.5635
Sig_kmer0432	9.25945	8.5534	4.28351	15.9018	7.91173	12.5946	9.56905	22.2063	2.71221	9.91889	5.40112	9.1761	6.26464	5.72508	18.2586	19.2681	8.44876	25.7158	10.8696	4.65423	1.6309	14.5649	5.17098	11.9347	15.6436	9.37714	14.7145	9.8758	0	1.07368	9.69414	32.4623	15.8025	6.61956	15.695	17.9969	13.5441	4.6974	12.5323	0	9.01746	12.4011	14.3421	15.0607	11.3717	19.5282	15.9147	6.63986	20.4289
Sig_kmer0433	0	1.11566	0	4.16475	2.63724	4.44515	10.9867	10.7066	3.16425	4.19645	0	3.82338	0	4.40391	6.57311	10.2239	4.57641	15.3392	4.02579	3.87853	2.85407	2.57028	2.90868	10.1264	8.60398	8.205	6.7913	0	0	2.41578	0	5.34673	5.78141	5.84078	13.2535	6.9784	4.36908	9.82183	4.30796	0	9.66157	9.30084	7.69576	6.91978	8.42348	8.80683	10.3445	4.79546	3.08361
Sig_kmer0434	0	11.5285	0	8.32949	6.02799	4.07472	13.1131	18.6374	11.3009	10.3004	0	9.55844	0	5.28469	10.9552	10.6171	9.85688	23.9112	4.02579	2.32712	5.70814	13.2798	7.1101	20.2527	15.6436	11.3307	11.3188	0	0	3.75788	3.87766	22.9146	0	11.2922	15.695	19.4661	7.42743	14.5192	9.79082	0	8.05131	14.8125	12.5931	20.7593	10.9505	18.3795	13.5275	12.1731	5.01087
Sig_kmer0435	0	4.09076	0	4.16475	6.02799	6.29729	13.1131	10.7066	5.87646	6.48543	0	4.58805	0	3.52313	9.49449	11.4036	5.98454	13.0835	2.0129	5.42994	4.89269	1.71352	4.20143	9.40306	10.1683	8.98642	7.92318	0	0	2.6842	0	11.4573	3.85428	2.33631	8.02187	10.6512	5.24289	5.9785	6.26613	0	8.05131	8.26741	10.844	5.2916	8.84465	4.21196	5.96801	3.31993	4.62542
Sig_kmer0436	0	2.9751	0	3.78613	1.88375	4.44515	8.50582	9.9135	6.32849	3.81496	0	4.20571	0	5.72508	8.0338	10.6171	6.33657	14.4369	4.02579	4.65423	4.07724	3.85543	3.23187	8.67975	6.64853	7.03285	5.28212	0	0	0.26842	0	8.40201	4.62513	8.1771	6.27799	9.1821	3.05836	10.2489	4.30796	0	10.3057	11.3677	8.39538	12.6184	8.0023	6.12649	7.16161	3.31993	5.01087
Sig_kmer0437	0	9.66907	0	7.95088	9.79548	2.593	13.4675	19.0339	9.94477	10.6819	0	6.1174	0	7.48664	12.0507	10.2239	12.3211	23.9112	14.0903	12.0234	8.56221	7.28247	7.75648	16.9978	17.208	17.1914	8.67777	0	3.4523	4.0263	5.04095	20.2412	12.3337	11.2922	15.695	19.8333	12.6703	17.0814	7.44102	0	15.4585	23.4243	13.9923	16.6889	18.9528	13.7846	11.5382	5.53322	11.1781
Sig_kmer0438	0	2.60321	0	5.6792	7.91173	7.40858	11.3411	4.75848	13.109	3.05196	0	10.3231	0	2.64234	7.66863	12.19	3.52031	7.21846	5.63611	4.26638	3.66952	9.42437	3.23187	15.1896	8.60398	9.76785	7.54589	0	0	4.29472	3.48989	8.40201	0	8.1771	18.1364	17.6296	8.73816	9.39479	7.83266	0	7.4072	7.92294	8.74519	10.5832	9.26583	14.5504	3.58081	4.05769	6.93813
Sig_kmer0439	5.63619	4.83453	3.56959	3.78613	10.1722	7.779	14.8852	11.1031	10.8488	4.95944	0	3.44104	0	4.8443	9.85967	14.9426	3.16828	13.9858	5.63611	6.20564	0.815449	8.56761	8.40285	14.8279	8.21289	6.25143	6.7913	5.34939	5.75384	1.87894	2.32659	14.8945	11.1774	7.39833	11.1609	17.6296	4.36908	14.9463	1.95816	3.29698	11.5939	8.95637	10.4942	12.6184	10.5293	16.4649	9.94668	4.42658	9.25084
Sig_kmer0440	0	4.83453	0	6.05781	2.26049	5.92686	7.44259	12.6893	1.80814	3.81496	0	3.82338	0	3.08273	10.2248	13.3697	5.28047	16.6927	9.25932	3.87853	4.89269	3.85543	4.52461	10.488	11.3416	10.1586	7.1686	0	0	1.07368	4.26542	9.16583	4.62513	5.06201	6.97554	8.08025	3.05836	6.83258	7.04939	0	7.08515	9.98979	7.34596	12.6184	12.6352	6.8923	7.55948	4.79546	4.23997
Sig_kmer0441	5.63619	16.363	0	6.81504	9.04198	10.372	8.15141	14.2754	9.49274	7.62991	0	8.79377	0	9.68859	16.7979	13.3697	8.44876	22.1065	5.63611	5.81779	6.11587	5.99733	9.6956	23.146	14.4703	16.8007	14.3372	0	0	4.83156	4.65319	19.8593	0	9.73464	21.2754	11.0185	3.93217	15.8003	7.44102	0	16.4247	14.468	13.2927	18.7241	16.847	13.7846	9.94668	11.0664	10.4072
Sig_kmer0442	0	2.9751	0	2.65029	4.52099	5.55643	8.86023	9.51696	4.52035	6.48543	0	3.44104	0	2.64234	8.39897	15.3358	4.92844	14.8881	2.41547	4.65423	4.48497	4.71219	2.90868	9.40306	8.60398	8.59571	8.30048	0	0	2.41578	0	9.16583	2.69799	6.23017	6.27799	9.91667	6.55362	10.2489	3.91633	0	7.08515	8.26741	13.6425	6.51274	10.1082	8.42393	5.17227	2.58217	3.85452
Sig_kmer0443	0	3.71887	0	4.92197	9.41873	6.29729	7.44259	12.6893	5.42442	4.19645	0	1.52935	0	1.32117	11.3204	19.2681	5.98454	15.7904	5.63611	4.65423	2.85407	9.42437	3.55505	7.23312	8.21289	5.07928	13.9599	0	0	1.61052	0	11.0754	10.792	9.73464	6.27799	8.08025	5.24289	8.96775	5.09123	0	9.01746	6.54504	6.29653	16.6889	10.1082	14.5504	6.76374	4.42658	6.55268
Sig_kmer0444	0	4.09076	0	7.95088	8.28848	6.29729	13.4675	14.672	13.5611	8.01141	0	10.7055	0	13.6521	14.2417	21.2342	9.85688	13.0835	15.298	4.26638	4.48497	10.2811	14.8666	18.8061	10.9505	16.8007	12.0734	0	4.21948	1.61052	6.97978	16.4221	17.3442	10.9028	9.76576	15.7932	12.6703	7.68665	8.61592	6.59396	8.05131	18.2572	15.0417	13.0255	11.3717	16.8479	11.1403	7.37763	7.70903
Sig_kmer0445	0	3.34698	0	3.40752	4.52099	3.33386	4.25291	13.0858	3.61628	5.34094	0	2.29403	0	2.64234	7.66863	14.1562	5.28047	12.6323	3.22063	1.16356	0.815449	5.56895	1.61593	7.95643	9.77725	6.64214	11.6961	0	0	1.07368	0	5.72864	6.55227	4.28324	7.32432	5.50926	3.05836	7.25961	5.48286	0	9.01746	8.95637	7.34596	8.14092	5.47526	8.42393	6.76374	3.31993	2.31271
Sig_kmer0446	0	2.9751	0	6.43642	4.89774	3.70429	12.0499	11.4997	2.71221	3.05196	0	9.55844	0	5.72508	6.93828	11.0103	5.28047	13.9858	4.42837	5.42994	2.03862	6.85409	5.49417	7.59478	7.8218	8.59571	10.187	0	0	2.6842	0	12.2211	4.62513	5.4514	10.4633	4.40741	2.62145	7.25961	10.9657	0	7.4072	10.6787	10.4942	8.14092	8.0023	6.5094	7.95734	2.21329	2.31271
Sig_kmer0447	0	1.85944	0	6.05781	4.52099	3.70429	12.4043	11.8962	2.26018	3.05196	0	8.02909	0	6.16547	7.66863	12.19	6.33657	15.7904	4.42837	4.26638	2.03862	6.42571	4.8478	9.0414	7.03962	4.29786	9.43236	0	0	2.14736	0	10.6935	4.2397	5.06201	9.76576	5.50926	1.74763	7.25961	4.30796	0	9.01746	9.30084	12.2433	8.14092	8.0023	5.74359	7.95734	2.58217	3.85452
Sig_kmer0448	0	4.09076	0	4.16475	3.01399	4.44515	7.44259	17.0512	7.6846	4.19645	0	4.97039	0	3.08273	17.8935	16.9087	1.40813	7.66962	3.22063	5.04209	2.85407	9.42437	6.78692	6.87147	10.1683	7.42357	13.2053	0	0	2.95262	3.48989	9.92965	2.69799	5.06201	13.6023	8.81482	11.3596	6.40554	2.74143	0	8.05131	11.3677	9.4448	8.14092	9.687	15.3162	7.95734	4.79546	2.69816
Sig_kmer0449	0	4.09076	0	2.65029	2.26049	5.92686	6.73377	7.9308	3.16425	2.28897	0	3.0587	0	4.8443	10.59	13.7629	4.57641	11.2789	3.22063	4.26638	2.85407	4.71219	3.23187	10.1264	9.38616	5.07928	8.30048	0	0	1.61052	0	10.3116	1.54171	1.94693	5.58043	7.34568	2.62145	5.12443	4.30796	0	5.79694	10.6787	6.99615	8.95501	9.26583	8.04102	5.96801	5.16434	4.62542
Sig_kmer0450	0	4.46265	0	1.89307	4.14424	4.81557	9.56905	12.6893	4.52035	3.81496	0	3.44104	0	5.72508	8.39897	12.19	5.28047	14.4369	5.63611	2.71497	4.07724	3.85543	3.87824	10.488	7.8218	10.5493	8.30048	0	0	2.6842	0	6.49246	6.16684	5.06201	8.71943	10.284	5.24289	11.957	4.69959	0	6.11899	8.26741	9.09499	6.51274	9.26583	7.27521	11.1403	5.16434	5.39632
Sig_kmer0451	0	10.4128	0	7.95088	12.4327	2.96343	8.86023	11.4997	12.2049	8.7744	0	6.49974	0	7.92703	14.2417	13.7629	15.8414	20.7531	8.45416	3.49068	6.11587	5.99733	6.78692	19.5294	14.8614	15.6286	9.80966	0	0	4.0263	3.48989	22.5327	4.2397	10.124	14.6486	17.9969	5.6798	13.2381	7.44102	1.83165	17.0688	11.0232	13.6425	18.7241	17.6893	13.4017	14.3232	6.27098	7.70903
Sig_kmer0452	4.42843	13.016	3.92655	12.8728	7.53498	10.7424	15.2396	20.2235	12.657	11.8264	0	9.94078	3.31657	11.8905	20.0845	19.6613	16.5455	20.7531	4.42837	9.30847	8.56221	18.8487	10.342	22.4227	15.6436	14.8471	19.6193	3.70343	0	6.97892	7.36755	20.2412	14.2608	8.56648	17.0901	15.4259	3.93217	14.5192	5.87449	5.12863	15.4585	18.2572	12.5931	16.2818	16.0046	16.082	15.9147	11.0664	3.08361
Sig_kmer0453	0	3.71887	0	3.78613	4.89774	5.92686	8.50582	15.0685	2.71221	2.67047	0	4.58805	0	3.08273	14.9721	15.3358	3.87235	13.0835	2.41547	3.10282	2.85407	4.28381	2.90868	9.40306	8.60398	10.5493	18.8647	0	0	2.14736	0	9.54774	9.63569	1.94693	8.71943	4.04013	1.74763	7.68665	3.91633	0	5.79694	9.98979	11.5436	6.91978	8.84465	15.3162	11.1403	2.95105	3.46906
Sig_kmer0454	0	4.46265	0	2.65029	4.14424	4.44515	9.92346	13.0858	6.32849	6.48543	0	3.82338	0	1.76156	14.9721	15.3358	7.04063	9.47424	3.62321	5.81779	4.89269	3.42705	3.55505	6.14815	13.6881	7.42357	9.80966	0	0	2.6842	0	5.72864	5.78141	4.67263	10.4633	9.1821	6.11671	9.82183	2.74143	0	5.15284	10.3343	6.99615	10.5832	9.26583	9.95555	6.36588	4.79546	6.93813
Sig_kmer0455	0	8.92529	0	10.2226	8.28848	12.2242	8.15141	13.0858	8.13663	11.4449	5.76119	12.6171	0	10.5694	12.0507	10.6171	10.2089	20.7531	4.42837	4.26638	7.33904	10.2811	6.78692	18.4445	12.5149	18.3636	12.828	0	0	5.3684	5.81648	17.5678	0	10.124	12.9048	16.8951	5.6798	15.8003	8.22429	0	13.2041	13.4345	16.7908	17.503	21.4799	16.8479	14.3232	7.74651	10.0217
Sig_kmer0456	0	2.60321	0	6.05781	3.39074	5.92686	11.3411	11.1031	4.97239	1.90748	0	3.82338	0	6.16547	8.39897	13.7629	3.16828	12.6323	2.81805	3.87853	3.2618	6.85409	4.8478	9.0414	7.03962	8.59571	6.03671	0	0	2.14736	0	12.9849	5.01056	4.28324	9.41698	10.284	3.05836	5.9785	3.91633	0	11.2718	9.64532	8.74519	9.7691	9.687	7.65811	5.96801	2.58217	1.92726
Sig_kmer0457	0	5.20642	0	3.40752	4.89774	10.0016	9.56905	15.8616	3.61628	4.57795	0	1.91169	0	4.8443	13.5114	16.1223	2.81625	10.8277	3.22063	2.71497	3.2618	5.14057	1.93912	7.95643	10.5594	9.76785	15.4691	0	0	4.56314	0	9.16583	8.09398	3.50447	7.6731	8.81482	3.05836	8.11368	4.30796	0	6.7631	11.0232	10.844	7.73387	8.84465	12.6359	7.16161	3.68881	3.85452
Sig_kmer0458	0	2.9751	0	3.78613	4.89774	5.55643	8.50582	13.0858	3.16425	1.90748	0	6.1174	0	2.64234	7.66863	11.7968	1.76016	9.92539	3.22063	3.49068	2.03862	3.85543	3.23187	8.67975	11.7327	9.37714	10.5642	0	0	1.87894	0	6.87437	5.01056	3.89386	8.02187	8.81482	5.6798	6.40554	5.87449	0	6.44104	11.3677	8.04557	10.1761	10.9505	9.57264	7.16161	3.68881	2.69816
Sig_kmer0459	0	9.66907	0	7.95088	10.1722	2.96343	15.594	20.2235	9.49274	9.53739	0	6.49974	0	7.04625	11.3204	9.83066	11.9691	25.2646	15.298	10.8599	9.37766	7.28247	7.43329	16.6362	17.599	17.9728	8.67777	0	3.06871	4.29472	5.42872	20.6231	12.3337	11.2922	15.3462	20.2006	13.1072	17.9355	7.04939	0	16.4247	23.0799	12.2433	16.6889	20.6375	13.4017	11.5382	4.79546	11.1781
Sig_kmer0460	0	3.71887	0	5.6792	4.14424	3.33386	18.7837	10.7066	8.58867	7.62991	0	3.82338	0	4.8443	10.9552	11.7968	5.28047	9.02308	4.83095	3.87853	4.89269	4.28381	3.23187	13.7429	10.9505	7.42357	8.30048	0	0	2.14736	0	10.3116	8.09398	10.124	10.1145	14.6914	6.55362	11.957	7.04939	3.66331	4.50873	8.26741	9.79461	13.0255	11.3717	12.6359	7.95734	2.21329	3.46906
Sig_kmer0461	0	5.57831	0	2.27168	4.89774	4.07472	18.0749	11.1031	7.6846	8.7744	3.60075	2.67636	0	3.96352	12.4159	14.5494	5.28047	18.0462	4.83095	3.10282	2.44635	6.42571	7.1101	18.0828	10.5594	17.1914	9.43236	4.9379	0	3.22104	0	12.2211	2.31257	5.4514	7.32432	9.1821	7.42743	7.25961	12.5323	0	9.98362	8.61189	12.5931	9.36206	9.687	16.8479	9.54881	7.37763	5.39632
Sig_kmer0462	0	3.71887	0	5.6792	5.27449	1.85214	8.50582	12.2927	6.78053	4.19645	5.40112	3.0587	0	3.08273	11.3204	12.19	4.22438	11.73	4.02579	3.49068	3.66952	7.28247	5.17098	8.67975	5.86635	7.03285	11.6961	0	0	3.48946	0	8.40201	5.01056	3.50447	8.71943	14.3241	3.93217	7.25961	4.30796	0	10.9498	8.61189	8.04557	6.91978	8.0023	14.1675	10.7424	4.05769	3.46906
Sig_kmer0463	0	3.71887	0	3.78613	7.91173	5.92686	9.92346	8.72388	3.16425	3.43346	0	5.73507	0	4.40391	8.76415	7.07808	3.52031	11.73	4.83095	4.65423	2.44635	2.1419	3.55505	10.8497	7.43071	8.59571	10.5642	0	0	3.48946	0	8.0201	6.55227	6.61956	12.2072	9.91667	2.18454	8.96775	5.09123	0	7.08515	7.57846	9.79461	10.5832	11.3717	7.27521	9.15095	4.42658	5.78177
Sig_kmer0464	0	3.34698	0	3.40752	3.39074	5.186	10.9867	9.51696	4.52035	2.67047	0	1.52935	0	3.96352	8.76415	16.1223	5.6325	13.9858	3.62321	5.42994	4.89269	4.71219	5.81736	12.658	7.8218	8.59571	7.92318	0	0	1.07368	0	9.16583	3.46885	2.7257	10.4633	9.54939	6.99053	9.82183	6.65776	0	9.01746	10.3343	8.74519	11.3973	8.84465	11.1043	11.1403	3.31993	5.01087
Sig_kmer0465	0	4.83453	0	3.02891	2.26049	5.186	7.44259	10.31	2.71221	1.90748	0	3.44104	0	4.8443	10.59	13.3697	5.28047	10.8277	3.22063	3.87853	2.85407	5.14057	4.52461	10.488	7.8218	5.47	8.67777	0	0	1.87894	0	9.54774	1.92714	1.55754	6.62677	8.08025	3.49526	5.55147	4.30796	0	7.08515	9.98979	6.29653	8.95501	3.36939	8.80683	4.77441	4.05769	4.62542
Sig_kmer0466	0	13.7598	0	10.6012	12.4327	9.26072	10.6323	13.4824	7.6846	10.3004	0	6.1174	0	8.80781	14.6069	14.1562	9.15282	23.9112	2.0129	9.30847	8.15449	5.14057	8.07966	14.8279	11.3416	17.5821	13.9599	0	0	4.29472	6.59202	21.005	13.8754	10.124	20.9266	16.8951	10.0489	11.53	14.4904	0	19.9672	17.2238	14.6919	20.7593	18.1105	16.082	11.1403	9.9598	11.5635
Sig_kmer0467	0	13.7598	0	10.9798	6.78148	10.7424	11.3411	18.2408	10.3968	9.53739	0	8.41143	0	7.92703	14.6069	13.7629	10.2089	23.9112	1.61032	3.49068	6.93132	8.56761	7.75648	15.5512	16.0347	11.7214	12.4507	0	0	4.0263	3.10212	18.3317	0	9.34526	18.4852	9.1821	2.62145	12.8111	5.87449	0	15.7806	15.8459	16.0911	19.1312	8.42348	21.0598	15.119	10.6976	8.47994
Sig_kmer0468	0	3.71887	0	3.02891	4.89774	4.07472	8.86023	7.53426	3.61628	3.43346	0	3.0587	0	3.52313	9.49449	12.9765	2.46422	9.02308	2.0129	4.65423	2.44635	4.71219	2.90868	9.0414	7.03962	9.37714	6.41401	0	0	3.22104	0	7.63819	3.46885	2.7257	6.27799	6.24383	4.36908	7.68665	4.69959	0	8.69541	6.54504	6.64634	6.51274	9.26583	11.8701	7.16161	1.84441	4.62542
Sig_kmer0469	0	2.23132	0	4.16475	5.27449	5.92686	9.21464	6.74118	4.52035	4.19645	0	3.44104	0	3.96352	9.12932	14.9426	7.39266	9.92539	4.83095	3.49068	1.6309	2.99866	2.58549	8.67975	10.1683	7.81428	6.7913	0	0	2.41578	0	8.78392	5.01056	6.23017	9.41698	9.1821	5.6798	9.82183	3.5247	0	9.66157	8.26741	8.04557	5.2916	7.58113	9.95555	9.54881	2.21329	5.01087
Sig_kmer0470	0	4.46265	0	6.05781	3.39074	2.593	6.73377	17.4478	5.87646	4.95944	0	3.44104	0	3.08273	13.5114	23.9868	3.87235	11.73	3.22063	1.16356	1.6309	6.42571	3.55505	6.50981	8.99507	10.1586	8.30048	0	0	1.87894	0	8.0201	5.78141	3.50447	4.5341	5.87655	3.49526	5.12443	4.69959	0	9.33951	9.64532	8.74519	11.8043	8.0023	13.4017	7.55948	4.79546	2.69816
Sig_kmer0471	0	5.20642	0	2.27168	3.76749	4.07472	6.02496	15.8616	7.6846	3.43346	0	4.58805	0	2.20195	17.5283	15.7291	2.11219	7.21846	4.02579	4.65423	2.44635	11.9947	5.17098	5.7865	11.3416	7.81428	13.5826	0	0	3.22104	3.87766	10.3116	3.85428	5.84078	14.6486	8.44753	10.9227	6.40554	3.13306	0	6.11899	9.98979	9.09499	7.32683	10.5293	15.3162	7.95734	4.79546	3.08361
Sig_kmer0472	0	1.85944	0	4.16475	4.52099	4.07472	11.3411	8.32734	3.16425	3.81496	0	2.67636	0	3.08273	6.57311	8.65098	5.6325	12.6323	0.805158	2.32712	5.70814	2.57028	2.58549	13.0196	6.25744	7.03285	5.65942	0	0	2.41578	0	8.78392	3.08342	5.84078	7.32432	7.71297	3.93217	7.25961	5.09123	0	7.4072	8.26741	6.29653	6.10569	8.0023	8.04102	7.16161	2.95105	5.78177
Sig_kmer0473	0	11.1566	0	6.81504	4.14424	5.92686	14.1764	11.8962	7.23256	5.72243	0	10.3231	0	7.48664	13.1462	11.0103	9.85688	22.1065	2.0129	2.32712	8.15449	13.7082	8.40285	16.6362	15.2525	15.6286	15.0918	5.76088	0	4.56314	6.20425	20.6231	6.16684	11.2922	21.973	18.7315	3.05836	9.82183	14.4904	0	16.4247	20.3241	14.3421	19.9453	16.0046	21.8256	10.3445	10.3287	10.7926
Sig_kmer0474	0	2.60321	0	3.40752	5.65124	4.81557	5.67055	11.8962	4.06832	4.19645	3.60075	3.82338	0	3.96352	16.0676	14.5494	7.04063	11.73	0	11.2477	3.2618	3.42705	4.20143	9.40306	5.47526	9.37714	12.828	0	2.30154	1.07368	0	9.16583	6.16684	6.23017	5.23166	7.71297	6.99053	6.40554	3.91633	0	8.69541	8.95637	16.7908	8.14092	8.84465	8.42393	5.96801	4.79546	4.23997
Sig_kmer0475	0	4.46265	0	3.02891	5.27449	7.40858	12.0499	8.72388	3.61628	2.67047	0	3.82338	0	5.72508	11.6855	14.5494	5.6325	18.4973	2.41547	5.42994	4.07724	5.14057	4.20143	8.67975	9.38616	8.98642	9.80966	0	0	1.87894	0	9.92965	2.69799	3.11509	10.1145	8.08025	6.11671	10.6759	3.5247	0	6.7631	8.26741	7.69576	9.7691	10.5293	5.74359	7.55948	6.63986	3.85452
Sig_kmer0476	0	5.20642	0	3.40752	7.15823	3.70429	13.1131	12.2927	2.71221	4.19645	0	2.67636	0	5.72508	10.2248	14.9426	4.92844	15.3392	4.02579	3.87853	4.07724	4.28381	4.8478	8.67975	12.906	8.98642	7.92318	0	0	2.41578	0	6.87437	3.08342	5.4514	7.32432	11.0185	9.17507	10.6759	5.87449	0	7.4072	8.26741	10.4942	9.7691	9.26583	8.42393	11.936	4.42658	8.09448
Sig_kmer0477	0	4.09076	0	4.54336	7.15823	4.07472	8.86023	6.74118	7.6846	2.28897	0	4.58805	0	4.8443	8.0338	13.3697	4.92844	11.73	5.23353	3.10282	2.03862	2.57028	2.90868	9.40306	9.77725	6.25143	8.30048	0	0	0	0	10.6935	7.32312	3.50447	9.76576	11.0185	4.80599	7.25961	1.56653	3.66331	10.3057	8.61189	7.34596	9.36206	9.26583	10.3385	5.57014	2.95105	1.15635
Sig_kmer0478	5.63619	11.1566	9.99485	7.95088	7.91173	16.2989	7.44259	15.0685	10.8488	9.91889	12.6026	11.4701	0	4.40391	13.8766	17.6952	11.617	24.3623	2.0129	5.04209	6.11587	11.1379	8.40285	17.3595	16.8169	19.5357	13.5826	0	10.3569	3.75788	4.26542	21.7688	12.7191	10.124	15.695	14.3241	3.05836	11.53	11.749	0	14.4923	15.5014	21.6881	18.3171	12.6352	9.18974	16.7104	8.85315	8.09448
Sig_kmer0479	0	1.85944	0	5.30059	6.78148	7.779	7.44259	7.53426	4.06832	5.34094	0	4.97039	0	3.08273	8.39897	11.0103	5.6325	10.8277	4.02579	5.81779	1.22317	3.42705	2.90868	9.0414	11.3416	9.76785	9.43236	0	0	0.53684	0	6.49246	5.78141	4.28324	7.6731	9.91667	5.6798	5.55147	7.04939	0	7.72925	9.64532	6.99615	7.32683	12.214	11.1043	13.1296	3.68881	3.08361
Sig_kmer0480	6.03877	6.69397	9.6379	15.5231	3.39074	7.779	21.619	19.0339	16.7253	3.05196	6.48134	10.3231	0	8.36742	17.1631	15.7291	7.74469	15.7904	9.25932	8.14491	4.89269	6.42571	12.6043	19.5294	16.0347	19.145	13.9599	7.81834	0	3.75788	3.87766	8.78392	17.7297	12.071	11.8584	20.5679	12.2334	8.11368	13.3155	5.12863	8.05131	19.6351	11.8935	19.9453	11.3717	18.3795	7.55948	4.79546	17.7308
Sig_kmer0481	0	2.60321	0	3.02891	4.14424	4.44515	8.15141	10.31	4.52035	5.72243	0	4.20571	0	2.64234	6.93828	14.9426	4.57641	14.4369	1.61032	4.65423	4.89269	4.71219	2.58549	10.488	9.38616	8.98642	8.30048	0	0	2.6842	0	8.40201	4.2397	6.61956	7.6731	9.54939	4.80599	10.2489	3.5247	0	6.11899	9.30084	13.2927	5.69864	10.1082	9.18974	5.17227	2.58217	2.69816
Sig_kmer0482	0	2.60321	0	1.51445	5.27449	3.70429	7.08818	7.9308	1.80814	3.81496	0	3.0587	0	1.76156	5.84276	12.19	3.16828	10.8277	2.0129	3.87853	2.85407	2.99866	3.87824	9.40306	7.43071	8.59571	7.92318	0	0	2.41578	0	8.0201	5.78141	3.89386	9.06821	9.54939	3.05836	11.1029	3.91633	0	8.69541	7.57846	6.29653	10.1761	7.15996	6.5094	13.1296	4.42658	3.46906
Sig_kmer0483	0	4.83453	0	1.51445	4.14424	3.33386	8.15141	9.51696	4.97239	4.19645	0	4.58805	0	5.28469	10.9552	13.3697	3.16828	15.7904	6.44127	5.42994	3.2618	2.57028	4.52461	12.658	5.86635	8.205	9.43236	0	0	1.07368	0	6.11055	5.78141	3.50447	8.71943	11.3858	3.93217	8.96775	5.87449	0	6.44104	6.88951	11.5436	6.51274	9.687	7.27521	4.37654	2.21329	2.69816
Sig_kmer0484	0	2.60321	0	3.02891	5.27449	2.593	3.8985	13.4824	4.52035	4.57795	0	3.0587	0	3.52313	8.0338	15.3358	4.22438	11.73	3.62321	1.16356	0.407724	5.56895	1.93912	8.31809	10.1683	8.59571	13.5826	0	0	1.07368	0	7.63819	5.01056	5.4514	7.32432	5.14198	2.62145	6.40554	5.09123	0	9.01746	7.23399	7.34596	8.95501	7.15996	10.3385	5.57014	3.68881	3.08361
Sig_kmer0485	0	4.46265	0	5.6792	4.52099	1.85214	8.15141	9.12042	4.52035	2.67047	0	2.67636	0	0.440391	10.2248	11.0103	3.52031	12.1812	4.42837	3.49068	3.2618	2.99866	4.52461	10.8497	12.1238	5.07928	6.03671	0	0	1.61052	0	7.63819	6.16684	3.89386	11.1609	9.1821	3.93217	8.54072	5.48286	0	7.4072	8.61189	5.94673	9.7691	10.9505	8.42393	8.75308	4.05769	3.08361
Sig_kmer0486	0	4.09076	0	5.30059	7.91173	7.40858	10.9867	4.36194	12.2049	3.05196	0	10.7055	0	3.08273	9.12932	11.7968	2.81625	7.66962	5.63611	4.26638	3.66952	9.42437	3.23187	14.4662	8.21289	9.76785	6.7913	0	0	4.56314	3.87766	10.3116	0	7.78771	18.4852	17.9969	8.30125	9.39479	7.04939	0	7.72925	8.26741	9.79461	10.1761	9.687	14.5504	3.97867	4.42658	7.32358
Sig_kmer0487	0	4.09076	0	4.16475	5.27449	4.44515	11.3411	14.2754	3.61628	4.19645	0	3.44104	0	3.96352	9.12932	12.19	2.81625	9.92539	4.42837	5.42994	2.03862	5.56895	2.90868	8.31809	10.9505	9.76785	9.05507	0	0	1.3421	0	6.11055	2.31257	4.67263	7.32432	9.54939	3.93217	8.11368	2.3498	0	11.2718	11.0232	5.94673	10.5832	8.42348	9.95555	6.36588	4.79546	3.85452
Sig_kmer0488	0	4.46265	0	2.65029	6.02799	4.81557	6.73377	8.32734	2.26018	5.72243	0	3.44104	0	3.52313	13.5114	11.7968	4.57641	14.4369	4.42837	3.87853	4.89269	2.99866	5.49417	6.50981	9.38616	5.86071	5.65942	0	0	3.22104	0	8.40201	4.2397	4.67263	9.06821	4.77469	3.49526	4.27036	1.1749	0	7.08515	5.85609	8.74519	9.36206	10.9505	6.12649	5.96801	2.95105	4.23997
Sig_kmer0489	0	8.18152	0	1.13584	4.14424	9.63115	9.56905	12.2927	8.13663	3.43346	0	4.20571	0	0.440391	10.9552	14.5494	2.81625	12.1812	4.02579	2.71497	4.48497	6.85409	3.87824	11.2113	4.69308	10.94	9.43236	6.17238	0	1.61052	0	9.92965	9.63569	3.89386	7.6731	8.08025	0.873816	10.2489	2.3498	0	6.11899	7.57846	14.3421	8.14092	10.9505	11.4872	8.35521	2.95105	0
Sig_kmer0490	0	12.6442	8.21006	3.02891	4.89774	3.33386	23.7454	17.4478	8.13663	5.72243	0	3.82338	0	6.16547	11.3204	19.6613	13.3772	25.7158	9.25932	8.92061	8.96994	9.85276	9.6956	19.8911	17.599	10.5493	13.2053	4.9379	5.37025	2.14736	1.55106	14.1307	11.9483	12.4603	16.7413	13.5895	8.30125	16.2274	13.7072	10.6236	19.6452	11.7122	11.1938	14.6537	12.214	25.2718	13.9254	8.48427	6.16723
Sig_kmer0491	0	5.95019	0	2.27168	4.14424	4.81557	10.9867	13.4824	6.78053	6.48543	0	3.44104	0	1.76156	14.6069	16.5155	7.04063	11.73	3.62321	4.65423	5.70814	4.71219	3.87824	5.7865	14.0792	8.205	9.05507	0	0	2.95262	0	7.25628	6.9377	4.67263	11.1609	11.3858	6.11671	8.54072	2.3498	0	5.79694	11.0232	8.74519	12.2114	8.84465	11.8701	7.55948	5.53322	6.55268
Sig_kmer0492	0	1.85944	0	5.30059	5.65124	5.55643	6.02496	7.9308	4.06832	5.34094	0	3.82338	0	6.16547	9.85967	14.9426	3.16828	14.4369	4.42837	5.81779	4.48497	5.14057	3.55505	10.488	10.9505	8.98642	8.67777	0	0	2.14736	0	17.9497	3.46885	4.67263	8.02187	8.08025	3.49526	6.83258	3.91633	0	11.9159	9.64532	8.04557	10.9902	11.7929	9.57264	5.96801	4.05769	3.08361
Sig_kmer0493	0	5.20642	0	4.92197	7.53498	8.51986	12.7587	10.31	3.61628	4.19645	0	8.41143	0	2.64234	11.3204	8.65098	10.5609	14.4369	9.6619	4.65423	2.85407	2.57028	8.40285	14.4662	7.8218	17.1914	7.54589	4.9379	6.90461	3.48946	0	10.3116	3.46885	5.84078	16.0437	16.1605	6.11671	8.96775	9.00756	0	9.01746	13.4345	11.8935	6.91978	9.687	8.42393	6.76374	7.00875	11.949
Sig_kmer0494	0	5.95019	0	4.54336	4.14424	4.07472	9.56905	9.12042	4.06832	2.28897	0	4.20571	0	3.96352	9.12932	15.7291	3.87235	14.8881	4.42837	5.81779	4.48497	5.14057	5.49417	9.0414	8.21289	9.76785	11.3188	0	0	0.26842	0	8.78392	4.62513	4.67263	8.37065	9.91667	2.62145	10.6759	4.30796	0	5.47489	9.30084	9.79461	10.9902	8.0023	11.4872	7.95734	5.53322	5.78177
Sig_kmer0495	0	2.60321	0	6.81504	6.40473	14.8172	11.6955	9.51696	6.78053	4.57795	3.60075	19.4992	4.79061	3.52313	18.989	12.5832	7.39266	9.92539	6.84385	5.42994	3.2618	8.99599	4.20143	5.42484	8.21289	12.1121	13.5826	4.9379	0	5.90524	4.26542	11.4573	11.5628	10.5134	13.6023	15.0586	6.55362	5.9785	4.30796	0	8.37336	6.54504	8.39538	6.91978	11.7929	14.5504	8.75308	1.84441	3.08361
Sig_kmer0496	6.03877	13.3879	3.21263	8.32949	7.53498	7.40858	6.73377	13.0858	9.94477	9.53739	0	8.41143	0	4.40391	14.9721	14.1562	11.265	27.5204	2.81805	5.42994	7.74677	7.28247	8.40285	20.6144	17.208	16.8007	13.5826	0	0	4.29472	4.65319	19.4774	12.7191	7.78771	12.556	16.1605	3.49526	11.53	11.3574	0	15.4585	19.2906	17.8402	19.5382	13.0564	9.18974	13.9254	6.27098	7.70903
Sig_kmer0497	9.66204	4.46265	4.64047	6.05781	5.27449	8.89029	7.08818	8.32734	8.58867	8.3929	0	5.73507	0	5.28469	20.0845	18.0884	7.39266	13.5346	3.22063	5.81779	3.2618	9.85276	7.75648	11.9347	9.38616	9.76785	11.3188	0	0	4.29472	5.81648	12.603	10.4065	6.61956	13.6023	8.44753	4.36908	7.68665	10.5741	4.02964	11.5939	9.30084	9.09499	19.5382	10.1082	21.0598	7.16161	3.31993	7.32358
Sig_kmer0498	5.2336	11.1566	5.35439	7.95088	9.04198	7.03815	6.37937	12.6893	12.2049	8.3929	0	7.64675	0	5.72508	9.85967	14.1562	8.80079	25.7158	0.402579	9.30847	6.11587	11.1379	5.49417	12.658	18.3812	19.145	11.6961	0	0	5.3684	4.26542	12.9849	8.47941	12.8497	18.4852	12.4877	1.74763	12.8111	10.5741	0	17.7129	12.0566	13.6425	18.3171	12.214	14.5504	8.75308	8.48427	14.6472
Sig_kmer0499	0	4.09076	0	4.54336	3.39074	2.22257	6.73377	8.32734	1.80814	3.05196	0	3.82338	0	4.8443	7.30346	10.6171	3.87235	11.73	4.02579	2.71497	2.85407	2.57028	5.17098	8.67975	7.8218	6.64214	5.65942	0	0	2.14736	0	10.6935	7.32312	3.11509	7.32432	9.91667	3.05836	7.68665	4.30796	0	9.01746	8.26741	6.29653	10.1761	9.26583	9.57264	7.95734	3.68881	1.54181
Sig_kmer0500	0	2.9751	0	3.78613	7.53498	7.03815	9.92346	8.72388	3.16425	3.43346	0	5.35273	0	3.52313	8.76415	10.6171	4.22438	11.2789	3.62321	4.65423	2.85407	2.1419	4.8478	11.9347	6.64853	8.205	10.187	0	0	2.41578	0	9.16583	4.2397	5.4514	10.4633	10.284	1.74763	7.25961	5.48286	0	7.08515	8.95637	8.39538	8.54797	11.3717	7.65811	8.35521	3.68881	6.93813
Sig_kmer0501	0	3.71887	0	5.30059	7.53498	4.44515	8.86023	7.13772	8.13663	2.28897	0	4.20571	0	4.8443	8.0338	13.3697	4.92844	10.8277	4.83095	2.71497	1.22317	2.1419	2.90868	9.40306	10.9505	6.64214	9.05507	0	0	0	0	10.6935	7.70855	3.50447	9.76576	11.0185	4.80599	7.25961	1.95816	0	9.66157	9.98979	8.04557	9.7691	7.58113	9.95555	5.17227	2.95105	1.54181
Sig_kmer0502	0	4.83453	0	4.16475	3.39074	2.593	10.6323	9.51696	4.06832	1.14449	0	2.67636	3.68508	3.08273	10.2248	15.7291	4.22438	13.0835	2.41547	2.71497	8.15449	4.71219	4.8478	7.95643	8.60398	7.03285	10.5642	0	0	1.3421	0	4.201	11.9483	5.06201	6.62677	8.44753	3.49526	10.2489	0.391633	0	7.4072	6.88951	5.94673	4.88455	8.42348	8.80683	4.77441	4.42658	1.15635
Sig_kmer0503	0	2.9751	0	6.05781	3.76749	5.55643	6.73377	13.8789	4.06832	3.43346	0	3.82338	0	5.28469	16.4328	13.3697	5.6325	13.5346	6.44127	3.49068	5.70814	9.42437	6.78692	10.8497	11.3416	11.3307	13.2053	0	0	2.95262	0	10.6935	6.55227	5.4514	8.71943	10.284	4.36908	8.54072	2.3498	0	9.98362	13.779	9.4448	9.36206	11.3717	13.0188	8.35521	4.05769	2.69816
Sig_kmer0504	0	4.83453	0	3.78613	3.76749	8.89029	7.44259	14.2754	4.52035	3.43346	0	2.67636	0	4.8443	13.5114	19.2681	2.81625	9.92539	4.02579	2.32712	2.85407	3.85543	1.93912	9.40306	11.7327	8.59571	14.3372	0	0	4.0263	0	8.0201	6.55227	3.89386	6.27799	9.91667	3.93217	9.39479	5.87449	0	6.11899	11.3677	11.5436	8.14092	9.687	11.8701	7.55948	3.31993	1.92726
Sig_kmer0505	0	7.06586	0	3.40752	2.63724	4.07472	8.50582	7.9308	4.06832	4.57795	0	4.97039	3.68508	4.8443	13.5114	15.3358	2.81625	12.6323	2.81805	5.04209	4.07724	3.42705	1.93912	7.59478	5.86635	8.59571	11.6961	0	0	2.41578	0	8.0201	10.792	3.11509	9.76576	9.1821	3.93217	8.11368	5.87449	0	9.01746	10.6787	6.29653	6.10569	7.15996	16.4649	10.3445	2.21329	4.23997
Sig_kmer0506	0	2.9751	0	4.54336	4.52099	3.33386	4.60732	7.13772	3.16425	4.19645	0	4.20571	0	2.64234	8.76415	11.7968	4.92844	9.47424	3.22063	4.26638	2.85407	2.99866	2.90868	7.59478	9.38616	8.98642	5.28212	4.11492	0	1.61052	0	8.0201	3.08342	3.50447	8.02187	4.77469	3.05836	10.6759	3.13306	0	8.69541	12.0566	5.59692	6.91978	7.58113	9.18974	7.55948	4.79546	1.15635
Sig_kmer0507	0	3.71887	0	3.78613	2.63724	4.81557	7.44259	13.0858	2.26018	4.19645	3.96082	3.82338	0	3.52313	9.49449	14.1562	5.28047	12.6323	3.62321	3.10282	1.22317	6.42571	2.90868	9.76471	8.21289	6.25143	12.828	0	2.30154	2.14736	0	7.25628	7.70855	1.94693	9.41698	8.08025	7.86434	5.9785	4.69959	0	7.72925	8.61189	7.34596	8.14092	7.58113	11.4872	8.75308	4.42658	2.31271
Sig_kmer0508	8.0517	11.1566	0	9.46533	14.6932	13.7059	14.5308	13.0858	9.49274	8.7744	0	13.3818	0	11.4502	13.1462	14.5494	8.80079	20.7531	7.24642	9.30847	9.37766	5.56895	7.43329	16.2745	17.208	15.6286	13.5826	7.40685	0	3.48946	4.26542	15.6583	11.5628	9.73464	17.7876	14.3241	3.49526	10.6759	9.39919	7.69295	10.9498	11.3677	11.5436	16.6889	18.5317	11.1043	11.936	7.37763	13.4908
Sig_kmer0509	0	4.83453	0	1.89307	4.52099	2.96343	8.86023	9.51696	5.42442	3.05196	0	4.58805	0	5.72508	10.59	14.5494	3.87235	13.0835	5.63611	5.04209	2.44635	2.99866	5.17098	13.0196	5.47526	7.42357	9.05507	0	0	1.3421	0	6.49246	6.16684	3.50447	9.06821	9.54939	3.93217	8.54072	5.09123	0	6.11899	7.57846	11.5436	6.51274	8.42348	9.57264	5.96801	2.21329	3.08361
Sig_kmer0510	0	2.23132	0	3.78613	4.89774	2.22257	8.50582	15.4651	4.06832	3.81496	0	4.20571	0	3.96352	13.1462	18.8749	5.28047	9.02308	2.0129	3.10282	3.2618	6.85409	3.55505	9.40306	10.5594	8.205	13.2053	0	0	1.3421	0	9.16583	10.0211	5.06201	7.32432	6.9784	1.74763	8.54072	2.3498	0	10.9498	9.98979	11.1938	7.73387	7.58113	11.8701	8.75308	1.47553	2.69816
Sig_kmer0511	0	2.60321	0	5.6792	3.01399	5.92686	9.21464	10.31	5.42442	2.67047	0	5.35273	0	4.40391	8.0338	15.3358	3.16828	13.0835	3.22063	3.49068	4.07724	5.14057	4.8478	9.76471	8.21289	7.03285	7.54589	0	0	2.14736	0	13.7487	4.2397	3.50447	10.1145	10.6512	1.74763	7.25961	3.5247	0	12.8821	9.64532	8.74519	8.95501	10.1082	6.5094	5.17227	2.95105	2.31271
Sig_kmer0512	0	2.9751	0	4.16475	7.91173	3.70429	7.44259	16.2581	6.32849	3.81496	0	3.44104	0	7.92703	6.93828	14.9426	4.92844	13.5346	6.03869	5.42994	4.89269	3.42705	3.55505	5.7865	7.43071	10.1586	6.41401	0	0	3.22104	0	9.92965	4.2397	4.28324	8.02187	11.0185	3.49526	8.11368	4.69959	0	9.33951	9.30084	9.09499	4.88455	11.7929	8.04102	7.55948	2.21329	3.08361
Sig_kmer0513	0	14.1317	4.28351	8.32949	5.27449	5.92686	14.8852	16.2581	7.23256	5.34094	0	11.8525	0	7.48664	12.781	9.43744	9.85688	23.46	3.62321	2.71497	8.56221	11.9947	9.37241	15.9129	18.7723	16.0193	14.3372	6.17238	0	4.0263	5.42872	21.3869	5.01056	11.6816	24.7632	20.9352	3.93217	11.53	13.7072	0	17.3908	19.6351	14.3421	23.2016	16.847	24.506	13.1296	10.6976	14.6472
Sig_kmer0514	0	5.57831	0	4.92197	2.26049	3.33386	9.92346	8.32734	0.90407	4.57795	0	3.44104	0	3.52313	9.49449	17.6952	2.81625	21.2042	5.63611	5.42994	4.07724	6.42571	3.87824	9.0414	11.3416	8.98642	12.0734	0	0	0.53684	0	10.3116	3.85428	4.67263	10.4633	11.3858	2.62145	8.11368	5.48286	0	7.4072	8.61189	12.5931	11.8043	6.31761	9.95555	7.16161	4.05769	6.93813
Sig_kmer0515	0	5.95019	0	1.51445	3.39074	8.89029	9.56905	11.8962	3.16425	6.48543	0	4.97039	0	3.52313	14.9721	22.0207	3.87235	12.6323	4.83095	6.5935	3.66952	4.71219	5.49417	6.50981	8.60398	7.81428	15.4691	0	0	1.3421	0	7.63819	7.32312	4.28324	9.06821	9.1821	4.36908	7.68665	5.09123	0	11.5939	6.54504	10.4942	7.73387	8.0023	8.42393	9.15095	4.79546	5.01087
Sig_kmer0516	0	4.09076	0	4.54336	8.66523	5.92686	6.73377	9.12042	2.71221	2.67047	0	4.58805	2.21105	3.96352	12.781	15.7291	7.04063	11.73	2.0129	3.10282	3.66952	8.13923	5.17098	8.67975	8.60398	10.5493	12.828	0	0	0	3.10212	6.49246	10.0211	3.50447	12.9048	9.54939	7.86434	4.27036	3.91633	0	8.37336	9.98979	10.4942	7.32683	6.31761	16.082	9.94668	6.27098	10.0217
Sig_kmer0517	0	13.3879	0	8.7081	6.78148	12.2242	7.44259	18.2408	7.23256	11.4449	0	6.49974	4.05359	9.2482	11.3204	16.1223	12.6731	26.1669	12.48	3.87853	7.74677	8.13923	12.6043	16.2745	16.0347	16.8007	10.9415	0	0	3.22104	3.10212	11.0754	8.47941	9.73464	17.0901	11.3858	6.55362	10.6759	7.44102	0	15.4585	18.2572	11.8935	22.3875	13.0564	11.4872	15.119	9.22203	11.5635
Sig_kmer0518	6.03877	11.1566	6.42526	9.84394	6.40473	9.26072	19.4925	22.2063	12.2049	6.48543	2.52052	8.02909	2.94806	7.04625	16.4328	18.8749	9.15282	21.2042	11.6748	9.30847	6.93132	8.13923	13.2506	22.7843	19.9456	20.3171	18.1101	0	3.06871	7.24734	5.04095	21.005	0	14.0179	16.0437	15.7932	7.86434	14.5192	10.5741	6.22763	13.5262	16.8793	12.5931	25.2369	12.6352	13.7846	9.94668	9.59091	6.16723
Sig_kmer0519	0	2.23132	0	3.02891	7.53498	5.186	8.86023	9.51696	5.87646	2.28897	0	3.82338	0	6.16547	6.93828	11.7968	4.92844	8.57193	4.83095	3.10282	1.22317	2.99866	1.61593	8.67975	11.3416	5.86071	6.41401	0	0	0.26842	0	10.6935	7.70855	2.7257	9.76576	12.4877	4.80599	7.68665	3.13306	0	8.69541	8.61189	7.34596	10.5832	7.58113	9.95555	5.57014	2.95105	2.69816
Sig_kmer0520	0	4.46265	0	2.27168	3.01399	3.70429	7.797	8.72388	2.71221	3.05196	0	4.20571	0	4.40391	6.57311	11.0103	3.52031	8.57193	4.83095	3.10282	3.66952	3.42705	2.58549	8.67975	8.21289	5.47	3.39565	0	0	1.07368	0	4.96482	4.2397	2.7257	6.62677	8.44753	1.31072	6.83258	5.09123	0	4.83078	8.61189	7.34596	7.73387	7.15996	12.253	11.936	3.31993	3.08361
Sig_kmer0521	0	4.83453	0	4.54336	7.91173	5.55643	13.1131	15.8616	10.8488	1.90748	0	3.82338	0	5.28469	11.6855	13.3697	3.52031	15.3392	3.62321	3.87853	4.07724	8.56761	9.6956	15.1896	10.9505	21.4893	14.7145	0	0	1.61052	5.04095	9.16583	2.69799	8.95587	14.6486	13.2222	9.61197	7.68665	10.9657	0	12.56	13.4345	15.3915	13.0255	8.42348	13.7846	11.5382	10.3287	13.1054
Sig_kmer0522	0	4.09076	2.85567	3.02891	6.40473	4.44515	18.0749	14.672	2.71221	5.72243	0	5.35273	0	3.52313	14.9721	20.841	3.52031	19.3996	16.9083	3.49068	2.03862	4.71219	10.0188	10.488	10.9505	13.675	13.5826	0	0	2.95262	0	8.40201	9.25026	5.4514	10.8121	10.284	6.55362	10.6759	12.5323	0	9.66157	16.1904	15.7413	10.5832	10.9505	16.082	10.7424	3.31993	2.31271
Sig_kmer0523	0	4.46265	0	4.16475	6.40473	2.96343	9.92346	11.1031	3.16425	2.28897	0	3.0587	0	6.60586	9.49449	10.6171	3.87235	14.4369	3.22063	2.71497	3.2618	3.42705	3.87824	10.1264	8.99507	5.47	4.52753	0	0	1.87894	0	9.16583	7.32312	5.06201	7.32432	9.54939	4.80599	10.6759	4.69959	0	9.01746	8.95637	8.04557	10.1761	9.687	10.7214	6.76374	2.21329	2.31271
Sig_kmer0524	0	8.92529	0	1.51445	4.14424	9.26072	9.92346	12.2927	7.23256	3.05196	0	4.58805	0	0.440391	11.3204	11.7968	3.87235	13.5346	3.22063	2.71497	4.07724	6.85409	3.87824	11.573	4.30199	10.94	9.80966	6.58387	0	1.3421	0	9.92965	10.792	3.50447	8.02187	8.08025	1.31072	9.39479	1.95816	0	6.7631	7.92294	12.5931	8.95501	11.7929	12.253	9.54881	2.58217	0
Sig_kmer0525	0	3.71887	0	4.16475	2.63724	2.593	6.37937	7.13772	7.6846	3.43346	0	3.0587	0	3.08273	4.74725	12.5832	2.81625	12.6323	3.22063	5.04209	4.89269	3.42705	2.90868	10.8497	6.25744	7.81428	4.15024	0	0	1.87894	0	4.96482	6.55227	2.33631	10.1145	8.81482	2.18454	7.25961	5.09123	0	7.4072	9.98979	11.1938	8.95501	8.0023	8.04102	5.96801	4.42658	2.69816
Sig_kmer0526	0	5.95019	0	4.54336	2.26049	4.07472	8.15141	11.4997	4.52035	4.57795	0	3.44104	0	3.96352	9.85967	16.1223	5.6325	17.595	4.83095	5.81779	4.89269	11.1379	4.52461	5.7865	7.43071	10.5493	19.9966	0	0	1.3421	0	9.16583	5.78141	6.61956	7.6731	8.81482	3.93217	8.96775	2.3498	0	5.15284	6.54504	11.1938	13.4325	9.687	14.5504	17.1083	6.27098	5.78177
Sig_kmer0527	0	3.71887	0	3.40752	2.26049	1.11129	8.15141	5.55156	1.35611	2.28897	0	2.67636	0	3.08273	7.30346	11.7968	5.6325	10.3765	2.81805	3.10282	2.03862	0.856761	2.90868	6.50981	6.64853	6.25143	4.90483	0	0	1.87894	0	5.34673	3.85428	1.94693	5.23166	5.87655	1.74763	2.56222	3.5247	0	5.79694	4.47818	4.5475	4.07046	5.05409	5.36068	5.96801	1.84441	6.55268
Sig_kmer0528	0	7.06586	0	6.05781	8.66523	4.44515	11.3411	8.32734	4.52035	4.57795	0	5.73507	0	2.64234	9.12932	16.1223	5.6325	16.6927	7.24642	2.71497	2.85407	8.56761	3.23187	11.9347	9.77725	10.1586	8.67777	4.11492	6.13743	0.53684	0	13.3668	6.55227	6.23017	9.06821	15.4259	4.36908	9.82183	5.09123	0	8.05131	13.779	13.2927	9.7691	8.0023	15.6991	6.36588	3.31993	4.62542
Sig_kmer0529	0	13.3879	1.42784	7.95088	9.79548	4.07472	18.4293	11.8962	9.0407	8.01141	2.16045	9.1761	3.68508	13.2117	20.8148	19.6613	11.617	30.2273	12.8825	13.5748	11.4163	8.99599	7.43329	13.7429	14.0792	16.41	14.7145	3.70343	0	4.56314	6.59202	24.4422	4.2397	9.34526	16.0437	18.7315	2.18454	15.8003	11.3574	5.12863	16.7467	17.9127	17.8402	18.3171	19.374	16.082	12.3339	9.9598	8.86539
Sig_kmer0530	0	5.95019	0	4.16475	2.26049	6.29729	12.7587	9.12042	1.80814	4.19645	0	8.41143	0	6.60586	9.85967	12.5832	5.6325	13.9858	4.02579	3.87853	3.2618	8.13923	6.14054	10.488	7.03962	9.76785	11.6961	0	0	2.95262	0	8.40201	3.08342	3.11509	6.27799	11.0185	4.36908	5.9785	2.3498	0	6.7631	11.7122	12.2433	7.73387	7.58113	8.42393	8.35521	4.42658	3.08361
Sig_kmer0531	0	5.95019	0	4.92197	2.63724	5.186	11.3411	7.13772	3.16425	3.43346	0	3.0587	0	5.72508	12.781	15.7291	2.81625	14.8881	5.23353	4.26638	2.85407	3.85543	5.81736	12.2963	10.1683	7.42357	10.5642	0	0	1.07368	0	7.63819	6.55227	3.50447	10.8121	13.2222	3.93217	7.68665	1.56653	0	7.4072	9.30084	8.39538	10.9902	10.1082	7.65811	11.1403	5.53322	4.23997
Sig_kmer0532	0	8.92529	0	9.84394	6.78148	8.14943	13.4675	21.8097	6.32849	11.8264	0	3.44104	0	4.40391	13.5114	25.1665	5.98454	19.8508	8.05158	9.30847	6.93132	8.56761	6.78692	11.9347	14.8614	15.6286	9.43236	0	0	2.95262	3.87766	22.1508	9.25026	9.34526	18.1364	7.71297	6.11671	11.957	10.1825	0	21.2554	13.4345	13.6425	12.2114	13.0564	12.6359	19.0976	6.27098	6.55268
Sig_kmer0533	0	2.9751	0	1.89307	3.76749	4.07472	8.86023	11.8962	4.52035	4.19645	0	4.20571	0	3.52313	7.30346	13.3697	4.22438	14.8881	6.03869	2.71497	3.66952	4.28381	3.23187	9.76471	7.03962	10.5493	7.54589	0	0	2.14736	0	5.34673	6.9377	4.28324	9.06821	6.9784	4.36908	11.53	3.5247	0	6.7631	9.98979	7.69576	6.51274	8.0023	7.65811	7.95734	4.05769	5.78177
Sig_kmer0534	0	3.34698	0	4.16475	4.14424	7.779	7.08818	12.6893	5.87646	5.72243	0	4.20571	0	2.64234	10.59	12.9765	5.98454	17.595	4.02579	4.26638	3.66952	4.28381	7.1101	14.1046	8.60398	6.25143	10.5642	0	0	3.75788	0	11.4573	1.92714	4.28324	7.32432	11.3858	3.05836	10.2489	3.13306	0	8.69541	7.57846	10.1444	10.5832	11.3717	16.8479	8.35521	8.11539	4.23997
Sig_kmer0535	0	3.71887	0	6.43642	4.14424	5.186	10.2779	8.32734	4.52035	3.81496	0	6.88208	5.15911	3.52313	6.93828	12.19	7.74469	13.9858	9.25932	4.26638	3.2618	2.99866	3.87824	18.8061	7.03962	9.76785	10.9415	3.70343	2.68513	2.95262	0	9.54774	5.39599	6.61956	9.76576	8.08025	6.55362	11.957	1.56653	0	8.69541	7.23399	9.4448	10.1761	12.214	14.5504	9.15095	8.85315	3.85452
Sig_kmer0536	0	10.041	0	12.1156	7.53498	3.33386	8.86023	13.4824	6.32849	9.15589	3.60075	8.02909	5.15911	7.48664	12.781	13.7629	10.2089	25.2646	7.649	2.32712	5.70814	9.85276	10.0188	19.8911	14.4703	17.9728	8.30048	0	0	4.29472	8.53084	19.4774	5.39599	12.8497	14.9974	21.3025	3.05836	12.384	11.749	0	10.6277	12.4011	7.34596	17.91	20.6375	23.3572	17.904	12.542	7.70903
Sig_kmer0537	0	3.34698	0	1.13584	3.01399	8.51986	15.9484	13.4824	14.4651	3.43346	3.24067	6.49974	4.79061	5.72508	13.1462	18.8749	8.44876	13.5346	10.0645	3.49068	4.48497	7.71085	7.43329	12.2963	8.21289	5.86071	15.0918	5.34939	0	3.75788	0	11.8392	14.6462	8.95587	12.9048	13.5895	7.42743	9.82183	5.09123	4.7623	10.6277	7.23399	9.4448	10.5832	10.9505	17.2308	7.55948	5.9021	3.46906
Sig_kmer0538	0	2.9751	3.21263	3.40752	6.02799	4.44515	18.4293	16.6547	2.26018	5.34094	0	4.20571	0	3.52313	15.7024	20.4478	2.81625	19.8508	16.9083	3.49068	2.03862	4.71219	9.6956	10.8497	10.9505	13.675	14.3372	0	0	2.95262	0	7.63819	10.0211	6.61956	10.4633	11.0185	4.80599	8.96775	11.749	0	9.01746	16.1904	15.7413	9.7691	12.6352	16.8479	9.94668	2.95105	2.31271
Sig_kmer0539	0	2.9751	0	10.2226	7.91173	11.8537	13.4675	16.2581	10.8488	8.01141	0	6.49974	4.05359	12.3309	16.4328	19.6613	13.7292	19.8508	7.24642	3.49068	2.44635	7.71085	9.37241	13.0196	10.1683	12.1121	9.43236	3.70343	2.30154	4.56314	0	12.2211	10.4065	5.4514	13.2535	13.5895	3.05836	11.957	9.00756	0	9.01746	16.1904	10.844	12.6184	13.4776	12.6359	13.5275	13.6486	11.1781
Sig_kmer0540	0	8.92529	0	3.78613	4.89774	4.44515	9.56905	6.34464	2.26018	3.81496	0	2.67636	0	5.72508	9.49449	8.65098	2.11219	11.2789	3.22063	3.49068	3.66952	3.85543	2.26231	9.40306	11.3416	9.76785	6.41401	0	0	0.80526	0	9.92965	3.46885	6.23017	8.71943	8.81482	2.62145	10.6759	3.13306	0	7.72925	7.23399	6.99615	10.1761	11.7929	5.74359	10.7424	4.79546	5.78177
Sig_kmer0541	4.42843	13.016	0	5.6792	10.549	9.63115	6.73377	17.4478	11.3009	7.24842	0	8.02909	0	7.92703	21.9104	15.3358	10.913	28.4227	3.62321	1.93926	9.37766	5.99733	6.14054	17.3595	16.0347	25.7871	13.5826	0	3.4523	4.0263	3.48989	15.6583	0	11.6816	16.3925	24.9753	9.17507	11.957	9.79082	0	21.2554	15.1569	19.2394	20.7593	19.374	16.082	8.75308	12.1731	11.1781
Sig_kmer0542	0	2.60321	0	4.16475	6.02799	2.96343	9.56905	9.12042	5.87646	6.10393	0	3.82338	0	1.76156	7.66863	14.9426	4.57641	14.8881	5.23353	1.93926	3.2618	4.71219	3.55505	10.488	6.64853	8.205	9.80966	0	0	0.80526	0	10.3116	4.2397	5.4514	12.2072	8.81482	5.6798	9.39479	3.91633	0	7.72925	15.5014	10.1444	7.73387	8.42348	9.18974	7.95734	3.31993	5.39632
Sig_kmer0543	0	18.2225	0	8.7081	13.1862	16.2989	9.92346	20.2235	6.78053	9.53739	0	9.1761	0	9.68859	16.0676	15.3358	10.2089	27.9716	4.42837	1.93926	8.15449	14.9933	4.52461	22.7843	12.5149	17.5821	16.9783	6.17238	4.21948	5.09998	5.81648	19.8593	14.6462	7.00894	14.2999	15.7932	3.93217	11.957	7.83266	0	17.3908	18.2572	17.1406	24.0157	14.3199	19.9111	21.087	9.59091	10.4072
Sig_kmer0544	0	4.83453	0	5.30059	3.76749	4.81557	14.5308	20.6201	4.06832	4.95944	0	3.0587	0	3.96352	13.5114	24.7733	2.11219	18.0462	5.63611	3.10282	2.03862	6.85409	10.6652	9.40306	10.9505	14.0657	13.2053	0	0	1.87894	0	6.87437	8.09398	3.11509	8.37065	9.1821	5.24289	7.68665	7.83266	0	7.08515	10.3343	12.9429	10.9902	8.84465	15.6991	12.7318	1.10664	4.23997
Sig_kmer0545	0	5.20642	0	4.16475	4.52099	3.70429	15.2396	6.34464	3.16425	3.81496	0	10.3231	0	5.72508	14.6069	14.1562	8.44876	20.7531	4.42837	3.49068	2.44635	4.71219	5.81736	16.9978	9.77725	19.145	11.6961	0	0	4.29472	0	11.0754	6.55227	6.61956	12.556	14.3241	6.99053	6.83258	6.26613	0	6.7631	12.7456	13.9923	9.7691	8.84465	14.1675	7.55948	4.79546	8.09448
Sig_kmer0546	0	3.34698	0	3.78613	1.88375	4.81557	8.50582	8.72388	6.32849	3.81496	0	3.44104	0	5.72508	8.76415	11.0103	5.98454	14.8881	4.02579	4.65423	3.66952	4.28381	2.90868	8.31809	7.03962	6.64214	6.03671	0	0	0.26842	0	9.16583	4.62513	7.78771	6.27799	8.08025	4.36908	10.6759	5.09123	0	9.01746	10.6787	7.34596	13.4325	8.84465	5.74359	5.96801	3.31993	4.62542
Sig_kmer0547	4.83102	14.1317	0	6.43642	8.28848	16.6693	10.2779	14.672	7.23256	7.62991	0	12.9995	3.68508	11.0098	14.9721	17.302	11.265	27.5204	3.62321	3.49068	6.93132	7.28247	10.6652	13.7429	16.0347	17.9728	12.4507	7.81834	2.68513	6.17366	5.81648	23.6784	5.78141	10.5134	18.1364	14.6914	9.17507	21.3518	12.5323	4.7623	19.6452	17.2238	16.0911	18.3171	13.4776	9.57264	13.1296	7.74651	9.25084
Sig_kmer0548	0	3.71887	0	5.30059	6.02799	7.03815	9.21464	11.1031	5.87646	3.43346	0	6.1174	0	3.52313	10.9552	7.07808	4.22438	15.7904	5.23353	4.26638	2.44635	2.99866	6.46373	17.3595	7.03962	10.1586	10.5642	0	0	2.95262	0	9.54774	6.9377	7.00894	12.2072	9.54939	3.05836	10.6759	5.09123	0	8.05131	6.88951	9.79461	11.3973	8.84465	14.1675	8.35521	5.53322	3.46906
Sig_kmer0549	0	1.48755	0	6.81504	3.39074	8.51986	12.0499	8.72388	11.3009	4.19645	4.68097	8.41143	5.15911	2.20195	7.30346	12.9765	4.92844	13.5346	5.23353	6.5935	3.66952	4.28381	6.78692	9.40306	10.1683	9.37714	9.80966	0	0	2.41578	4.26542	8.78392	10.4065	8.56648	5.92921	15.7932	8.30125	7.25961	3.13306	5.8613	12.56	11.3677	5.24711	10.1761	8.42348	6.12649	8.75308	4.79546	3.85452
Sig_kmer0550	0	2.60321	0	3.78613	6.02799	3.33386	9.92346	8.72388	5.42442	5.72243	0	3.82338	0	1.76156	6.57311	14.1562	4.57641	14.4369	5.23353	2.71497	2.44635	4.71219	3.55505	9.40306	5.08417	8.98642	9.80966	0	0	0.80526	0	10.3116	4.2397	5.4514	12.556	9.1821	6.55362	10.2489	3.91633	0	7.72925	14.468	9.4448	7.73387	9.26583	9.57264	7.55948	2.95105	5.01087
Sig_kmer0551	0	18.2225	4.99743	9.84394	9.04198	3.70429	25.1631	21.0166	16.2733	7.62991	0	6.88208	0	4.8443	16.4328	12.19	10.5609	23.46	9.25932	6.5935	6.93132	7.28247	11.3115	26.7626	23.0743	19.5357	16.601	0	0	4.83156	10.4697	19.8593	11.1774	10.124	13.9511	18.7315	3.05836	5.9785	13.7072	2.56432	13.5262	19.6351	14.6919	21.9805	15.1623	21.0598	14.3232	15.1241	12.3345
Sig_kmer0552	0	11.1566	4.64047	6.43642	6.40473	7.779	14.8852	14.2754	7.6846	6.10393	0	9.94078	0	8.36742	9.85967	9.43744	13.0252	26.6181	6.84385	5.42994	6.52359	6.85409	7.1101	16.6362	14.8614	17.1914	16.9783	0	0	6.7105	5.81648	22.9146	8.47941	10.5134	16.3925	21.6698	2.18454	12.8111	13.7072	0	14.1703	18.9462	15.7413	20.7593	13.0564	15.3162	9.94668	9.22203	11.5635
Sig_kmer0553	0	3.71887	0	3.40752	4.52099	2.22257	9.56905	9.51696	4.52035	3.81496	0	3.82338	0	7.04625	7.66863	11.4036	6.33657	10.3765	2.41547	6.98135	3.2618	3.42705	4.8478	11.2113	5.86635	9.76785	8.30048	0	0	2.6842	0	11.0754	5.01056	3.11509	9.06821	12.4877	0.436908	10.6759	2.74143	0	11.9159	10.3343	8.04557	8.95501	10.9505	12.253	9.94668	4.79546	1.15635
Sig_kmer0554	0	1.11566	0	3.78613	3.39074	2.22257	11.3411	11.1031	2.71221	3.43346	0	3.82338	0	4.40391	6.20794	12.19	4.92844	14.8881	4.02579	3.10282	3.2618	2.99866	3.87824	9.40306	8.21289	8.98642	6.7913	0	0	2.6842	0	5.72864	5.01056	6.61956	11.5096	6.9784	4.80599	10.6759	4.69959	0	10.3057	8.26741	6.64634	7.32683	9.26583	10.7214	8.75308	5.53322	2.31271
Sig_kmer0555	0	4.09076	0	4.16475	3.01399	5.186	15.594	15.4651	5.42442	6.86692	0	3.82338	0	3.08273	17.1631	18.0884	6.6886	9.02308	3.62321	7.75706	4.07724	5.56895	3.23187	7.59478	13.2971	9.37714	14.3372	0	0	3.22104	0	9.16583	6.16684	3.50447	12.9048	6.61111	7.42743	10.2489	2.74143	0	3.54257	9.30084	6.64634	7.73387	9.26583	11.4872	5.17227	5.9021	6.55268
Sig_kmer0556	4.42843	17.1068	0	14.7659	12.056	17.4102	18.0749	18.2408	12.2049	13.3523	0	10.7055	0	8.80781	23.7362	24.7733	9.85688	27.9716	7.649	8.53276	9.37766	12.8514	10.6652	17.7211	17.599	16.0193	12.4507	6.17238	0	2.95262	8.91861	17.9497	17.3442	14.4073	21.6242	20.2006	3.05836	14.9463	16.0569	9.52461	19.0011	14.8125	19.939	19.9453	14.7411	14.9333	18.3019	4.79546	9.25084
Sig_kmer0557	0	4.83453	0	1.89307	3.39074	5.186	8.15141	10.7066	6.32849	8.3929	4.3209	2.67636	4.05359	8.80781	14.9721	18.0884	5.6325	10.3765	3.62321	10.0842	3.66952	10.7095	3.87824	8.67975	9.77725	9.37714	7.54589	0	0	1.87894	5.04095	11.0754	7.70855	1.55754	13.9511	7.71297	5.24289	8.54072	4.30796	0	4.83078	4.82266	10.1444	7.73387	8.42348	13.7846	8.75308	1.10664	5.39632
Sig_kmer0558	0	17.4787	0	9.08672	13.1862	17.4102	9.92346	19.827	7.23256	9.53739	0	9.94078	0	9.2482	14.9721	14.5494	10.2089	27.9716	4.02579	2.32712	7.74677	15.4217	4.8478	21.6994	12.1238	16.8007	19.242	6.17238	4.21948	4.29472	5.81648	19.8593	16.188	6.61956	14.2999	14.6914	3.05836	11.53	12.9239	0	17.7129	18.9462	16.441	21.9805	13.4776	17.9966	21.087	8.85315	10.4072
Sig_kmer0559	0	4.46265	1.42784	4.16475	3.76749	3.70429	6.73377	11.4997	7.23256	4.57795	0	4.58805	5.89613	6.16547	10.59	13.7629	3.52031	10.3765	4.02579	5.04209	1.22317	3.85543	6.78692	6.14815	9.38616	10.1586	7.1686	0	0	3.22104	0	9.92965	3.85428	5.4514	9.41698	8.08025	3.93217	9.39479	3.5247	0	7.4072	11.3677	9.09499	15.0607	9.687	9.95555	9.15095	4.05769	8.86539
Sig_kmer0560	0	10.4128	0	7.95088	8.28848	9.63115	12.4043	12.6893	12.2049	8.7744	0	12.6171	0	11.4502	14.6069	9.83066	8.44876	28.4227	3.22063	3.87853	8.15449	7.28247	7.1101	27.8475	15.6436	17.9728	10.187	0	0	4.29472	5.04095	21.005	0	10.5134	25.112	14.3241	3.49526	13.2381	6.26613	0	11.9159	17.2238	17.4904	19.1312	13.0564	13.7846	10.3445	6.63986	6.93813
Sig_kmer0561	0	5.20642	0	2.65029	4.14424	3.70429	11.3411	9.51696	3.61628	6.10393	0	4.20571	0	5.28469	8.39897	16.1223	6.33657	15.7904	4.42837	3.87853	1.22317	5.14057	4.8478	9.40306	10.5594	6.25143	7.54589	0	0	4.0263	0	6.11055	5.01056	5.84078	8.71943	11.3858	3.49526	5.9785	5.87449	0	7.4072	8.61189	8.04557	8.95501	6.73878	12.253	4.37654	3.68881	5.39632
Sig_kmer0562	0	4.83453	0	3.02891	3.76749	2.96343	13.1131	8.72388	4.06832	10.3004	0	4.58805	0	6.16547	9.12932	12.19	6.6886	15.7904	4.83095	2.32712	0.815449	7.28247	4.8478	9.76471	8.99507	5.86071	11.3188	0	0	2.6842	0	11.4573	6.55227	3.89386	9.06821	11.0185	4.80599	5.55147	5.87449	5.49496	7.72925	6.88951	7.69576	7.73387	8.42348	12.253	6.76374	4.05769	5.78177
Sig_kmer0563	7.24653	10.7847	3.21263	8.7081	7.15823	11.8537	11.6955	18.2408	7.6846	14.4968	7.92164	11.4701	5.15911	13.2117	14.9721	11.7968	15.8414	18.0462	17.3109	4.65423	4.48497	9.85276	7.1101	22.061	8.21289	15.2379	16.9783	0	0	7.78418	4.65319	16.804	3.46885	12.8497	17.7876	19.4661	1.74763	13.6652	12.9239	3.29698	14.4923	18.2572	16.0911	18.7241	20.2163	20.6769	9.15095	5.9021	8.47994
Sig_kmer0564	6.84394	5.95019	3.21263	3.40752	10.1722	7.779	14.8852	11.4997	9.94477	4.95944	0	3.44104	0	4.8443	9.49449	15.3358	3.52031	13.9858	6.44127	5.81779	0.815449	7.71085	7.75648	14.8279	8.21289	6.64214	6.7913	5.34939	5.37025	1.87894	2.32659	15.6583	11.1774	7.78771	12.556	18.7315	4.36908	14.0922	1.95816	3.66331	11.2718	9.64532	10.844	12.6184	11.7929	16.082	9.94668	4.05769	8.47994
Sig_kmer0565	0	3.34698	0	3.02891	2.63724	4.44515	13.822	12.6893	5.42442	6.86692	0	3.82338	0	3.08273	14.2417	16.5155	5.98454	9.47424	4.02579	6.98135	4.48497	2.99866	3.87824	6.14815	13.6881	9.37714	11.6961	0	0	3.48946	0	7.25628	4.2397	4.67263	12.556	6.61111	6.55362	11.53	1.95816	0	4.18668	11.7122	6.64634	9.36206	7.58113	10.7214	5.57014	5.16434	6.93813
Sig_kmer0566	0	4.83453	0	6.05781	4.89774	2.22257	7.44259	8.32734	4.52035	2.28897	0	2.67636	0	1.76156	9.12932	10.6171	3.52031	12.6323	4.42837	3.87853	2.85407	2.99866	4.20143	11.9347	14.0792	5.07928	7.1686	0	0	1.61052	0	6.49246	5.39599	4.67263	10.1145	8.44753	3.93217	8.11368	5.48286	0	6.44104	8.26741	6.99615	10.1761	9.687	9.18974	8.35521	4.05769	3.46906
Sig_kmer0567	0	5.20642	9.28094	4.92197	2.63724	7.40858	16.6572	9.9135	10.8488	4.57795	2.8806	1.91169	0	4.40391	9.49449	13.3697	2.81625	11.73	2.81805	7.75706	7.33904	4.71219	8.40285	12.2963	9.38616	15.6286	6.41401	0	5.75384	2.6842	6.20425	12.603	11.1774	8.1771	7.32432	9.1821	13.9811	5.9785	1.95816	0	5.47489	12.0566	9.09499	11.3973	6.31761	13.7846	6.36588	7.00875	1.92726
Sig_kmer0568	0	4.09076	0	5.30059	8.66523	3.33386	8.50582	18.6374	4.97239	4.19645	0	2.67636	0	6.16547	7.66863	15.3358	5.28047	17.595	5.63611	6.5935	4.48497	5.56895	1.93912	5.7865	7.8218	10.5493	5.65942	0	0	3.22104	0	7.25628	3.46885	4.28324	9.41698	13.2222	2.62145	10.6759	4.30796	0	8.37336	9.30084	10.1444	6.10569	12.6352	8.04102	6.76374	2.58217	1.54181
Sig_kmer0569	4.42843	1.48755	0	4.16475	3.39074	5.186	8.50582	11.1031	3.61628	4.95944	0	4.58805	0	0.880781	7.30346	11.0103	3.52031	15.7904	4.02579	2.32712	2.85407	4.28381	3.23187	15.1896	6.64853	9.37714	7.54589	0	0	1.07368	0	8.40201	5.78141	3.50447	10.8121	6.61111	4.36908	8.96775	3.91633	0	5.47489	8.26741	5.59692	8.95501	6.73878	10.3385	5.17227	7.37763	3.46906
Sig_kmer0570	0	5.57831	0	5.30059	6.40473	5.186	9.56905	7.9308	9.49274	4.19645	0	6.88208	0	4.40391	7.66863	11.0103	7.74469	11.73	6.44127	3.49068	4.89269	3.42705	3.87824	11.573	11.3416	12.1121	8.30048	4.11492	0	1.07368	5.42872	6.11055	4.62513	7.39833	12.9048	6.61111	3.49526	10.2489	4.30796	3.29698	8.69541	8.26741	6.99615	15.0607	10.1082	14.1675	8.35521	9.22203	3.08361
Sig_kmer0571	3.62326	0	0	0	2.26049	8.89029	6.37937	5.55156	3.16425	0	4.3209	0	3.31657	0	4.74725	7.86453	4.92844	5.865	3.62321	5.04209	0	0	0	5.7865	9.38616	7.42357	0	3.70343	2.30154	0	0	5.72864	5.39599	12.4603	7.32432	0	3.49526	5.55147	4.30796	2.93065	5.15284	3.78923	10.844	8.54797	3.36939	4.59487	0	0	5.78177
Sig_kmer0572	0	4.09076	0	4.54336	4.14424	3.70429	8.86023	6.34464	3.16425	5.72243	0	4.97039	0	6.16547	8.76415	16.1223	3.16828	15.3392	3.62321	4.26638	1.6309	2.99866	2.90868	8.67975	8.21289	6.25143	10.187	0	0	2.41578	0	8.40201	4.2397	6.23017	12.2072	8.08025	2.18454	5.55147	3.91633	0	6.11899	7.92294	10.1444	8.54797	7.15996	9.18974	9.15095	5.53322	6.16723
Sig_kmer0573	0	4.83453	0	3.78613	4.14424	11.8537	19.8469	7.53426	9.49274	4.19645	0	10.3231	5.89613	5.28469	14.6069	14.1562	7.74469	21.6554	4.83095	3.10282	3.2618	6.42571	7.75648	12.2963	7.8218	16.41	9.05507	0	0	7.51576	5.42872	10.6935	10.792	10.5134	11.5096	19.0988	6.99053	5.9785	5.09123	8.79194	6.44104	13.779	12.2433	19.1312	8.0023	9.57264	8.35521	4.79546	8.47994
Sig_kmer0574	0	5.95019	0	4.92197	2.26049	3.33386	9.21464	7.9308	0.90407	4.19645	0	3.44104	0	3.52313	9.85967	16.9087	2.81625	20.7531	5.63611	5.81779	4.07724	5.99733	3.87824	9.0414	11.3416	8.98642	12.0734	0	0	0.53684	0	10.6935	3.46885	4.67263	10.4633	11.3858	2.62145	7.68665	5.48286	0	7.4072	8.61189	12.5931	12.2114	6.73878	9.95555	6.76374	4.05769	6.55268
Sig_kmer0575	0	4.09076	0	4.16475	3.39074	3.33386	7.797	7.13772	2.71221	4.95944	0	6.1174	0	3.52313	7.30346	19.2681	8.09672	15.7904	3.62321	6.20564	1.6309	6.42571	4.52461	10.488	8.99507	11.3307	6.41401	0	0	3.22104	0	9.16583	4.62513	4.28324	6.27799	9.91667	5.24289	8.54072	4.69959	0	8.69541	8.61189	10.844	10.1761	6.73878	8.42393	7.55948	4.79546	3.85452
Sig_kmer0576	0	2.60321	0	3.02891	6.02799	8.51986	11.3411	10.7066	7.23256	4.19645	3.96082	19.1169	0	2.20195	15.7024	13.7629	7.39266	9.47424	6.84385	4.26638	3.2618	7.71085	5.17098	5.42484	8.99507	12.5029	11.6961	4.9379	0	1.07368	4.26542	11.8392	8.86483	11.2922	14.6486	22.4043	6.99053	7.68665	3.5247	0	8.69541	6.54504	8.04557	7.32683	7.58113	15.6991	9.54881	2.95105	2.31271
Sig_kmer0577	0	4.46265	0	3.78613	4.52099	4.07472	15.2396	6.34464	3.61628	4.57795	0	11.0878	0	6.16547	15.3373	14.5494	9.15282	22.1065	4.83095	2.71497	2.44635	6.42571	6.78692	16.2745	9.77725	18.3636	9.05507	0	0	4.56314	0	10.6935	7.70855	5.84078	11.5096	16.1605	6.11671	5.9785	5.48286	0	6.7631	13.0901	13.6425	10.9902	8.42348	13.0188	8.75308	4.42658	8.09448
Sig_kmer0578	0	3.34698	0	4.16475	3.01399	3.33386	6.73377	8.32734	5.42442	4.19645	0	5.73507	0	3.52313	12.781	10.6171	4.92844	14.4369	6.44127	2.71497	0.815449	1.71352	2.90868	7.95643	8.60398	10.5493	8.67777	0	0	1.61052	0	9.16583	5.01056	3.50447	4.5341	6.9784	4.80599	7.68665	7.04939	0	10.3057	8.61189	8.39538	13.4325	7.58113	9.18974	7.16161	2.58217	3.85452
Sig_kmer0579	0	4.83453	0	2.65029	3.76749	2.96343	6.73377	7.9308	4.97239	6.10393	3.24067	5.35273	4.4221	2.64234	10.2248	11.7968	3.52031	11.73	9.6619	3.10282	1.22317	5.56895	8.07966	7.23312	11.3416	7.81428	11.3188	0	0	3.48946	0	7.63819	6.9377	5.4514	8.02187	15.4259	5.24289	8.11368	4.30796	0	7.72925	13.0901	9.09499	12.6184	7.15996	14.5504	9.94668	2.21329	6.16723
Sig_kmer0580	4.02585	1.48755	0	3.02891	5.65124	5.55643	14.1764	9.12042	3.16425	3.43346	0	3.0587	0	3.08273	13.5114	16.9087	3.52031	9.92539	3.22063	3.10282	4.07724	8.13923	4.20143	9.40306	7.03962	11.7214	9.05507	0	0.383589	4.56314	0	9.54774	6.16684	3.11509	9.41698	9.91667	5.6798	4.27036	1.56653	0	7.72925	7.92294	14.6919	6.10569	8.84465	10.3385	11.1403	4.79546	6.93813
Sig_kmer0581	0	3.71887	0	4.92197	8.66523	7.40858	5.67055	12.6893	4.97239	4.19645	0	3.0587	0	0.880781	10.9552	19.6613	4.57641	17.1439	5.23353	3.87853	2.85407	8.99599	3.23187	6.87147	8.21289	4.68857	15.4691	0	0	1.3421	0	11.8392	11.5628	9.73464	6.62677	8.08025	5.24289	8.54072	6.26613	0	9.33951	7.23399	5.94673	17.0959	9.687	14.1675	6.36588	3.68881	6.93813
Sig_kmer0582	0	13.7598	0	9.84394	12.4327	9.26072	10.2779	13.0858	7.6846	10.3004	0	7.26442	0	9.68859	14.9721	15.7291	8.09672	23.9112	2.41547	10.0842	7.33904	5.56895	7.75648	13.7429	12.1238	17.9728	14.3372	0	0	5.09998	6.97978	18.3317	13.49	7.39833	20.9266	16.1605	9.17507	10.2489	11.749	0	17.0688	16.8793	16.0911	19.9453	15.5834	15.6991	11.1403	9.9598	12.3345
Sig_kmer0583	0	4.46265	0	4.16475	3.76749	5.92686	10.9867	8.32734	1.80814	5.34094	0	6.88208	0	2.64234	6.20794	9.43744	4.92844	27.5204	4.42837	3.10282	1.22317	3.42705	3.87824	14.4662	5.86635	6.64214	13.2053	0	0	2.6842	1.1633	10.3116	6.55227	4.67263	8.71943	7.71297	3.05836	8.54072	3.13306	0	7.72925	8.61189	9.09499	8.54797	11.7929	9.57264	10.7424	3.68881	3.85452
Sig_kmer0584	0	4.09076	0	3.40752	10.9257	4.07472	9.21464	13.8789	5.87646	3.43346	0	4.97039	0	3.96352	10.9552	17.6952	6.33657	17.1439	5.63611	2.32712	7.74677	4.28381	5.49417	11.9347	10.1683	7.81428	9.05507	0	0	1.87894	0	7.25628	4.2397	6.61956	8.02187	10.6512	5.6798	9.82183	3.5247	0	9.66157	8.61189	12.5931	8.14092	7.58113	9.18974	10.3445	3.31993	10.4072
Sig_kmer0585	0	6.69397	0	1.51445	2.63724	0	9.56905	8.32734	4.97239	3.43346	0	3.44104	0	5.28469	8.0338	14.9426	5.6325	12.6323	1.61032	5.42994	4.48497	8.99599	4.52461	9.0414	4.30199	5.86071	6.41401	0	0	1.87894	0	10.3116	0	9.34526	8.71943	9.54939	4.36908	6.40554	3.13306	0	4.83078	6.20056	7.34596	7.32683	11.3717	10.3385	7.95734	3.31993	0
Sig_kmer0586	0	2.9751	0	4.92197	3.01399	6.29729	9.21464	11.8962	5.87646	2.28897	0	6.1174	0	4.40391	8.76415	12.5832	2.11219	13.9858	4.02579	2.32712	4.89269	8.56761	4.8478	7.23312	8.21289	7.03285	8.30048	0	0	1.3421	0	13.7487	4.62513	5.4514	12.2072	12.8549	2.62145	5.9785	2.74143	0	14.4923	8.61189	7.69576	7.73387	12.214	5.74359	5.57014	3.68881	1.54181
Sig_kmer0587	0	5.57831	0	4.16475	9.41873	14.8172	8.86023	15.0685	4.52035	14.8783	0	4.20571	0	1.32117	14.6069	15.3358	7.04063	14.8881	5.23353	3.10282	2.44635	7.71085	4.8478	11.2113	10.5594	7.81428	17.7328	0	9.58973	4.83156	5.04095	6.49246	8.09398	5.84078	9.76576	13.9568	3.93217	8.54072	9.79082	0	7.72925	9.64532	10.1444	10.1761	8.42348	14.5504	6.36588	8.11539	5.78177
Sig_kmer0588	0	13.016	0	4.92197	8.28848	7.779	9.92346	16.6547	4.97239	1.90748	0	3.44104	0	4.8443	6.93828	18.4816	8.09672	20.7531	3.62321	6.5935	8.56221	4.28381	2.90868	9.0414	12.1238	8.59571	6.7913	0	0	4.56314	0	15.6583	3.46885	7.00894	10.4633	8.44753	2.18454	9.82183	4.30796	0	13.5262	8.26741	8.74519	14.6537	13.4776	7.65811	15.9147	2.95105	3.46906
Sig_kmer0589	0	5.20642	0	4.92197	4.14424	3.70429	7.797	9.12042	5.87646	4.19645	0	2.67636	0	3.52313	9.12932	12.9765	5.28047	14.8881	7.649	3.87853	2.03862	1.71352	3.23187	7.59478	9.38616	7.42357	9.80966	0	0	2.14736	0	12.9849	5.39599	4.28324	12.2072	8.44753	3.49526	14.5192	1.1749	0	11.2718	9.30084	10.844	8.54797	8.84465	9.95555	9.94668	3.68881	3.85452
Sig_kmer0590	0	4.46265	0	3.40752	4.14424	5.55643	8.15141	13.8789	6.78053	10.3004	0	6.1174	0	4.8443	16.0676	16.5155	7.04063	15.3392	8.45416	5.04209	7.33904	11.5663	3.23187	7.23312	11.3416	8.59571	18.4874	0	1.53436	2.41578	0	8.0201	10.4065	4.67263	9.41698	11.0185	2.62145	7.25961	3.91633	0	6.7631	6.54504	9.09499	9.7691	9.26583	12.6359	7.55948	5.53322	3.08361
Sig_kmer0591	0	5.20642	0	5.6792	1.88375	5.55643	7.797	13.8789	2.26018	4.57795	0	3.44104	0	2.64234	10.2248	11.7968	5.28047	15.7904	8.85674	4.65423	4.89269	3.85543	4.52461	9.40306	10.9505	10.5493	6.7913	0	0	1.07368	4.65319	10.3116	3.85428	5.06201	6.62677	8.44753	3.05836	6.83258	6.65776	0	7.4072	10.6787	8.39538	12.6184	12.6352	7.27521	7.55948	5.53322	4.62542
Sig_kmer0592	0	2.9751	0	2.27168	1.88375	5.186	7.08818	7.53426	4.52035	2.28897	0	2.29403	0	3.96352	10.9552	14.5494	4.22438	11.73	2.81805	3.49068	2.44635	2.99866	2.58549	9.76471	10.5594	3.90714	9.43236	0	0	1.87894	0	10.6935	1.54171	1.94693	4.88288	6.61111	3.05836	5.55147	4.30796	0	6.44104	10.6787	7.34596	8.95501	8.0023	6.12649	6.36588	5.16434	3.46906
Sig_kmer0593	0	13.3879	0	9.84394	10.9257	9.63115	10.6323	13.4824	9.0407	10.3004	0	7.64675	0	9.2482	14.9721	16.9087	8.09672	25.2646	2.81805	9.69632	7.74677	8.13923	7.1101	14.1046	13.2971	18.7543	12.0734	0	0	7.51576	6.59202	15.2764	13.8754	7.39833	18.834	15.0586	10.4858	9.82183	11.749	0	18.679	14.8125	15.0417	22.3875	13.0564	14.5504	11.5382	8.11539	13.4908
Sig_kmer0594	0	5.95019	0	6.05781	3.39074	3.70429	7.44259	17.4478	6.32849	3.81496	0	1.52935	0	6.16547	12.781	16.5155	3.52031	7.66962	4.02579	4.26638	1.22317	5.99733	3.87824	9.76471	8.21289	7.42357	10.5642	0	0	2.41578	5.81648	8.0201	3.08342	5.84078	12.9048	14.3241	5.24289	6.40554	3.5247	0	8.37336	6.54504	8.74519	11.8043	16.847	11.1043	6.36588	3.31993	4.62542
Sig_kmer0595	0	6.69397	0	4.92197	3.39074	4.07472	9.21464	11.1031	3.16425	5.72243	0	4.58805	0	4.8443	12.781	16.5155	3.87235	13.5346	2.41547	5.81779	3.66952	7.28247	0.96956	11.2113	7.43071	11.3307	12.0734	0	0	2.14736	0	9.92965	11.1774	3.50447	9.76576	8.81482	2.18454	10.2489	4.30796	0	9.66157	11.7122	5.94673	8.95501	8.84465	14.5504	7.16161	1.84441	2.69816
Sig_kmer0596	0	5.20642	0	3.78613	3.39074	6.29729	11.3411	10.7066	4.52035	5.34094	0	4.97039	0	4.8443	5.47759	12.19	7.74469	16.6927	5.23353	4.26638	2.03862	4.28381	3.55505	7.95643	6.25744	11.7214	7.1686	0	0	2.95262	0	7.25628	2.69799	2.33631	9.06821	9.1821	1.74763	6.40554	5.09123	0	10.9498	8.95637	10.844	10.5832	5.89643	8.80683	6.36588	2.58217	5.39632
Sig_kmer0597	0	4.09076	0	5.6792	2.26049	3.70429	5.67055	6.74118	1.80814	3.05196	0	3.82338	0	4.40391	9.49449	9.04421	3.87235	11.2789	4.42837	6.20564	3.2618	1.28514	4.52461	11.2113	9.77725	5.86071	5.28212	0	0	1.3421	0	9.16583	1.15628	5.84078	8.37065	10.284	3.93217	8.96775	3.5247	0	12.56	11.3677	8.39538	7.73387	5.89643	8.80683	5.17227	2.21329	3.85452
Sig_kmer0598	4.83102	13.3879	0	6.05781	8.66523	15.1876	11.3411	15.0685	8.13663	7.24842	0	12.2348	4.05359	11.0098	13.8766	17.302	10.913	27.5204	3.22063	3.49068	6.11587	8.13923	9.6956	14.8279	16.8169	18.3636	12.4507	6.99536	2.68513	6.44208	6.59202	22.1508	5.78141	11.2922	18.1364	13.2222	9.61197	19.6437	12.1406	3.66331	19.9672	16.5348	17.4904	17.91	13.4776	9.57264	12.3339	8.11539	9.63629
Sig_kmer0599	0	2.9751	0	3.40752	3.76749	4.44515	6.02496	7.9308	5.42442	4.19645	0	3.0587	0	3.96352	10.9552	10.2239	5.98454	13.0835	5.23353	5.42994	4.48497	2.99866	2.58549	10.8497	8.99507	8.59571	9.05507	0	0	2.41578	0	9.92965	4.62513	5.4514	7.32432	6.61111	4.80599	8.96775	6.65776	0	6.11899	9.30084	7.69576	7.73387	8.42348	8.42393	11.1403	4.05769	0
Sig_kmer0600	0	2.60321	0	2.27168	5.27449	5.92686	12.0499	8.32734	6.32849	4.19645	0	6.1174	0	2.20195	15.7024	14.9426	2.81625	9.02308	5.23353	5.81779	3.2618	7.71085	4.8478	8.31809	10.1683	10.5493	11.6961	6.17238	0	1.07368	3.87766	13.3668	4.62513	5.84078	14.2999	9.91667	6.55362	8.96775	1.95816	0	9.01746	8.26741	11.8935	7.73387	6.73878	14.9333	10.7424	2.58217	2.69816
Sig_kmer0601	4.02585	2.23132	0	5.6792	5.27449	1.85214	15.9484	5.55156	6.32849	2.28897	0	3.44104	0	3.96352	7.66863	7.07808	5.98454	16.2415	4.42837	0	4.48497	7.28247	9.04922	17.3595	10.9505	11.7214	1.88647	3.29193	0	5.63682	4.65319	9.54774	0	4.67263	13.9511	15.7932	2.62145	7.25961	9.79082	0	8.05131	15.8459	12.9429	9.7691	11.3717	13.0188	8.75308	4.42658	8.86539
Sig_kmer0602	0	11.1566	1.7848	9.46533	10.1722	4.44515	10.9867	14.672	11.3009	6.10393	0	6.49974	0	9.2482	16.0676	12.9765	16.1934	23.46	5.23353	8.14491	7.74677	8.13923	7.75648	15.9129	14.4703	13.675	12.4507	0	0	6.17366	4.65319	17.1859	6.16684	8.56648	18.834	25.3426	5.24289	11.957	12.5323	2.56432	19.0011	21.013	18.5398	19.5382	10.1082	17.6137	9.94668	8.11539	13.4908
Sig_kmer0603	0	4.83453	0	4.16475	5.27449	4.44515	10.2779	7.9308	4.06832	4.19645	0	4.20571	0	4.40391	8.76415	14.9426	3.87235	16.6927	3.22063	8.53276	4.48497	4.71219	5.49417	10.488	10.5594	10.1586	10.187	0	0	1.07368	0	8.78392	5.01056	5.4514	10.8121	12.4877	3.05836	11.53	5.87449	0	7.72925	10.3343	11.1938	10.5832	6.73878	8.80683	8.75308	5.16434	5.78177
Sig_kmer0604	0	4.83453	0	5.6792	3.39074	4.81557	13.822	20.6201	4.52035	4.95944	0	2.67636	0	3.08273	13.5114	24.38	2.11219	20.7531	5.63611	3.49068	2.44635	7.71085	10.9883	9.76471	11.3416	14.4564	12.828	0	0	2.14736	0	7.25628	8.09398	2.7257	8.71943	9.54939	5.24289	6.83258	7.44102	0	6.7631	9.98979	12.9429	11.3973	8.42348	15.3162	11.5382	1.10664	3.85452
Sig_kmer0605	0	4.09076	0	5.30059	7.15823	6.66772	8.86023	11.8962	5.42442	4.57795	0	4.58805	0	3.08273	11.3204	12.5832	8.09672	17.595	4.83095	8.14491	2.85407	3.42705	5.81736	14.1046	8.21289	8.98642	10.9415	0	0	4.29472	0	10.6935	4.62513	5.06201	9.06821	10.284	3.49526	11.1029	3.5247	0	8.37336	8.61189	15.7413	16.6889	12.214	15.3162	9.15095	4.42658	9.25084
Sig_kmer0606	3.62326	14.8755	3.92655	6.43642	12.056	12.965	17.7205	15.0685	3.61628	10.6819	0	8.02909	3.31657	6.60586	15.3373	16.5155	12.6731	29.7762	3.22063	10.472	12.6395	9.85276	10.342	23.146	18.3812	19.9264	20.3739	0	3.83589	7.24734	6.59202	19.4774	0	9.34526	18.1364	19.0988	2.62145	12.384	8.61592	9.52461	12.238	12.0566	13.6425	16.2818	16.4258	16.082	13.1296	9.59091	10.4072
Sig_kmer0607	12.0775	15.9911	2.14175	16.2804	9.79548	10.0016	10.9867	20.2235	9.94477	10.6819	0	6.88208	0	9.2482	11.3204	18.0884	17.2495	21.6554	3.22063	8.14491	6.52359	5.14057	9.6956	17.3595	12.1238	22.2707	15.4691	4.52641	0	6.7105	8.53084	16.4221	0	9.73464	17.0901	14.6914	3.49526	13.6652	12.1406	8.05928	9.98362	13.779	18.5398	15.4677	19.374	13.0188	12.3339	6.63986	11.949
Sig_kmer0608	0	4.83453	0	4.16475	4.89774	3.70429	15.2396	5.9481	3.16425	4.19645	0	10.3231	0	6.16547	15.7024	14.9426	8.09672	20.3019	4.42837	3.10282	2.44635	5.99733	6.14054	15.5512	10.1683	19.145	9.80966	0	0	4.29472	0	10.6935	6.9377	5.84078	12.556	15.4259	6.11671	6.40554	6.65776	0	6.7631	12.7456	15.0417	10.5832	8.84465	13.4017	8.35521	4.79546	7.70903
Sig_kmer0609	0	3.71887	0	4.92197	4.52099	2.96343	7.44259	7.9308	4.52035	4.95944	0	6.88208	0	3.52313	7.66863	19.2681	8.44876	14.4369	3.22063	6.20564	2.44635	6.42571	4.52461	9.0414	9.38616	11.3307	6.41401	0	0	3.48946	0	10.3116	3.85428	4.67263	6.97554	11.0185	4.80599	8.54072	4.69959	0	8.05131	10.3343	11.1938	9.7691	5.89643	9.95555	6.36588	4.42658	2.69816
Sig_kmer0610	0	5.95019	0	2.27168	4.14424	4.81557	10.6323	13.8789	9.94477	6.48543	0	3.44104	0	1.76156	14.2417	16.5155	7.04063	12.1812	3.22063	5.04209	5.70814	4.71219	3.87824	6.50981	14.0792	8.98642	8.67777	0	0	2.95262	0	7.25628	7.32312	4.67263	10.8121	11.3858	12.2334	8.11368	1.95816	0	5.47489	10.6787	8.39538	12.2114	8.84465	11.8701	7.55948	5.16434	6.93813
Sig_kmer0611	0	12.6442	0	8.7081	6.02799	4.44515	13.4675	18.2408	11.3009	10.6819	0	9.1761	0	5.72508	10.9552	9.83066	10.5609	23.46	4.02579	2.71497	6.11587	12.8514	6.78692	19.1678	16.0347	11.7214	12.0734	0	0	3.75788	3.87766	22.5327	0	11.6816	14.9974	19.8333	6.99053	14.9463	9.39919	0	8.37336	13.779	12.2433	21.1664	12.214	17.9966	13.1296	12.1731	4.23997
Sig_kmer0612	0	4.46265	0	3.78613	4.89774	2.22257	10.9867	8.72388	4.52035	4.19645	0	4.20571	0	7.04625	7.30346	12.5832	5.6325	12.6323	3.22063	6.5935	2.44635	4.71219	3.87824	10.8497	5.47526	10.94	8.67777	0	0	2.41578	0	11.4573	6.16684	3.89386	9.41698	12.1204	0.873816	9.82183	3.5247	0	11.2718	8.95637	7.34596	7.73387	9.26583	11.8701	9.54881	3.68881	1.15635
Sig_kmer0613	0	4.09076	0	6.05781	5.65124	3.70429	10.9867	4.75848	8.13663	4.95944	0	3.44104	0	4.40391	9.49449	12.19	5.98454	14.8881	1.20774	0	1.6309	7.71085	4.20143	18.0828	11.7327	7.81428	3.01836	0	0	3.48946	6.59202	11.0754	0	6.61956	13.6023	8.81482	6.11671	6.83258	5.09123	0	8.37336	9.98979	8.04557	8.95501	16.0046	10.7214	7.16161	2.21329	8.47994
Sig_kmer0614	0	3.34698	0	3.02891	1.507	5.186	8.50582	3.9654	3.16425	2.67047	0	1.14701	0	2.64234	5.84276	13.3697	5.98454	13.0835	3.22063	5.04209	2.85407	2.99866	2.90868	9.0414	7.03962	10.94	7.92318	0	0	1.07368	0	5.72864	2.69799	2.7257	5.92921	8.44753	4.36908	6.83258	5.09123	0	6.11899	6.88951	5.59692	7.73387	10.1082	5.36068	8.75308	6.27098	2.69816
Sig_kmer0615	0	5.95019	0	3.40752	2.26049	5.55643	7.797	9.9135	2.26018	3.43346	0	1.91169	0	3.08273	7.66863	11.4036	1.40813	12.1812	2.81805	3.49068	3.66952	4.28381	2.90868	9.40306	10.5594	10.5493	8.67777	0	0	1.3421	0	7.63819	3.08342	2.33631	6.97554	12.8549	5.6798	5.55147	1.1749	0	9.33951	8.26741	11.8935	8.14092	11.3717	7.65811	8.75308	2.95105	5.01087
Sig_kmer0616	0	14.5036	0	8.7081	8.66523	14.0763	7.44259	19.0339	8.58867	11.8264	0	6.88208	3.31657	9.68859	13.8766	15.3358	11.9691	24.3623	12.8825	3.87853	11.0086	8.13923	15.1898	18.4445	17.208	18.3636	13.2053	0	0	3.48946	1.93883	15.2764	16.188	7.78771	18.4852	13.2222	6.11671	14.5192	11.3574	0	16.4247	21.702	11.8935	22.7946	12.214	13.7846	17.5062	8.85315	9.63629
Sig_kmer0617	0	5.20642	0	2.65029	2.63724	4.81557	11.6955	10.31	4.52035	3.05196	0	3.0587	0	6.16547	8.0338	11.4036	5.98454	18.0462	4.02579	3.87853	2.85407	5.14057	3.55505	6.14815	7.43071	9.76785	6.41401	0	0	2.6842	0	7.63819	1.92714	1.16816	9.41698	8.44753	1.74763	5.9785	4.30796	0	10.9498	8.95637	9.4448	9.36206	6.31761	12.253	4.37654	2.58217	5.39632
Sig_kmer0618	0	5.20642	0	4.16475	4.14424	4.07472	8.15141	5.9481	3.16425	4.19645	0	4.97039	0	5.72508	8.0338	13.7629	3.87235	15.7904	4.83095	3.49068	2.03862	2.99866	4.52461	10.1264	8.21289	6.25143	11.6961	0	0	2.41578	0	8.78392	4.62513	5.84078	12.9048	11.0185	2.18454	5.12443	5.87449	0	7.08515	8.26741	10.1444	9.7691	6.31761	8.80683	8.75308	5.53322	8.09448
Sig_kmer0619	0	2.60321	0	3.02891	1.507	6.66772	6.02496	7.13772	2.26018	2.28897	0	1.91169	0	3.52313	7.30346	11.0103	7.04063	13.5346	2.81805	5.04209	3.2618	3.85543	4.52461	5.7865	8.21289	9.76785	9.80966	0	0	1.87894	0	5.34673	2.31257	3.89386	6.97554	6.61111	4.36908	7.68665	5.09123	0	6.44104	6.88951	4.8973	6.51274	10.5293	4.59487	7.95734	5.16434	2.31271
Sig_kmer0620	6.03877	10.041	0	9.08672	18.4607	10.372	17.7205	15.0685	11.7529	9.91889	0	15.6758	3.31657	14.0925	18.6238	14.1562	13.0252	20.7531	10.4671	3.87853	11.4163	15.8501	12.9275	19.5294	20.3367	17.1914	20.3739	2.88044	6.52102	4.29472	6.59202	20.2412	8.47941	12.4603	19.8803	19.8333	10.4858	11.1029	9.00756	0	16.1026	16.8793	9.09499	23.2016	19.374	19.9111	17.1083	5.16434	11.5635
Sig_kmer0621	0	1.85944	0	4.16475	4.52099	5.186	6.73377	7.13772	4.06832	4.95944	0	4.58805	0	6.60586	9.12932	12.5832	3.52031	12.6323	4.42837	5.04209	2.85407	4.28381	3.55505	13.3813	9.77725	5.86071	7.92318	0	0	1.3421	0	16.0402	3.46885	4.28324	6.97554	7.71297	3.49526	5.12443	4.30796	0	8.69541	11.3677	7.34596	11.8043	12.214	8.80683	5.17227	3.68881	2.69816
Sig_kmer0622	0	3.71887	0	3.02891	3.01399	2.96343	7.44259	7.9308	5.42442	3.81496	0	2.29403	0	3.96352	8.76415	14.1562	3.16828	16.6927	4.83095	4.26638	3.2618	7.28247	5.81736	12.2963	10.9505	8.205	9.80966	0	3.4523	2.41578	0	6.87437	3.85428	5.06201	14.2999	6.61111	5.6798	3.84332	3.91633	0	8.69541	8.26741	6.99615	8.14092	11.3717	9.95555	9.15095	4.79546	5.01087
Sig_kmer0623	0	13.7598	0	9.84394	9.04198	2.96343	10.9867	15.4651	10.8488	5.72243	0	9.55844	0	4.8443	12.0507	12.19	11.617	17.595	7.649	3.87853	6.11587	5.99733	4.8478	17.7211	13.6881	20.3171	13.5826	0	0	2.6842	4.65319	12.9849	3.85428	7.78771	11.5096	13.2222	4.80599	9.82183	10.1825	4.39597	13.2041	14.468	12.5931	18.7241	13.8987	16.8479	13.9254	8.85315	8.47994
Sig_kmer0624	0	2.9751	0	1.89307	11.3025	13.3354	13.4675	13.4824	5.42442	9.91889	0	2.29403	4.05359	6.16547	13.8766	16.1223	4.92844	11.73	10.4671	5.81779	0.407724	3.85543	7.1101	15.5512	9.77725	16.8007	10.5642	0	0	0.26842	5.04095	7.25628	11.9483	2.33631	14.6486	12.8549	9.17507	8.11368	7.04939	0	9.01746	12.7456	13.6425	14.2466	8.84465	19.9111	5.96801	2.95105	5.01087
Sig_kmer0625	0	16.363	0	10.6012	10.9257	8.89029	12.7587	15.4651	9.94477	9.15589	0	8.79377	0	10.5694	11.6855	11.4036	8.80079	24.8135	4.02579	4.26638	10.1931	8.56761	8.40285	15.5512	13.6881	22.2707	15.8464	0	0	2.6842	2.32659	19.0955	4.2397	19.0799	19.5315	13.2222	6.55362	11.1029	10.1825	0	18.0349	17.9127	11.1938	17.503	13.0564	15.3162	10.3445	11.0664	8.47994
Sig_kmer0626	0	2.60321	0	2.65029	3.01399	2.593	5.31614	11.4997	1.35611	2.28897	0	4.20571	0	3.08273	10.9552	12.9765	2.81625	7.66962	3.22063	0.775706	4.07724	8.56761	2.26231	3.97822	5.08417	7.42357	9.43236	0	0	1.87894	1.55106	8.78392	9.63569	5.4514	9.76576	5.14198	3.93217	5.12443	3.13306	0	8.05131	4.13371	9.4448	6.91978	5.89643	7.65811	6.76374	3.68881	3.46906
Sig_kmer0627	0	3.34698	0	3.78613	3.76749	5.186	14.1764	15.8616	5.87646	3.43346	0	4.58805	0	2.20195	11.6855	19.2681	5.6325	20.7531	5.63611	2.71497	2.03862	2.99866	9.6956	13.3813	10.9505	12.8936	9.80966	0	1.91795	1.87894	0	13.3668	11.1774	4.67263	11.1609	10.284	3.49526	10.6759	9.39919	0	9.33951	16.5348	12.9429	5.69864	11.7929	11.8701	13.5275	5.53322	1.92726
Sig_kmer0628	0	3.34698	0	3.02891	3.01399	5.186	13.822	13.4824	4.97239	7.24842	0	3.44104	0	1.76156	13.1462	15.7291	6.6886	9.92539	3.62321	7.75706	4.89269	4.71219	3.55505	6.87147	14.4703	10.1586	12.0734	0	0	3.22104	0	8.40201	3.85428	4.67263	12.556	6.61111	6.99053	10.6759	1.56653	0	4.18668	10.6787	5.94673	8.54797	8.0023	9.57264	5.57014	5.53322	6.55268
Sig_kmer0629	0	3.34698	0	2.65029	5.65124	1.11129	8.86023	9.51696	4.52035	5.34094	0	4.20571	0	7.48664	8.0338	11.0103	6.33657	11.73	3.22063	8.14491	4.48497	3.85543	4.20143	10.1264	8.21289	8.98642	7.1686	0	0	4.0263	0	10.6935	6.9377	4.28324	8.71943	12.8549	2.62145	12.384	4.30796	0	11.2718	12.0566	10.1444	8.95501	13.0564	11.1043	9.54881	4.79546	3.46906
Sig_kmer0630	0	6.69397	0	4.92197	1.13025	7.40858	10.6323	9.51696	9.49274	3.05196	3.60075	2.29403	0	3.52313	16.0676	16.5155	4.57641	9.02308	7.24642	4.26638	3.66952	5.99733	4.52461	14.1046	10.1683	15.6286	8.30048	2.05746	2.30154	2.95262	7.36755	9.16583	3.08342	4.28324	12.2072	17.6296	6.11671	7.68665	9.79082	1.46532	6.7631	13.4345	12.9429	6.91978	14.7411	14.1675	9.15095	6.27098	6.93813
Sig_kmer0631	0	2.60321	0	4.54336	4.89774	4.81557	9.92346	14.672	4.06832	1.90748	0	4.97039	0	3.08273	9.49449	12.9765	2.11219	10.3765	2.81805	3.49068	2.44635	4.28381	3.87824	7.95643	10.9505	8.59571	10.5642	0	0	2.14736	0	9.16583	5.39599	4.67263	8.02187	8.44753	4.80599	8.54072	4.30796	0	6.7631	11.0232	8.39538	10.9902	10.1082	9.18974	7.55948	2.95105	2.31271
Sig_kmer0632	0	4.46265	0	8.7081	6.78148	15.1876	13.4675	13.8789	7.23256	11.8264	0	6.88208	0	14.5329	20.8148	16.9087	10.5609	16.6927	11.2722	3.10282	2.03862	2.99866	9.6956	15.1896	10.5594	15.2379	13.9599	4.9379	4.98666	2.14736	0	16.0402	9.63569	3.89386	12.2072	9.54939	3.05836	11.1029	10.1825	0	11.2718	16.8793	19.2394	15.0607	12.214	13.4017	13.9254	8.11539	11.5635
Sig_kmer0633	0	4.09076	0	3.02891	3.39074	3.70429	9.56905	10.31	2.26018	6.10393	0	3.44104	0	11.4502	8.76415	15.7291	7.39266	11.73	4.83095	3.87853	4.07724	2.99866	4.52461	10.488	7.03962	10.5493	10.9415	0	0	2.41578	0	7.63819	4.62513	3.50447	13.2535	10.284	5.24289	6.83258	6.26613	0	6.7631	11.3677	9.79461	18.3171	10.9505	9.95555	9.94668	5.53322	8.86539
Sig_kmer0634	4.83102	11.5285	0	5.30059	9.41873	10.0016	9.21464	15.4651	11.7529	6.48543	0	7.64675	0	7.92703	19.7193	15.7291	10.5609	30.6785	4.83095	2.71497	9.37766	6.85409	7.75648	17.3595	15.6436	23.0521	14.7145	0	3.4523	4.0263	4.65319	12.603	0	12.4603	16.3925	24.9753	10.9227	13.6652	10.9657	0	19.3231	14.8125	17.4904	18.7241	18.5317	18.3795	9.94668	8.85315	10.0217
Sig_kmer0635	0	4.83453	0	4.16475	2.63724	2.96343	10.6323	6.34464	1.80814	3.05196	0	3.0587	0	2.64234	10.2248	14.1562	2.11219	17.1439	7.649	5.42994	4.89269	3.85543	5.49417	10.8497	12.1238	6.64214	11.3188	0	0	1.87894	0	9.92965	6.55227	3.50447	6.97554	11.0185	3.05836	10.2489	1.95816	2.93065	7.4072	7.92294	10.844	8.14092	11.7929	8.42393	7.95734	4.05769	3.08361
Sig_kmer0636	0	3.34698	0	3.78613	4.14424	6.66772	7.44259	15.4651	3.61628	2.67047	0	4.97039	0	3.52313	15.3373	14.1562	4.22438	13.5346	2.41547	3.49068	2.44635	4.71219	2.90868	9.0414	8.60398	10.1586	19.242	0	0	1.87894	0	9.54774	9.63569	1.55754	9.41698	4.40741	2.18454	8.54072	4.30796	0	6.11899	9.64532	11.8935	6.51274	9.26583	14.9333	10.7424	3.31993	3.46906
Sig_kmer0637	0	11.9004	0	9.08672	11.3025	8.14943	6.37937	15.0685	6.32849	7.24842	0	7.26442	0	13.6521	13.1462	19.2681	11.617	21.2042	5.23353	2.71497	3.66952	5.99733	8.07966	20.2527	12.1238	17.1914	11.6961	0	0	4.0263	3.87766	17.5678	0	12.8497	17.4389	16.8951	1.74763	12.384	10.9657	0	13.8482	14.468	13.6425	18.7241	10.1082	12.253	13.5275	7.74651	3.46906
Sig_kmer0638	0	4.46265	0	5.30059	7.53498	3.33386	8.50582	19.0339	3.61628	3.81496	0	3.0587	0	4.8443	9.12932	15.3358	4.92844	17.595	5.63611	5.81779	4.07724	5.14057	2.26231	5.7865	7.8218	11.3307	5.65942	0	0	3.48946	0	7.25628	4.2397	3.89386	8.71943	13.5895	3.05836	8.96775	4.30796	0	9.66157	9.64532	10.1444	6.91978	12.6352	8.04102	5.96801	3.31993	1.54181
Sig_kmer0639	0	5.57831	0	2.65029	4.52099	4.07472	9.92346	8.72388	2.26018	6.48543	0	3.44104	0	7.04625	9.12932	15.3358	5.6325	15.7904	4.42837	5.04209	2.03862	4.71219	4.52461	10.488	10.9505	5.07928	8.30048	0	0	3.75788	0	7.25628	5.78141	5.06201	8.37065	12.1204	3.05836	6.83258	5.48286	0	7.72925	8.61189	8.04557	8.54797	7.58113	11.8701	5.57014	4.05769	5.39632
Sig_kmer0640	0	3.34698	0	4.92197	3.76749	6.66772	9.21464	11.4997	6.32849	2.28897	0	6.1174	0	3.96352	8.76415	12.19	2.46422	14.8881	4.02579	2.71497	5.70814	8.99599	5.17098	7.23312	8.99507	6.64214	9.05507	0	0	1.3421	0	13.7487	5.01056	5.4514	11.8584	12.4877	2.62145	5.9785	2.74143	0	14.4923	8.26741	7.34596	7.32683	12.6352	5.74359	5.17227	3.68881	1.54181
Sig_kmer0641	0	11.9004	0	5.30059	9.79548	11.4833	13.1131	18.6374	3.61628	6.48543	0	8.41143	0	3.96352	13.1462	22.4139	12.6731	14.8881	4.42837	5.81779	7.74677	8.99599	10.0188	16.9978	10.9505	12.8936	18.8647	4.9379	0	3.22104	0	14.8945	8.09398	3.50447	16.3925	10.284	3.93217	14.9463	7.83266	0	8.37336	13.0901	12.5931	8.95501	11.7929	14.1675	17.1083	13.2797	0
Sig_kmer0642	0	3.71887	0	6.43642	4.52099	2.593	12.7587	9.9135	4.06832	8.3929	0	3.44104	0	4.8443	9.49449	12.5832	4.92844	9.02308	4.42837	4.26638	4.48497	4.71219	2.90868	13.7429	12.1238	8.59571	7.92318	0	0	2.41578	0	10.3116	2.69799	3.11509	11.8584	11.0185	6.11671	11.957	5.87449	0	4.83078	9.30084	10.1444	12.6184	11.3717	13.7846	7.95734	2.58217	3.85452
Sig_kmer0643	0	3.71887	0	1.51445	5.27449	2.96343	9.21464	13.4824	5.87646	5.72243	0	4.20571	0	3.96352	13.8766	12.9765	5.6325	14.8881	5.63611	5.04209	1.22317	8.13923	2.26231	6.50981	6.64853	9.76785	12.828	0	0	3.75788	0	8.78392	8.86483	4.67263	7.32432	10.6512	2.18454	8.11368	5.87449	0	9.98362	10.3343	8.04557	11.8043	12.6352	9.18974	6.76374	4.42658	3.46906
Sig_kmer0644	0	5.95019	0	7.19365	3.76749	4.44515	7.08818	6.34464	9.49274	4.95944	0	3.0587	0	4.8443	9.85967	17.302	4.22438	9.47424	6.03869	5.04209	4.07724	10.2811	2.90868	12.658	8.60398	8.98642	9.05507	0	0	1.3421	3.10212	10.6935	0	4.28324	12.9048	17.6296	9.17507	10.2489	3.91633	0	8.05131	9.64532	10.1444	13.0255	13.0564	10.3385	5.96801	4.05769	6.55268
Sig_kmer0645	0	4.46265	0	3.78613	5.65124	7.03815	13.4675	8.32734	3.16425	2.67047	0	4.97039	0	7.04625	11.3204	16.1223	6.33657	17.595	2.0129	5.42994	3.2618	4.28381	4.8478	7.95643	7.8218	7.42357	9.43236	0	0	2.95262	0	10.6935	2.69799	3.50447	10.8121	8.08025	4.36908	9.82183	3.13306	0	7.4072	6.88951	7.34596	9.7691	10.9505	6.8923	8.35521	5.53322	3.85452
Sig_kmer0646	0	3.34698	0	4.16475	2.63724	6.66772	12.0499	12.6893	4.97239	3.05196	0	3.82338	0	5.72508	11.6855	12.19	5.6325	10.3765	3.62321	4.26638	1.6309	6.42571	5.17098	11.2113	7.8218	11.7214	9.43236	0	0	1.07368	0	8.78392	6.55227	5.06201	10.4633	9.54939	3.05836	11.957	5.09123	0	7.72925	8.26741	6.29653	13.4325	9.26583	9.95555	8.75308	3.68881	4.62542
Sig_kmer0647	0	4.09076	0	3.02891	4.14424	4.81557	7.08818	6.34464	4.06832	4.57795	0	2.29403	0	3.52313	8.76415	12.9765	4.57641	11.2789	2.41547	1.55141	3.2618	4.28381	2.90868	5.7865	7.03962	5.86071	9.80966	0	0	1.87894	0	9.16583	4.62513	3.50447	10.1145	11.0185	1.74763	6.83258	5.09123	0	8.37336	10.3343	8.39538	8.54797	7.58113	10.3385	7.55948	2.95105	4.62542
Sig_kmer0648	9.25945	7.06586	4.64047	15.1445	7.91173	12.965	10.9867	22.2063	3.16425	8.01141	6.12127	9.55844	6.63315	6.60586	12.781	18.8749	9.15282	23.9112	10.0645	5.42994	1.6309	14.5649	5.49417	10.1264	14.0792	9.76785	13.9599	9.46431	0	1.61052	6.97978	25.9698	15.4171	5.84078	14.6486	17.9969	10.0489	4.6974	9.39919	0	9.33951	12.4011	13.9923	15.4677	11.7929	17.2308	15.5168	7.37763	14.2617
Sig_kmer0649	4.02585	12.6442	0	12.8728	9.79548	9.63115	9.92346	15.8616	14.0131	9.91889	3.24067	9.1761	0	11.4502	14.9721	23.5936	10.2089	21.6554	2.81805	5.42994	5.70814	7.28247	9.37241	15.5512	14.0792	21.88	12.4507	0	0	1.87894	1.93883	17.1859	0	10.124	19.5315	11.3858	3.05836	9.39479	6.65776	3.29698	11.2718	11.7122	13.6425	16.2818	10.9505	19.9111	13.9254	15.493	7.70903
Sig_kmer0650	0	5.20642	0	4.92197	3.76749	3.70429	7.797	9.12042	5.87646	4.19645	0	2.67636	0	3.52313	9.12932	12.9765	5.28047	14.8881	7.24642	3.87853	2.03862	1.71352	3.23187	7.59478	9.77725	7.42357	9.05507	0	0	2.41578	0	13.7487	5.39599	4.28324	11.5096	8.44753	3.93217	14.5192	1.1749	0	11.5939	9.30084	10.4942	8.54797	8.84465	9.57264	9.94668	3.31993	3.85452
Sig_kmer0651	0	5.57831	0	4.16475	5.65124	2.22257	9.56905	13.4824	4.52035	8.01141	0	4.20571	0	4.8443	16.7979	16.9087	5.28047	17.595	5.23353	1.55141	2.44635	12.8514	3.87824	8.67975	10.5594	9.76785	12.4507	0	0	2.6842	0	9.54774	6.16684	6.61956	12.556	13.2222	4.80599	8.11368	3.13306	0	9.66157	7.23399	10.1444	10.1761	11.3717	10.7214	8.75308	3.68881	3.46906
Sig_kmer0652	0	4.09076	0	3.02891	2.63724	6.66772	9.92346	11.1031	3.16425	6.48543	0	6.88208	0	4.8443	6.20794	11.7968	2.81625	12.6323	3.62321	2.32712	2.85407	3.42705	2.58549	6.50981	8.60398	6.25143	7.1686	0	0	1.07368	3.10212	7.63819	3.46885	3.89386	8.02187	6.9784	6.55362	5.12443	3.13306	1.46532	5.79694	9.64532	7.69576	14.2466	7.58113	6.12649	8.75308	2.21329	3.08361
Sig_kmer0653	0	5.95019	0	4.54336	2.26049	4.07472	8.15141	11.1031	4.52035	4.57795	0	3.44104	0	4.40391	9.85967	16.5155	5.28047	17.595	5.23353	5.81779	4.48497	11.5663	4.20143	5.7865	7.03962	10.5493	19.9966	0	0	1.3421	0	9.54774	6.16684	6.61956	7.6731	9.54939	4.80599	8.54072	1.56653	0	4.83078	7.23399	10.844	13.0255	9.687	14.5504	16.3126	6.63986	5.78177
Sig_kmer0654	0	2.9751	0	5.30059	2.63724	3.33386	11.6955	12.2927	2.26018	3.81496	0	4.20571	0	3.52313	12.0507	13.7629	4.57641	14.4369	1.61032	3.10282	1.6309	3.42705	3.23187	4.70153	8.60398	12.5029	7.92318	0	0	1.87894	0	8.40201	5.01056	3.11509	5.92921	6.24383	5.24289	5.55147	6.26613	0	10.9498	8.61189	9.09499	9.36206	10.9505	9.95555	8.35521	4.42658	4.62542
Sig_kmer0655	0	3.71887	0	3.78613	5.27449	7.779	9.56905	9.51696	5.87646	4.95944	2.8806	3.44104	3.31657	3.96352	8.39897	10.6171	4.57641	16.2415	10.0645	5.42994	3.2618	3.85543	3.55505	10.8497	5.47526	8.59571	8.67777	0	0	5.3684	5.04095	9.92965	5.39599	5.84078	9.06821	10.6512	2.62145	8.11368	3.91633	0	9.66157	8.61189	12.5931	14.6537	7.15996	6.8923	9.15095	1.84441	5.39632
Sig_kmer0656	0	5.95019	0	1.89307	4.14424	5.55643	13.1131	9.51696	3.16425	6.48543	0	4.97039	0	6.60586	11.3204	14.9426	2.11219	11.73	4.42837	4.26638	2.44635	2.57028	3.87824	11.9347	8.21289	10.94	10.5642	0	0	0.80526	0	9.16583	5.78141	5.4514	9.76576	8.44753	4.80599	11.53	5.87449	0	9.66157	9.30084	8.39538	10.1761	7.58113	10.7214	7.95734	5.16434	2.31271
Sig_kmer0657	0	6.69397	0	2.27168	4.89774	3.33386	9.92346	11.4997	5.87646	3.05196	0	4.20571	0	2.20195	13.5114	13.3697	6.33657	12.6323	2.41547	5.04209	4.48497	3.42705	3.87824	7.59478	12.906	8.59571	8.67777	0	0	2.41578	0	8.78392	7.32312	5.06201	12.2072	12.1204	4.36908	9.39479	1.56653	0	6.11899	9.64532	8.74519	9.7691	7.15996	12.253	7.95734	4.42658	5.01087
Sig_kmer0658	0	3.71887	0	2.27168	4.89774	3.33386	12.0499	7.13772	4.97239	3.43346	0	1.91169	0	7.48664	7.30346	12.9765	3.16828	12.1812	4.02579	4.65423	5.70814	1.28514	3.23187	4.70153	9.38616	7.42357	6.41401	0	0	2.6842	0	10.3116	2.69799	3.50447	5.92921	11.0185	2.18454	7.68665	2.3498	0	4.50873	8.26741	6.99615	8.54797	6.31761	7.27521	6.76374	3.31993	4.62542
Sig_kmer0659	0	4.83453	0	4.16475	1.507	6.29729	7.44259	11.1031	2.71221	3.05196	0	3.44104	0	3.52313	17.5283	18.0884	7.04063	11.73	3.62321	3.49068	5.70814	11.9947	3.55505	4.70153	13.2971	7.42357	9.80966	0	3.06871	2.14736	0	5.34673	5.39599	1.94693	10.4633	7.34568	4.36908	8.11368	5.09123	0	9.66157	8.61189	8.74519	9.7691	11.3717	16.4649	10.3445	4.05769	3.46906
Sig_kmer0660	0	5.20642	7.13918	4.54336	3.76749	4.81557	8.15141	9.12042	2.26018	2.67047	0	3.0587	0	3.08273	5.84276	9.83066	7.04063	14.8881	11.6748	4.65423	3.66952	4.28381	2.90868	4.33987	14.8614	11.7214	6.03671	0	0	0.80526	0	8.78392	5.78141	6.23017	11.5096	9.1821	5.24289	7.25961	5.48286	0	9.01746	9.64532	5.59692	8.54797	10.1082	8.42393	8.35521	5.16434	3.46906
Sig_kmer0661	0	12.6442	0	8.32949	6.40473	7.779	13.822	7.9308	4.97239	11.0634	0	11.8525	0	4.8443	12.781	12.5832	11.9691	22.1065	2.41547	5.42994	10.1931	10.7095	8.07966	16.9978	12.906	16.0193	13.2053	0	0	3.48946	4.26542	25.9698	0	9.73464	17.7876	11.7531	7.42743	11.53	10.1825	0	6.7631	16.5348	11.1938	17.503	13.0564	17.2308	11.1403	11.8042	5.78177
Sig_kmer0662	4.02585	2.60321	0	5.30059	3.01399	5.186	8.86023	13.0858	4.06832	3.43346	0	3.44104	0	4.40391	8.0338	11.7968	3.52031	12.6323	5.23353	2.71497	3.66952	4.28381	2.58549	13.7429	9.38616	10.1586	8.30048	0	0	1.3421	0	8.40201	5.39599	3.11509	12.9048	8.08025	2.62145	9.82183	3.13306	0	5.79694	9.30084	4.8973	7.73387	6.73878	11.8701	6.36588	6.63986	4.23997
Sig_kmer0663	0	4.83453	0	2.27168	3.01399	5.92686	11.3411	10.31	3.61628	6.86692	0	6.88208	0	7.04625	10.9552	16.5155	1.05609	12.6323	4.83095	3.87853	1.6309	1.28514	3.23187	11.9347	6.64853	9.37714	8.67777	0	0	1.3421	0	8.40201	5.39599	4.67263	9.06821	9.1821	4.36908	11.1029	5.87449	0	9.98362	9.30084	10.1444	11.3973	8.42348	11.8701	7.16161	4.79546	3.46906
Sig_kmer0664	9.25945	8.92529	3.92655	15.1445	8.28848	12.2242	9.21464	22.9993	2.26018	12.9709	5.04104	9.1761	6.26464	8.36742	17.8935	17.302	9.15282	24.8135	16.5057	4.26638	1.6309	14.5649	5.17098	12.2963	16.4258	9.37714	13.5826	9.46431	0	0.53684	10.8574	31.3166	15.8025	7.78771	16.0437	18.3642	12.6703	4.6974	14.0988	0	9.66157	10.3343	14.3421	16.6889	11.3717	19.9111	15.119	6.27098	21.9707
Sig_kmer0665	0	3.71887	0	3.40752	3.76749	4.07472	10.9867	11.1031	2.71221	1.52598	0	2.29403	0	3.96352	8.0338	16.5155	4.92844	13.5346	3.62321	6.20564	4.07724	4.71219	5.17098	11.2113	7.8218	8.59571	6.41401	0	0	1.87894	0	8.40201	5.01056	2.33631	11.1609	11.7531	6.11671	9.39479	7.83266	0	8.05131	12.0566	9.09499	11.3973	9.26583	11.4872	10.7424	4.05769	3.46906
Sig_kmer0666	4.42843	10.7847	6.78222	8.7081	13.563	6.66772	12.4043	21.4132	11.3009	9.15589	0	6.49974	4.4221	3.08273	19.7193	18.4816	10.913	23.46	6.03869	8.53276	9.78539	9.42437	9.04922	13.3813	16.0347	19.5357	12.4507	0	2.30154	1.07368	5.04095	19.0955	4.2397	10.124	15.695	11.7531	13.1072	20.4977	7.83266	0	17.3908	15.1569	17.4904	13.0255	17.2681	17.2308	8.75308	3.68881	6.93813
Sig_kmer0667	5.63619	5.57831	0	3.78613	4.89774	3.70429	14.5308	16.2581	9.94477	6.48543	0	6.49974	0	3.96352	13.8766	17.6952	4.57641	11.2789	2.81805	3.87853	5.30042	5.99733	4.20143	15.1896	10.1683	10.1586	3.39565	0	0	3.48946	2.32659	8.78392	3.85428	3.89386	14.2999	15.0586	8.73816	5.12443	4.69959	0	13.2041	8.95637	9.09499	8.14092	6.73878	16.4649	10.3445	2.95105	6.93813
Sig_kmer0668	0	5.95019	0	1.51445	3.39074	6.29729	12.4043	9.12042	3.16425	7.24842	0	5.35273	0	6.16547	10.9552	15.7291	1.05609	11.73	4.42837	3.49068	2.03862	1.28514	3.23187	12.2963	5.86635	9.37714	10.187	0	0	1.07368	0	7.63819	5.78141	4.28324	9.06821	7.34568	3.93217	11.1029	6.26613	0	10.9498	9.30084	9.09499	11.8043	8.42348	10.7214	8.35521	5.16434	3.46906
Sig_kmer0669	0	7.06586	0	3.02891	4.14424	0	8.86023	13.0858	3.16425	2.67047	0	2.67636	0	3.08273	9.12932	14.9426	4.57641	12.1812	2.41547	3.87853	0.407724	2.99866	2.58549	7.95643	7.03962	12.1121	4.90483	0	0	3.22104	0	11.4573	0	4.67263	10.4633	10.284	3.49526	10.2489	3.5247	0	2.57642	3.78923	6.99615	7.32683	5.89643	8.04102	7.95734	2.58217	0
Sig_kmer0670	0	4.46265	0	4.16475	8.66523	6.29729	7.797	10.7066	3.16425	2.67047	0	4.97039	3.31657	3.96352	12.781	16.5155	7.74469	10.8277	2.81805	3.87853	3.2618	8.13923	5.81736	9.40306	8.99507	10.1586	13.2053	3.29193	0	0	3.10212	9.16583	11.5628	2.7257	13.9511	11.3858	8.30125	4.27036	4.30796	0	8.05131	10.6787	10.844	6.91978	6.31761	15.6991	10.3445	7.74651	11.1781
Sig_kmer0671	0	3.71887	0	6.05781	3.76749	5.186	9.21464	16.2581	4.06832	4.19645	0	1.91169	0	2.20195	8.0338	10.6171	5.28047	13.0835	2.81805	3.87853	2.03862	4.71219	5.17098	8.31809	8.21289	8.59571	8.67777	0	0	2.95262	0	7.63819	3.85428	6.23017	9.41698	12.4877	6.11671	5.55147	5.48286	0	8.37336	6.88951	9.4448	6.51274	6.31761	9.18974	8.75308	4.79546	5.39632
Sig_kmer0672	0	5.57831	0	4.16475	3.76749	4.81557	9.56905	7.9308	4.52035	3.43346	0	3.82338	0	3.96352	9.12932	15.7291	3.87235	17.1439	3.62321	7.75706	4.48497	5.14057	5.49417	8.67975	8.99507	9.76785	10.187	0	0	0.53684	0	8.0201	5.01056	4.67263	9.76576	12.4877	2.62145	9.39479	5.87449	0	6.44104	9.64532	10.1444	10.5832	7.15996	11.1043	7.95734	4.42658	6.16723
Sig_kmer0673	0	8.18152	0	4.54336	6.02799	0	7.797	11.1031	4.97239	3.81496	0	4.58805	0	3.96352	6.57311	9.83066	4.92844	16.6927	4.42837	2.71497	4.48497	7.28247	4.20143	10.8497	6.25744	12.1121	9.43236	0	0	2.95262	0	9.54774	0	6.61956	8.71943	10.6512	4.36908	9.39479	3.5247	0	4.50873	3.10028	10.1444	10.9902	13.0564	10.7214	10.7424	4.42658	0
Sig_kmer0674	0	4.09076	0	4.92197	5.27449	4.44515	9.56905	6.74118	3.16425	2.28897	0	4.20571	0	4.40391	5.84276	15.7291	6.6886	9.92539	2.81805	3.49068	4.07724	5.14057	6.14054	8.67975	8.99507	8.205	9.80966	0	0	2.14736	0	11.4573	6.55227	6.61956	7.6731	12.1204	5.6798	9.39479	3.5247	0	8.05131	8.95637	10.844	9.7691	7.15996	11.8701	7.95734	3.31993	4.23997
Sig_kmer0675	0	17.1068	0	10.9798	9.79548	8.89029	13.1131	14.672	9.94477	8.7744	0	10.3231	0	9.68859	10.9552	10.2239	10.5609	23.9112	4.42837	4.26638	9.37766	8.99599	8.72604	16.6362	13.2971	21.0986	16.2237	0	0	2.6842	3.10212	20.2412	4.2397	20.2481	19.8803	15.4259	6.11671	11.1029	10.1825	0	18.679	17.2238	11.5436	17.503	14.3199	13.4017	9.94668	10.3287	10.0217
Sig_kmer0676	0	5.57831	0	4.92197	4.89774	4.44515	9.21464	8.72388	3.61628	5.72243	0	3.44104	0	3.96352	6.20794	12.9765	1.40813	17.1439	2.81805	6.98135	3.2618	4.28381	4.52461	10.1264	10.5594	8.98642	8.30048	0	0	1.61052	0	8.78392	4.2397	6.61956	9.06821	12.8549	3.05836	13.6652	5.09123	0	8.05131	9.30084	12.9429	11.8043	7.58113	6.8923	9.15095	4.79546	5.78177
Sig_kmer0677	0	3.34698	0	1.51445	5.27449	2.593	8.15141	11.8962	5.42442	6.10393	0	4.20571	0	4.40391	14.2417	12.9765	6.33657	13.5346	5.63611	5.42994	0.815449	6.85409	1.93912	6.50981	7.03962	9.76785	13.5826	0	0	3.48946	0	9.16583	11.9483	4.28324	6.62677	9.54939	2.62145	8.96775	5.48286	0	10.3057	11.0232	8.04557	10.9902	12.214	8.04102	7.95734	4.79546	3.85452
Sig_kmer0678	0	4.83453	0	4.92197	2.63724	5.55643	12.7587	21.0166	4.52035	3.81496	0	3.0587	0	3.08273	12.0507	22.4139	2.46422	21.6554	4.42837	3.10282	2.85407	6.85409	10.6652	10.1264	11.3416	17.5821	15.4691	0	0	2.14736	0	8.40201	8.86483	1.94693	9.06821	10.6512	4.80599	8.11368	7.44102	0	7.72925	11.3677	12.5931	12.2114	7.58113	15.3162	12.3339	0.737763	4.62542
Sig_kmer0679	0	3.34698	0	4.54336	6.02799	4.44515	9.92346	16.2581	3.16425	3.81496	0	5.73507	0	4.8443	12.0507	15.3358	4.22438	11.73	2.41547	1.55141	2.85407	10.7095	3.55505	8.67975	11.3416	9.37714	15.0918	0	0	1.3421	0	6.87437	9.63569	4.28324	12.2072	15.4259	2.62145	6.40554	5.09123	0	7.72925	10.3343	11.1938	11.3973	6.31761	12.6359	5.57014	9.22203	2.69816
Sig_kmer0680	0	2.60321	0	5.6792	3.01399	5.92686	9.56905	10.31	5.42442	2.67047	0	5.35273	0	4.8443	7.66863	14.9426	3.16828	13.0835	3.62321	3.49068	4.07724	5.14057	4.8478	9.40306	7.8218	7.03285	7.54589	0	0	2.14736	0	13.7487	4.2397	3.89386	9.41698	10.6512	1.74763	7.25961	3.5247	0	12.8821	9.64532	9.09499	8.54797	10.1082	6.8923	4.77441	2.95105	2.31271
Sig_kmer0681	0	5.57831	2.14175	4.16475	6.02799	4.81557	15.9484	14.672	10.8488	6.10393	0	4.58805	0	5.72508	13.8766	11.7968	5.98454	11.73	3.22063	5.04209	5.30042	5.99733	7.43329	14.4662	9.77725	19.145	17.3555	0	0	2.14736	3.87766	10.3116	4.2397	9.34526	14.2999	10.284	10.4858	5.9785	12.1406	0	10.6277	13.0901	14.3421	10.9902	7.15996	12.6359	10.3445	8.11539	12.7199
Sig_kmer0682	0	9.29718	0	1.51445	4.52099	4.81557	10.6323	9.9135	5.87646	3.81496	3.96082	4.20571	0	0.880781	10.59	10.2239	4.57641	14.4369	4.42837	4.65423	4.48497	5.99733	3.55505	12.658	2.34654	13.2843	10.5642	0	0	1.07368	0	10.6935	10.792	3.50447	9.41698	6.61111	0.873816	8.54072	1.56653	0	6.11899	8.26741	7.69576	9.36206	13.0564	12.6359	13.1296	2.95105	0
Sig_kmer0683	0	2.60321	0	2.27168	4.89774	3.70429	12.4043	10.31	4.52035	3.05196	0	2.29403	0	3.08273	9.12932	11.0103	5.28047	13.0835	4.42837	2.71497	1.6309	3.85543	4.52461	10.1264	9.77725	5.07928	8.30048	0	0	1.61052	0	12.9849	3.46885	2.7257	11.5096	13.2222	4.36908	5.12443	5.09123	0	8.05131	7.92294	5.59692	10.5832	10.5293	6.8923	7.16161	5.53322	4.62542
Sig_kmer0684	0	2.23132	0	3.78613	3.39074	4.07472	6.73377	13.4824	4.06832	4.95944	0	3.82338	0	5.28469	12.781	18.4816	2.46422	7.66962	2.41547	2.32712	2.03862	9.42437	4.8478	8.31809	7.43071	8.98642	9.43236	0	0	0.80526	2.32659	8.78392	9.25026	3.89386	11.8584	5.87655	7.42743	6.40554	3.13306	0	9.33951	7.92294	8.04557	8.14092	8.84465	9.95555	5.96801	4.79546	3.46906
Sig_kmer0685	0	3.71887	0	4.92197	7.53498	4.44515	8.86023	8.32734	8.13663	2.28897	0	4.20571	0	4.8443	8.0338	13.3697	5.28047	10.8277	4.83095	3.10282	1.22317	2.1419	2.90868	9.40306	10.9505	6.25143	9.05507	0	0	0	0	10.6935	7.70855	3.50447	9.76576	10.6512	5.6798	7.25961	1.95816	0	9.66157	9.98979	8.04557	10.5832	7.58113	10.3385	4.77441	2.95105	1.54181
Sig_kmer0686	0	3.71887	0	1.51445	4.89774	2.96343	9.21464	15.0685	5.42442	4.95944	0	3.82338	0	3.96352	13.8766	12.9765	5.98454	13.5346	4.83095	3.87853	1.22317	8.56761	2.90868	5.7865	7.8218	11.3307	12.0734	0	0	3.48946	0	8.78392	8.47941	5.06201	7.32432	10.6512	1.74763	8.54072	5.87449	0	8.69541	11.3677	6.99615	11.8043	13.4776	10.3385	7.16161	4.05769	3.08361
Sig_kmer0687	0	12.6442	0	7.57226	6.78148	8.51986	12.0499	16.2581	7.6846	7.62991	0	9.55844	0	10.129	15.3373	12.9765	8.80079	23.9112	1.61032	6.20564	11.0086	8.13923	10.0188	19.1678	16.8169	17.1914	13.2053	0	0	4.0263	5.81648	16.0402	0	10.124	16.0437	14.3241	3.93217	13.6652	9.39919	0	16.4247	12.7456	15.7413	13.8396	7.15996	16.082	11.1403	7.00875	11.1781
Sig_kmer0688	0	0	0	3.40752	4.14424	4.81557	7.797	12.2927	9.49274	4.19645	0	3.44104	0	2.64234	16.4328	13.7629	3.52031	8.57193	4.02579	4.26638	2.85407	9.42437	5.17098	6.87147	9.38616	6.25143	12.0734	0	0	1.3421	5.04095	11.0754	5.01056	5.06201	10.1145	9.1821	10.0489	3.41629	3.13306	0	5.79694	6.88951	8.04557	8.95501	8.84465	9.18974	9.15095	4.42658	2.69816
Sig_kmer0689	0	4.46265	0	3.02891	6.02799	1.85214	7.797	10.7066	3.16425	5.72243	0	3.82338	0	1.32117	7.66863	13.7629	5.6325	11.2789	5.63611	3.10282	3.2618	6.42571	5.17098	11.573	10.5594	10.1586	12.0734	0	0	4.29472	0	7.25628	6.16684	4.28324	4.5341	9.1821	3.49526	9.39479	3.5247	0	7.72925	9.30084	8.74519	9.7691	7.15996	10.7214	6.36588	2.95105	3.46906
Sig_kmer0690	0	4.09076	0	7.19365	8.28848	6.66772	13.4675	15.0685	14.9172	8.01141	0	11.4701	0	12.7713	14.2417	21.2342	10.913	13.5346	15.298	4.26638	5.30042	11.1379	14.8666	18.8061	11.7327	17.5821	11.3188	0	4.21948	1.87894	7.36755	17.1859	17.3442	11.6816	10.8121	16.5278	12.6703	7.25961	7.44102	7.32662	7.4072	18.9462	13.2927	13.0255	11.7929	15.6991	10.3445	7.00875	8.09448
Sig_kmer0691	0	2.23132	0	3.40752	4.89774	5.186	10.9867	9.12042	6.78053	4.57795	0	6.88208	0	2.64234	16.4328	18.0884	2.11219	8.57193	5.63611	5.04209	2.44635	8.13923	4.20143	8.31809	10.1683	12.8936	11.6961	5.34939	0	0.80526	4.26542	13.7487	4.2397	5.4514	14.2999	9.1821	7.42743	10.2489	2.74143	0	9.33951	9.30084	11.8935	8.95501	8.0023	14.9333	10.3445	2.95105	3.08361
Sig_kmer0692	0	15.6193	0	10.2226	6.78148	10.7424	14.8852	16.6547	5.42442	5.34094	0	7.26442	0	6.60586	12.781	16.9087	8.80079	23.46	4.83095	6.98135	7.33904	7.28247	8.72604	21.3377	12.1238	16.41	13.5826	1.23448	0	9.12628	5.81648	20.6231	0	10.9028	20.5779	19.4661	6.55362	13.6652	7.04939	1.83165	14.8144	16.8793	15.0417	19.1312	13.0564	10.7214	14.3232	11.0664	5.39632
Sig_kmer0693	0	4.83453	0	4.16475	4.52099	4.81557	9.92346	7.9308	4.52035	3.81496	0	4.20571	0	4.40391	9.12932	15.3358	3.52031	16.2415	3.62321	8.53276	4.48497	4.71219	5.17098	10.1264	9.38616	10.1586	9.80966	0	0	0.80526	0	8.0201	5.01056	5.4514	11.1609	12.8549	3.05836	10.2489	5.48286	0	7.72925	10.3343	10.4942	11.8043	7.15996	9.18974	9.15095	5.53322	5.78177
Sig_kmer0694	0	4.83453	0	4.16475	8.28848	5.186	7.44259	11.1031	4.52035	3.05196	0	4.20571	3.68508	3.96352	14.6069	15.7291	8.44876	10.8277	4.83095	3.87853	3.2618	9.42437	5.49417	10.1264	9.38616	11.7214	13.2053	3.29193	0	0	2.32659	11.0754	8.86483	2.7257	13.6023	11.0185	9.17507	5.9785	3.5247	0	8.69541	10.6787	10.1444	7.73387	6.73878	14.5504	9.15095	8.85315	10.4072
Sig_kmer0695	0	1.48755	0	3.78613	5.27449	5.55643	9.92346	12.2927	13.5611	8.3929	0.360075	4.97039	0	3.08273	16.4328	14.5494	5.98454	10.3765	4.42837	4.26638	3.2618	9.85276	5.17098	9.76471	9.38616	7.42357	13.2053	0	3.83589	1.3421	9.69414	12.2211	4.2397	6.23017	11.5096	10.284	9.17507	2.98925	2.3498	0	7.4072	6.88951	12.2433	9.36206	9.687	16.4649	8.75308	5.16434	1.92726
Sig_kmer0696	0	4.46265	0	4.16475	5.27449	4.44515	10.2779	8.32734	4.06832	4.19645	0	4.20571	0	4.40391	9.12932	14.5494	4.22438	16.6927	3.22063	8.53276	4.48497	4.28381	5.49417	11.2113	10.1683	10.1586	9.80966	0	0	1.07368	0	8.78392	4.62513	5.4514	10.4633	12.1204	3.05836	11.957	5.87449	0	8.05131	10.6787	11.1938	10.9902	5.89643	8.42393	9.15095	4.79546	6.16723
Sig_kmer0697	0	2.9751	0	5.30059	3.01399	10.372	7.797	6.34464	4.97239	6.48543	5.04104	2.67636	0	3.52313	10.59	11.4036	2.46422	17.595	7.649	1.55141	1.6309	3.85543	2.90868	8.31809	7.43071	5.86071	13.2053	0	3.06871	0.53684	0	16.4221	1.92714	6.61956	8.37065	7.71297	1.31072	5.55147	3.13306	0	6.44104	8.61189	7.69576	8.14092	12.6352	4.97777	6.36588	1.47553	3.46906
Sig_kmer0698	0	0	0	3.40752	3.76749	5.55643	7.797	11.4997	9.0407	4.19645	0	3.82338	0	2.64234	16.7979	14.1562	4.57641	8.12077	3.62321	5.04209	2.85407	9.42437	4.20143	7.59478	10.5594	7.42357	11.6961	0	0	1.3421	5.04095	11.0754	5.39599	5.4514	10.1145	9.91667	9.61197	4.6974	3.5247	0	5.47489	6.54504	7.34596	8.14092	8.0023	9.95555	9.15095	4.05769	3.08361
Sig_kmer0699	0	4.09076	0	9.84394	11.3025	5.55643	8.15141	16.2581	6.32849	9.53739	4.68097	6.88208	4.4221	3.96352	11.6855	19.6613	6.33657	23.0089	12.0774	9.69632	3.66952	2.1419	4.52461	12.2963	8.21289	10.94	24.9014	7.81834	0	3.22104	4.26542	13.3668	13.1045	5.4514	12.556	10.284	6.11671	11.1029	6.26613	1.83165	7.4072	7.57846	7.69576	14.2466	9.26583	25.6547	7.55948	2.95105	3.85452
Sig_kmer0700	0	2.60321	0	3.40752	3.39074	5.55643	5.31614	13.8789	5.42442	4.95944	0	3.44104	0	4.40391	13.1462	16.9087	3.16828	6.76731	2.0129	1.93926	1.22317	5.99733	5.17098	9.40306	8.60398	8.59571	9.05507	0	0	0.53684	1.93883	6.49246	6.16684	4.28324	10.8121	6.24383	6.99053	3.41629	4.30796	0	9.33951	7.23399	8.39538	8.54797	7.15996	9.18974	6.36588	5.9021	4.62542
Sig_kmer0701	0	1.48755	0	6.43642	4.52099	10.7424	12.0499	7.9308	9.49274	3.81496	3.96082	7.64675	3.68508	3.08273	9.85967	10.6171	4.57641	18.0462	4.83095	6.20564	2.85407	2.99866	6.46373	8.31809	7.43071	10.5493	7.92318	0	0	2.41578	4.65319	11.0754	8.86483	9.34526	6.62677	14.6914	7.42743	8.11368	3.5247	6.22763	12.238	9.64532	5.59692	9.7691	6.31761	6.8923	7.95734	4.42658	2.69816
Sig_kmer0702	0	2.9751	0	6.05781	3.76749	6.29729	12.0499	11.8962	5.42442	1.52598	0	3.0587	0	6.16547	8.76415	13.3697	3.16828	12.6323	2.81805	3.87853	2.85407	6.85409	5.17098	9.40306	7.43071	7.03285	6.03671	0	0	2.14736	0	12.603	5.01056	3.89386	9.41698	8.81482	3.05836	5.9785	4.30796	0	11.2718	8.95637	8.74519	9.7691	9.687	7.27521	6.36588	2.95105	2.69816
Sig_kmer0703	0	3.34698	0	1.89307	1.507	2.22257	5.31614	7.9308	0.90407	3.43346	0	1.52935	0	2.20195	4.74725	11.7968	3.16828	5.865	4.42837	2.71497	3.2618	1.28514	1.29275	5.42484	5.47526	5.86071	5.28212	0	0	1.3421	0	5.72864	1.15628	5.06201	5.92921	8.08025	3.05836	3.84332	3.91633	0	6.7631	5.16713	4.8973	6.91978	6.73878	3.44615	7.16161	1.47553	2.31271
Sig_kmer0704	0	4.46265	0	2.27168	3.01399	3.70429	5.31614	15.8616	8.13663	3.81496	0	4.20571	0	2.20195	17.5283	15.7291	2.11219	6.76731	4.42837	4.65423	2.44635	10.7095	5.17098	5.42484	10.9505	7.42357	13.9599	0	0	2.95262	3.87766	9.54774	3.46885	5.84078	13.9511	8.08025	10.4858	6.40554	2.74143	0	6.7631	9.64532	8.04557	7.73387	10.5293	16.082	8.35521	4.79546	2.69816
Sig_kmer0705	2.81809	13.3879	3.56959	7.95088	10.9257	6.66772	7.797	19.827	9.49274	6.48543	8.28172	13.7642	0	7.04625	14.2417	17.302	6.33657	17.595	7.24642	8.14491	8.15449	9.85276	6.14054	16.9978	13.6881	19.145	10.5642	0	0	4.29472	2.32659	21.7688	15.0317	14.7967	21.2754	20.9352	4.36908	16.6544	9.79082	5.12863	16.1026	18.2572	11.1938	18.3171	11.3717	12.6359	10.7424	9.9598	13.4908
Sig_kmer0706	0	5.95019	0	1.13584	3.39074	8.51986	10.6323	10.7066	4.52035	6.48543	0	4.58805	0	3.08273	14.9721	21.6275	4.22438	12.1812	4.42837	6.5935	3.2618	4.71219	6.14054	5.7865	8.99507	7.42357	15.0918	0	0	1.3421	0	7.63819	7.70855	3.89386	9.41698	8.81482	4.36908	7.68665	5.09123	0	11.5939	6.54504	10.1444	7.73387	6.31761	9.57264	9.15095	5.16434	4.62542
Sig_kmer0707	0	3.34698	0	3.78613	1.507	5.92686	8.50582	5.55156	3.16425	2.67047	0	1.14701	0	2.64234	5.84276	14.5494	5.98454	13.5346	3.22063	5.04209	2.85407	2.99866	3.87824	9.40306	6.64853	10.94	8.67777	0	0	1.07368	0	6.11055	2.69799	1.94693	5.23166	9.54939	4.80599	6.83258	5.09123	0	6.11899	7.23399	6.29653	6.91978	10.9505	4.97777	9.15095	5.9021	3.08361
Sig_kmer0708	9.25945	8.92529	4.28351	14.3873	7.91173	12.5946	8.86023	22.6028	2.26018	13.3523	5.76119	9.1761	6.63315	5.72508	18.2586	18.0884	8.44876	24.3623	16.9083	4.65423	1.6309	14.5649	5.17098	12.2963	15.2525	8.98642	15.0918	9.05282	0	0.80526	10.8574	32.4623	15.8025	7.00894	15.695	18.3642	13.1072	4.6974	13.7072	0	9.66157	12.0566	14.3421	15.4677	10.9505	18.7624	15.5168	5.9021	21.9707
Sig_kmer0709	0	3.71887	0	3.02891	3.39074	2.593	5.31614	9.12042	5.42442	3.81496	0	3.44104	0	4.40391	9.12932	11.4036	3.52031	9.02308	3.62321	1.55141	2.85407	3.42705	2.90868	4.70153	8.99507	9.37714	7.54589	0	0	0.53684	0	9.54774	3.85428	3.89386	7.32432	4.40741	3.93217	8.96775	5.09123	0	7.08515	6.88951	3.84788	6.10569	7.15996	8.04102	6.76374	3.31993	5.01087
Sig_kmer0710	5.63619	3.71887	4.28351	3.78613	6.78148	4.07472	13.822	16.2581	3.16425	9.15589	0	11.8525	0	6.16547	12.781	14.9426	8.44876	16.2415	5.63611	9.69632	3.2618	10.7095	9.04922	13.0196	12.1238	18.7543	14.7145	0	5.75384	2.14736	0	6.11055	9.25026	4.28324	12.2072	16.5278	5.6798	6.40554	9.79082	0	7.08515	15.1569	14.3421	10.1761	10.9505	12.6359	5.17227	9.22203	3.46906
Sig_kmer0711	0	3.71887	0	1.51445	4.52099	3.33386	8.86023	15.4651	4.97239	4.57795	0	3.44104	0	4.8443	13.5114	11.7968	4.92844	13.5346	4.42837	3.10282	1.22317	9.42437	2.90868	5.42484	7.03962	11.7214	12.0734	0	0	3.48946	0	9.16583	8.09398	4.28324	7.6731	9.91667	1.74763	8.96775	5.09123	0	9.01746	12.4011	8.39538	12.6184	12.214	9.95555	7.95734	4.05769	3.46906
Sig_kmer0712	0	2.9751	0	5.30059	2.63724	5.92686	9.56905	11.1031	5.42442	2.67047	0	5.35273	0	4.40391	9.12932	13.3697	2.11219	13.0835	4.02579	3.10282	4.48497	6.85409	4.8478	7.59478	9.38616	6.25143	9.43236	0	0	1.3421	0	14.1307	4.2397	3.89386	11.8584	12.1204	2.62145	7.25961	3.13306	0	12.8821	10.3343	8.04557	9.36206	10.9505	6.8923	5.17227	2.58217	2.31271
Sig_kmer0713	5.63619	3.71887	4.28351	8.7081	6.40473	4.44515	13.1131	16.6547	3.16425	8.3929	0	15.6758	0	7.48664	12.0507	14.1562	8.09672	15.7904	5.63611	10.0842	3.2618	10.7095	10.0188	13.0196	12.1238	18.3636	13.9599	0	5.75384	2.41578	7.36755	6.87437	8.86483	3.50447	11.8584	16.5278	5.6798	6.40554	9.79082	0	7.4072	15.1569	13.9923	10.1761	10.9505	13.4017	4.77441	8.11539	3.46906
Sig_kmer0714	5.2336	4.46265	4.28351	8.7081	6.02799	4.07472	12.7587	17.0512	2.71221	7.62991	0	15.2935	0	7.48664	11.6855	14.5494	8.80079	16.2415	6.03869	10.472	3.2618	10.7095	10.342	13.0196	10.9505	18.7543	13.5826	0	5.37025	2.41578	1.93883	6.11055	8.86483	3.89386	11.1609	16.8951	5.6798	6.40554	8.61592	0	8.05131	15.1569	13.6425	9.36206	10.1082	13.4017	4.77441	7.74651	3.46906
Sig_kmer0715	0	13.3879	0	8.32949	11.3025	8.14943	6.73377	13.4824	5.42442	9.91889	0	8.02909	0	11.0098	13.5114	18.0884	11.617	22.5577	4.02579	1.16356	2.44635	5.99733	9.04922	20.6144	9.77725	17.1914	9.05507	0	0	3.22104	4.26542	16.804	0	12.4603	15.3462	15.4259	1.31072	12.384	10.1825	0	12.8821	12.4011	13.6425	15.0607	8.84465	9.57264	11.5382	7.74651	4.62542
Sig_kmer0716	0	2.9751	0	3.02891	7.53498	4.81557	5.31614	9.12042	4.97239	2.67047	0	3.82338	0	3.08273	8.39897	11.0103	5.98454	13.0835	0.805158	3.10282	2.85407	4.28381	4.52461	10.8497	6.64853	9.76785	9.80966	0	0	1.61052	0	9.54774	3.85428	5.4514	5.92921	7.71297	6.99053	5.9785	3.91633	0	9.01746	7.57846	8.74519	6.91978	4.63291	7.27521	5.57014	5.9021	2.69816
Sig_kmer0717	0	4.46265	0	5.6792	4.14424	4.07472	7.797	10.31	4.97239	2.67047	0	1.52935	0	3.52313	14.2417	15.3358	2.46422	9.92539	3.62321	3.10282	3.66952	8.13923	3.23187	9.40306	6.25744	5.47	14.3372	0	0	2.14736	0	7.25628	5.78141	4.28324	6.62677	7.71297	2.62145	6.40554	3.5247	0	10.9498	10.3343	6.99615	10.5832	7.15996	13.7846	9.54881	3.31993	3.46906
Sig_kmer0718	0	6.32208	0	7.57226	3.01399	7.779	8.50582	12.6893	2.26018	3.81496	0	2.67636	0	1.76156	10.2248	13.3697	4.22438	16.2415	9.25932	5.42994	6.11587	5.14057	2.90868	10.1264	10.1683	10.1586	8.30048	0	0	1.3421	0	8.0201	3.85428	5.4514	6.97554	12.4877	3.49526	8.11368	7.44102	0	7.4072	9.98979	7.34596	10.5832	10.9505	10.3385	7.95734	5.16434	6.93813
Sig_kmer0719	11.2724	14.5036	0	7.95088	7.15823	10.0016	17.0116	13.4824	11.7529	15.2598	4.3209	8.02909	3.31657	10.5694	11.3204	11.7968	19.3617	22.5577	5.23353	8.53276	10.6008	2.57028	6.78692	18.0828	16.4258	14.8471	16.9783	0	8.82255	6.17366	10.4697	16.804	10.792	10.9028	14.9974	17.6296	13.5441	14.5192	8.61592	3.66331	12.238	14.1235	10.844	16.2818	14.3199	13.7846	11.1403	10.3287	6.55268
Sig_kmer0720	0	4.46265	0	4.54336	3.01399	3.70429	8.15141	14.672	2.71221	3.43346	0	5.73507	0	4.8443	10.2248	15.3358	3.87235	9.92539	2.41547	1.16356	4.07724	8.99599	2.26231	8.67975	9.38616	8.59571	15.8464	0	0	1.87894	0	7.63819	8.86483	3.50447	10.1145	8.81482	3.05836	3.84332	5.48286	0	6.7631	7.57846	10.1444	9.36206	5.47526	11.4872	7.16161	4.05769	2.69816
Sig_kmer0721	0	7.06586	0	4.54336	4.14424	3.70429	10.2779	11.1031	4.97239	6.10393	0	4.58805	0	5.72508	12.0507	16.5155	2.46422	12.1812	1.61032	6.20564	3.66952	5.56895	1.29275	10.1264	8.21289	11.3307	12.4507	0	0	1.87894	0	9.92965	11.1774	3.50447	8.71943	8.44753	3.05836	9.39479	4.30796	0	9.66157	11.0232	5.94673	8.14092	7.15996	14.9333	7.95734	1.47553	4.23997
Sig_kmer0722	0	2.23132	0	5.30059	5.27449	6.29729	7.44259	10.31	3.61628	1.90748	0	1.52935	0	3.52313	9.12932	14.5494	5.28047	10.8277	3.62321	1.16356	3.2618	2.99866	1.93912	9.0414	9.38616	7.42357	7.54589	0	0	2.95262	0	4.58291	3.46885	3.89386	9.06821	9.1821	5.6798	5.9785	6.65776	0	8.37336	10.6787	8.04557	8.14092	10.5293	13.0188	5.57014	5.16434	3.85452
Sig_kmer0723	0	3.34698	0	6.43642	4.52099	1.48172	9.21464	11.8962	6.32849	7.24842	2.8806	3.82338	0	3.52313	12.0507	13.3697	3.52031	12.1812	3.62321	2.71497	1.6309	6.42571	4.20143	9.0414	5.86635	7.42357	9.05507	0	0	3.22104	0	8.40201	4.62513	3.89386	7.32432	13.9568	3.93217	7.68665	3.5247	0	8.69541	8.95637	7.69576	7.32683	8.42348	16.8479	9.94668	4.42658	5.01087
Sig_kmer0724	0	4.83453	0	4.16475	4.14424	5.186	10.2779	11.8962	3.16425	4.95944	0	4.20571	0	3.96352	8.39897	12.9765	4.92844	13.5346	2.81805	5.81779	3.2618	1.28514	3.55505	9.0414	9.38616	9.37714	8.67777	0	0	2.6842	0	15.2764	4.62513	3.50447	5.58043	10.6512	4.36908	6.40554	8.61592	0	6.7631	6.88951	9.4448	6.10569	8.0023	4.21196	7.95734	4.42658	4.62542
Sig_kmer0725	0	10.041	0	12.1156	7.91173	2.593	8.86023	14.672	7.23256	9.15589	3.60075	8.79377	5.15911	7.92703	13.1462	13.3697	10.5609	25.2646	7.649	2.71497	6.52359	9.42437	10.0188	19.8911	14.8614	16.8007	9.05507	0	0	4.29472	8.14308	20.2412	5.78141	12.8497	14.9974	22.037	3.05836	11.957	12.1406	0	10.3057	12.4011	7.69576	18.7241	21.4799	23.3572	19.0976	12.542	8.09448
Sig_kmer0726	0	3.71887	0	1.13584	4.89774	2.593	10.6323	18.6374	4.52035	6.48543	0	3.0587	0	3.96352	13.1462	12.19	4.57641	15.7904	4.42837	2.71497	1.22317	8.13923	2.90868	4.33987	8.21289	12.5029	10.9415	0	0	3.22104	0	9.16583	7.32312	4.28324	8.71943	11.7531	2.62145	7.68665	5.09123	0	8.69541	12.0566	10.4942	12.2114	12.6352	10.7214	8.75308	3.68881	3.85452
Sig_kmer0727	0	4.83453	0	5.30059	3.39074	3.70429	8.15141	10.7066	5.42442	4.19645	0	3.0587	0	5.28469	9.12932	13.3697	4.92844	13.0835	7.24642	3.87853	1.22317	1.71352	4.20143	8.31809	10.5594	6.64214	7.54589	0	0	2.41578	0	12.603	5.01056	3.89386	11.1609	8.81482	3.93217	14.0922	2.74143	0	10.9498	9.30084	10.1444	8.95501	10.1082	9.18974	8.75308	3.31993	3.08361
Sig_kmer0728	0	2.60321	0	3.02891	7.91173	3.33386	6.02496	8.72388	6.32849	1.90748	0	3.82338	0	3.08273	8.76415	11.0103	5.6325	13.5346	0.805158	3.10282	2.03862	4.28381	4.20143	12.2963	6.25744	11.3307	9.80966	0	0	1.3421	0	9.16583	4.2397	5.4514	6.27799	8.81482	6.11671	4.27036	4.30796	0	8.05131	8.95637	7.34596	6.10569	5.05409	7.65811	5.57014	5.16434	3.08361
Sig_kmer0729	0	4.09076	0	3.02891	5.27449	1.48172	6.73377	10.7066	3.16425	6.10393	0	4.20571	0	1.76156	8.0338	12.5832	6.33657	11.2789	5.63611	3.10282	3.2618	5.14057	4.8478	11.2113	11.3416	9.76785	12.0734	0	0	4.29472	0	6.11055	5.78141	5.06201	5.23166	8.81482	3.49526	8.54072	4.69959	0	7.4072	7.92294	8.04557	9.36206	7.15996	10.3385	6.36588	2.58217	3.46906
Sig_kmer0730	0	5.20642	0	2.27168	5.27449	2.22257	5.67055	6.34464	4.97239	3.05196	0	6.49974	0	6.60586	5.47759	13.3697	7.04063	12.1812	6.03869	1.93926	2.85407	3.85543	4.8478	13.0196	7.03962	5.47	7.1686	0	0	2.95262	0	8.40201	5.78141	5.84078	7.32432	9.91667	1.31072	7.25961	4.30796	0	9.66157	9.30084	7.34596	8.54797	6.73878	10.3385	7.95734	4.05769	5.78177
Sig_kmer0731	0	4.83453	0	2.27168	5.65124	2.22257	6.73377	8.32734	5.87646	3.43346	0	6.1174	0	3.52313	6.57311	13.3697	7.39266	13.0835	6.44127	2.71497	1.6309	5.14057	5.17098	11.9347	9.77725	7.03285	7.54589	0	0	3.22104	0	8.78392	6.16684	6.61956	6.27799	11.7531	1.74763	8.11368	6.26613	0	10.3057	8.95637	7.69576	9.36206	7.58113	11.1043	8.35521	4.05769	3.85452
Sig_kmer0732	0	7.43774	0	3.40752	4.89774	2.96343	9.21464	8.72388	5.42442	3.05196	0	5.35273	0	5.28469	12.0507	17.6952	3.87235	12.6323	4.02579	3.10282	4.07724	5.14057	5.49417	8.67975	8.60398	10.5493	10.9415	0	0	0.80526	0	7.25628	5.01056	3.50447	8.37065	9.54939	3.05836	11.1029	5.48286	0	4.50873	10.6787	7.69576	11.3973	8.0023	11.1043	7.55948	5.53322	4.23997
Sig_kmer0733	0	4.83453	0	3.78613	3.76749	5.55643	8.50582	9.12042	4.52035	5.72243	0	2.67636	0	4.8443	14.2417	12.5832	3.16828	12.6323	4.42837	3.49068	4.07724	3.42705	2.58549	9.0414	10.5594	5.47	8.67777	0	0	2.6842	0	8.40201	4.2397	5.84078	11.1609	8.44753	2.62145	7.25961	4.69959	0	6.7631	10.6787	8.74519	11.3973	9.26583	14.5504	7.55948	5.53322	0
Sig_kmer0734	0	4.46265	0	5.30059	4.89774	5.92686	4.60732	7.9308	2.26018	3.43346	0	2.67636	0	3.52313	6.57311	11.7968	4.22438	13.5346	5.63611	2.32712	3.2618	6.42571	4.8478	8.67975	5.08417	12.1121	6.41401	0	0	3.22104	0	15.2764	5.01056	7.39833	8.37065	10.284	5.24289	10.2489	4.30796	0	9.66157	9.64532	13.6425	9.7691	7.15996	9.18974	9.54881	1.10664	1.54181
Sig_kmer0735	6.03877	14.8755	0	14.3873	6.40473	17.7806	18.4293	15.0685	12.2049	13.7338	3.24067	12.9995	2.21105	8.36742	18.989	19.2681	13.7292	25.2646	12.8825	6.98135	7.33904	10.2811	6.78692	19.1678	18.3812	19.5357	16.601	12.7562	0	3.48946	10.0819	17.9497	0	13.2391	16.7413	19.0988	16.1656	23.0599	13.7072	3.29698	18.0349	15.5014	18.19	16.2818	21.0587	15.6991	17.5062	12.9108	13.4908
Sig_kmer0736	0	4.46265	4.28351	3.02891	4.14424	2.22257	10.6323	8.32734	3.16425	7.24842	0	4.58805	0	6.16547	11.3204	9.04421	2.46422	13.9858	2.81805	2.71497	2.85407	5.14057	6.78692	9.40306	8.21289	8.205	7.1686	0	0	1.61052	0	5.34673	4.62513	1.94693	5.23166	11.3858	3.93217	8.54072	4.30796	0	7.4072	11.7122	8.04557	6.91978	10.9505	9.57264	9.15095	1.47553	5.39632
Sig_kmer0737	0	6.69397	0	4.16475	1.88375	4.44515	8.50582	7.13772	4.06832	3.43346	0	3.82338	0	5.72508	11.6855	12.5832	3.16828	18.0462	5.23353	3.87853	5.70814	3.85543	6.14054	10.8497	8.99507	9.37714	9.05507	0	0	1.61052	0	8.40201	7.32312	3.89386	10.1145	12.1204	4.36908	10.6759	2.3498	0	10.9498	11.0232	6.64634	8.54797	11.3717	6.8923	9.54881	7.74651	2.69816
Sig_kmer0738	0	5.57831	0	5.30059	3.01399	6.29729	9.56905	10.7066	5.87646	4.19645	6.84142	2.67636	0	4.8443	6.20794	12.19	14.4333	13.9858	7.649	3.49068	2.85407	1.71352	4.8478	10.8497	8.60398	13.2843	11.3188	0	0	1.07368	0	8.78392	3.85428	6.23017	9.06821	10.6512	5.24289	11.53	5.87449	0	6.44104	6.88951	6.99615	8.14092	9.687	6.8923	8.35521	8.85315	5.78177
Sig_kmer0739	0	4.46265	0	6.81504	2.63724	3.33386	8.86023	13.4824	2.71221	2.67047	0	2.67636	0	5.28469	10.2248	12.9765	2.81625	12.6323	6.44127	3.87853	2.85407	3.42705	1.93912	9.0414	7.03962	9.76785	8.67777	0	0	1.3421	0	7.63819	5.39599	3.89386	11.8584	8.44753	1.74763	8.54072	3.13306	0	6.11899	9.64532	4.5475	6.51274	9.687	5.74359	9.54881	5.16434	6.16723
Sig_kmer0740	0	4.83453	0	1.89307	4.14424	2.96343	8.86023	9.12042	4.97239	3.05196	0	4.58805	0	5.72508	10.59	14.1562	3.16828	13.0835	5.63611	4.65423	2.44635	2.99866	5.17098	13.0196	5.47526	7.81428	8.67777	0	0	1.3421	0	6.11055	5.78141	3.89386	8.71943	10.284	3.49526	8.96775	5.48286	0	6.44104	6.88951	11.8935	6.10569	8.42348	8.80683	5.96801	2.21329	3.08361
Sig_kmer0741	0	3.71887	0	5.6792	2.63724	3.33386	11.6955	8.72388	5.42442	4.57795	0	4.20571	0	4.40391	7.30346	18.4816	3.87235	17.595	5.23353	3.10282	3.2618	2.57028	5.17098	6.87147	10.5594	9.76785	8.30048	0	0	2.41578	0	9.54774	4.62513	4.28324	9.06821	8.44753	5.24289	6.83258	3.5247	0	7.72925	7.92294	12.2433	11.8043	9.26583	11.1043	10.3445	3.68881	4.62542
Sig_kmer0742	0	2.60321	0	6.43642	0.753498	12.5946	10.9867	8.32734	7.6846	2.67047	0	7.64675	0	2.64234	14.9721	22.4139	6.33657	6.76731	8.85674	13.5748	5.30042	7.28247	10.0188	11.2113	8.99507	15.2379	13.5826	2.05746	4.98666	6.17366	2.32659	9.92965	5.01056	1.55754	9.41698	20.5679	8.73816	11.1029	10.9657	4.7623	6.44104	12.7456	12.9429	8.95501	8.84465	14.1675	9.54881	2.21329	7.32358
Sig_kmer0743	0	5.20642	0	3.78613	4.89774	1.48172	7.797	14.2754	1.80814	4.95944	0	5.35273	0	7.04625	13.5114	12.5832	4.57641	15.7904	2.41547	3.49068	2.85407	8.56761	5.17098	9.0414	7.03962	11.3307	12.828	0	0	2.6842	0	8.40201	8.47941	5.4514	6.97554	9.91667	3.49526	8.11368	7.04939	0	9.98362	8.61189	9.79461	11.3973	9.26583	15.3162	9.94668	4.05769	3.08361
Sig_kmer0744	0	13.016	0	8.7081	11.3025	7.779	5.67055	13.8789	6.32849	8.7744	0	8.02909	0	11.8905	13.1462	18.4816	10.913	22.5577	4.42837	1.93926	3.2618	5.56895	7.43329	20.2527	9.38616	17.1914	10.5642	0	0	3.22104	4.26542	16.0402	0	13.6285	15.695	16.5278	1.31072	11.957	10.1825	0	12.8821	12.0566	13.9923	15.8748	8.0023	9.95555	11.5382	7.74651	4.23997
Sig_kmer0745	4.02585	2.60321	4.28351	6.05781	10.9257	10.7424	18.4293	17.8443	9.0407	6.10393	0	15.2935	0	7.04625	13.5114	20.841	11.617	8.12077	3.22063	2.71497	3.66952	7.71085	9.37241	17.3595	9.77725	8.59571	3.77294	0	3.83589	2.14736	3.87766	11.4573	4.2397	12.4603	9.41698	9.91667	4.80599	10.6759	5.48286	0	8.37336	8.95637	12.2433	10.5832	24.4281	13.7846	7.16161	2.95105	10.0217
Sig_kmer0746	4.02585	1.11566	0	2.65029	5.27449	5.186	14.8852	9.9135	3.16425	3.05196	0	3.44104	0	4.40391	12.781	14.5494	3.87235	13.9858	3.62321	3.10282	3.66952	8.56761	4.52461	10.1264	8.21289	12.5029	8.30048	0	0.383589	5.09998	0	8.40201	6.16684	3.11509	11.5096	10.6512	6.11671	4.27036	1.95816	0	5.79694	8.61189	16.0911	6.51274	8.0023	10.7214	11.1403	4.42658	5.78177
Sig_kmer0747	0	1.48755	0	3.02891	2.26049	2.22257	4.60732	7.13772	4.97239	3.81496	0	3.82338	0	3.52313	8.76415	8.65098	1.40813	9.92539	0.805158	2.71497	2.44635	2.1419	2.26231	5.7865	8.21289	6.25143	4.90483	0	0	1.3421	0	7.63819	1.92714	3.50447	9.06821	8.08025	2.18454	5.9785	1.95816	0	5.79694	5.51161	2.79846	7.73387	5.89643	5.74359	6.36588	3.68881	1.54181
Sig_kmer0748	0	5.20642	0	5.6792	1.88375	3.70429	10.6323	7.9308	2.71221	3.81496	0	3.0587	0	2.64234	9.85967	14.5494	2.11219	16.2415	4.42837	5.42994	3.66952	2.99866	5.49417	11.2113	9.38616	7.42357	10.9415	0	0	1.61052	0	10.6935	5.78141	4.67263	6.97554	11.0185	3.05836	11.957	1.95816	0	7.4072	8.26741	11.1938	10.5832	13.4776	8.04102	8.35521	4.42658	2.69816
Sig_kmer0749	0	2.9751	0	5.6792	1.88375	4.81557	9.56905	7.9308	6.32849	3.81496	0	4.20571	0	1.76156	9.49449	10.6171	4.92844	10.3765	4.02579	6.5935	4.07724	2.1419	2.58549	11.2113	8.99507	7.03285	8.67777	0	0	2.41578	0	10.6935	3.85428	6.23017	7.6731	6.24383	3.49526	8.54072	8.61592	0	9.01746	8.61189	8.04557	9.7691	9.687	10.3385	8.35521	3.68881	0
Sig_kmer0750	4.42843	14.1317	4.64047	7.19365	11.3025	13.7059	18.0749	14.2754	4.06832	9.53739	0	9.1761	2.94806	6.60586	14.9721	14.5494	13.7292	27.5204	2.41547	9.30847	11.824	9.85276	11.3115	22.4227	18.7723	22.2707	19.242	0	4.60307	6.97892	6.59202	18.7136	0	10.5134	19.8803	20.2006	2.62145	11.957	9.00756	9.89094	12.238	12.4011	12.9429	17.0959	15.1623	16.8479	12.3339	10.3287	11.5635
Sig_kmer0751	0	5.57831	0	3.02891	3.39074	5.186	8.15141	5.9481	4.06832	6.10393	0	4.20571	3.68508	3.08273	9.49449	10.2239	2.11219	16.6927	2.81805	5.42994	3.2618	2.99866	3.87824	11.2113	9.77725	8.59571	6.7913	0	4.21948	4.0263	0	9.16583	4.62513	5.06201	8.71943	9.1821	7.42743	8.11368	3.5247	0	10.3057	6.20056	6.64634	8.14092	4.63291	11.8701	7.16161	4.79546	3.08361
Sig_kmer0752	4.02585	14.5036	0	11.737	4.89774	14.8172	10.6323	20.6201	9.49274	7.24842	0	3.82338	0	8.36742	13.1462	22.0207	8.44876	19.8508	7.24642	5.81779	11.0086	5.56895	11.9579	12.658	17.208	16.0193	11.3188	3.70343	3.83589	3.48946	8.53084	16.4221	4.62513	12.8497	16.0437	12.8549	10.9227	16.2274	9.79082	3.29698	14.1703	15.5014	12.5931	14.6537	11.7929	18.3795	18.6998	6.63986	6.16723
Sig_kmer0753	0	11.1566	0	9.08672	6.40473	7.779	8.50582	11.8962	11.3009	10.6819	0	8.02909	0	5.72508	13.5114	12.9765	10.2089	26.1669	2.81805	2.32712	5.70814	5.56895	9.37241	16.9978	15.2525	21.88	12.0734	0	0	4.29472	4.26542	22.9146	0	7.78771	15.3462	13.2222	3.93217	10.6759	12.1406	0	14.8144	14.468	17.1406	17.503	11.7929	10.7214	12.3339	6.27098	6.93813
Sig_kmer0754	0	1.85944	0	3.02891	3.76749	6.29729	7.44259	4.75848	3.61628	6.48543	0	3.82338	0	4.8443	12.4159	9.43744	3.87235	13.9858	7.649	3.49068	1.22317	4.71219	2.90868	7.59478	10.9505	8.205	4.15024	0	3.83589	4.29472	0	12.2211	3.46885	2.7257	8.37065	5.87655	0.873816	5.55147	4.30796	0	7.72925	5.85609	5.59692	6.51274	8.84465	8.42393	7.95734	1.84441	6.93813
Sig_kmer0755	0	3.34698	0	2.65029	5.27449	2.22257	9.56905	10.31	5.87646	4.19645	0	3.82338	0	6.16547	6.20794	11.0103	6.6886	10.3765	2.81805	8.53276	3.2618	3.42705	4.8478	10.1264	6.25744	10.94	6.41401	0	0	3.75788	0	13.3668	6.16684	3.50447	7.6731	12.1204	1.31072	12.384	3.13306	0	11.2718	12.0566	9.4448	8.54797	11.7929	10.7214	9.15095	4.42658	2.31271
Sig_kmer0756	0	5.95019	0	3.02891	3.01399	2.593	10.2779	10.7066	3.16425	2.67047	0	4.20571	0	2.20195	9.12932	11.7968	3.87235	14.8881	2.81805	3.10282	5.30042	2.99866	4.20143	9.0414	6.25744	10.5493	6.03671	0	0	1.07368	0	9.16583	1.92714	5.84078	7.32432	9.54939	3.93217	7.68665	4.30796	0	8.37336	9.64532	9.09499	7.32683	10.1082	13.0188	8.35521	3.31993	4.62542
Sig_kmer0757	0	2.9751	0	1.89307	4.14424	2.96343	12.0499	11.8962	2.71221	3.81496	0	4.20571	0	3.96352	8.0338	14.5494	3.16828	12.1812	4.83095	3.49068	2.85407	4.28381	2.90868	10.1264	10.5594	9.37714	9.05507	0	0	1.61052	0	7.63819	2.69799	5.4514	9.06821	7.34568	3.93217	9.39479	1.95816	0	6.7631	6.88951	5.94673	4.88455	5.89643	4.59487	6.76374	2.95105	5.01087
Sig_kmer0758	4.83102	4.83453	3.92655	3.78613	4.14424	8.51986	6.73377	7.9308	9.49274	8.01141	0	4.58805	0	5.72508	16.4328	14.1562	7.39266	14.4369	2.81805	6.20564	2.85407	6.85409	10.9883	14.8279	6.64853	12.8936	14.3372	0	0	4.0263	0	10.3116	11.1774	7.78771	12.556	11.0185	5.24289	8.11368	10.9657	3.66331	9.98362	9.30084	9.79461	15.8748	11.3717	19.1453	7.55948	3.68881	0.770903
Sig_kmer0759	0	5.95019	0	4.16475	4.14424	3.33386	9.56905	8.32734	5.87646	2.67047	0	6.49974	0	3.52313	10.59	15.7291	4.22438	14.4369	4.83095	4.26638	4.48497	4.28381	5.17098	9.76471	8.21289	10.1586	11.6961	0	0	0.53684	0	8.40201	4.62513	3.89386	8.37065	10.284	3.05836	11.957	4.30796	0	5.15284	10.3343	8.74519	13.0255	8.0023	12.6359	6.76374	5.9021	4.23997
Sig_kmer0760	0	3.34698	0	4.16475	8.66523	5.186	9.21464	10.7066	4.06832	4.57795	0	2.29403	0	1.76156	13.5114	22.0207	5.98454	14.8881	4.83095	4.65423	2.44635	9.42437	4.20143	7.95643	9.77725	5.86071	13.2053	0	0	1.61052	0	10.3116	11.9483	10.124	6.62677	6.61111	4.36908	9.82183	5.09123	0	8.69541	5.51161	6.99615	20.3523	11.7929	17.2308	8.75308	4.42658	6.16723
Sig_kmer0761	0	11.1566	0	10.2226	9.04198	14.4467	8.86023	17.0512	8.58867	9.15589	0	12.6171	0	11.8905	13.8766	9.04421	13.0252	27.5204	2.0129	4.26638	13.0472	5.56895	6.78692	17.3595	17.208	17.9728	14.3372	0	0	4.0263	11.2452	15.6583	15.8025	8.95587	10.8121	19.0988	5.6798	13.2381	11.749	5.8613	14.1703	17.5683	18.19	19.5382	17.6893	17.6137	8.75308	9.22203	15.4181
Sig_kmer0762	2.81809	2.60321	0	2.65029	4.89774	4.44515	8.86023	9.12042	5.87646	3.43346	0	4.20571	0	4.8443	14.2417	11.7968	3.52031	10.8277	4.02579	2.32712	6.52359	10.2811	4.52461	10.488	8.21289	7.81428	6.7913	0	0	3.75788	0	12.603	6.16684	6.23017	8.71943	10.6512	6.11671	7.68665	1.95816	0	7.08515	8.95637	8.74519	6.91978	7.15996	8.42393	8.35521	4.42658	8.09448
Sig_kmer0763	0	4.46265	0	2.65029	6.40473	1.85214	6.73377	9.12042	4.06832	3.43346	0	5.73507	0	3.08273	7.30346	11.4036	7.04063	10.3765	7.24642	2.32712	1.6309	5.56895	5.49417	11.2113	9.38616	7.03285	8.67777	0	0	2.6842	0	6.87437	5.78141	5.4514	5.23166	12.1204	1.74763	8.54072	5.87449	0	8.69541	9.30084	8.04557	10.1761	8.0023	10.3385	7.16161	3.68881	3.85452
Sig_kmer0764	0	4.09076	0	3.02891	2.63724	5.186	7.44259	6.74118	4.06832	4.95944	0	2.29403	0	2.20195	9.12932	13.7629	4.22438	12.1812	3.22063	1.93926	3.66952	3.85543	3.23187	6.14815	6.64853	6.25143	10.187	0	0	2.14736	0	9.54774	5.39599	3.50447	9.41698	10.6512	2.18454	6.40554	3.5247	0	8.37336	9.30084	9.09499	8.14092	8.0023	9.95555	9.15095	2.95105	5.01087
Sig_kmer0765	0	2.60321	0	3.78613	4.89774	3.70429	8.86023	13.0858	4.06832	3.43346	0	3.0587	0	2.64234	6.20794	13.7629	4.92844	18.9485	8.45416	5.42994	5.30042	2.57028	2.26231	7.95643	8.60398	6.25143	10.5642	0	0	1.3421	0	5.72864	5.39599	3.89386	5.58043	10.6512	2.62145	8.11368	4.69959	0	7.08515	7.57846	11.5436	5.69864	8.42348	9.18974	8.75308	3.68881	4.62542
Sig_kmer0766	0	2.60321	0	3.02891	3.76749	4.81557	9.21464	7.9308	2.71221	3.05196	0	5.73507	0	5.72508	6.57311	16.9087	3.87235	13.5346	3.22063	1.16356	4.48497	4.28381	1.93912	8.31809	8.60398	6.64214	4.52753	0	0	1.07368	0	9.16583	3.46885	3.50447	10.4633	9.1821	3.05836	6.83258	5.87449	0	7.4072	8.61189	10.4942	9.36206	9.687	10.7214	5.96801	5.16434	3.46906
Sig_kmer0767	0	5.95019	0	1.89307	3.01399	5.186	13.822	9.51696	2.71221	7.24842	0	4.97039	0	5.72508	10.9552	14.9426	2.11219	10.8277	4.83095	3.87853	2.44635	2.1419	3.87824	11.9347	8.60398	9.37714	10.187	0	0	1.07368	0	9.16583	5.39599	5.84078	9.41698	8.08025	3.93217	10.2489	6.26613	0	10.6277	8.95637	9.09499	10.9902	8.42348	11.4872	8.35521	5.53322	2.69816
Sig_kmer0768	4.83102	9.29718	6.42526	9.08672	13.9397	6.29729	12.0499	19.827	9.94477	9.53739	0	5.35273	4.79061	3.08273	20.8148	18.0884	10.913	23.0089	6.44127	8.53276	8.56221	9.85276	9.37241	12.2963	15.6436	19.5357	12.828	0	1.91795	0.80526	4.65319	19.0955	4.2397	10.124	15.695	11.3858	13.1072	21.3518	7.04939	0	16.7467	13.0901	17.1406	13.8396	18.1105	17.2308	9.15095	4.05769	7.32358
Sig_kmer0769	0	3.34698	0	6.05781	4.14424	3.70429	19.1381	10.31	8.13663	7.62991	0	3.44104	0	4.8443	10.9552	11.4036	5.28047	9.02308	4.42837	3.87853	4.89269	3.85543	3.23187	13.7429	10.9505	7.42357	8.30048	0	0	2.14736	0	9.92965	7.70855	10.124	11.1609	14.3241	6.55362	11.53	6.65776	4.02964	4.18668	8.61189	9.79461	12.6184	11.7929	12.253	7.55948	2.58217	3.46906
Sig_kmer0770	0	2.9751	0	4.16475	1.88375	4.44515	11.3411	17.0512	3.16425	4.19645	0	4.20571	0	5.72508	10.9552	14.5494	4.92844	13.0835	2.0129	2.32712	1.6309	7.28247	3.23187	6.14815	9.77725	7.03285	13.9599	0	0	0.80526	0	5.72864	11.9483	3.89386	9.41698	6.61111	3.49526	5.9785	2.3498	0	9.33951	7.92294	6.64634	7.32683	7.58113	9.18974	7.95734	3.68881	5.39632
Sig_kmer0771	0	4.46265	0	6.43642	4.89774	2.593	7.797	10.31	4.06832	3.05196	0	5.35273	0	3.52313	6.57311	12.5832	2.81625	11.73	4.02579	3.10282	1.6309	3.85543	4.52461	7.95643	11.3416	10.94	9.05507	0	0	2.41578	0	6.87437	2.69799	5.06201	6.97554	8.08025	2.62145	8.11368	5.09123	0	9.33951	6.88951	6.64634	8.14092	9.687	9.57264	5.57014	5.16434	2.31271
Sig_kmer0772	0	4.83453	0	2.65029	6.40473	1.48172	6.73377	9.12042	4.06832	4.19645	0	4.58805	0	2.20195	6.93828	12.9765	6.33657	10.8277	6.44127	2.32712	2.03862	5.14057	4.8478	10.8497	10.1683	8.59571	10.5642	0	0	3.48946	0	5.72864	5.39599	4.67263	5.23166	10.6512	2.18454	8.96775	4.69959	0	7.72925	8.61189	8.04557	9.7691	8.84465	8.80683	6.76374	2.95105	3.46906
Sig_kmer0773	0	7.43774	0	4.16475	4.14424	5.55643	11.3411	14.2754	4.06832	2.67047	0	4.58805	0	3.08273	13.1462	10.2239	5.98454	14.8881	3.22063	3.49068	3.2618	4.71219	3.55505	9.40306	10.5594	7.03285	6.7913	0	0	1.61052	0	7.63819	3.85428	3.89386	9.41698	7.71297	3.49526	5.55147	3.91633	0	8.37336	6.88951	9.79461	10.1761	9.26583	8.42393	6.36588	5.16434	4.23997
Sig_kmer0774	0	1.85944	0	3.02891	3.76749	5.186	8.50582	8.72388	7.23256	3.05196	0	4.97039	0	4.40391	8.0338	9.43744	8.09672	13.9858	2.81805	5.81779	4.07724	4.71219	3.23187	7.23312	7.03962	5.47	5.65942	0	0	1.61052	0	9.16583	4.62513	6.61956	5.58043	8.81482	3.49526	9.39479	4.69959	0	10.6277	11.3677	7.34596	10.9902	8.0023	8.04102	7.95734	2.58217	3.85452
Sig_kmer0775	0	3.34698	0	6.81504	3.76749	8.14943	9.92346	8.72388	3.61628	4.95944	0	4.97039	0	3.52313	12.0507	15.3358	2.81625	21.6554	3.62321	1.55141	2.44635	2.57028	3.87824	8.67975	10.1683	6.25143	12.828	0	0	2.95262	0	7.25628	3.08342	5.4514	9.06821	13.5895	3.93217	5.55147	6.26613	0	6.44104	9.98979	6.99615	6.51274	8.0023	8.42393	7.95734	1.84441	7.70903
Sig_kmer0776	0	3.34698	0	5.6792	4.14424	5.186	6.02496	14.2754	3.61628	3.43346	0	4.58805	0	5.72508	15.7024	14.1562	4.92844	13.9858	6.84385	3.10282	5.70814	11.1379	6.46373	9.40306	12.1238	10.94	13.2053	0	0	2.95262	0	10.6935	6.55227	4.28324	7.6731	9.1821	3.93217	7.25961	2.3498	0	9.98362	13.4345	9.79461	10.1761	10.9505	13.7846	8.75308	4.05769	2.69816
Sig_kmer0777	5.2336	1.48755	4.64047	7.57226	6.40473	4.44515	6.02496	11.4997	6.32849	8.3929	0	7.64675	4.4221	5.72508	16.7979	18.0884	4.57641	21.6554	4.02579	3.49068	2.44635	9.42437	2.58549	9.0414	10.9505	8.205	13.5826	0	0	3.48946	0	9.16583	9.25026	3.89386	14.6486	13.9568	1.74763	9.39479	4.69959	3.29698	8.05131	8.95637	13.9923	8.54797	14.7411	16.082	9.15095	4.42658	8.09448
Sig_kmer0778	0	3.71887	0	2.65029	4.89774	2.22257	10.6323	9.12042	4.97239	3.81496	0	3.82338	0	7.04625	5.47759	11.7968	5.98454	9.02308	2.81805	7.75706	4.07724	3.85543	4.8478	9.0414	7.03962	10.94	6.7913	0	0	3.22104	0	11.8392	6.16684	3.50447	8.71943	12.1204	0.873816	11.53	3.13306	0	11.5939	12.0566	8.74519	8.54797	10.9505	9.95555	7.95734	4.79546	1.54181
Sig_kmer0779	0	2.9751	0	4.16475	3.01399	3.70429	10.9867	9.9135	2.71221	3.81496	0	4.20571	0	3.52313	10.9552	11.4036	4.92844	11.73	2.41547	1.93926	2.03862	4.71219	3.87824	5.42484	8.21289	11.3307	9.05507	0	0	1.87894	0	7.63819	4.2397	0.778771	4.5341	5.50926	1.74763	4.6974	7.44102	0	10.6277	8.26741	6.99615	9.7691	8.84465	9.95555	7.95734	2.58217	3.85452
Sig_kmer0780	0	14.1317	0	9.46533	7.53498	1.85214	9.92346	16.2581	9.0407	5.72243	0	9.55844	0	4.8443	11.6855	12.9765	12.3211	18.0462	8.45416	2.71497	5.30042	6.42571	5.49417	16.9978	14.0792	17.9728	11.3188	0	0	2.41578	3.10212	11.4573	4.62513	6.61956	12.2072	12.8549	3.93217	10.6759	10.1825	3.29698	11.5939	14.8125	12.5931	20.3523	14.7411	15.6991	13.5275	8.48427	7.32358
Sig_kmer0781	0	3.34698	0	6.05781	3.01399	5.92686	7.08818	11.1031	7.23256	4.95944	0	4.97039	0	4.8443	16.7979	17.6952	2.46422	10.8277	2.81805	4.26638	2.85407	8.99599	4.8478	6.87147	9.38616	10.94	9.43236	0	0	2.6842	4.65319	10.3116	5.39599	4.67263	13.9511	11.0185	4.80599	8.11368	5.87449	0	8.69541	8.95637	6.64634	8.95501	5.89643	12.6359	10.3445	3.68881	5.01087
Sig_kmer0782	0	3.71887	0	3.40752	7.53498	5.186	4.96173	9.12042	4.97239	2.28897	0	3.82338	0	3.52313	8.39897	11.4036	5.98454	13.0835	0.805158	3.10282	2.85407	4.28381	4.52461	11.2113	6.25744	9.37714	10.187	0	0	1.61052	0	8.78392	3.46885	5.84078	5.23166	7.71297	6.55362	6.83258	3.5247	0	9.66157	8.26741	10.1444	6.91978	5.05409	7.65811	5.17227	5.53322	2.69816
Sig_kmer0783	0	3.34698	0	4.54336	2.63724	4.44515	8.15141	12.6893	5.87646	5.34094	0	5.35273	0	2.64234	13.8766	16.5155	4.22438	11.2789	7.649	3.49068	2.44635	3.85543	3.55505	5.7865	10.9505	8.59571	11.3188	0	3.4523	2.14736	0	6.49246	6.55227	3.50447	10.4633	9.54939	8.73816	6.83258	5.09123	0	7.4072	9.64532	8.74519	5.2916	6.73878	9.18974	7.55948	3.68881	5.01087
Sig_kmer0784	0	5.20642	0	6.05781	5.27449	7.40858	6.02496	15.0685	4.97239	5.34094	0	3.44104	0	3.52313	9.49449	17.302	5.28047	8.57193	2.0129	5.42994	4.48497	8.99599	2.90868	9.40306	11.3416	8.98642	12.828	0	0	2.95262	0	11.0754	5.78141	3.50447	9.41698	9.91667	3.05836	13.6652	5.87449	0	12.238	7.23399	10.1444	6.10569	10.1082	11.4872	7.95734	4.79546	3.08361
Sig_kmer0785	0	2.60321	0	5.6792	5.27449	4.07472	4.96173	9.9135	4.52035	3.43346	0	2.67636	0	4.8443	8.76415	9.04421	4.92844	12.6323	3.22063	2.71497	0.815449	3.42705	4.8478	6.50981	8.60398	10.1586	4.52753	0	0	1.3421	0	8.0201	3.08342	1.94693	9.06821	10.284	3.93217	8.54072	7.83266	0	8.05131	7.92294	9.09499	8.54797	7.58113	12.253	7.55948	4.79546	2.69816
Sig_kmer0786	0	7.80963	0	1.89307	3.39074	0	8.50582	7.53426	3.61628	2.67047	0	3.82338	0	4.8443	12.4159	14.9426	5.28047	10.3765	2.41547	5.42994	3.66952	8.13923	1.93912	9.0414	3.51981	7.42357	6.7913	0	0	0.80526	0	11.4573	0	6.61956	10.4633	10.284	2.62145	4.27036	2.74143	0	4.83078	6.88951	6.29653	8.95501	9.26583	9.18974	8.35521	2.95105	0
Sig_kmer0787	0	11.9004	0	11.737	9.04198	3.70429	8.50582	14.2754	8.58867	7.62991	2.8806	9.94078	4.05359	9.2482	12.0507	15.3358	10.5609	25.7158	10.8696	3.49068	3.66952	8.13923	11.3115	24.5926	12.5149	20.3171	9.05507	0	0	2.41578	9.30637	23.6784	5.39599	11.2922	14.6486	20.9352	3.93217	13.2381	7.44102	0	11.2718	14.1235	10.1444	16.2818	22.3222	17.9966	17.1083	11.0664	12.3345
Sig_kmer0788	0	11.1566	4.64047	6.81504	7.15823	7.03815	15.2396	15.0685	7.23256	4.95944	0	9.1761	0	8.36742	9.85967	9.43744	14.0813	26.6181	6.03869	5.04209	6.93132	7.28247	7.43329	15.1896	14.0792	17.1914	15.4691	0	0	6.7105	5.81648	23.2965	8.09398	12.071	15.695	22.7716	2.62145	11.1029	14.4904	0	13.8482	18.6017	15.7413	19.9453	12.214	15.3162	9.94668	9.22203	12.3345
Sig_kmer0789	0	4.46265	0	5.6792	1.88375	3.70429	6.37937	6.34464	1.35611	3.43346	0	3.44104	0	4.40391	9.85967	9.43744	2.81625	12.6323	3.62321	6.20564	3.2618	1.28514	4.52461	11.2113	9.77725	5.86071	5.28212	0	0	2.14736	0	8.40201	1.54171	5.84078	9.06821	11.0185	4.36908	8.11368	3.13306	0	11.5939	11.0232	8.39538	8.54797	5.05409	7.65811	5.57014	2.58217	3.85452
Sig_kmer0790	0	4.46265	0	4.54336	7.53498	4.81557	9.21464	6.34464	6.32849	2.67047	0	5.35273	0	4.40391	9.12932	13.7629	5.6325	12.1812	5.23353	2.32712	2.44635	2.99866	2.26231	9.0414	9.77725	6.25143	9.05507	0	0	0	0	10.3116	6.9377	4.28324	8.37065	9.54939	4.80599	8.11368	1.56653	0	10.6277	8.26741	7.34596	9.7691	9.26583	10.7214	6.76374	2.95105	1.15635
Sig_kmer0791	0	3.34698	0	5.6792	3.01399	5.92686	7.44259	11.1031	8.13663	5.72243	0	4.97039	0	5.28469	16.4328	16.9087	2.81625	12.6323	2.41547	3.87853	2.03862	9.85276	4.8478	6.50981	9.77725	12.1121	9.43236	0	0	2.6842	5.04095	11.8392	5.01056	4.28324	15.3462	9.54939	4.80599	8.54072	6.26613	0	7.08515	8.95637	8.74519	8.95501	6.73878	13.4017	9.15095	4.05769	4.62542
Sig_kmer0792	5.63619	10.4128	0	12.8728	12.8095	2.593	12.7587	15.4651	9.0407	13.7338	0	12.9995	0	5.72508	11.3204	14.9426	13.3772	25.2646	8.85674	8.92061	13.4549	6.85409	9.04922	19.5294	14.0792	22.2707	19.242	0	4.98666	4.29472	3.10212	19.0955	10.792	12.071	18.834	11.0185	5.6798	11.957	7.83266	0	14.8144	15.8459	15.3915	21.9805	16.0046	15.3162	12.3339	6.63986	8.86539
Sig_kmer0793	0	4.46265	0	4.54336	5.27449	1.48172	8.50582	8.32734	2.26018	3.43346	0	3.44104	0	5.72508	8.39897	9.83066	3.87235	12.6323	4.02579	3.87853	3.2618	3.42705	4.20143	9.0414	7.43071	5.07928	6.41401	0	0	1.87894	0	9.54774	6.9377	4.28324	6.27799	9.54939	3.93217	8.54072	3.91633	0	9.66157	8.95637	7.69576	10.9902	10.1082	10.7214	7.16161	3.31993	1.92726
Sig_kmer0794	0	10.7847	3.92655	9.08672	10.549	4.81557	10.9867	15.8616	8.58867	4.95944	0	5.73507	0	8.36742	14.9721	12.19	14.0813	19.8508	6.03869	7.75706	7.33904	7.28247	8.72604	16.9978	14.0792	14.8471	12.0734	0	0	6.17366	4.26542	16.804	5.39599	9.34526	17.0901	23.5062	5.24289	14.0922	13.7072	1.83165	19.6452	19.6351	19.5892	21.1664	9.687	19.5282	9.94668	7.00875	13.8763
Sig_kmer0795	0	7.06586	0	3.78613	2.63724	2.593	10.6323	8.72388	3.61628	4.19645	0	5.35273	0	3.96352	12.4159	15.3358	2.46422	13.0835	2.41547	5.81779	3.66952	3.85543	1.61593	6.87147	5.86635	9.76785	11.6961	0	0	2.14736	0	9.16583	10.792	3.89386	8.37065	8.44753	3.93217	7.68665	3.91633	0	8.37336	10.6787	6.29653	7.32683	7.15996	14.9333	9.54881	1.84441	4.62542
Sig_kmer0796	0	4.09076	0	1.89307	3.39074	3.33386	6.02496	11.4997	1.80814	1.90748	0	3.82338	0	2.20195	11.3204	14.1562	2.81625	8.57193	2.41547	2.32712	3.66952	9.42437	1.61593	3.61656	6.25744	7.81428	8.67777	0	0	1.61052	1.93883	6.49246	8.09398	3.89386	11.5096	5.14198	3.05836	6.40554	2.74143	0	6.7631	4.47818	9.09499	8.95501	3.36939	6.8923	5.17227	2.21329	3.08361
Sig_kmer0797	5.2336	6.32208	0	4.16475	3.76749	11.1129	8.50582	12.6893	3.61628	5.34094	0	11.0878	4.79061	7.04625	13.8766	15.7291	8.80079	15.3392	4.42837	2.71497	7.33904	2.1419	2.90868	13.7429	11.7327	7.42357	9.80966	3.70343	0	6.17366	5.42872	7.25628	6.9377	2.33631	11.5096	10.6512	8.30125	7.25961	5.87449	3.66331	10.3057	15.1569	9.09499	14.6537	8.84465	13.7846	7.55948	9.59091	10.0217
Sig_kmer0798	0	1.85944	0	3.40752	3.01399	4.07472	9.92346	13.0858	3.16425	3.43346	0	6.1174	0	2.64234	10.2248	10.6171	3.52031	10.8277	3.62321	4.26638	4.48497	4.28381	2.26231	7.23312	10.9505	8.59571	9.43236	0	0	2.6842	0	7.63819	5.39599	4.67263	7.6731	5.14198	3.93217	8.54072	2.3498	0	6.11899	8.95637	6.64634	8.14092	8.84465	11.4872	10.3445	4.42658	3.08361
Sig_kmer0799	0	6.69397	0	3.78613	3.01399	5.92686	8.15141	11.8962	3.61628	4.95944	0	2.29403	0	5.28469	8.39897	10.2239	4.22438	5.865	4.42837	3.87853	1.22317	9.42437	2.58549	9.76471	12.1238	9.37714	10.5642	0	0	2.14736	0	10.3116	4.2397	4.67263	8.02187	8.44753	6.99053	8.54072	2.74143	0	9.66157	10.3343	10.1444	11.3973	10.1082	9.95555	10.3445	4.42658	2.31271
Sig_kmer0800	0	4.46265	0	3.78613	3.76749	3.70429	5.31614	15.8616	9.0407	2.67047	0	5.35273	0	3.08273	16.4328	15.7291	3.52031	9.02308	4.42837	4.26638	4.48497	11.1379	5.81736	3.97822	12.1238	6.64214	11.3188	0	0	3.48946	2.32659	8.0201	4.2397	5.06201	13.9511	7.71297	7.86434	4.6974	4.30796	0	7.08515	9.30084	6.64634	9.36206	10.1082	13.0188	7.16161	5.16434	2.69816
Sig_kmer0801	0	6.32208	3.21263	3.02891	3.76749	4.07472	12.0499	11.1031	7.23256	7.62991	0	5.35273	0	2.20195	15.3373	19.2681	5.6325	7.66962	4.83095	4.26638	3.2618	7.71085	2.26231	13.3813	7.43071	7.42357	9.05507	5.34939	0	4.83156	5.04095	9.54774	4.2397	13.6285	10.1145	12.1204	6.99053	10.2489	3.13306	0	8.37336	8.95637	10.844	7.73387	13.4776	12.6359	11.5382	3.68881	12.7199
Sig_kmer0802	0	4.09076	0	4.16475	2.26049	2.593	9.21464	8.72388	3.61628	3.43346	0	3.44104	0	1.76156	9.85967	13.7629	6.6886	12.1812	5.23353	5.04209	3.2618	4.28381	5.17098	11.2113	8.21289	9.37714	4.52753	0	0	1.61052	0	9.54774	5.01056	1.55754	9.06821	9.54939	2.18454	9.82183	5.09123	0	9.01746	8.26741	8.04557	4.88455	8.84465	8.42393	7.95734	2.95105	4.62542
Sig_kmer0803	0	5.57831	0	5.6792	3.39074	5.186	15.2396	8.72388	13.109	2.67047	0	4.20571	0.368508	2.20195	10.59	11.4036	3.16828	14.4369	5.63611	1.16356	0.407724	9.42437	7.1101	5.42484	11.7327	5.86071	10.187	0	3.83589	1.3421	0	9.16583	11.1774	10.124	11.1609	19.4661	7.86434	6.40554	5.87449	2.93065	5.47489	8.61189	13.2927	7.32683	7.15996	9.57264	5.57014	3.31993	1.92726
Sig_kmer0804	0	3.71887	0	1.89307	4.14424	5.92686	12.4043	9.9135	10.3968	3.81496	0	2.67636	2.94806	0.880781	6.93828	9.83066	3.87235	16.6927	3.62321	3.10282	2.85407	2.99866	6.46373	12.2963	7.03962	8.59571	9.43236	0	0	1.61052	4.65319	7.25628	6.9377	10.5134	12.9048	20.9352	5.6798	7.68665	3.13306	1.46532	8.69541	14.8125	7.69576	11.3973	8.84465	6.8923	9.54881	5.9021	1.54181
Sig_kmer0805	0	13.3879	0	12.1156	8.66523	11.4833	12.0499	8.32734	10.3968	6.86692	0	6.88208	0	7.48664	15.3373	12.5832	8.09672	27.0692	5.63611	5.42994	4.07724	8.13923	8.72604	19.8911	16.4258	16.8007	12.828	0	0	4.29472	4.65319	15.2764	0	12.4603	15.695	19.0988	3.93217	11.53	6.26613	2.19799	12.56	12.0566	13.2927	17.91	13.8987	12.253	13.5275	5.9021	10.7926
Sig_kmer0806	0	13.016	3.56959	10.2226	9.41873	14.8172	10.9867	14.672	6.32849	8.7744	0	16.0582	5.89613	10.5694	17.1631	22.0207	11.617	22.5577	2.0129	6.20564	7.33904	7.28247	12.6043	16.2745	8.99507	17.1914	22.6377	9.46431	3.4523	7.24734	8.53084	17.9497	16.5734	8.95587	23.7168	16.8951	1.74763	12.8111	17.6235	1.83165	13.8482	16.5348	15.3915	20.7593	16.4258	22.9743	15.9147	11.0664	7.32358
Sig_kmer0807	7.24653	12.2723	3.56959	9.46533	8.66523	12.5946	13.4675	17.8443	7.23256	15.2598	7.92164	9.94078	5.15911	13.2117	13.8766	11.0103	15.8414	18.0462	14.8954	4.26638	3.66952	9.42437	9.37241	22.061	8.60398	13.675	15.8464	0	0	6.97892	3.48989	17.9497	3.85428	13.2391	17.4389	18.7315	3.05836	14.9463	14.4904	4.7623	15.4585	17.5683	15.0417	18.3171	19.374	17.6137	10.7424	6.27098	7.70903
Sig_kmer0808	3.62326	4.83453	3.92655	6.81504	3.76749	12.2242	17.7205	12.6893	10.8488	3.43346	3.60075	11.0878	0	9.68859	7.66863	10.6171	3.52031	16.6927	6.84385	2.32712	4.07724	5.56895	13.5738	16.6362	15.2525	19.5357	16.9783	4.52641	0	0.80526	2.71436	9.54774	7.70855	9.34526	10.1145	10.6512	10.9227	5.12443	7.83266	8.05928	7.4072	16.1904	10.844	7.73387	8.84465	15.3162	7.16161	7.37763	5.01087
Sig_kmer0809	7.64911	4.09076	4.64047	5.6792	3.01399	8.51986	13.4675	14.2754	4.97239	2.67047	0	8.79377	0	2.20195	12.781	20.0546	5.28047	13.0835	7.24642	2.71497	2.85407	8.13923	10.0188	15.1896	8.21289	19.9264	13.2053	0	0	6.17366	6.97978	7.63819	5.01056	9.73464	18.1364	12.1204	17.0394	8.54072	8.22429	2.93065	6.7631	12.7456	11.1938	8.95501	10.9505	11.1043	5.57014	8.85315	9.63629
Sig_kmer0810	0	12.2723	0	7.19365	7.91173	8.14943	19.1381	15.4651	12.2049	11.8264	0	8.41143	0	10.5694	16.7979	14.9426	12.6731	30.6785	3.22063	2.32712	8.56221	8.99599	8.72604	18.8061	16.4258	19.5357	13.2053	0	0	3.48946	3.87766	16.804	0	12.8497	17.0901	12.8549	3.93217	15.3733	9.00756	0	21.5775	16.8793	12.2433	16.6889	16.847	14.1675	13.1296	5.9021	7.32358
Sig_kmer0811	0	4.83453	0	4.92197	3.39074	4.81557	7.44259	11.8962	4.06832	3.43346	0	2.29403	0	7.48664	10.2248	12.5832	3.16828	8.57193	6.03869	4.26638	2.85407	4.71219	2.58549	7.95643	7.8218	7.03285	10.187	0	0	2.41578	0	6.87437	5.39599	3.11509	9.41698	8.81482	2.18454	8.96775	4.69959	0	7.4072	6.88951	5.59692	7.32683	8.42348	6.12649	8.35521	2.95105	5.78177
Sig_kmer0812	0	4.46265	0	3.78613	10.1722	10.0016	19.1381	10.7066	11.3009	8.3929	0	4.20571	0	4.8443	12.781	11.7968	3.16828	13.5346	9.6619	8.14491	2.44635	8.56761	11.6347	16.2745	8.99507	12.8936	14.7145	3.70343	4.60307	6.44208	6.59202	9.54774	11.1774	9.73464	9.06821	16.8951	3.93217	9.39479	10.1825	4.7623	8.69541	14.8125	12.9429	13.8396	15.5834	9.57264	9.54881	9.9598	6.55268
Sig_kmer0813	0	2.9751	0	2.65029	4.52099	5.186	9.92346	11.1031	4.52035	4.57795	0	3.82338	0	2.64234	16.7979	15.7291	4.57641	5.41385	4.42837	6.98135	4.07724	10.2811	3.55505	5.7865	7.43071	7.42357	11.3188	0	0	1.61052	3.10212	7.63819	3.46885	4.28324	11.1609	8.81482	7.42743	8.54072	3.13306	0	9.33951	9.98979	11.5436	10.1761	8.0023	10.7214	5.96801	5.16434	3.08361
Sig_kmer0814	0	4.83453	0	3.78613	3.01399	5.55643	10.2779	8.72388	5.87646	5.34094	0	6.49974	0	7.48664	8.76415	15.7291	2.11219	15.7904	4.42837	5.42994	1.6309	2.99866	4.8478	11.573	9.77725	9.37714	7.92318	0	0	1.87894	0	11.0754	3.46885	6.23017	9.41698	8.44753	4.80599	12.384	6.65776	0	10.6277	8.61189	10.844	9.36206	9.26583	14.1675	7.95734	3.31993	3.85452
Sig_kmer0815	0	4.09076	0	3.40752	4.89774	2.96343	13.4675	8.32734	4.06832	11.8264	0	4.58805	0	5.72508	9.12932	12.5832	5.98454	11.73	4.42837	2.71497	0.815449	5.99733	4.20143	9.76471	8.99507	5.86071	10.187	0	0	2.14736	0	11.4573	7.32312	3.50447	9.76576	9.1821	5.24289	7.25961	4.69959	6.22763	8.69541	6.88951	8.04557	6.10569	8.42348	10.3385	9.15095	4.79546	5.78177
Sig_kmer0816	0	3.71887	0	8.7081	4.89774	5.55643	14.1764	16.6547	9.0407	5.34094	0	8.79377	0	8.80781	15.3373	20.0546	5.6325	18.4973	8.05158	5.42994	2.85407	13.2798	11.6347	20.6144	7.43071	19.145	9.05507	0	0	4.56314	4.26542	6.87437	5.39599	5.06201	12.9048	16.8951	6.99053	8.11368	9.00756	2.93065	8.69541	17.2238	11.5436	9.36206	10.1082	13.7846	8.75308	5.53322	8.86539
Sig_kmer0817	0	4.83453	0	3.40752	3.39074	3.33386	5.67055	16.6547	8.13663	3.05196	0	5.35273	0	2.64234	17.8935	15.3358	3.52031	9.02308	4.42837	4.65423	3.2618	11.1379	5.81736	4.70153	11.7327	6.25143	13.2053	0	0	2.6842	3.48989	7.63819	5.01056	5.4514	13.9511	8.44753	8.30125	5.55147	3.5247	0	6.11899	9.30084	8.04557	8.54797	10.1082	13.4017	6.36588	5.16434	2.69816
Sig_kmer0818	0	4.83453	0	4.92197	2.63724	5.55643	12.4043	6.74118	3.61628	4.19645	0	2.67636	0	7.48664	11.6855	14.5494	2.46422	15.3392	4.42837	3.10282	2.44635	4.71219	5.17098	11.9347	7.03962	9.76785	10.187	0	0	0.80526	0	8.0201	6.9377	3.50447	11.8584	12.8549	2.62145	6.40554	1.1749	0	9.01746	10.3343	9.4448	12.2114	8.84465	8.04102	9.54881	5.16434	4.62542
Sig_kmer0819	0	5.20642	0	5.6792	4.14424	4.07472	7.08818	13.8789	3.16425	4.57795	0	8.41143	0	6.16547	13.8766	16.5155	2.81625	18.0462	3.22063	3.49068	4.07724	7.71085	3.23187	9.0414	9.38616	9.37714	11.6961	0	0	2.14736	0	9.16583	8.09398	2.33631	11.5096	9.1821	4.36908	14.0922	3.91633	0	8.69541	8.61189	11.1938	7.73387	6.73878	11.8701	11.1403	4.42658	5.01087
Sig_kmer0820	0	3.71887	0	5.30059	3.01399	5.55643	19.1381	9.9135	9.0407	4.57795	0	4.20571	0	6.60586	10.2248	11.7968	4.92844	9.02308	5.63611	3.10282	2.85407	4.28381	3.87824	15.1896	9.38616	7.42357	9.80966	0	0	1.3421	0	9.92965	8.86483	9.34526	10.8121	13.2222	5.24289	12.8111	5.87449	3.66331	4.83078	7.57846	6.99615	14.6537	10.9505	9.18974	7.16161	2.58217	5.01087
Sig_kmer0821	0	5.95019	0	6.05781	4.52099	4.07472	7.44259	13.8789	3.61628	3.81496	0	7.64675	0	5.72508	12.781	17.302	3.16828	17.595	4.02579	3.87853	4.07724	7.71085	3.23187	9.76471	9.77725	7.81428	11.6961	0	0	2.41578	0	9.54774	10.0211	1.94693	11.1609	9.91667	4.36908	12.384	2.74143	0	9.01746	8.95637	12.2433	7.32683	8.0023	11.1043	9.94668	4.42658	4.62542
Sig_kmer0822	0	5.20642	0	4.16475	4.52099	3.70429	15.2396	6.34464	3.16425	4.57795	0	10.3231	0	6.16547	14.9721	14.5494	8.44876	20.3019	4.42837	3.49068	2.44635	5.14057	6.14054	17.3595	9.77725	19.5357	11.6961	0	0	4.0263	0	11.0754	6.55227	6.61956	12.556	14.6914	6.55362	6.83258	6.26613	0	6.44104	13.0901	14.3421	9.36206	9.26583	13.7846	7.55948	4.79546	8.09448
Sig_kmer0823	0	6.32208	0	4.54336	2.26049	5.186	9.21464	7.13772	4.06832	2.28897	0	3.44104	0	3.96352	10.9552	13.3697	3.16828	17.595	4.83095	3.87853	4.07724	2.57028	5.81736	11.2113	10.1683	8.59571	8.67777	0	0	0.80526	0	7.25628	6.55227	3.11509	9.76576	11.7531	4.80599	9.82183	1.1749	0	10.6277	10.3343	6.64634	9.7691	11.7929	6.12649	9.15095	6.63986	3.46906
Sig_kmer0824	0	9.66907	0	7.57226	7.91173	2.96343	13.1131	18.2408	9.94477	12.2079	0	5.35273	0	8.36742	12.0507	9.43744	12.6731	23.46	14.4928	12.0234	8.56221	6.85409	7.43329	16.6362	17.599	16.0193	8.30048	0	4.21948	4.56314	5.42872	20.6231	12.3337	10.9028	16.3925	19.8333	13.5441	15.3733	7.83266	0	13.5262	24.8022	14.3421	17.503	21.901	13.0188	12.7318	5.9021	9.63629
Sig_kmer0825	4.02585	14.5036	5.71135	10.6012	9.41873	9.63115	17.7205	14.672	15.8212	11.8264	0	9.1761	0	8.80781	18.6238	22.8071	11.617	26.1669	2.81805	15.902	10.1931	10.7095	13.2506	18.0828	16.8169	16.0193	15.0918	7.81834	0	5.90524	3.87766	21.005	15.4171	6.61956	18.4852	14.3241	3.05836	11.53	5.87449	4.39597	16.4247	19.9796	21.6881	19.5382	15.1623	15.3162	17.1083	7.37763	12.7199
Sig_kmer0826	0	5.57831	0	6.05781	3.76749	5.55643	9.56905	14.672	4.97239	3.81496	0	4.97039	0	3.96352	8.0338	11.0103	2.11219	14.8881	4.83095	3.10282	5.70814	9.42437	4.8478	7.23312	12.1238	8.205	12.4507	0	0	1.61052	0	11.0754	4.62513	6.61956	12.556	11.0185	3.05836	6.40554	1.95816	0	11.9159	8.26741	6.64634	9.7691	11.3717	9.18974	6.36588	3.31993	3.08361
Sig_kmer0827	0	5.57831	0	3.40752	3.76749	3.33386	12.0499	10.7066	3.61628	10.6819	0	4.58805	0	6.16547	9.49449	14.1562	6.6886	15.7904	5.23353	2.32712	0.815449	6.42571	5.17098	10.8497	9.77725	5.47	8.67777	0	0	3.48946	0	12.603	6.9377	4.67263	8.71943	11.0185	5.24289	5.9785	4.69959	6.22763	8.05131	6.88951	8.39538	8.14092	7.58113	13.7846	5.57014	4.05769	5.39632
Sig_kmer0828	0	3.71887	0	1.89307	4.14424	4.44515	6.37937	7.9308	6.32849	4.95944	0	3.0587	0	3.08273	6.57311	13.3697	4.57641	13.9858	3.62321	3.87853	4.07724	4.71219	4.20143	10.8497	10.9505	9.76785	10.9415	0	0	2.41578	0	11.0754	5.39599	5.4514	10.1145	9.54939	2.18454	8.96775	5.09123	0	8.69541	10.3343	7.69576	10.5832	7.15996	8.42393	7.95734	4.42658	2.31271
Sig_kmer0829	0	3.34698	0	4.54336	4.14424	4.07472	11.3411	6.74118	3.61628	4.95944	0	3.82338	0	2.64234	7.30346	13.7629	3.52031	10.3765	3.62321	5.42994	2.44635	3.85543	2.58549	7.59478	6.64853	9.37714	9.43236	0	0	1.61052	0	9.16583	4.62513	4.28324	15.3462	9.91667	3.49526	9.39479	3.91633	0	9.33951	6.88951	7.69576	11.3973	8.42348	11.8701	7.95734	1.47553	3.08361
Sig_kmer0830	0	4.09076	0	6.05781	7.53498	6.66772	8.86023	11.8962	3.16425	9.53739	0	3.44104	0	3.52313	7.66863	13.7629	4.92844	8.57193	4.83095	3.87853	9.78539	4.71219	5.17098	8.31809	7.03962	14.0657	9.80966	0	0	2.6842	0	11.4573	3.46885	3.11509	9.06821	8.81482	4.80599	6.40554	4.30796	0	8.69541	10.3343	9.09499	10.1761	12.6352	8.04102	5.17227	5.16434	0
Sig_kmer0831	0	2.9751	0	4.16475	2.26049	4.44515	11.6955	16.2581	3.61628	4.95944	0	4.58805	0	5.72508	12.4159	14.9426	4.92844	13.0835	2.0129	2.71497	1.22317	6.42571	3.23187	6.14815	9.77725	6.64214	13.9599	0	0	1.07368	0	6.49246	11.9483	4.28324	9.76576	7.71297	3.05836	5.55147	2.74143	0	9.33951	8.26741	7.69576	7.73387	7.15996	8.80683	7.16161	4.05769	5.01087
Sig_kmer0832	0	12.6442	0	6.81504	7.91173	8.51986	17.7205	13.8789	12.2049	11.4449	0	8.79377	0	10.5694	16.7979	12.9765	11.9691	30.2273	3.22063	2.71497	9.37766	8.56761	8.07966	19.8911	16.0347	19.5357	13.2053	0	0	2.95262	3.87766	15.6583	0	10.9028	15.3462	13.2222	3.49526	15.3733	8.61592	0	21.8996	16.5348	10.844	15.4677	17.2681	14.1675	12.7318	6.27098	7.70903
Sig_kmer0833	2.41551	13.7598	8.92398	7.95088	6.78148	13.7059	17.3661	13.0858	11.7529	11.8264	6.84142	2.67636	0	4.8443	12.781	22.4139	5.98454	27.9716	10.0645	5.42994	5.30042	14.1366	12.2811	19.8911	16.0347	17.1914	11.6961	7.40685	0	4.0263	0	17.5678	13.49	14.0179	17.4389	17.6296	16.1656	14.9463	12.5323	8.42561	15.4585	19.9796	17.8402	16.6889	19.374	16.4649	15.119	11.4353	5.78177
Sig_kmer0834	0	3.71887	0	5.6792	4.14424	6.29729	6.73377	7.53426	3.16425	2.67047	0	3.44104	0	2.20195	6.57311	14.1562	5.28047	9.02308	2.41547	3.49068	2.44635	2.57028	3.23187	7.59478	8.21289	8.98642	5.28212	0	0	1.61052	0	6.11055	3.46885	5.06201	5.58043	8.81482	5.6798	6.40554	3.13306	0	9.98362	9.64532	7.34596	6.51274	6.73878	4.97777	7.55948	1.84441	3.46906
[truncated: 8,769 more rows]
[truncated: 22 more columns]
