# Supplementary material for: Resistance to pirimiphos-methyl in West African Anopheles is spreading via duplication and introgression of the Ace1 locus
Source: PLoS Genet. 2021 Jan 21;17(1):e1009253. doi: 10.1371/journal.pgen.1009253 (PMC7853456; doi:10.1371/journal.pgen.1009253)
Supplement: S14 Data — A) Alignment of phased variants from within the Ace1 duplication region (2R:3,436,800–3,639,600), using 345 samples from West African populations (Anopheles gambiae 1000 Genomes) with Ace1 duplications (Guinea A. gambiae, Côte d’Ivoire A. coluzzii, Ghana A. gambiae and A. coluzzii, Burkina Faso A. gambiae and A. coluzzii). B) Id., from a region downstream of the duplication (5 kbp starting at 3,639,600). C) Id., from a region upstream of the duplication (50 kbp starting at 3,436,800–1 Mb). D) Id., from a region downstream of the duplication (50 kbp starting at 3,639,600 + 1 Mb). (XLSX) [file pgen.1009253.s014.xlsx]

## Sheet: A) duplication
AA0040-Ca_GHcol	TGGGCTGAGAACGACTGTGC	ACTGACCGGCAGCACCCGTG	CGCGTAGCCTACACACCAGA	CCTGCCGGGGCTAAGGATCT	GTTGCATCTAACGAGACCCT	GCGGGCATTAATCATAATGG	TCTTTGAATCCACGAAACAA	CGCTTGTGAGGGGTGCCGCG	GCCGATTCATCTACGTCCTA	CAATTCGTCCGAGCCCATGC	GAAGAAACCACCTCGAGCTA	GGCCCTGCGGGCGTGGGCCT	ACGCCAAGCCGGGGGAAGGA	CACCAGCCTATATGAGGAAA	AGCTCGTAAGGGATCACTCC	CGTGACATGGGGGTATAATC	TGCTGGCTCCATGGTCCATG	CTCAATGGAATTATTACTCT	CCACAAAGCCGGGTGGTGGC	ACACGCAGGGGGCCCCAGAT	AGGCAATTGCGGTATACCGT	CTTGGCCCTGGTGGCGCCCG	ACGGTAGTTGCCTTAGGTGG	GGAACTATTTTTGTCATTTG	TAAGTGCCGGTGAGGAGTCA	AATCCGGTCATTATAACTGG	ACAGGGTGGGACGTGTGTGA	TTGGCGCTACCTAAGAAGAC	AGGTACAGAACAGCCAGTCC	CTGCTGGATCGGGAATCCTG	GGCATCAATTACCCGCGCCA	GCAGCGGCATCATGATCCAC	GACACATTGCATGCAAGACA	TCGGGGAGGATTCACGGGGC	TTTCCCGGCAGGCACGGAAA	TTTTCAATCGGATTAGGGGC	GGACCCTGGCAGGACCTTAG	GTGACTCCGTGCTCGGCCAC	GCCCGGGCGGTGCCCGCTCT	AAAGTGGTTGGGCTCCCCGC	CGGCCAACAGACGCTTGGTC	TGGCGGACTACGTCGGGTGT	TCAGATAGAGCCCACCGCAG	AATCACTCTCCATCTAGTCG	TCCATAGATCATCACTGTTT	ACCGGGTTACCCTCCTTTCC	TAATCCAAGGGGGCTAAAAA	GAGTAGATGCTTGCATATTT	GACGTTTTGAGGTACCGTTT
AA0040-Cb_GHcol	CAGGCTGTGAACGACTGTGC	ACTGACCGGCAGCACCCGTG	CGCGTAGCTCACACACCAGA	CCTGCCAGGGCTAAGGATCT	GTTGTATCTAATGAGACCCT	GCGGACATTAATCGTAATGG	TCTGCTTATCCACCAAACAA	CGCTTGTGAGGGGTGCCGCG	GCCGACTCATCTACATCCTA	CAATTCATCCGAGCCCATGC	GAAGTAACCGCCTCGAGCTA	GGCCCTGCGGGCGTGGGCCT	AAGCCAAGCCGGGGGAAGGA	CACCAGCCCATATGAGGAAA	AGCTCGTAAGGGCACACTCC	CGTGACATGGGGGTATAATC	TTCTGGCTCCGTAGTCCATG	CTCAATAAAATTATTACTCT	CCAAAAAGCCGGGTGGTGGC	ACGCGCAGGGGGCCCCAGAT	GGACAATTGCGGTATACCGT	CTTGGCCCTGGTGGCGCCCG	ACGGTAGTTGCCTTAGGCGA	GGAATTACTTTTGTCATTCG	CAAGTGCCGGTGAGGAGTCA	AGCCCGGTCATTATAACTGG	ACAGGGTGGGACGTGTGTGA	TTGGCGCTACCTAAGAAGAC	AGGTACAGAACATCCGGTCC	CTGCTGGGACGGGAATCCTG	GGCATCAATTACCCGCGCCA	GTAGCGGCATCACGACTCAC	GACACATTGCATACAAGACA	TCGGGTAGGATCGTTGGGGC	TTTCCCGGCGGGCACGGAAA	TTTTCAATCGGATTAGGGGC	GGACCCTGGCAGGACCTTAG	GTGACTCCGTGCTCGGCCAC	GCCCGGGCGGTACCCGCTCT	AAAGCACTTGGGCACCCCGT	CGGCCAACAGACGCTTGGTC	TGGCGGGCTTCGTCGGGTGT	CCAAATAGCGCCCACCGCAG	AATCATTCTCCAACTAGTCA	TCCATGAACCGTCACTGTTT	ACCGGGCCACTCTCCTTTCC	AAATCCAAGGGGGCGTAAAA	GGGGAAATGCTCGCATATTT	GACGTTTTGAGGTATTAATT
AA0041-Ca_GHcol	TGGGCTATGAACGACTGTGC	ACTGATCGGCAGCACCCGTG	CGCGTAGCCCACACACCAGA	CCTGCCGGGGCTAAGGATCT	GTTGCGTCTAACGAGACCCT	GCGGGCATTAATCGTAATGG	TCTGCTTATCCACGAAATAT	CGCTTGTGAGGGGTGCCGCG	GCCGATTCATCTATATCCTA	CAGTTCGTCCGAGCCCATGC	GAAGAAACCGCCTCGAGCTT	GGCCCTGCGGGCGTGGGCCT	ACGCCAAGCTGGGGGAAGGA	CACCAGCCCATATGAGGATA	AGCTCCTAAGGGATCACTCC	CGCGACATGGGGATATAATC	CGCTGGCTTCATGGTCCATG	CCCAATGGAATTATTACTCT	CCACAAAGCCGGGTGGTGGC	GCACGCAGGGGGCCCCAGAT	AGGCAAATGCGGTATACCGT	CTTGGCCCTGGTGGCGCCCG	ACGGGAGCTGCCTTAGGCGG	GGAATTACGTTCGGTATTCG	CAAGTGCTGGTGAGGAGTCA	AATCCGGTCATTATAACTGG	ACAGGGCGGGACGTGTGCGA	TTGGCGCTTCCTAAGAAGAC	AGGTACAGAACAGCCAGTCC	CTGCTAGGATGGGAATCTTG	GGCATCAATTACCCGCGCCA	GTAGCGGCATCACGACTCAC	GACACAGTGCATGCAAGACA	TCGGGTAGGATTCACGGGGC	TTTCCCGGCGAGCACGGAAA	TTTTCAATCGGATTAGGGGC	GGACCCTGGCAGGACCTTAG	GTGATTCCGTCCTCGGCCAC	GCCCGGGCGGTGCCCGCTTT	AAAGTGGTTGGGCTCCCCGC	CGGCCAACAGACGCTTGGCC	TGGCGGACTACGTCGGGTGT	CCAGACAGAGCGCACCGCAG	AATCATTCCCCATCTAGTCG	TCCATGAACCATCACTGTTT	ACCGGGCCACCCTCCTTTCC	AAATCAAAGGGGGCGAAAAA	GGGGAAAAACTCGCATATTT	GACGTTTTGAGGTACCGTTT
AA0041-Cb_GHcol	TGGGCTGTGAACGACTGTGC	ACTGACCGGCAGCACCCGTG	CGCGTAGCCCACACACCAGA	CCTGCCAGGGCTAAGGATCT	GTTGTATCTAACGAGACCCT	GCGGACATTAAACATAATGG	TCTGTGTATCCACGAAACAA	CGCTCAAGAGGGGTGCCGCG	GCCGATTCATCTACGTCCTA	CAATTCGTCCGAGCCCATGC	GAAGAAACCGCCTCGAGCTA	GACCCCTCGGGCGTGGGCCT	ACGCCAAGCCGGGGGAAGGA	CCCCAGCCCATATAAGGAAA	AGCTCGTAAGGGATCACTCC	CGTGACATAGGGGTATAATC	CGCTGGCTCCATGGTCCATG	CTCAATGGAATTATTACTCT	CCACAAAGCCGGGTGGTGGC	ACGCGCAGGGGGCCCCAGAT	GGACAATTGCGGTATACCGT	CTTGGCCCTGGTGGCGCCCG	GCGGTAGTTGCCTTAGGCGG	GGAATTACTTTTGTTATTTG	CAAGTGCCGGTGAGGAGTCA	AATCCGGTCATTATAACTGG	ACAGGGCGGGACGTTTGCGA	TTGGCGCTATCTAAGAAGAC	AGGTACAGAACATCCGGTCC	CTGCTAGAACGGGAATCCTG	GGCATCAATTACCCGCGCCA	GTAGCCGCATCATGACTCAC	GACACAGTGCATGCAAGACA	TCGGGTAGGATTCACGGGGC	TTTCCCGGCGAGCACGGAAA	TTTTCAATCGGATTAGGGGC	GGACCCTGGCAGGACCTTAG	GTGATTCCGTGCTCGGCCAC	GCCCGGGCGGTGCCCGCTTT	AAAGTGGTTGGGCTCCCCGC	CGGCCAACAAACGCTTGGTC	TGGCGGACTTCGTCGCGTGT	CCAGATAGCGCGCACCGCAG	AATCATTCTCGATCTAGTCG	TCCATGGATCATCACTGTTT	ACCGGGTTACCCTCCTTTCC	TAATCAAAGGGGGCGTAAAA	GGGGAAATGCTCGCATATTT	GACGTTTTGAGATACCAACT
AA0042-Ca_GHcol	TGGGCTGTGAACGACTGTGC	ACAGACCGGCAGCACCCGTG	CGCGTAGCCCACACACCAGA	CCTGCCAGGGCTGAGGATCT	GTTGCATCTAACGGGACCCT	GCGGACATTAATCGTAATGG	CCTGTGTATCCACGAAACAA	CGCTTGTGAGGGGTGCCGCG	GCCGATTCATCTACATCCTA	CAATTCATCCGAGCCCATGC	GAAGAAACCGCCTCGAGCTT	GACCCCTCGGGCGTGGGCCT	AAGCCAAGCCGGGGGAAGGA	CACCAGCCCATATAAGGAAA	AGCTCGTAAGGGATCACTCC	CGTGACATGGGGGTATAATC	TGCTGGCTCCGTGGTCCATG	CTCAATGGAATTTTTACTCT	CCACAAAGCCGGGTGGTGGC	ACACGCAGGGGGCCCCAGAT	GGACAAATGTGGTATACCGT	CTTGGCCCTGGTGGCGCCCG	ACGGTAGCTGCTTTAGGCGG	GGAATTACTTTTGTCATTTG	TAAGTGCCGGTGAGGAGTCA	AGTCCGGTCATTATAACTGG	ACAGGGCGGGACGTGTGCGA	TTAGCGCTACCTAAGAAGAC	AGGTACAGAACAGCAGGTTC	CTGCTAGGACGGGAATCCTG	GGCATCAATTACCCGCGCCG	GTAGCGGCATCATGACTCAC	GACACATTGCATACAAGACA	TCGGGGAGGATCGTCGGGGC	CTTCCCGGCGGGCACGGCAA	TTTTCAATCGAATTAGGGGC	GGACCCTGGCAGGACCTCAG	GTGACTCCGTGCTCGACCAC	GTCCGGGCGGTGCCCGCTCT	AAAGTGGTTGGGCTCCCCGC	CGGTCAACAAACGCTTAGTC	TGGCGGACTTCGTTGGGTGT	CCAAATAGCGCCCACCGCAG	AATCATTCTCCATCTAGTCG	TCCATGAACCGTCTCTGTTT	ACCGGGCCACCCTCCTTTCC	TAATCAAAGGGGGCGTAAAA	GGGGAAATGCTCGCATATTT	AACGTTTTGAGGTACCAATT
AA0042-Cb_GHcol	TGGGCTGAGAACGACTGTGC	ACTGACCGACGGCTCCCGTG	CGCGTAGCCCACACACCAGA	CCTGCCAGGGCTAAGGATCT	GTTGCATCTAACGAGACCCT	GCGGGCATTAATCATAATGG	TCTGTGTATCCACGAAACAA	CGCTTGTGAGGGGTGCCGCG	GCCGACTCATCTACATCCTA	CAATTCATCCGAGCCCATGC	GAAGAAACCGCCTCGAGCTA	GGCCCTGCGGGCGTGGGCCC	CAGCCAGGCCGGGGGAAGGA	CACCAGCCCATATGAGGAAA	AGCTCGTAAGGGATCACTCC	CGTGACATGGGGGTATAATC	CGCTGGCCCCGTAGTCCATG	CTCAATGGAATTATTACTCT	CCACAAAGCCGGATGGTGGC	ACACGAAGGGGGCCCCAGAT	AGGCATTTGCGGTATACCGT	CTTGGCCCTGGTGGCGCCCG	ACGGTAGTTGCCTTAGGCGG	GGAATTGCTTTTGTCATTCG	CAAGTGCCGGCGAGGAGTCA	AGTCCGGTCATTATAACTGG	ACAGGGCGGGACGTGTGTGA	TTGGCGCAATCTAAGAAGAC	AGGTACAGAACAGCCGGTCC	CTGCTAGAACGGGAATCCTG	GGCATCAATTACCCGCGCCA	GTGGCGGCATCATGACCCAC	GACACATTGCATGCAAAACA	TCGGGTAGGATTCTCGGGGC	TTTCCCGGCGGGCACGGAAA	TTTTCAATCGGATTAGGGGC	GGACCCTGGCAGGACCTTAG	GTGATTCCGTGTTCGACCAC	GCCCGGGCGGTACCCGCTTT	AAAGTGGTTGGGCTCCCCGC	CGGCCAACAGCCGCTTGGTC	TGGCGGACCTCGTCGGGTGT	CCAAATAGCGCCCACCGCAG	AATCATTCCCCATCTAGTCG	TCCATGAACCGTCACTGTTT	ACTGGGCCACCCTCCTTTCC	TAATCCAAGGGGGCGTAAAA	GGGGAAATGCTCGCATATTT	GACGTTTTGAGGTATCAATT
AA0043-Ca_GHcol	CAGGCTGTGAACGACTGTGC	ACTGACCGGCAGCACCCGTG	CGCGTAGCCCACACATTAGA	CTTGCCAGGGCTAAGGATCT	GTTGCATCTAACGAGACCCT	GCGGATATTAATCGTAATGG	TCTTCTTATCCACGAAACAA	CGCTTGTGAGGGGTGCCGCG	GCCGATTCATCTACAACCTA	CAATTCGTCCGAGCCCATGT	GAAGAAACCGCCTCGAGCTA	GGCCCTGCGGGCGTGGGCCT	AAGCCAAGCCGGGGGAAGGA	CACCAGCCCATATGAGGAAA	AGCTCGTTAGGGATCACTCC	CGTGACATGGGGGTAAAATC	TGCTGGCTCCATGGTCCATG	CCCAATGGAATTATTACTCT	CCACAAAGCCGGGTGGTGGC	GCACGCAGGGGGCCCCAGAT	AGACAATTGTGGTATACCGT	CTTGGCCCTGGTGACGCCCG	GTGGTAGTTGCCTTAGGTGA	GGAATTACTTTTGTCATTCG	CAAGTGCCGGTGCGGAGTCA	AATCCGGTCATTATAACTGG	TCAGGGTGGGACGTGTGCGA	TTGGCGCAACCTAAGAAGAC	AGGTACAGAACAGCAGGTTC	CAGCTAGGACGGGAATCCTG	GGCATCAATTACCCGCGCCG	GTAGCGGCATCATGACTCAC	GACACATTGCATGCAAGACA	TCGGGGAGGATTCACGGGGC	TTTCCCGGCAGGCACGGAAA	TTTTCAATCGGATTAGGGGC	GGACCCTGGCAGGACCTTAG	GTGACTCCGTGCTCGGCCAC	GCCCGGGCGGTGCCCGCTCT	AAAGTGGTTGGGCTCCCCGC	CGGCCAACAGACGCTTGGTC	TGGCGGACTACGTCGGGTGT	TCAGATAGAGCCCACCGCAG	AATCGTTCTCCATCTAGTCA	TCCATGAACCATCACTGTTT	ACCGGGCCACCCTCCTTTCC	TAACCCAAGGGGGCGTAAAA	GGGTAAATGCTCGCATATTT	GACGTTTTGAGGTACCGTCT
AA0043-Cb_GHcol	TGGGCTGAGAACGACTGTGC	ACTGACCGACAGCACCCATG	CGCGTAGCCCACACACCAGA	CCTGCCGGGGCTAAGGATCT	GTTGCGGCTAACGAGACCCT	GCGGACATTAATCGTAATGG	TCTGCTTATCCACCAAACAA	CGCTTGTGAGGGGTGCCGCG	GCCGATTCATCTACGTCCTA	CAATTCGTCCGAGCCCATGC	GAAGAAACCGCCTCGAGCTA	GGCCCCTCGGGCGTGGGCCT	ACGCCAAGCCGGGGGAAGGA	CACCAGCCCATATGAGGAAA	AGCTCCTAAGGGATCACTCC	CGTGACATGGGGGTATAATC	CGCTGGCTCCGTAGTCCATG	CTCAATGGAATTATTACTCT	CCACAAAGCCGGGTGGTGGC	ACACGCAGGGGGCCCCAGAT	AGGCAATTGCGGTATACCGT	CTTGGCCCTGGTGGCGCCCG	ACGGTAGTTGCCTTAGGTGG	GGAATTACGTTTGTTATTCG	CAAGTGCCGGTGAGGAGTCA	AATCCGGTCATTATAACTGG	ACAGGGCGGGACGTGTGCGA	TCGGCGCAACCTAAGAAGAC	AGGTACAGAACAGCAGGTTC	CTGCTAGGACGGGAATCTTG	GGCATCAATTACCCGCGCCA	GTAGCGGCATCATGACTCAC	GACACATTGCATACAAGACA	TCGGGGAGGATCGTCGGGGC	TTTCCCGGCGGGCACGGAAA	TTTTCGATCGGATTAGGGGC	GGACCCTGGCAGGACCTTAG	GTGACTCCGTGCTCGGCCAA	GCCCGGGCGGTGCCCGCCCT	AAAGTGGTTGGGCTCCCCGC	CGGCCAACAGACGCTTGGTC	TGGCGGACTTCAGCGGGTGT	CCAAACAGCGCCCACCGCAG	AATCATTCTCCATCTAGTTG	TCCATGGACCATCACTGTTT	ACCGGGCCACCCTCCTTTCC	TAACCCAAGGGGGCGTAAAA	GGGGAAATGCTCGCATATTT	GACGTTTTGAGGTACCGTTT
AA0044-Ca_GHcol	CAGGCTGTGAACGACTGTGC	ACTGACCGACAGCACCCGTG	CGCGTAGCCCACACACCAGA	CCTGCCAGGGCTAAGGATCT	GTTGCATCTAACGAGACCCT	GCGGGCATTAATCATAATGG	TCTTTGAATCCACGAAACAA	CGCTTGTGAGGGGTGCCGCG	GCCGACTCATCTACATCCCA	CAATTCATCCGAGCCCATAC	GAAGAAACCGCCTCGAGCTA	GGCCCTGTGGGCGTGGGCCC	AAGCCCAGCCGGGGGAAGGA	CACCAGCCCATATGAGGAAA	AGCTCGTAAGGGATCACTCC	CGCGACATGGGGATATAATC	TGCTGGCCCCGTGGCCCATG	CTCAATGGAATTTTTACTCT	CCTCAAAGCCGGGTGGTGGC	ACACGCAGGGGGCCCCAGAT	AGGCAATTGCGGTATACCGT	CTTGGCCCTGGTGGCGCCCG	ACGGTAGCTGCTTTAGGCGG	GGAATTACGTTTGTTATTTG	CAAGTGCCGGTGAGGAGTCA	AATCCGGTCATTATAACTGG	ACAGGGCGGGACGTTTGCGA	TTGGCGCAACCTAAGAAGAC	AGGTACAGAACATCCGGTCC	CTGCTAGGTCGGGAATCCTG	GGCATCAATTACCCGCGCCG	GTAGCGGCATCATGACTCAC	GACACATTGCATGCAAGACA	TCGGGGAGGATCGTCGGGGC	TTTCCCGGCGGGCACGGAAA	TTTTCAATCGGATTAGGGGC	GGACCCTGGCAGGACCTTAG	GTGACTCCGTGCTCGACCAC	GCCCGGGCGGTGCCCGCTCT	AAAGTGGTTGGGCTCCCCAC	CGGCCAACAGACGCTTGGTC	TGGCGGACTTCGTCGGGTGT	CCAGATTGCGCCCACCGCAG	AATCATTCTCCATCTAGTCG	TCCATGAACCGTCACTGTTT	ACCGGGCCACCCACCTTTCC	TAATCCAAGGGGGCGAAAAA	GGGGAAATGCTCGCATATTT	GACGTTTTGAGATACCAACT
AA0044-Cb_GHcol	TGGGCTAAGAACGACTGTGC	ACAGACCGGCAGCACCCGTG	CGCGTAGCCCACACACCAGA	CCTGCCAGGGCTAAGGATCT	GTTGCATCTAACGAGACCCT	GCGGGCATTAATCATAATGG	TCTTTGAATCCACGAAACAA	CGCTTGTGAGGGGTGCCGCG	GCCGATTCATCTACGTCCTA	CAATTCGTCCGAGCCCATGC	GAAGAAACCACCTCGAGCTA	GGCCCTGCGGGCGTGGGCCT	ACGCCAAGCCGGGGGAAGGA	CACCAGCCTATATGAGGAAA	AGCTCGTAAGGGATCACTCC	CGTGACATGGGGGTATAATC	TGCTGGCTCCATGGTCCATG	CTCAATGGAATTATTACTCT	CCACAAAGCCGGGTGGTGGC	ACACGCAGGGGGCCCCAGAT	AGGCAATTGCGGTATACCGT	CTTGGCCCTGGTGGCGCCCG	ACGGTAGTTGCCTTAGGTGG	GGAACTATTTTTGTCATTTG	TAAGTGCCGGTGAGGAGTCA	AATCCGGTCATTATAACTGG	ACAGGGTGGGACGTGTGTGA	TTGGCGCTACCTAAGAAGAC	AGGTACAGAACAGCCAGTCC	CTGCTGGATCGGGAATCCTG	GGCATCAATTACCCGCGCCA	GCAGCGGCATCATGATCCAC	GACACATTGCATGCAAGACA	TCGGGGAGGATTCACGGGGC	TTTCCCGGCAGGCACGGAAA	TTTTCAATCGGATTAGGGGC	GGACCCTGGCAGGACCTTAG	GTGACTCCGTGCTCGGCCAC	GCCCGGGCGGTGCCCGCTCT	AAAGTGGTTGGGCTCCCCGC	CGGCCAACAGACGCTTGGTC	TGGCGGACTACGTCGGGTGT	TCAGATAGAGCCCACCGCAG	AATCGTTCTCCATCTAGTCG	TCCATGAATAGTCACTGTTT	ACCGGGCCATCCTCCTTTCC	TAATCCAAGGGGGCGAAAAA	GGGGAAATGCTCGCATATTT	GACGTTTTAAGGTATTAATT
AA0048-Ca_GHgam	TGGGCTGAGAACGACTGTGC	ACTGACCGGCAGCACCCGTG	CGCGTAGCCCACACACCAGA	CCTGCCGGGGTTAAGGATCT	GTTGCATCTAACGAGACCCT	GCGGACATTAATCGTAATGG	TCTGTGTATCCACGAAACAA	CGCTTGTGAGGGGTGCCGCG	GCCGATTCATCTACGTCCTA	CAATTCATCCGAGCCCATGC	GAAGAAACCGCCTCGAGCTA	GGCCCTGCGGGCGTGGGCCC	AAGCCAAGCCGGGGGAAGGG	CACCAGCCCATATGAGGAAA	AGCTCGTTAGGGATCACTCC	CGCGACATGGGGGTATAATC	CGCTGGCTCCGTGGTCCATG	CTCAATAAAATTATTACTCT	CCACAAAGCCGGGTAGTGGC	ACACGCAGGGGGCCCCAGAT	AGGCAATTGCGGTATACCGT	CTTGGCCCTGGTGGCGCCCG	GCGGTAGTTGCCTTAGGCGG	GGAATTACTTTTGTCATTTG	TAAGTGCCGGTGAGGAGTCA	AGTCCGGTCATAATAACTGG	ACAGGGCGGGACGTGTGTGA	TTGGCGCTACCTAAGAAGAC	AGGTACAGAACATCCAGTCC	CTGCTAGGACGGGAATCCTG	GGCATCAATTACCCGCGCCA	GTAGCGGCATCATGACTCAC	GACACATTGCATACAAGACA	TCGGGGAGGATCGTCGGGGC	TTTCCCGGCGGGCACGGAAA	TTTTCAAACGGATTAGGGGC	GGTGCTGAAGGGGACCTTAG	GTGATTTCGTGCTCGGCCAC	GCCCCGGCGGTGCCCGCCCT	AAAGTACTAGGGCTCCCCGC	CGGCCAACAGACGCTTGGTC	TGGCGGACTTCGTCGGGTGT	CCAGATTGAGCGCACCGCAA	TTCCATTCTCCATCTAGTCG	TCCATGAACCATCACTGTTT	ACCGGGCCACCCACTTTTCT	AAATCAAAGGGGGCGAAAAA	GGATAAATGCTCGCATATTT	GACGTTTTGAGGTACCGTTT
AA0048-Cb_GHgam	TGGGCTGAGAACGACTGTGC	ACTGACCGGCAGCACCCGTG	CGCGTAGCCCACACACCAGA	CCTGCCGGGGCTGAGGATCT	GTTGTATCTAACGAGACCCT	GCGGACATTAATCATAATGG	TCTGCTTATCCACCAAACAA	CGCTTGTGAGGGGTGCCGCG	GCCGATTCATCTACGTCCTA	CAATTCATCCGAGCCCATGC	GAAGAAACCGCCTCGAGCTA	GGCCCTGCGGGCGTGGGCCC	AAGCCAGGCCGGGGGAAGAA	CACCAGCCCATATGAGGAAA	AGCTCGTTAGGGATCACTCC	CGTGACATGGGGGTATAATC	TGCTGGCTCCGTGGTCCATG	CTCAATGGAATTTTTACTCT	CCACAAAGCCGGGTAGTGGC	ACACGCAGGGGGCCCCAGAT	AGGCAATTGCGGTATACTGT	CTTGGCCCTGGTGGCGCCCG	ACGGTATCTGCCTTAGGCGG	GGAATTACTTTTGTCATTCG	CAAGTGCCGGTGAGGAGTCA	AGTCCGGTCATTATAACTGG	ACAGGGTGGCACGTGTGCGA	TTGGCGCTACCTAAGAAGAC	AGGTACAGAACATCCAGTCC	CTGCTAGGACGGGAATCCTG	GGCATCAATTACCCGCGCCA	GTAGCGGCATCATGACTCAC	GACACATTGCATACAAGACA	TCGGGGAGGATCGTCGGGGC	TTTCCCGGCGGGCACGGAAA	TTTTCAAACGGATTAGGGGC	GGTGCTGAAGGGGACCTTAG	GTGATTTCGTGCTCGGCCAC	GCCCCGGCGGTGCCCGCCCT	AAAGTACTAGGGCTCCCCGC	CGGCCAACAGACGCTTGGTC	TGGCGGACTTCGTCGGGTGT	CCAGATTGAGCGCACCGCAA	TTCCATTCTCCATCTAGTCG	TCCATGAACCATCACTGTTT	ACCGGGCCACCCACTTTTCT	AAATCAAAGGGGGCGAAAAA	GGATAAATGCTCGCATATTT	GACGTTTTGAGGTACCGTTT
AA0049-Ca_GHcol	CAGGCAGTGAACGACTGTGC	ACTGACCGGCAGCACTCGTG	CGCGTAGCCCACACACCAGA	CCTGCCGGGGTTAAGGATCT	GTTGCATCTAACGAGACCCT	GCGGACATTAATCGTAATGG	TCTTTGTATCCACGAAACAA	CGCTTGTGATGGGTGCCGCG	GCCGATTCATCTACGTCCTA	CAATTCATCCGAGCCCATGC	GAAGAAGCCGCCTCGAGCTA	GGCCCTGCGGGCGTGGGCCC	AAGCCAGGCCGGGGGAAGAG	CACCAGCCCATATGAGGAAA	AGCTCGTAAGGGATCACTCC	CGCGACATGGGGGTATAATC	TGCTGGCCCCATGGTCCATG	CTCAATGGAATTTTTACTCA	CCACAAAGCCGGGTGGTGGC	ACACGCAGGGGGCCCCAGAT	AGGCAATTGCGGTATATCGT	CTTGGCCCTGGTGGCGCCCG	GTGGTAGTTGCCTTAGGTAA	GGAATTACTTTTGTCATTTG	CAAGTGCCGGTGAGGAGTCA	AATCCGGTCATTATAACTGG	ACAGGGTGGCACGTGTGTGA	TTGGCGCAACCTAAGAAGAC	AGGTACAGAACAGCCGGTCC	CTGCTAGATCGGGAATCCTG	GGCATCAATTACCCGCGCCG	GTAGCGGCATCACGACTCAC	GATACATTGCATGCAAGACA	TCGGGGAGTATTCTCGGGGC	TTTCCCGGCGGGCACGGAAA	TTTTCGATCGGATTAGGGGC	GGACCCTGGCAGGACCTTAG	GTGACTCCGTGCTCGGCCAC	GCCCGGGCGGTGCCCGCTCT	AAAGTGGTTGGGCTCCCCGC	CGGCCAACAAACGCTTGGTT	TGGCGGACTACGTCGGGTGT	CCAGACAACGCCCACCGCAG	AATCATTTCCCAACTAGTCG	TCCATGAACCGTCTCTGTTT	ACCGGGCCACCCTCCTTTCT	AAATCAAAGGGGGCGAAAAA	GGATAAATGCTCGCATATTT	GACGTTTTGAGGTACCGTTT
AA0049-Cb_GHcol	TGGGCTGTGAACGACTGTGC	ACTGACCGGCAGCATCCGTG	CGCACGACCCACACACCAGA	CCTGCCAGGGCTAAGGATCT	GTTGCATCTAACGAGACCCT	GCGGGCATTAATCATAATGG	TCTGTGTATCCACGAAACAA	CGCTTGTGAGGGGTGCCGCG	GCCGATTCACCTACGTCCTA	CAATTCGTCCGAGCCCATGC	GAAGAAACCGCCTCGAGCTA	GGCCCTGCGCGCGTGGGCCT	CAGCCAGGCCGGGGGAAGGA	CACCAGCCCATATGAGGAAA	AGCTCGTAAGGGATCACTCC	CGTGACATGGGGGTATAATC	TGCTGGCTCCGTGGTCCATG	CTCAATGGAATTTTTACTCT	CCACAAAGCCGGATAGTGGC	ACACGCAGGGGGCCCCAGAT	AGGCAATTGCGGTATACTGT	CTTGGCCCTGGTGGCGCCCG	ACGGTATCTGCCTTAGGCGG	GGAATTACTTTTGTCATTCG	CAAGTGCCGGTGAGGAGTCA	AGTCCGGTCATTATAACTGG	ACAGGGCGGGACGTGTGTGA	TTGGCGCTACCTAAGAAGAC	AGGTACAGAACATCCAGTCC	CTGCTAGGACGGGAATCCTG	GGCATCAATTACCCGCGCCA	GTAGCGGCATCATGACTCAC	GACACATTGCATACAAGACA	TCGGGGAGGATCGTCGGGGC	TTTCCCGGCGGGCACGGAAA	TTTTCGATCGGATTAGGGGC	GGACCCTGGCAGGACCTTAG	GTGATTTCGTGCTCGGCCAC	GCCCCGGCGGTGCCCGCCCT	AAAGTACTAGGGCTCCCCGC	CGGCCAACAGACGCTTGGTC	TGGCGGACTTCGTCGGGTGT	CCAGATTGAGCGCACCGCAG	AATCATTCTCCATCTAGTCG	TCCATGAACCATCACTGTTT	ACCGGGCCACCCACTTTTCT	TAATCAAAGGGGGCGTAAAA	GGGGAAATGCTCGCATATTT	GACGTTTTGAGGTACCGTTT
AA0050-Ca_GHgam	TGGGCTGAGAACGACTGTGC	ACTGACCGGCAGCACCCGTG	CGCGTAGCCCACACACCAGA	CCTGCCGGGGCTGAGGATCT	GTTGTATCTAACGAGACCCT	GCGGACATTAATCATAATGG	TCTGCTTATCCACCAAACAA	CGCTTGTGAGGGGTGCCGCG	GCCGATTCATCTACGTCCTA	CAATTCATCCGAGCCCATGC	GAAGAAACCGCCTCGAGCTA	GGCCCCTCGGGCGTGGGCCC	AAGCCAGGCCGGGGGAAGAA	CACCAGCCCATATGAGGAAA	AGCTCGTTAGGGATCACTCC	CGTGACATGGGGGTATAATC	TGCTGGCTCCGTGGTCCATG	CTCAATGGAATTTTTACTCT	CCACAAAGCCGGGTAGTGGC	ACACGCAGGGGGCCCCAGAT	AGGCAATTGCGGTATACTGT	CTTGGCCCTGGTGGCGCCCG	ACGGTATCTGCCTTAGGCGG	GGAATTACTTTTGTCATTCG	CAAGTGCCGGTGAGGAGTCA	AGTCCGGTCATTATAACTGG	ACAGGGTGGCACGTGTGCGA	TTGGCGCTACCTAAGAAGAC	AGGTACAGAACATCCAGTCC	CTGCTAGGACGGGAATCCTG	GGCATCAATTACCCGCGCCA	GTAGCGGCATCATGACTCAC	GACACATTGCATACAAGACA	TCGGGGAGGATCGTCGGGGC	TTTCCCGGCGGGCACGGAAA	TTTTCAAACGGATTAGGGGC	GGTGCTGAAGGGGACCTTAG	GTGATTTCGTGCTCGGCCAC	GCCCCGGCGGTGCCCGCCCT	AAAGTACTAGGGCTCCCCGC	CGGCCAACAGACGCTTGGTC	TGGCGGACTTCGTCGGGTGT	CCAGATTGAGCGCACCGCAA	TTCCATTCTCCATCTAGTCG	TCCATGAACCATCACTGTTT	ACCGGGCCACCCACTTTTCT	AAATCAAAGGGGGCGAAAAA	GGATAAATGCTCGCATATTT	GACGTTTTGAGGTACCGTTT
AA0050-Cb_GHgam	TGGGCTGAGAACGACTGTGC	ACTGACCGACAGCACCCGTG	CGCGTAGCCCACACACCAGA	CCTGCCGGGGTTAAGGATCT	GTTGCATCTAACGAGACCCT	GCGGACATTAATCGTAATGG	TCTGTGTATCCACGAAACAA	CGCTTGTGAGGGGTGCCGCG	GCCGATTCATCTACGTCCTA	CAATTCATCCGAGCCCATGC	GAAGAAACCGCCTCGAGCTA	GGCCCTGCGGGCGTGGGCCC	AAGCCAAGCCGGGGGAAGGG	CACCAGCCCATATGAGGAAA	AGCTCGTTAGGGATCACTCC	CGCGACATGGGGGTATAATC	CGCTGGCTCCGTGGTCCATG	CTCAATAAAATTATTACTCT	CCACAAAGCCGGGTAGTGGC	ACACGCAGGGGGCCCCAGAT	AGGCAATTGCGGTATACCGT	CTTGGCCCTGGTGGCGCCCG	GCGGTAGTTGCCTTAGGCGG	GGAATTACTTTTGTCATTTG	TAAGTGCCGGTGAGGAGTCA	AGTCCGGTCATAATAACTGG	ACAGGGCGGGACGTGTGTGA	TTGGCGCTACCTAAGAAGAC	AGGTACAGAACATCCAGTCC	CTGCTAGGACGGGAATCCTG	GGCATCAATTACCCGCGCCA	GTAGCGGCATCATGACTCAC	GACACATTGCATACAAGACA	TCGGGGAGGATCGTCGGGGC	TTTCCCGGCGGGCACGGAAA	TTTTCAAACGGATTAGGGGC	GGTGCTGAAGGGGACCTTAG	GTGATTTCGTGCTCGGCCAC	GCCCCGGCGGTGCCCGCCCT	AAAGTACTAGGGCTCCCCGC	CGGCCAACAGACGCTTGGTC	TGGCGGACTTCGTCGGGTGT	CCAGATTGAGCGCACCGCAA	TTCCATTCTCCATCTAGTCG	TCCATGAACCATCACTGTTT	ACCGGGCCACCCACTTTTCT	AAATCAAAGGGGGCGAAAAA	GGATAAATGCTCGCATATTT	GACGTTTTGAGGTACCGTTT
AA0051-Ca_GHcol	TGGGCTGAGAACGACTGTGC	ACTGACCGACAGCACCCGTG	CGCACGACCCACACACCAGA	CCTGCCAGGGCTAAGGATCT	GTTGCATCTAACGAGACCCT	GCGGGCATTAATCATAATGG	TCTGTGTATCCACGAAACAA	CGCTTGTGAGGGGTGCCGCG	GCCGATTCACCTACGTCCTA	CAATTCGTCCGAGCCCATGC	GAAGAAACCGCCTCGAGCTA	GGCCCTGCGCGCGTGGGCCT	CAGCCAGGCCGGGGGAAGGA	CACCAGCCCATATGAGGAAA	AGCTCGTAAGGGATCACTCC	CGTGACATGGGGGTATAATC	TGCTGGCCCCATGGTCCATG	CTCAATGGAATTTTTACTCA	CCACAAAGCCGGGTGGTGGC	ACACGCAGGGGGCCCCAGAT	AGGCAATTGCGGTATATCGT	CTTGGCCCTGGTGGCGCCCG	GTGGTAGTTGCCTTAGGTAA	GGAATTACTTTTGTCATTTG	CAAGTGCCGGTGAGGAGTCA	AATCCGGTCATTATAACTGG	ACAGGGCGGGACGTGTGTGA	TTGGCGCAACCTAAGAAGAC	AGGTACAGAACATCCGGTCC	CTGCTAGATCGGGAATCCTG	GGCATCAATTACCCGCGCCG	GTAGCGGCATCACGACTCAC	GATACATTGCATGCAAGACA	TCGGGGAGTATTCTCGGGGC	TTTCCCGGCGGGCACGGAAA	TTTTCGATCGGATTAGGGGC	GGACCCTGGCAGGACCTTAG	GTGACTCCGTGCTCGGCCAC	GCCCGGGCGGTGCCCGCTCT	AAAGTGGTTGGGCTCCCCGC	CGGCCAACAAACGCTTGGTT	TGGCGGACTACGTCGGGTGT	CCAGACAACGCCCACCGCAG	AATCATTTCCCAACTAGTCG	TCCATGAACCGTCTCTGTTT	ACCGGGCCACCCTCCTTTCC	TAATCAAAGGGGGCGTAAAA	GGGGAAAAACTCGCATATTT	GACGTTTTGAGGTACCGTTT
AA0051-Cb_GHcol	CAGGCAGTGAACGACTGTGC	ACTGACCGGCAGCACTCGTG	CGCGTAGCCCACACACCAGA	CCTGCCGGGGCTAAGGATCT	GTTGCATCTAACGAGACCCT	GCGGACTTTAATCGTAATGG	CCTTCGTATCCACGAAATAT	CGCTTGTGAGGGGTGCCGCG	GCCGATTCATCTACGTCCTA	CAATTCATCCGAGCCCATGC	GAAGAAGCCGCCTCGAGCTA	GGCCCTGCGGGCGTGGGCCT	AAGCCAAGCCGGGGGAAGGA	CACCAGCCCATATGAGGAAA	AGCTCGTAAAGGATCACTCC	CGTGACATGGGGGTTTAATC	CGCTGGCTCCATGGTCCATG	CTCAATAAAATTATTATGCT	CCAAAAAGCCGGATGGTGGC	ACACGCAGGGGGCCCCAGAT	GGACAAATGTGGTATACCGT	CTTGGCCCTGGTGGCGCCCG	GCGGTAGTTGCCTTAGGCGG	GGAATTACTTTTGTCATTCG	CAAATGCCGGTGAGGAGTCA	AATCCGGTCATTATAATTAG	ACAGGGCGGGACGTGTGTGA	TTGGCGCTATCTAAGAAGAC	AGGTACAGAACAGCCGGTCC	CTGCTAGGACGGGAATCCTG	GGCATCGATTACCCGCGCCA	GTAGCGGCATCATGACTCAC	GACACATTGCATACAAGACA	TCGGGTAGGATTCACGGGGC	TTTCCCGGCGAGCACGGATA	TTTTCAATCGGATTAGGGGC	GGACCCTGGCAGGACCTTAG	GTGACTCCGTGCTCGGCCAC	GCCCGGGCGGTACCCACTCT	AAAGTGGTTGGGCACCCCGT	CGGCCAACAAACGCTTGGTC	TGTCGGACTTCGTCGGGTGT	CCAGATAAAGCCCACCGCAG	AATCATTCCCCAACTAGTCA	TCCATGAACCGTTACTGTTT	ACCGGGCCACCCTCCTTTCC	AAATCAAAGGGGGCGAAAAA	GGGGAAATGCTCGCATATTT	GATGTTTTGAGGTACCGTTT
AA0052-Ca_GHcol	TGGGCTGAGAACGACTGTGC	ACTGACCGGCAGCACCCGTG	CGCGTAGCCCACACACCAGA	CCTGCCAGGGCTAAGGATCT	GTTGCATCTAACGAGACCCT	GCGGGCATTAATCATAATGG	TCTTTGAATCCACGAAACAA	CGCTTGTGAGGGGTGCCGCG	GCCGATTCATCTACGTCCTA	CAATTCGTCCGAGCCCATGC	GAAGAAACCGCCTCGAGCTA	GGCCCTGCGGGCGTGGGCCT	ACGCCAAGCCGGGGGAAGGA	CACCAGCCCATATGAGGAAA	AGCTCGTAAGGGATCACTCC	CGCGACATGGGGATATAATC	TGCTGGCCCCGTGGCCCATG	CTCAATGGAATTATTACTCT	CCACAAAGCCGGGTGGTGGC	ACATGCAGGGGGCCCCAGAT	AGGCATTTGCGGTATACCGT	CTTGGCCCTGGTGGCGCCCG	ACGGTAGCTGCTTTAGGCGG	GGAATTACGTTTGTTATTCG	CAGGTGCCGGTGAGGAGTCA	AATCCGGTCATTATAACTGG	TCAGCGCGGGACGTTTGCGA	TTGGCGCTATCTAAGAAGAC	AGGTACAGAACATCAGGTCC	CTGCTAGGTCGGGAATCTTG	GGCATCAATTACCCGCGCCA	GTAGCGGCATCACGACTCAC	GACACATTGCATACAAGACA	TCGGGTAGGATCGTCGGGGC	TTTCCCGGCGGGCACGGAAA	TTTTCAATCGGATTAGGAGC	GGACCCTGGCAGGACCTTAG	GTGACTCCGTGCTCGGCCAC	GCCCGGGCGGTGCCCGCTCT	AAGGTGGTTGGGCTCCCCGC	CAGCCAACAGACGCTTAGTC	TGGCGGACTTCGTTGGGTGT	CCAAACAGAGCCCACCGCAG	AATCATTCCCCATCTAGTCG	TCCATGAATAGTCACTGTTT	ACCGGGCCATCCTCCTTTCC	TAACCCAAGGGGGCTAAAAA	GGGGAAATGCTCGCATATTT	GACGTTTTGAGGTACCGTTT
AA0052-Cb_GHcol	TGGGCTGAGAACGACTGTGC	ACTGACCGACAGCACCCGTG	CGCGTAGCCCACACACCAGA	CCTGCCAGGGCTAAGGATCT	GTTGTATCTAACGAGACCCT	GCGGACATTAAACATAATGG	TCTGTGTATCCACGAAACAA	CGCTCAAGAGGGGTGCCGCG	GCCGATTCATCTACGTCCTA	CAATTCGTCCGAGCCCATGC	GAAGAAACCGCCTCGAGCTA	GACCCTGCGGGCGTGAGCCT	AAGCCAAGCCGGGGGAAGGA	CACCAGCCCATATGAGGAAA	AGCTCGTAAGGGATCACTCC	CGTGACATGGGGGTATAATC	TGCTGGCTCCATAGTCCATG	CTCAATGGAATTTTTACTCT	CCAAAAAGCCGGGTGGTGGC	ACACGCAGGGGGCCCCAGAT	AGGCAAATGTGGTATACCGT	CTTGGCCCTGATGGCGCCCG	GTGGTAGTTGCCCTAGGTGA	GGAATTACGTTTGTCATTCG	CAAATGCCGGTGAGGAGTCA	AATCCGGTCATTATAACTGG	ACAGGGCAGGACGTGTGTGA	TTGGCGCTACCTAAGAAGAC	AGGTACAGAACAGCCGGTCC	CTGCTAGGACGGGAATCCTG	GGCATCAATTACCCGCGCCA	GTAGCGGCATCATGACTCAC	GACACATTACATACAAGACA	TCGGGTAGGATTCACGGGGC	TTTCCCGGCGAGCACGGAAA	TTTTCGATCGGATTAGGGGC	GGACCCTGGCAGGACCTTAG	GTGACTCCGTGCTCGACCAC	GCCCGGGCGGTGCCCGCTCT	AAAGTGGTTGGGCTCCCCAC	CGGCCAACAGACGCTTAGTC	TGGCGGACTACGTTGGGTGT	CCAGATAGAGCGCACCGCAG	AATCATTCCCCAACTAGTCG	TCCATGAATAGTCACTGTTT	ACTGGGCCACCCTCCTTTCC	TAATCAAAGGGGGCGTAAAA	GGGGAAATGCTCGCATATTT	GACGTTTTGAGGTACCGTTT
AA0053-Ca_GHcol	TGGGCTGAGAACGACTGTGC	ACTGACCGGCAGCACCCATG	CGCGTAGCCCACACACCAGA	CCTGCCGGGGCTAAGGATCT	GTTGCATCTAACGAGACCCT	GCGGGCATTAATCATAATGG	TCTTTGAATCCACCAAACAA	CGCTTGTGAGGGGTGCCGCG	GCCGATGCATCTACATCCCA	CAATTCGTCCGAGCCCATGC	GAAGAAACCACCTCGAGCTA	GGCCCTGCGGGCGTGGGCCT	ACGCCAAGCCGGGGGAAGGA	CACCAGCCTATATGAGGAAA	AGCTCGTAAGGGATCACTCC	CGTGACATGGGGGTATAATC	TGCTGGCTCCATGGTCCATG	CTCAATGGAATTATTACTCT	CCACAAAGCCGGGTGGTGGC	ACACGCAGGGGGCCCCAGAT	AGGCAATTGCGGTATACCGT	CTTGGCCCTGGTGGCGCCCG	ACGGTAGTTGCCTTAGGTGG	GGAACTATTTTTGTCATTTG	TAAGTGCCGGTGAGGAGTCA	AATCCGGTCATTATAACTGG	ACAGGGTGGGACGTGTGTGA	TTGGCGCTACCTAAGAAGAC	AGGTACAGAACAGCCAGTCC	CTGCTGGATCGGGAATCCTG	GGCATCAATTACCCGCGCCA	GCAGCGGCATCATGATCCAC	GACACATTGCATGCAAGACA	TCGGGGAGGATTCACGGGGC	TTTCCCGGCAGGCACGGAAA	TTTTCAATCGGATTAGGGGC	GGACCCTGGCAGGACCTTAG	GTGACTCCGTGCTCGGCCAC	GCCCGGGCGGTGCCCGCTCT	AAAGTGGTTGGGCTCCCCGC	CGGCCAACAGACGCTTGGTC	TGGCGGACTACGTCGGGTGT	TCAGATAGAGCCCACCGCAG	AATCGTTCTCCATCTAGTCG	TCCATGAACCATCACTGTTT	ACCGGGCCACCCTCCTTTCC	TAATCAAAGGGGGCGTAAAA	GGGGAGATGCTCGCATATTT	GACGTTTTGAGGTACCAACT
AA0053-Cb_GHcol	TGGGCTGTGAACGACTGTGC	ACTGACCGGCAGCACTCGTG	CGCGTAGCCCACACACCAGA	CCTGCCAGGGCTAAGGATCT	GTTGCGGCTAACGAGACCCT	GCGGACATTAATCGTAATGG	TCTTTGTATCCACGAAACAA	CGCTTGTGAGGGGTGCCGCG	GCCGACTCATCTACGTCCTA	CAATTCATCCGAGCCCATGC	GAAGAAACCGCCTCGAGCTA	GGCCTTGCGGGCGTGGGCCT	ACGCCAAGCCGGGGGAAGGA	CACCAGCCCATATAAGGAAA	AGCTCGTAAGGGATCACTCC	CATGACATGGGGGTATAATC	CGCTGACTCCGTGGTCCATG	CTCAATAAAATTATTACTCT	CCACAAAGCCGAATGGTGGC	ACACGCAGGGGGCCCCAGAT	GGACATTTGCGGTATACCGT	CTTGGCCCTAGTGGCGCCCG	ACGGTAGTTGCCTTAGGCGA	GGAATTACTTTTGTCATTCG	CAAGTGCCGGTGAGGAGTCA	AATCCGGTCATTATAACTGG	ACAGGGCGGGACGTGTGCGA	TTGGCGCTACCTAAGAAGAC	AGGTACAGAACAGCCGGTCC	CTGCTAGGACGGGAATCCTG	GGCATCAATCACCCGCGCCA	GTAGCGGCATCATGACTCAC	GACACATTGCATACAAGACA	TCGGGTAGGATTCACGGGGC	TTTCCCGGCGAGCACGGAAA	TTTTCGATCGGATTAGGGGC	GGACCCTGGCAGGACCTTAG	GTGACTCCGTGCTCGACCAC	GCCCGGGCGGTGCCCGCTCT	AAAGTGGTTGGGCTCCCCAC	CGGCCAACAGACGCTTAGTC	TGGCGGACTACGTTGGGTGT	CCAGATAGAGCGCACCGCAG	AATCATTCCCCAACTAGTCG	TCCATGAATAGTCACTGTTT	ACCGGGCCACTCTCCTTTCC	AAATCCAAGGGGGCGAAAAA	GAGTAGATGCTTGCATATTT	GACGTTTTGAGGTACCGTTT
AA0054-Ca_GHcol	TGGGCTGAGAACGACTGTGC	ACTGACCGGCAGCACCCGTG	CGCGTAGCCCACACACCAGA	CCTGCCAGGGCTAAGGATCT	GTTGTATCTAATGAGACCCT	GCAGACATTAATCGTAATGG	CCTTTGTATCCACGAAACAA	CGCTTGTGAGGGGTGCCGCG	GCCGATTCATCTATATCCTA	CAGTTCATCCGAGCCCATGC	GAAGAAGCCGCCTCGAGCTA	GGCCCTGCGGGCGTGGGCCT	AAGCCAAGCCGGGGGAAGGA	CACCAGCCCATATGAGGAAA	AGCTCGTAAGGGATCACTCC	CGTGACATGGGGGTATAATC	TGCTGGCTCCATAGTCCATG	CTCAATGGAATTTTTACTCT	CTACAAAGCCGGGTGGTGGC	ACACGCAGGGGGCCCCAGAT	AGGCAAATGTGGTATACCGT	CTTGGCCCTGGTGGCGCCCG	GCGGTAGTTGCCTTAGGCGG	GAAATTACGTTTGTCATTCG	CAAGTGCCGGTGAGGTGTCA	AGTCCGATCATTATAACTGG	ACAGGGCGGGACGTGTGCGA	TTGGCGCAACCTAAGAAGAC	AGGTACAGAACAGCCGGTCC	CTGCTAGAACGGGAATCCTG	GGCATCAATTACCCGCGCCA	GTAGCGGCATCATGACTCAC	GACACATTGCATACAAGACA	TCGGGGAGGATCGTCGGGGC	CTTCCCGGTGGGCACGGAAG	TTACCATTCGGATTAGGGGC	GGACCCTGGCAGGACCTTAG	GTGATTCCGTGTTCGACCAC	GCCCGGGCGGTGCCCGCTCT	AAGGTGGTTGGGCTCCCCGC	CAGCCAACAGACGCTTAGTC	TGGCGGACTTCGTTGGGTGT	CCAGATAGCGCCCACCGCAG	AATCATTCCCCAACTAGTCA	TCCATGAATCGTCACTGTTT	ACCGGGTTACCCTCCTTTCC	TAATCAAAGGGGGCGTAAAA	GGGGAAATGCTCGCATATTT	GACGTTTTGAGATACCAACT
AA0054-Cb_GHcol	TGGGCTGTGAACGACTGTGC	ACTGACCGACAGCACCCGTG	CGCGTAGCCCACACACCAGA	CCTGCCAGGGCTAAGGATCT	GTTGTATCTAACGAGACCCT	GCGGACATTAAACATAATGG	TCTGTGTATCCACGAAACAA	CGCTCAAGAGGGGTGCCGCG	GCCGATTCATCTACGTCCTA	CAATTCGTCCGAGCCCATGC	GAAGAAACCGCCTCGAGCTA	GACCCTGCGGGCGTGGGCCC	CAGCCAGGCCGGGGGAAGGA	CACCAGCCCATATGAGGAAA	AGCTCGTAAGGGATCACTCC	CGTGACATGGGGGTATAATC	CGCTGGCCCCGTGGTCCATG	CTCAATGGAATTTTTACTCT	CCACAAAGCCGGGTGGTGGC	ACGTGCAGGGGGCCCCAGAT	AGGCATTTGCGGTATACCGT	CTTGGCCCTGGTGGCGCCCG	ACGGTAGCTGCTTTAGGCGG	GGAATTACGTTTGTTATTCG	CAGGTGCCGGTGAGGAGTCA	AATCCGGTCATTATAACTGG	TCAGCGCGGGACGTTTGCGA	TTGGCGCTACCTAAGAAGAC	AGGTACAGAACATCCGGTCC	CTGCTAAGACGGGAATCCTG	GGCATCAATTACCCGCGCCA	GTAGCGGCATCACGACTCAC	GACACATTGCATACAAGACA	TCGGGTAGGATCGTCGGGGC	TTTCCCGGCGGGCACGGAAA	TTTTCAATCGGATTAGGGGC	GGACCCTGGCAGGACCTTAG	GTGACTCCGTGCTCGGCCAC	GCCCGGGCGGTGCCCGCTCT	AAAGTGGTTGGGCTCCCCGC	CGGCCAACAAACGCTTGGTC	TGGCGGACTTCGTCGCGTGT	CCAGACAACGCCCACCGCAG	AATCATTCCCCATCTAGTCG	TCCATGAACCATCACTGTTT	ACCGGGCCACCCTCCTTTCC	TAATCAAAGGGGGCGTAAAA	GGGGAAATGCGCGCATATTT	GACGTTTTGAGGTACCAATT
AA0055-Ca_GHcol	TGGGCTGAGAACGACTGTGC	ACAGACCGACGGCACCCGTG	CGCGTAGCCCACACATCAGA	CCTGCCAGGGCTAAGGATCT	GTTGCGTCTAACGAGACCCT	GCGGACATTAATCGTAATGG	CCTTCTTATCCACGAAACAA	CGCTTGTGAGGGGTGCCGCG	GCCGACTCATCTACATCCTA	CAATTCATCCGAGCCCATGC	GAAGAAACCGCCTCGAGCTA	GGCCCTGCGGGCGTGGGTCT	AAGCCAGGCCGGGGGAAGGA	CACCAACCCATATGAGGAAA	AGCTCGTTAGGGATCACTCC	CGTGACATGGGGGTATAATC	CGCTGGCTCCGTAGTCCATG	CTCAATGGAATTATTACTCT	CCACAAAGCCGGGTGGTGGC	ACACGCAGGGGGCCCCAGAT	AGGCAATTGCGGTATACCGT	CTTGGCCCTGGTGGCGCCCG	ACGGTAGTTGCCTTAGGTGG	GGAATTACGTTTGTTATTCG	CAAGTGCCGGTGAGGAGTCA	AATCCGGTCATTATAACTGG	ACAGGGCGGGACGTGTGCGA	TTGGCGCTACCTAAGAAGAC	AGGTACAGAACATCCAGTCC	CTGCTAGGACGGGAATCCTG	GGCATCAATTACCCGCGCCG	GTAGCGGCATCATGACTCAC	GACGCATAGCATGCTAGACA	TCGGGGAGGATTCTCGGGGC	CTTCCCGGCGGGCACAGATA	TTTTCAATCGGATTAGGGGC	GGACCCTGGCAGGACCTTAG	GTGACTCCGTGCTCGGCCAC	GCCCGGGCGGTGCCCGCTCT	AAAGTGGTTGGGCACCCCGT	CGGCCAACAGACGTTTGGTC	TGGCGGACTACGTCGGGTGT	CCAAACAGAGCGCACCGCAG	AATCACTCTCCATCTAGTCA	TCCATGAACCGTCACTGTTT	ACCGGGCCACTCTCCTTTCC	TTATCAAAGGGGGCGTAAAA	GGGGAAATGCTCGCATATTT	GACGTTTTGAGGTACCGTTT
AA0055-Cb_GHcol	TGGGCTGAGAACGACTGTGC	ATTGACCGACAGCACCCGTG	CGCGTAGCCCACACATCAGA	CCTGCCAGGGCTAAGGATCT	GTTGCATCTAACGAGACCCT	GCGGACATTAATCGTAATGG	TCTGCTTATCCACGAAACGA	CGCTTGTGATGGGTGCCGCG	GCCGATTCATCTACGTCCTA	CAACTCATCCGAGCCCATGC	GAAGAAACCGCCTCGAGCTA	GGCCCTGCGGGCGTGGGCCT	ACGCCAGGCCGGGGGAAGGA	CACCAGCCCATATATGGAAA	AGCTCGTAAGGGCACACTCC	CGTGACATGGGGGTATAATC	CGCAGGTTCCATGGTCTATG	CTCAATGGAATTATTACTCT	CCACAAAGCCGGGTGGTGGC	ACACACAAGGGGCCCCGGAT	AGGCAATTGCGGTATACCGT	CTTGGCCCTGGTGACATCCG	ACGGTAGCTGCCTGAGGCGG	GGAATTACTTTTGTCATTTG	CAAGTGCCGGTGAGGAGTCA	AATCCGGTCATTATAACTGG	ACAGGGCGGGACGTTTGCGA	TTGGCGCAACCTAAGAAGAC	AGGTACAGAACATCCGGTCC	CTGCTAGGACGGGAATCCTG	GGCATCAATCACCCGCGCCG	GTAGCGGCATCATGACTCAC	GACACATTGCATACAAGACA	TCGGGTAGGATTCACGGGGC	TTTCCCGGCGGGCACGGAAG	TTACCATTCGGATTAGGGGC	GGACCCTGGCAGGACCTTAG	GTGGTTCCGTGCTCGACCAC	GCCCGGGCGGTGCCCGCTTT	AAAGTACTAGGGCACCCCGT	CGGCCAACAGACGCTTGGTC	TGGCGGACTTCGTCGGGTGT	CCAAATAGCGCGCACCGCAG	AATCATTCTCCAACTAGTCA	TCCATGAACCGTCACTGTTT	ACCGGGCCACCCTCCTTTCC	TAATCAAAGGGGGCGTAAAA	GGGGAGATGCTCGCATATTT	AACGTTTTGAGGTATCAATT
AA0056-Ca_GHcol	TGGGCTGAGAACGACTGTGC	ACTGACCGGCAGCACCCATG	CGCGTAGCCCACACACCAGA	CCTGCCGGGGCTAAGGATCT	GTTGCGTCTAACGAGACCCT	GCGGACATTAATCGTAATGG	CCTTCTTATCCACGAAACAA	CGCTTGTGAGGGGTGCCGCG	GCTGATTCATCTACGTCCTA	CAACTCATCCGAGCCCATGC	GAAGAAACCGCCTCGAGCTA	GGACCTGCGGGCGTGGGCCT	ACGCCAAGCCGGGGGAAGGA	CACCAGCCTATATGAGGAAA	AGCTCGTAAGGGATCACTCC	CGCGACATGGGGGTATAATC	TGCTGGCTCCGTAGTCCATG	CTCAATGGAATTATTACTCT	CCACAAAGCCGGGTGGTGGC	ACGCGCAGGGGGCCCCAGAT	AGGCAATTGCGGTATACCGT	CTTGGCCCTGGTGACGCCCG	GTGGTAGTTGCCTTAGGCGG	GGAATTACGTTTGTCATTCG	CAAGTGCCGGTGAGGTGTCA	AGTCCGGTCATTATAACTGG	ACAGGGTGGGACGTGTGCGA	TTGGCGCAATCTAAGAAGAC	AGGTACAGAACATCCGGTCC	CTGCTAGGACGGGAATCCTG	GGCATCAATTACCCGCGCCG	ATAGCGGCATCATGACTCAC	GACACATTGCATGCAAGACA	TCGGGTAGGATTCACGGGGC	TTTCCCGGCGAGCACGGAAA	TTTTCGATCGGATTAGGGGC	GGACCCTGGCAGGACCTTAG	GTGACTCCGTGCTCGACCAC	GCCCGGGCGGTGCCCGCTCT	AAAGTGGTTGGGCTCCCCAC	CGGCCAACAGACGCTTAGTC	TGGCGGACTACGTTGGGTGT	CCAGATAGAGCGCACCGCAG	AATCATTCCCCAACTAGTCG	TCCATGAATAGTCACTGTTT	ACTGGGCCACCCTCCTTTCC	TAATCAAAGGGGGCGTAAAA	GGGGAAATGCTCGCATATTT	GACGTTTTGAGGTACCGTTT
AA0056-Cb_GHcol	TGGGCTGAGAACGACTGTGC	ACTGACCGACAGCACCCGTG	CGCACGGCCCACACACCAGA	CCTGCCGGGGCTAAGGATCT	GTTGCATCTAACGAGACCCT	GCGGGCATTAATCATAATGG	TCTTTGAATCCACGAAACAA	CGCTTGTGAGGGGTGCCGCG	GCCGATTCATCTACAACCTA	CAATTCATCCGAGCCCATGC	GAAGAAACCGCCTCGAGCTA	TGCCCTGCGGGCGTGGGCCT	ACGCCAGGCCGGGGGAAGGG	CACCAACCCTTATGAGGAAA	AGCTCCTAAGGGATCACTCC	CGCGACATGGGGATATAATC	TGCTGGCTCCATGGTCCATG	CTTAATAAAATTATTATGCT	CCACAAAGCCGGGTAGTGGC	ACACGCAGGGGGCCCCAAGC	GGACAATTGCGGTATACCGT	CTTGGCCCTGGTGGCGCCCG	GCGGTAGTTGCCTTAGGTGG	GGAATTACTTTTGTCATTCG	CAAGTGCCGGTGAGGAGTCA	AATCCGGTCATTATAACTGG	ACAGGGTGGGATGTGTGTGA	TTGGCGCAACCTAAGAAGAC	AGGTACAGAACAGCAGGTCC	CAGCTAGGACGGGAATCCTG	GGCATCAATTACCCGCGCCG	GTAGCGGCATCATGACTCAC	GACACATTGCATGCAAGACA	TCGGGTAAGATCGTCGGGGC	TTTCCCGGCGGGCACGGAAA	TTTTCAATCGGATTAGGGGC	GGACCCTGGCAGGACCTTAG	GTGACTCCGTGCTCGGCCAC	GCCCGGGCGGTGCCCGCTCT	AAAGTGGTTGGGCTCCCCGC	CGGCCAGCAGACGCTTGGTC	TGGCGGACCTCAGCGGGTGT	CCAGATAGCGCGCACCGCAG	AATCATTCTCCAACTAGTCA	TCCATGAACCGTCACTGTTT	ACCGGGCCACCCTCCTTTCC	TAACCAATAGGGGCGAAAAA	GGGGAAATGCTCGCATATTT	GACGTTTTGAGGTATCAATT
AA0060-Ca_GHgam	TGGGCTGAGAACGACTGTGC	ACTGACCGGCAGCACCCGTG	CGCGTAGCCCACACACCAGA	CCTGCCGGGGCTGAGGATCT	GTTGCATCTAACGAGACCCT	GCGGGCATTAATCATAATGG	TCTGCGTATCCACGAAACAA	CGCTTGTGAGGGGTGCCGCG	GCCGATTCATCTACGTCCTA	CAGTTCATCCGAGCCCATGC	GAAGAAACCGCCTCGAGCTA	GGCCCCTCGGGCGTGGGCCC	AAGCCAGGCCGGTGGAAGAA	CACCAGCCCATATAAGGAAA	AGCTCGTTAGGGATCACTCC	CGTGACATGGGGGTATAATC	TGCTGGCTCCGTGGTCCATG	CTCAATGGAATTTTTACTCT	CCACAAAGCCGGGTGGTGGC	ACACGCAGGGGGCCCCAGAT	AGGCAATTGTGGTATACTGT	CTTGGCCCTGGTGGCGCCCG	ACGGTATCTGCCTTAGGCGG	GGAATTACTTTTGTCATTCG	CAAGTGCCGGTGAGGAGTCA	AGTCCGGTCATTATAACTGG	ACAGGGTGGCACGTGTGCGA	TTGGCGCTACCTAAGAAGAC	AGGTACAGAACATCCAGTCC	CTGCTAGGACGGGAATCCTG	GGCATCAATTACCCGCGCCA	GTAGCGGCATCATGACTCAC	GACACATTGCATACAAGACA	TCGGGGAGGATCGTCGGGGC	TTTCCCGGCGGGCACGGAAA	TTTTCAAACGGATTAGGGGC	GGTGCTGAAGGGGACCTTAG	GTGATTTCGTGCTCGGCCAC	GCCCCGGCGGTGCCCGCCCT	AAAGTACTAGGGCTCCCCGC	CGGCCAACAGACGCTTGGTC	TGGCGGACTTCGTCGGGTGT	CCAGATTGAGCGCACCGCAA	TTCCATTCTCCATCTAGTCG	TCCATGAACCATCACTGTTT	ACCGGGCCACCCACTTTTCT	AAATCAAAGGGGGCGAAAAA	GGATAAATGCTCGCATATTT	GACGTTTTGAGGTACCGTTT
AA0060-Cb_GHgam	TGGGCTGTGAACGACTGTGC	ACTGACCGGCAGCACCCGTG	CGCGTAGCCCACACACCAGA	CCTGCCGGGGTTAAGGATCT	GTTGCATCTAACGAGACCCT	GCGGACATTAATCGTAATGG	TCTGTGTATCCACGAAACAA	CGCTTGTGAGGGGTGCCGCG	GCCGATTCATCTACGTCCTA	CAATTCATCCGAGCCCATGC	GAAGAAACCGCCTCGAGCTA	GGCCCTGCGGGCGTGGGCCC	AAGCCAAGCCGGGGGAAGGG	CACCAGCCCATATGAGGAAA	AGCTCGTTAGGGATCACTCC	CGCGACATGGGGGTATAATC	CGCTGGCTCCGTGGTCCATG	CTCAATAAAATTATTACTCT	CCACAAAGCCGGGTAGTGGC	ACACGCAGGGGGCCCCAGAT	AGGCAATTGCGGTATACCGT	CTTGGCCCTGGTGGCGCCCG	GCGGTAGTTGCCTTAGGCGG	GGAATTACTTTTGTCATTTG	TAAGTGCCGGTGAGGAGTCA	AGTCCGGTCATAATAACTGG	ACAGGGCGGGACGTGTGTGA	TTGGCGCTACCTAAGAAGAC	AGGTACAGAACATCCAGTCC	CTGCTAGGACGGGAATCCTG	GGCATCAATTACCCGCGCCA	GTAGCGGCATCATGACTCAC	GACACATTGCATACAAGACA	TCGGGGAGGATCGTCGGGGC	TTTCCCGGCGGGCACGGAAA	TTTTCAAACGGATTAGGGGC	GGTGCTGAAGGGGACCTTAG	GTGATTTCGTGCTCGGCCAC	GCCCCGGCGGTGCCCGCCCT	AAAGTACTAGGGCTCCCCGC	CGGCCAACAGACGCTTGGTC	TGGCGGACTTCGTCGGGTGT	CCAGATTGAGCGCACCGCAA	TTCCATTCTCCATCTAGTCG	TCCATGAACCATCACTGTTT	ACCGGGCCACCCACTTTTCT	AAATCAAAGGGGGCGAAAAA	GGATAAATGCTCGCATATTT	GACGTTTTGAGGTACCGTTT
AA0061-Ca_GHgam	TGGGCTGAGAACGACTGTGC	ACTGACCGACAGCACCCGTG	CGCGTAGCCCACACACCAGA	CCTGCCGGGGTTAAGGATCT	GTTGCATCTAACGAGACCCT	GCGGACATTAATCGTAATGG	TCTGTGTATCCACGAAACAA	CGCTTGTGAGGGGTGCCGCG	GCCGATTCATCTACGTCCTA	CAATTCATCCGAGCCCATGC	GAAGAAACCGCCTCGAGCTA	GGCCCTGCGGGCGTGGGCCC	AAGCCAAGCCGGGGGAAGGG	CACCAGCCCATATGAGGAAA	AGCTCGTTAGGGATCACTCC	CGCGACATGGGGGTATAATC	CGCTGGCTCCGTGGTCCATG	CTCAATAAAATTATTACTCT	CCACAAAGCCGGGTAGTGGC	ACACGCAGGGGGCCCCAGAT	AGGCAATTGCGGTATACCGT	CTTGGCCCTGGTGGCGCCCG	GCGGTAGTTGCCTTAGGCGG	GGAATTACTTTTGTCATTTG	TAAGTGCCGGTGAGGAGTCA	AGTCCGGTCATAATAACTGG	ACAGGGCGGGACGTGTGTGA	TTGGCGCTACCTAAGAAGAC	AGGTACAGAACATCCAGTCC	CTGCTAGGACGGGAATCCTG	GGCATCAATTACCCGCGCCA	GTAGCGGCATCATGACTCAC	GACACATTGCATACAAGACA	TCGGGGAGGATCGTCGGGGC	TTTCCCGGCGGGCACGGAAA	TTTTCAAACGGATTAGGGGC	GGTGCTGAAGGGGACCTTAG	GTGATTTCGTGCTCGGCCAC	GCCCCGGCGGTGCCCGCCCT	AAAGTACTAGGGCTCCCCGC	CGGCCAACAGACGCTTGGTC	TGGCGGACTTCGTCGGGTGT	CCAGATTGAGCGCACCGCAA	TTCCATTCTCCATCTAGTCG	TCCATGAACCATCACTGTTT	ACCGGGCCACCCACTTTTCT	AAATCAAAGGGGGCGAAAAA	GGATAAATGCTCGCATATTT	GACGTTTTGAGGTACCGTTT
AA0061-Cb_GHgam	TGGGCTGAGAACGACTGTGC	ACTGACCGGCAGCACCCGTG	CGCGTAGCCCACACACCAGA	CCTGCCGGGGCTGAGGATCT	GTTGTATCTAACGAGACCCT	GCGGACATTAATCATAATGG	TCTGCTTATCCACCAAACAA	CGCTTGTGAGGGGTGCCGCG	GCCGATTCATCTACGTCCTA	CAATTCATCCGAGCCCATGC	GAAGAAACCGCCTCGAGCTA	GGCCCCTCGGGCGTGGGCCC	AAGCCAGGCCGGGGGAAGAA	CACCAGCCCATATGAGGAAA	AGCTCGTTAGGGATCACTCC	CGTGACATGGGGGTATAATC	TGCTGGCTCCGTGGTCCATG	CTCAATGGAATTTTTACTCT	CCACAAAGCCGGGTAGTGGC	ACACGCAGGGGGCCCCAGAT	AGGCAATTGCGGTATACTGT	CTTGGCCCTGGTGGCGCCCG	ACGGTATCTGCCTTAGGCGG	GGAATTACTTTTGTCATTCG	CAAGTGCCGGTGAGGAGTCA	AGTCCGGTCATTATAACTGG	ACAGGGTGGCACGTGTGCGA	TTGGCGCTACCTAAGAAGAC	AGGTACAGAACATCCAGTCC	CTGCTAGGACGGGAATCCTG	GGCATCAATTACCCGCGCCA	GTAGCGGCATCATGACTCAC	GACACATTGCATACAAGACA	TCGGGGAGGATCGTCGGGGC	TTTCCCGGCGGGCACGGAAA	TTTTCAAACGGATTAGGGGC	GGTGCTGAAGGGGACCTTAG	GTGATTTCGTGCTCGGCCAC	GCCCCGGCGGTGCCCGCCCT	AAAGTACTAGGGCTCCCCGC	CGGCCAACAGACGCTTGGTC	TGGCGGACTTCGTCGGGTGT	CCAGATTGAGCGCACCGCAA	TTCCATTCTCCATCTAGTCG	TCCATGAACCATCACTGTTT	ACCGGGCCACCCACTTTTCT	AAATCAAAGGGGGCGAAAAA	GGATAAATGCTCGCATATTT	GACGTTTTGAGGTACCGTTT
AA0063-Ca_GHcol	TGGGCTGTGAACGACTGTGC	ACTGACCGACAGCACCCGTG	CGCGTAGCCCACACACCAGA	CCTGCCAGGGCTAAGGATCT	GTTGCGTCTAACGAGACCCT	GCGGACATTAATCGTAATGG	CCTTCTTATCCACGAAACAA	CGCTTGTGAGGGGTGCCGCG	GCTGATTCATCTACGTCCTA	CAACTCATCCGAGCCCATGC	GAAGAAACCGCCTCGAGCTA	GGACCTGTGGGCGTGGGCCT	ACGCCAAGCCGGGGGAAGGA	CACCGGCCCATATGAGGAAA	AGCTCGTAAGGGCACACTCC	CGTGACATGGGGGTATAATC	TGCTGGCCCCATGGTCCATG	CTCAATGGAATTTTTACTCT	CCACAAAGCCGGGTGGTGGC	ACACGCAGGGGGCCCCAGAT	AGGCATTTGCGGTATACCAT	CTTGGCCCTGGTGGCGCCCG	ACGGTAGCTGCTTTAGGTGG	GGAATTACTTTTGTCATTCG	CAAGTGCCGGTGAGGAGTCA	AATCCGGTCATTATAACTGG	ACAGGGCGGGACGTGTGCGA	TTGGCGCTACCTAAGAAGAC	AGGTACAGAACAGCAGGTTC	CTGCTAGGACGGGAATCCTG	GGCATCAATTACCCGCGCCG	GTAGCGGCATCATGACTCAC	TACACATTGCATACAAGACA	TCGGGGAGGATCGTCGGGGC	TTTCCCGGCGGGCACGGAAA	TTTTAAATCGGATTAGGGGC	GGACCCTGGCAGGACCTTAG	GTGATTCCGTGTTCGACCAC	GCCCGGGCGGTACCCGCCCT	AAAGTACTAAGGTACCCCGC	CGGCCAACAAACGCTTAGTC	TGGCGGACTTCAGCGGGTGT	CCAGACAGAGCCCACCGCAG	AATCATTCTCCATCTAGTCG	TCCATGAACCGTCACTGTTT	ACCGGGCCACCCTCCTTTCC	TAATCAAAGGGGGCGTAAAA	GGGGAAATGCTCGCATATTT	AACGTTTTGAGGTACCGTTT
AA0063-Cb_GHcol	TGGGCTAAGAACGACTGTGC	ACTGACCGGCAGCACCCGTG	TGCGTAGCCCACACACCAGA	CCTGCCGGGGTTAAGGATCT	GTTGTATCTAACGAGACCCT	GCAGACATTGATCGTAATGG	CCTTTGTATCCACCAAACAA	CGCTTGTGAGGGGTGCTGCG	GCCGATTCATCTACATCCTA	CAATTCGTCCGAGCCCATGC	GAAGAAGCCGCCTCAAGCTA	GGCCCTGCGGGCGTGGGCCT	AAGCCAAGCCGGGGGAAGGA	CACCAGCCCATATGAGGAAA	AGCTCGTTAGGGATCACTCC	CATGACATGGGGGTATAATC	CGCTGACTCCGTGGTCCATG	CTCAATAAAATTATTATGCT	CCACAAAGCCGGATAGTGGC	ACACGCAGGGGGCCCCAGAT	AGGCATTTGCGGTATACCGT	CTTGGCTCTGGTGGCGCCCG	GTGGTAGCTGCCTTAGGCGG	GGAATTACTTTTGTTATTCG	CAAGTGCCGGTGAGGAGTCA	AATCCGGTCATTATAACTGG	ACAGGACAGGACGTGTGCGA	TTGGCGCAATCTAAGAAGAC	AGGTACAGAACATCCGGTCC	CTGCTAGGTCGGGAATCTTG	GGCATCAATCACCCGCGCCA	GTGGCGGCATCATGACTCCC	GACATATTGCATACAAGACA	TCGGGTTGGATTCTCGGGGC	TTTCCCGGCGAGCACGGAAA	TTTTCAATCGGATTAGGGGC	GGACCCTGGCAGGACCTTAG	GTGACTCCGTGCTCGGCCAC	GCCCGGGCGGTGCCCGCTTT	AAAGTGGTTGGGCACCCCGC	TGGCCAACAGACGCTTGGTC	TGGCGGACTTCGTCGGGTGT	CCAGATAGCGCGCACCGCAG	AATCATTCTCCAACTAGTCA	TCCATGAACCGTCACTGTTT	ACCGGGCCACCCTCCTTTCC	TAATCAAAGGGGGCGTAAAA	GGGGAAATGCTCGCATGTTT	GACGTTTTAAGGTATCAACT
AA0064-Ca_GHcol	TGGGCTGAGAACGACTGTGC	ACTGACCGGCAGCACCCGTG	CGCGTAGCCCACACACCAGA	CCTGCCAGGGCTAATGATCT	GTTGCATCTAACGAGACCCT	GCGGACTTTAATCGTAATGG	CCTTCGTATCCACGAAATAT	CGCTTGTGAGGGGTGCCGCG	GCCGATTCATCTACATCCTA	CAATTCATCCGAGCCCATGC	GAAGAAACCGCCTCGAGCTA	GGCCCTGCGGGCGTGGGCCT	AAGCCAAGCCGGGGGAAGGA	CACCAGCCCATATAAGGAAA	AGCTCGTAAGGGATCACTCC	CGTGACATGGGGGTATAATC	CGCTGGCTCCATGGTCCATG	CTTAATGGAATTTTTACTCT	CCACAAAGCCGGGTGGTGGC	ACACGCAGGGGGCCCCAGAT	AGGCAATAGCGGTATACCGT	CTTGGCCCTGGTGACGCCCG	GTGGTAGTTGCCTTAGGCGG	GGAATTGCTTTTGTCATTCG	CAAGTGCCGGTGAGGAGTCA	AGTCCGGTCATTATAACTGG	ACAGGGTGGGACGTGTGTGA	TTGGCGCTACCTAAGATGAC	AGGTACAGAACAGTCGGTCC	CTGCTAGGACGGGAATCCTG	GGCATCAATTACCCACGCCG	GTAGCGGCATCATGACTCAC	GACACATTGCATACAAGACA	TCGGGGAGGATTCTCGGGAC	TTTCCCGGCGGGCACGGAAA	TTTTCAATCGGATTAGGGGC	GGACCCTGGCAGGACCTTAG	GTGATTCCGTGCTCGGCCAC	GCCCGGGCGGTGCCCACCCT	AAAGTGGTTGGGCTCCCCAC	CGGCCAACAGACGCTTAGTC	TGGCGGACTACGTTGGGTGT	CCAGACAAAGCCCACCGCAG	AATCATTCTCCATCTAGTCG	TCCATGAATAGTCACTGTTT	ACCGGGCCACTCTCCTTTCC	AAACCCAAGGGGGCGTAAAA	GGGGAAATGCTCGCATATTT	GACGTTTTGAGGTACCGTCT
AA0064-Cb_GHcol	TGGGCTGAGAACGACTGTGC	ACTGACCGGCAGCACTCGTG	CGCGTAGCCCACACACCAGA	CCTGCCAGGGCTAAGGATCT	GTTGCATCTAACGAGACCCT	GCGAACATTAATCATAATGG	CCTTTGTACCCACGAAACAA	CGCTTGTGAGGGGTGCCGCG	GCCGATTCATCTACGTCCTA	CAATTCGTCCGAGCCCATGC	GAAGAAACCGCCTCGGGCTA	GGCCCTGCGGGCGTGGGCCT	CCGCCAAGCCGGGGGAAGGA	CACCAGCCCATATATGGAAA	AGCACGTAAGGGATCACTCC	CGTGACATGGGGGTATAATC	TGCTGGCTCCATAGTCCATG	CTCAATGGAATTTTTACTCT	CCACAAAGCCGGATGGTGGC	ACACGAAGGGGGCCCCAGAT	AGGCAATTGCGGTATACCGT	CTTGGCCTTGGTAGCGCCCG	GTGGTAGCTGCTTTAGGCAG	GGAATTGCGTTTGTCATTCG	CAAGTGCCGGTGAGGAGTCA	AATCCGGTCATTATAACTGG	TCAGCGCGGGACGTTTGCGA	TTGGCGCTACCTAAGAAGAC	AGGTACAGAACATCCGGTCC	CTGCTAAGACGGGAATCCTG	GGCATCAATTACCCGCGCCG	ATAGCGGCATCACGACTCAC	GACACATTGCAGACAAGACA	TCGGGTAGGATCGTCGGGGC	TTTCCCGGCGGGCACGGATA	TTTTCAATCGGATTAGGGGC	GGACCCTGGCAGGACCTTAG	GTGACTCCGTGCTCGGTCAC	GCCCGGGCGGTGCCCGCCCT	AAAGTGGTTGGGCTCCCCGC	CGGCCAACAGACGCTTGGTC	TGGCGGACTTCGTTGGGTGT	CCAGATAAAGCCCACCGCAG	AATCACTCTCCATCTAGTCG	TCCATGAACCGTCACTGTTT	ACTGGGCCATCCTCCTTTCC	TAACCCAAGGGGACGAAAAA	GGGGAAATGCTCGCATATTT	GACGTTTTGAGGTACCAATT
AA0066-Ca_GHcol	CAGGCTGTAAACGACTGTGC	ACTGACCGACAGCACCCGTG	CGCGTAGCCCACACACCAGA	CCTGCCAGGGCTAAGGATCT	GTTGCATCTAACGAGACCCT	GCGGGCATTAATCATAATGG	TCTTTGAATCCACGAAACAA	CGCTTGTGAGGGGTGCCGCG	GCCGATTCATCTACGTCCTA	CAATTCATCCGAGCCCATGC	GAAGAAACCGCCTCGAGCTA	TGCCCTGCGGACGTGGGCAT	AAGCCCAGCCGGGGGAAGGA	CACCAGCCCATATGAGGAAA	AGCACGTAAGGGATCACTCC	CATGACATGGGGGTATAATC	CGCTGACTCCGTGGTCCATG	CTCAATAAAATTATTACTCT	CCACAAAGCCGGATGGTGGC	ACACGCAGGGGGCCCCAGAT	GGACATTTGCGGTATACCGT	CTTGGCCCTAGTGGCGCCCG	ACGGTAGTTGCCTTAGGCGA	GGAATTACTTTTGTCATTCG	CAAGTGCCGGTGAGGAGTCA	AATCCGGTCATTATAACTGG	ACAGGGCGGGACGTGTGCGA	TTGGCGCTACCTAAGAAGAC	AGGTACAGAACAGCCGGTCC	CTGCTAGGACGGGAATCCTG	GGTATCAATTACCCGCGCCG	ATAGCGGCATCATGACTCAC	GACACATTGCATGCAAGACA	TCGGGTAGGATCGTCGGGGC	TTTCCCGGCGGGCACGGAAA	TTTTCAATCGGATTAGGGGC	GGACCCTGGCAGGACCTTAG	GTGACTCCGTGCTCGGCCAC	GCCCGGGCGGTGCCCGCTCT	AAAGTGGTTGGGCTCCCCGC	CGGCCAACAAACGCTTGGTC	TGGCGGACTTCGTTGGGTGT	CTAAACAGCGCCCACCGCAG	AATCATTCTCCATCTAGTCG	TCCATGAATAGTCACTGTTT	ACCGGGCCACTCTCCTTTCC	TAATCCAAGGGGGCGTAAAA	GGGGAAATGCTCGCATATTT	GACGTTTTGAGGTACCGTTT
AA0066-Cb_GHcol	TGGGCTGAGAACGACTGTGT	ACTGATCGGCAGCACCCGTG	CGCGTAGCCCACACGTTAGA	CCTGCCAGGGCTAAGGATCT	GTTGCGTCTAACGAGACCCT	GCAGACATTAATCGTAATGG	CCTTTGTACCCACGAAACAA	CGCTTGTGAGGGGTGCCGCG	GCCGACTCATCTACATCCTA	CAATTCATCCGAGCCCATGC	GAAGAAACCGCCTCGAGCTA	GGCCCTGCGGACGTGGGCAT	ACGCCAAGCCGGGGGAAGGA	CACCAGCCCATATAAGGAAA	AGCTCGTAAGGGATCACTCC	CGTGACATGGGGGTATAATC	TGCTGGCCCCATGGTCCATG	CTCAATGGAATTATTACTCT	CCAAAAAGCCGGGTGGTGGC	ACACGCAGGGGGCCCCAGAT	AGGCAATTGCGGTATACCGT	CTTGGCCCTGGTGACGCCCG	GTGGTAGTTGCCTTAGGTGG	GGAATTACTTTTGTCACTTG	CAAGTGCCGGTGAGGAGTCA	AGTCCGGACATTATAACTGG	ACAGGGCGGGACGTGTGCGA	TTGGCGCAACCTAAGAAGAC	AGGTCCAGAATATCCGGTCC	CTGCTAGGACGGGAATCCTG	GGCATCAATTACCCGCGCCA	GTGGCGGCATCATGACTCAC	GACACATTGCATGCAAGACA	TCGGGTTGGATTCTCAGGGC	TTTCCCGGCGAGCACGGAAA	TTTTCAATCGGATTAGGGGC	GGACCCTGGCAGGACCTTAG	GTGACTCCGTGCTCGGCCAC	GCCCGGGCGGCGCCCGCTTT	CAAGTGGTTGGGCTCCCCGC	CGGCCAACAAACGCTTGGTC	TGGCGGGCTTCGTCGGGTGT	CCAGATAAAGCCCACCGCAG	AATCATTCCCCATCTAATCG	TCCATGAACCATCACTGTTT	ACTGGGCCATCCTCCTTTCC	TAATCAAAGGGGGCGTAAAA	GGGGAAATGCGCGCATATTT	GACGTTTTGAGGTATCAATT
AA0067-Ca_GHcol	TGGGCTGAGAACGACTGTGC	ACTGGCCGACAGCACCCGTG	CGCGTAGCTCACACACCAGA	CCTGCCAGGGCTAAGGATCT	GTTGCGTCTAACGAGACCCT	GTGGACATTAATCGTAATGG	CCTTTGTATCCACGAAACAA	CGCTTGTGAGGGGTGCCGCG	GCCGATTCATCTACGTCCTA	CAATTCATCCGAGCCCATGC	GAAGAAACCGCCTCGAGCTA	TGCCCTGCGGGCGTGGGCCT	ACGCCAAGCCGGGGGAAGGA	CACCAGCCCATTTAAGGATA	AGCTCGTAAGGGCACACTCC	CGTGTCATGGGGGTATAATC	TGCTGGCTCCGTGGTCCATG	CTCAATAAAATTATTATGCT	CCACAAAGCCGGGTGGTGGC	ACACGCAGGGGGCCCCAGAT	GGACAATTGCGGTATACCGT	CTTGGCCCTGGTGACGCCCG	ACGGTAGTTGCCTTAAGCGG	GGAATTACGTTTGTCATTCG	CAAGTGCCGGTGAGGAGTCA	AATCCGGTCATTATAACTGG	ACAGGGCGGGACGTGTGCGA	TTGGCGCTACCTAAGAAGAC	AGGTACAGAACAGCCAGTCC	CTGCTAGGATGGGAATCCTG	GGCATCAATTACCCGCGCTG	GTAGCCGCATCATGACCCAC	GACACATTGCATGCAAGACA	TCGGGTTGGATTCACGGGGC	TTTCCCGGCGGGCACGGAAG	TTACCATTCGGATTAGGGGC	GGACCCTGGCAGGACCTCAG	GTGACTCCGTGCTCGGCCAC	GCCCGGGCGGTGCCCGCTTT	AAAGTGGTTGGGCTCCCCGC	CGGCCAACAAACGCTTGGTC	TGGCGGACTACGTCGGGTGT	CCAGACAACGCCCACCGCAG	AATCATTTCCCAACTAGTCG	TCCATGAACCGTCACTGTTT	ACCGGGCCACCCTCCTTTCC	TAACCCAAGGGGGCGAAAAA	GGGGAAATGCTCGCATATTT	GACGTTTTGAGGTACTGTCT
AA0067-Cb_GHcol	TGGGCTGAGAACGACTGTGC	ACTGACCGGCAGCACCCATG	CGCGTAGCCCACACACCAGA	CCTGCCAGGGCTAAGGATCT	GTTGCGTCTAACGAGACCCT	GCAGACATTAATCGTCATGG	TCTGCTTATCCACCAAATAA	CGCTTGTGAGGGGTGCCGCG	GCCGATTCATCTACGTCCTA	CAATTCGTCCGAGCCCATGC	GAAGAAACCACCTCGAGCTA	GGCCCTGCGGGCGTGGGCCC	ACGCCAAGCCGGGGGAAGGA	CACCAGCCCATATGAGGAAA	AGCTCGTAAGGGATCACTCC	CGTGACATGGGGGTATAATC	TGCTGGCTCCATAGTCCATG	CTCAATAAAATTATTATGCT	CCACAAAGCCGGGTGGTGGC	ACACGCAGGGGGCCCCAGAT	GGACAATTGCGGTATACCGT	CTTGGCCCTAGTGGCGCCCG	ACGGTAGTTGCCTTAGGCGG	GGAATTACGTTTGTCATTTG	CAAGTGCCGGTGAGGAGTCA	AGTCCGGTTATTGTAACTGG	ACAGGGTGAGACGTGTGCGA	TTGGCGCTATCTAAGAAGAC	TGGTACAGAACAGCCGGTCC	CTGCTGGGACGGGAATCCTG	GGCATCAATTACCCGCGCCG	GTAGCGGCATCATGACTCAC	GACACATTGCATACAAGACA	TCGGGTAGGATTGTCGAGGC	TTTCCCGGCGAGCATGGAAA	TTTTCAATCGGATTAGGGGC	GGACCCTGGCAGGACCTTAG	GTGATTCCGTGTTCGACCAC	GCCCGGGCGGTGCCCACCCT	AAAGTGGTTGGGCTCCCCAC	CGGCCAACAGACGCTTAGTC	TGGCGGACTACGTTGGGTGT	CCAGATAGCGCCCGCCGCAG	AATCATTCTCGATCTAGTCG	TCCATGAACCGTCACTGTTT	ACCGGGCCACCCTCCTTTCC	TAATCAAAGGGGGCGTAAAA	AGGGAGATGCTCGCATATTT	GACGTTTTGAGGTACCGTCT
AA0068-Ca_GHcol	TGGGCTGAGAACGACTGTGC	ACTGACCGGCAGCACTCATG	CGCGTAGCCCACACACCAGA	CCTGCCGGGGCTAAGGATCT	GTTGTATCTAACGAGACCCT	GCAGACATTAATCGTAATGG	TCTGCGTATCCACGAAACAA	CGCTTGTGAGGAGTGCCGCG	GCCGACTCATCTACATCCCA	CAATTCATCCGAGCCCATGC	GAAGAAACCGCCTCGAGCTA	GGCCCTGCGGGCGTGGGCCT	ACGCCAAGCCGGGGGAAGGA	CACCAGCCCATATGAGGAAA	AGCTCGTAAGGGATCACTCC	CGTGACATGGGGGTATAATC	TGCTGGCTCCATGGTCCATG	CTCAATGGAATTATTACTCT	CCACAAAGCCGGGTGGTGGC	ACACGCAGGGGGCCCCGGAT	AGGCAATTGCGGTATACCGT	CTAAGCCCTGGTGGCGCCCG	ACGGTAGCTGCCTTAGGCGG	GGAATTACGTTTGTCATTCG	CAAGTGCCGATGAGGAGTCA	AGTCCGGTCATTATAACTGG	ACAGGGTGGGACGTGTGCGA	TTGGCGCAATCTAAGAAGAC	AGGTACAGAACATCCGGTCC	CTGCTAGGACGGGAATCCTG	GGCATCAATTACCCGCGCCA	GTAGCGGCATCATGACTCAC	GACACATTGCATGCAAGACA	TCGGGGAGGATCGTCGGGGC	TTTCCCGGCGGGCACGGAAA	TTTTCAATCGGATTAGGGGC	GGACCCTGGCAGGACCTTAG	GTGATTCCGTGCTCGGCCAC	GCCCGGGCGGTGCCCGCCCT	AAAGTACTAAGGTACCCCGC	CGGCCAACAAACGCTTGGTC	TGGCAGACTTCAGTGGGTGT	CCAGATAACGCCCACCGCAG	AATCATTCTCCATCTAGTCG	TCCATGAACCATCACTGTTT	ACCGGGCCACCCTCCTTTCC	AAATCCAAGGGGGCGTAAAA	GGGTAAATGCTCGCATATTT	GACGCTTTGAGGTACCAATT
AA0068-Cb_GHcol	CAGGCTGAGAACGACTGTGC	ACTGACCGACAGCACCCGTG	CGCGTAGCCCACACATTAGA	CCTGCCAGGGCTAAGGATCT	GTTGCATCTAACGAGACCCT	GCGGATATTAATCGTAATGG	TCTTCTTATCCACGAAACAA	CGTTTGTGAGGGGTGCCGCG	GCCGATTCATCTACGTCCTA	CAATTCGTCCGAGCCCATGC	GAAGAAACCGCCTCGAGCTA	TGCCCTGCGGGCGTGGGCCT	ACGCCAAGCCGGGGGAAGGA	CACCAGCCCATATGAGGAAA	AGCTCGTAAGAAAACGCTCC	CGCGACATGGGGGTATAATC	CGCTGGCCCCGTGGTCCATG	CTCAATGGAATTATTACTCT	CCACAAAGCCGGGTGGTGGC	GCACGCAGGGGGCCCCAGAT	AGGCATTTGCGGTATACCGT	CTTGGCCCTGGTGACGCCCG	GTGGTAGTTGCCTTAGGTGA	GGAATTACTTTTGTCATTCG	CAAGTGCCGGTGAGGAGTCA	AGTCCGGTCATTATAACTGG	ACAGGGCAGGACGTTTGTGA	TTGGCGCTACCTAAGAAGAC	AGGTACAGAACATCCGGTCC	CTGCTAGAACGGGAATCCTG	GGCATCAATTACCCGCGCCG	GTAGCGGCATCATGACTCAC	GACACATTGCATACAAGACA	TCGGGGAGGATCGTCGGGGT	TTTCCCGGCGGGCACGGAAA	TTTTCAATCGGATTAGGGGC	GGACCCTGGCAGGACCTTAG	GTGATTCCGTGTTCGATCAC	GCCCGGGCGGTACCCACTCT	AAAGTACTAGGGCACCCCGC	CGGTCAACAGACGCTTGGTC	TGGCGGACTTCGTTGGGTGT	CCAGACAGCGCCCACCGCAG	AATCATTCTCCATCTAGTCG	TCCATGAATAGTCACTGTTT	ACCGGGCCACCCTCCTTTCC	TAATCAAAGGGGGCGTAAAA	GGGGAAATGCTCGCATATTT	AACGTTTTGAGGTACCGTCT
AA0072-Ca_GHgam	CAGGCTGAGAACGACTGTGC	ACTGACCGGCAGCACCCGTG	CGCGTAGCCCACACACCAGA	CCTGCCAAGGCTGAGGATCT	GTTGTATCTAACGAGACCCT	GCGGACATTAATCATAATGG	TCTGCTTATCCACCAAACAA	CGCTTGTGAGGGGTGCCGCG	GCCGATTCATCTACGTCCTA	CAATTCGTCCGAGCCCATGC	GAAGAAACCGCCTCGAGCTA	GGCCCCTCGGGCGTGGGCCC	AAGCCCGGCCGGGGGAAGAA	CACTAGTCCATATGAGGAAA	AGCTTGTAAGGGATCACTCC	CGTGACATGGGGGTATAATC	TGCTGGCTCCATGGTCCATG	CTCAATGGAATTTTTACTCT	CCAAAAAGCCGGATGGTGGC	ACACGCAGGGGGCCCCAGAT	AGGCAATTGTGGTATACTGT	CTTGGCCCTGGTGGCGCCCG	ACGGTATCTGCCTTAGGCGG	GGAATTACTTTTGTCATTCG	CAAGTGCCGGTGAGGAGTCA	AGTCCGATCATTATAACTGG	ACAGGGTGGCACGTGTGCGA	TTGGCGCAACCTAAAAAGAC	AGGTACAGAACATCCGGTCC	CTGCTAGGACGGGAATCCTG	GGCATCAATTACCCGCGCCG	GTAGCGGCATCATGACTCAC	GACACATTGCATACAAGACA	TCGGGGAGGATCGTCGGGGC	TTTCCCGGCGGGCACGGAAA	TTTTCAATCGGATTAGGGGC	GGACCCTGGCAGGACCTTAG	GTGATTCCGTGCTCGGCCAC	GCTCGAGCGGTGCCCGCCCT	AAAGTACTAGGGCTCCCCGC	CGGCCAACAGACGCTTGGTC	TGGCGGACTTCGTCGGGTGT	CCAGATTGAGCGCACCGCAG	AATCATTCTCCATCTAGTCG	TCCATGAACCATCACTGTTT	ACCGGGCCACCCACTTTTCT	AAATCAAAGGGGGCGAAAAA	GGATAAATGCTCGCATATTT	GACGTTTTGAGGTACCGTTT
AA0072-Cb_GHgam	TGGGCTGAGAACGACTGTGC	ACTGACCGACAGCACCCGTG	CGCGTAGCCCACACACCAGA	CCTGCCGGGGTTAAGGATCT	GTTGCATCTAACGAGACCCT	GCGGACATTAATCGTAATGG	TCTGTGTATCCACGAAACAA	CGCTTGTGAGGGGTGCCGCG	GCCGATTCATCTACGTCCTA	CAATTCATCCGAGCCCATGC	GAAGAAACCGCCTCGAGCTA	GGCCCTGCGGGCGTGGGCCC	AAGCCAAGCCGGGGGAAGGG	CACCAGCCCATATGAGGAAA	AGCTCGTTAGGGATCACTCC	CGCGACATGGGGGTATAATC	CGCTGGCTCCGTGGTCCATG	CTCAATAAAATTATTACTCT	CCACAAAGCCGGGTAGTGGC	ACACGCAGGGGGCCCCAGAT	AGGCAATTGCGGTATACCGT	CTTGGCCCTGGTGGCGCCCG	GCGGTAGTTGCCTTAGGCGG	GGAATTACTTTTGTCATTTG	TAAGTGCCGGTGAGGAGTCA	AGTCCGGTCATAATAACTGG	ACAGGGCGGGACGTGTGTGA	TTGGCGCTACCTAAGAAGAC	AGGTACAGAACATCCAGTCC	CTGCTAGGACGGGAATCCTG	GGCATCAATTACCCGCGCCA	GTAGCGGCATCATGACTCAC	GACACATTGCATACAAGACA	TCGGGGAGGATCGTCGGGGC	TTTCCCGGCGGGCACGGAAA	TTTTCAAACGGATTAGGGGC	GGACCCTGGCAGGACCTTAG	GTAATTTCGTGCTCGGCCAC	GCCCCGGAGGTGCCCGCCCT	AAAGCACTAGGGCTCCCCGT	CGGCCAACAGACACTTGGTC	TGGAGGACTTCGTCGGGTGT	CCAGATAGCGCCCACCGCAG	AATCATTCTCCATCTAGTCG	TCCATGAACCATCACCGTTT	ACCGGGCCACCCTCCTTTCC	TAATCCGAGGGGGCGTAAAA	GGGGAAATGCTCGCATATTT	GACGTTTTGAGGTACCAATT
AA0073-Ca_GHcol	TGGGCTGAGAACGACTGAGC	ACTGACCGGCAGCACCCGTG	CGCGTAGCCCACACACCAGA	CCTGCCGGGGTTAAGGATCT	GTTGCATCGAACGAGACCCT	GCGGACATTAATCATAATGG	TCTGTGTATCCACGAAACAA	CGCTTGTGAGGGGTGCCGCG	GCCGATTCATCTACGTCCTA	CAATTCATCCGAGCCTATGC	GAAGAAACCGCTTCGAGCTA	GGCCCCTCGCGCGTGGGCCC	AAGCCAGGCCGGGGGAAGAG	CACCAGCCCATATGAGGAAA	AGCTCGTAAGGGATCACTCC	CGCGACATAGGGGTATAATC	TGCTAGCCCCATGGTCCATG	CTCACTGGAATTTTTACTCT	CCACAAATCCGGGCGGTGGC	ACACGCAGGGGGCCCCAGAT	AGGCATTTGCGGTATACTGT	CTTGGCCCTGGTGGCGCCCG	ACGGTATCTGCCTTAGGCGG	GGAATTACTTTTGTCATTCG	CAAGTGCCGGTGAGGAGTCA	AATCCGGTCATTATAACTGG	ATAGGGCGGGACGTGTGTGA	TTGGCGCAACCTAAGAAGAC	AGGTACAGAACATCCGGTCC	CTGTTAGGACGGGAATCCTG	GGCATCAATTACCCGCGCCG	GTAGCGGCATCATGACTCAC	GACACATTGCATACAAGACA	TCGGGGAGGATCGTCGGGGC	TTTCCCGGCGGGCACGGAAA	TTTTCAAACGGATTAGGGGC	GGACCCTGGCAGGACCTTAA	GTGATTTCGTGCTCGGCCAC	GCCCCGGCGGTGCCCGCCCT	AAAGTGGTTGGGCTCCCCGC	CGGCCAACAGACGCTTAGTT	TGGCGGACTACGTTGGGTGT	CCAAATAGCGCCCACCGCAG	AATCATTCCCCATCTAGTCG	TCCATGAACCATCACTGTTT	ACCGGGCCACCCACTTTTCT	AAATCAAAGGGGGCGAAAAA	GGATAAATGCTCGCATATTT	GACGTTTTGAGGTACTGTTT
AA0073-Cb_GHcol	TGGGCTGAGAACGACTGTGC	ACTGACCGGCAGCACTCGTG	CGCACGGCCCACACACCAGA	CCTGCCGGGGCTAAGGATCT	GTTGCATCTAACGAGACCCT	GCGGGCATTAATCGTAATGG	CCTTCTTATCCACGAAACAA	CGCTTGTGAGGGGTGCCGCG	GCCGATTCATCTACGTCCTA	CAATTCGTCCGAGCCCATGC	GAAGAAACCGCCTCGAGCTA	GGCCCTGCGGGCGTGGGCCT	ACGCCAAGCCGGGAGAAGGA	CACCAGCCCACATGAGGAAA	AGCACGTAAGGGATCACTCC	CGTGACATGGGGGTATAATC	TGCTGGCTCCGTGGTCCATG	CTCAATAAAATTATTACTCT	CCACAAAGCCGGATAGTGGC	ACACGCAGGGGGCCCCAGAT	GGACAATTGTGGTATACCAT	CTTGGCCCTGGTGGCGCCCG	GCGGTAGTTGTCTTAGGCGG	GGAATTACTTTTGTCATTTG	TAAGTGCCGGTGAGGAGTCA	AGTCCGGTCATAATAACTGG	ACAGGGTGGCACGTGTGCGA	TTGGCGCTACCTAAGAAGAC	AGGTACAGAACATCCAGTCC	CTGCTAGGACGGGAATCTTG	GGCCTCATTTACCCGCGCCA	GTAGCGGCATCATGACTCAC	GACACATTGCATGCAAGACA	TCGGGGAGGATCGTCGGGAC	TCTCCCGGCGGGCACGGAAA	TTTTCGATCGGATTAGGGGC	GGACCCTGGCAGGACCTTAG	GTGACTCCGTGCTCGACCAC	GCCCGGGCGGTGCCCGCTTT	AAAGTACTAGGGCTCCCCGC	CGGCCAACAGACGCTTGGTC	TGGCGGACTTCGTCGGGTGT	CCAGATTGAGCGCACCGCAG	AATCATTCTCCATCTAGTTA	TCCATAAACCGTCACTGTTT	ACTGGGCCACCCTCCTTGCC	TAATCAAAGGGGGCGTAAAA	GGGGAAATGCTCGCATATTT	AACGTATTGAGGTACCGTCT
AA0074-Ca_GHcol	CAGGCTGTGAACGACTGTGC	ACTGACCGGCAGCACCCGTG	CGCGTAGCCCACACACCAGA	CCTGCCAGGGCTAAGGATCT	GTTGCATCTAACGAGACCCT	GCGGGCATTAATCATAATGG	TCTTTGAATCCACGAAACAA	CGCTTGTGAGGGGTGCCGCG	GCCGATTCATCTACATCCCA	CAATTCATCCGAGCCCAAAC	GAAGAAACCGCCTCGAGCTA	GGCCCCTCGGGCGTGGGCCC	AAGCCAAGCCGGGGGAAGGA	CACCAGCCCATATGAGGAAA	AGCACGTAAGGGATCACTCC	CATGACATGGGGGTATAATC	CGCTGACTCCGTGGTCCATG	CTCAATAAAATTATTACTCT	CCACAAAGCCGGATGGTGGC	ACACGCAGGGGGCCCCAGAT	GGACATTTGCGGTATACCGT	CTTGGCCCTAGTGGCGCCCG	ACGGTAGTTGCCTTAGGCGA	GGAATTACTTTTGTCATTCG	CAAGTGCCGGTGAGGAGTCA	AATCCGGTCATTATAACTGG	ACAGGGCGGGACGTGTGCGA	TTGGCGCTACCTAAGAAGAC	AGGTACAGAACAGCCGGTCC	CTGCTAGGACGGGAATCCTG	GGTATCAATTACCCGCGCCG	ATAGCGGCATCATGACTCAC	GACACATTGCATACAAGACA	TCGGGGAGGATTCACGGGAC	TTTCCCGGCGGGCACGGAAA	TTTTCAATCGGATTAGGGGC	GGACCCTGGCAGGACCTTAG	GTGATTCCGTGCTCGGCCAC	GCCCGGGCGGTGCCCACCCT	AAAGTGGTTGGGCTCCCCAC	CGGCCAACAGACGCTTAGTC	TGGCGGACTACGTTGGGTGT	CCAGATAGAGCGCACCGCAG	AATCACTCTCCATCTAGTCG	TCCATGAACCGTCACTGTTT	ACTGGGCCATCCTCCTTTCC	TAATCAAAGGGGGCGTAAAA	GGGGAAATGCTCGCATATTT	GACGTTTTGAGGTACCGTTT
AA0074-Cb_GHcol	TGGGCTGAGAACGACTGTGC	ACTGACCGACAGCACCCGTG	CGCGTAGCCCACACACCAGA	CCTGCCGGGGTTAAGGATCT	GTTGCGTCTAACGAGACCCT	GCGGGCATTAATCATAATGG	TCTTCGTATCCACGAAACAA	CGCTTGTGAGGGGTGCCGCG	GCCGACTCATCTACATCCTA	CAATTCATCCGAGCCCATGC	GAAGAAACCGCCTCGAGCTA	TGCCCTGCGGACGTGGGCCT	AAGCCAAGCCGGGGGAAGGA	CACCAGCCCATATAAGGAAA	AGCTCGTAAGGGATCACTCC	CGTGACATGGGGGTATAATC	TGCTGGCTCCATAGTCCATG	CTCAATGGAATTTTTACTCT	CCACAAAGCCGGATGGTGGC	ACACGAAGGGGGCCCCAGAT	AGGCAATTGCGGTATACCGT	CTTGGCCTTGGTAGCGCCCG	GTGGTAGCTGCTTTAGGCAG	GGAATTGCGTTTGTCATTCG	CAAGTGCCGGTGAGGAGTCA	AATCCGGTCATTATAACTGG	TCAGCGCGGGACGTTTGCGA	TTGGCGCTACCTAAGAAGAC	AGGTACAGAACATCCGGTCC	CTGCTAGGACGGGAATCCTG	GGCATCAATTACCCGCGCCG	ATAGCGGCATCATGACTCAC	GACACATTGCATGCAAGACA	TCGGGTAGGATTCACGGGGC	TTTCCCGGCGAGCACGGAAA	TTTTCGATCGGATTAGGGGC	GGACCCTGGCAGGGCCTTAG	GTGATTCCGTGTTCGACCAC	GCCCGGGCGGTGCCCGCCTT	AAAGTGGTTGGGCTCCCCGC	CGGCCAACAGATGCTTGGTC	TGGCGGACTACGTCAGGTGT	CCAAACAGAGCGCACCGCAG	AATCATTCCCCATCTAGTCA	TCCATGAACCGTCACTGTTT	ACCGGGCCACCCTCCTTTCC	TAATCAAAGGGGGCGTAAAA	GGGGAAATGCTCGCATATTT	GACGTTTTGAGGTACCGTCT
AA0075-Ca_GHcol	TGGGCTGTGAACGACTGTGC	ACTGACCGACAGCACCCGTG	CGCGTAGCCCACACACCAGA	CCTGCCGGGGCTAAGGATCT	GTTGCGTCTAACGAGACCCT	GCGGACATTAATCGAAATGG	TCTTTGTATCCACGAAACAA	CGCTTGTGAGGGGTGCCGCG	GCCGACGCATCTACATCCCA	CAATTCATCCGAGCCCATGC	GAAGAAGCCGCCTCGAGCTA	TGCCCCTCGGACGTGGGCCT	AAGCCAGGCCGGGGGAAGGA	CACCAGCCCATATGAGGAAA	AGCTCGTAAGGGATCACTCC	CGCGACATGGGGGTATAATC	TGCTGGCTTCATGGTCCATA	CTCAATAAAATTATTATGCT	GCACAAAGCCGGGTGGTGGC	ACACGCAGGGGGCCCCAGAT	AGGCAATTGCGGTATACCGT	CTTGGCCCTGGTGGCGCCCG	GTGGTAGTTGCCTTAGGTGG	GGAATTACTTTTGTCATTCG	CAAGTGCCGGTGAGGAGTCA	AGCCCGGTCATTATAACTGG	ACAGGGCGGGACGTGTGTGA	TTGGCGCAACCTAAGAAGAC	AGGTACAGAACAGCCGGTCC	CTGCTAGATCGGGAATCCTG	GGCATCAATTACCCGCGCCG	GTAGCGGCATCATGACTCAC	GACACATTGCATACAAGACA	TCGGGGAGGATCGTCGGGGT	TTTCCCGGCGGGCACGGAAA	TTTTCAATCGGATTAGGGGC	GGACCCTGGCAGGACCTTAG	GTGATTCCGTGTTCGACCAC	GCCCGGGCGGTGCCCGCTCT	AAAGTGGTTGGGCTCCCCAC	CGGCCAACAGACGCTTGGTC	TGGCGGGCTTCGTTGGGTGT	CCAAATAGAGCCCACCGCAG	AATCATTCTCCATCTAGTCG	TCCATGAACCGTCACTGTTT	ACCGGGCCACCCTCCTTTCC	TAATCCAAGGGGGCGTAAAA	GGGGAGATGCTTGCATATTT	GACGTTTTGAGGTACCGTTT
AA0075-Cb_GHcol	TGGGCTGAGAACGACTGTGC	ACTGACCGACAGCACCCGTG	CGCACGGCCCACACACCAGA	CCTGCCGGGGCTAAGGATCT	GTTGCGGCTAACGAGACCCT	GCGGACATTAATCGTAATGG	TCTTTGTATCCACGAAACAA	CGCTTGTGAGGGGTGCCGCG	GCCGACTCATCTACGTCCTA	CAATTCATCCGAGCCCATGC	GAAGAAACCGCCTCGAGCTA	GGCCCTGCGGGCGTGGGCCT	ACGCCAAGCCGGGGGAAGGA	CACCAGCCCATATGAGGAAA	AGCTCGTAAGGGATCACTCC	CGTGACATGGGGGTATAATC	TGCTGGCTCCATGGTCCATG	CTCAATGGAATTATTACTCT	CCACAAAGCCGGATGGTGGC	ACACGAAGGGGGCCCCAGAT	AGGCAATTGCGGTATACCGT	CTTGGCCCTGGTGACGCCCG	GTGGTAGTTGCCTTAGGCGG	GGAATTACGTTTGTCATTCG	CAAGTGCCGGTGAGGTGTCA	AGTCCGGTCATTATAACTGG	ACAGGGTGGGACGTGTGCGA	TTGGCGCAATCTAAGAAGAC	AGGTACAGAACATCCGGTCC	CTGCTAGGACGGGAATCTTG	GGCATCAATTACCCGCGCCG	GTAGCGGCATCATGACTCAC	GACACATTGCATACAAGACA	TCGGGGAGGATCGTCGGGGC	TTTCCCGGCGGGCACGGAAA	TTTTCAATCGGATTAGGGGC	GGACCCTGGCAGGACCTTAG	GTGATTCCGTGTTCGACCAC	GCCCGGGCGGTACCCGCTTT	AAAGTGGTTGGGCTCCCCGC	CGGCCAACAGACGCTTGGTC	TGGCGGACTTCGTCGGGTGT	CCAAATAGCGCCCACCGCAG	AATCATTCTCCATCTAGTCG	TCCATGAATAGTCACTGTTT	ACCGGGCCACCCTCCTTTCC	TAATCCAAGGGGGCTAAAAA	GAGTAGATGCTCGCATATTT	GACGTTTTGAGGTACCGTCT
AA0076-Ca_GHcol	CAGGCTGTGAACGACTGTGC	ACTGACCGGCAGCACCCGTG	CGCGTAGCCCACACACCAGA	CCTGCCAGGGCTAAGGATCT	GTTGTATCTAACGAGACCCT	GCGGACATTAAACATAATGG	TCTTCTTATCCACCAAACAA	CGCTTGTGAGGGGTGCCGCG	GCCGATTCATCTACGTCCTA	CAATTCGTCCGAGCCCATGC	GAAGAAACCGCCTCGAGCTA	GACCCCTCGGGCGTGGGCCT	ACGCCAAGCCGGGGGAAGGA	CACCAGCCCATATAAGGAAA	AGCTCGTAAGGGATCACTCC	CGTGACATGGGGGTATAATC	CGCTGGCTCCGTGATCCATG	CTCAATGGAATTTTTATGCT	CCAAAAAGCCGGGTGGTGGC	ACACGCAGGGGGCCCCAGAT	AGGCATTTGCGGTATACCGT	CTTGGCCCTGGTGGCGCCCG	GCGGTAGTTGCCTTAGGTGG	GGAATTACTTTTGTCATTCG	CAAGTGCCGGTGAGGAGTCA	AATCCGGTCATTATAACTGG	ACAGGGCGGGACGTGTGCGA	TTGGCGCTACCTAAGAAGAC	AGGTACAGAACAGCCGGTCC	CTGCTAGGACGGGAATCCTG	GGCATCAATCACCCGCGCCA	GTAGCGGCATCATGACTCAC	GACACATTGCATACAAGACA	TCGGGTAGGATTCACGGGGC	TTTCCCGGCGAGCACGGAAA	TTTTCGATCGGATTAGGGGC	GGACCCTGGCAGGACCTTAG	GTGACTCCGTGCTCGACCAC	GCCCGGGCGGTGCCCGCTCT	AAAGTGGTTGGGCTCCCCAC	CGGCCAACAGACGCTTGGTC	TGGCGGACTTCGTCGGGTGT	CCAGATTGCGCGCACCGCAG	TATCATTCTCCAACTAGTCG	TCCATGAACCGTCTCTGTTT	ACCGGGCCACCCTCCTTTCC	TAATCAAAGGGGGCGTAAAA	GGGGAAATGCGCGCATATTT	GACGTTTTGAGGTACCGTTT
AA0076-Cb_GHcol	TGGGCTGAGAACGACTGTGC	ATTGACCGGCAGCACCCGTG	CGCGTAGCTCACACACCAGA	CCTGCCAGGGCTAAGGATCT	GTTGCGTCTAACGGGACCCT	GCGGACATTAATCATAATGG	TCTTCTTATCCACGAAACAA	CGTTTGTGAGGGGTGCCGCG	GCCGATGCATCTACATCCCA	CAATTCATCCGAGCCCATGC	GAAGAAGTCGCCTCGAGCTA	TGCCCTGCGGGCGTGGGCCT	ACGCCAAGCCGGGGGAAGGA	CACCAGCCCATATGAGGAAA	AGCTCGTAAGGGATCACTCC	CGTGACATGGGGGTATAATC	TGCTGGCTCCATGGTCCATG	CTCAATGGAATTATTACTCT	CCACAAAGCCGGGTGGTGGC	ACACGCAGGGGGCCCCAGAT	AGGCAATTGCGGTATACCGT	CTTGGCCCTGGTGGCGCCCG	ACGGTAGTTGCCTTAGGTGG	GGAATTACGTTTGTTATTCG	CAAGTGCCGGTGAGGTGTCA	AGTCCGGTCATTATAACTGG	ACAGGGCGGGACGTGCGTGA	TTGGCGCTACCTAAGAAGAC	AGGTACAGAACATCCGGTCC	CTGCTAGGACGGGAATCCTG	GGTATCAATCACCCGCGCCG	ATAGCGGCATCATGACTCAC	GACACATTGCATGCAAGACA	TCGGGTAGGATTCACGGGGC	TTTCCCGGCGAGCACGGAAA	TTTTCGATCGGATTAGGGGC	GGACCCTGGCAGGGCCTTAG	GTGATTCCGTGTTCGACCAC	GCCCGGGCGGTGCCCGCCCT	AAAGTGGTTAGGCACCCCGT	CGGCCAACAGACGCTTGGTC	TGGCGGACTACGTCGGGTGT	CCAGACAACGCCCACCGCAG	AATCATTCTCCATCTAGTCG	TCCATGAACCGTCACTGTTT	ACCGGGCCACCCTCCTTTCC	TAATCCAAGGGGGCGTAAAA	GGGTAAATGCTCGCATATTT	GACGTTTTGAGGTATCAATT
AA0077-Ca_GHcol	TGGGCTGAGAACGACTGTGC	ACTGATCGGCAGCACCCGTG	CGCGTAGCCCACACACCAGA	CCTGCCAGGGCTAAGGATCT	GTTGTATCTAATGAGACCCT	GCGGACATTATTCATAATGG	TCTTCTTATCCACGAAACAA	CGTTTGTGAGGGGTGCCGCG	GCCGATTCATCTACATCCTA	CAGTTCATCCGAGCCCATGC	GAAGAAGCCGCCTCGAGCTA	TGCCCCTCGGGCGTGGGCCT	ACGCCAAGCCGGGGGAAGGA	CACCAGCCCATATGAGGAAA	AGCTCGTAAGGGATCACTCC	CGTGACATGGGGGTATAATC	TGCTGGCTCCATAGTCCATG	CTCAATGGAATTATTACTCT	CCACAAAGCCGGGTGGTGGC	ACACGCAGGGGGCCCCAGAT	AGGCATTTGCGGTATACCGT	CTTGGCCCTGGTGGCGCCCG	ACGGTATCTGCCTTAGGCGG	GGAATTACTTTTGTCATTCG	CAAGTGCCGGTGAGGAGTCA	AATCCAGTCATTATAACTGG	TCAGGGTGGGACGTTTGTGA	TTGGCGCAACCTAAGAAGAC	AGGTACAGAACATCCGGTCC	CTGCTAGGTCGGGAATCCTG	GGCATCAATTACCCGCGCCG	GTAGCGGCATCATGACTCAC	GACACATTGCATACAAGACA	TCGGGGAGGATCGTCGGGGC	TTTCCCGGCGGGCACGGAAA	TTTTCAATCGGATTAGGGGC	GGACCCTGGCAGGACCTTAG	GTGACTCCGTGCTCGGCCAA	GCCCGGGCGGTGCCCGCTCT	AAAGTACTAAGGTACCCCGC	CGGCCAACAAACGCTTAGTC	TGGCGGACTTCAGTAGGTGT	CCAAACAGCGCGCACCGCAG	AATCATTTCCCAACTAGTCG	TCCATGAACCGTCACTGTTT	ACCGGGCCACCCTCCTTTCC	AAACCCGAGGGGGCGTAAAA	GGGGAGATGCTCGTATATTT	GACGTTTTGAGGTACCGTTT
AA0077-Cb_GHcol	TGGGCTGAGAACGACTGTGC	ACTGACCGGCAGCACCCGTG	CGCGTAGCCCACACGTTAGA	CCTGCCAGGGCTAAGGATCT	GTTGCGTCTAACGAGACCCT	GCGGACATTAATCATAATGG	CCTTCTTATCCACGATACAA	CGCTTGTGAGGGGTGCTGCG	GCCGATTCATCTACGTCCTA	CAATTCATCCGAGCCCATGC	GAAGAAACCGCCTCGAGCTA	GGCCCTGTAGGCGTGGGCCT	ACGCCAAGCCGGGGGAAGGA	CACCAGCCCATATGAGGAAA	AGCACGTAAGGGATCACTCC	CGTGACATGGGGGTATAATC	TGCTGGCTCCGTGGTCCATG	CTCAATGGAATTATTACTCT	CCACAAAGCTGGGTGGTGGC	GCACGCAGGGGGCCCCAGAT	GGACATTTGCGGTATACCGT	CTTGGCCCTGGTGACGCCCG	GCGGTAGCTGCTTTAGGCGG	GGAATTACGTTTGTCATTCG	CAAGTGCCGGTGAGGTGTCA	AATCCGGTCATTATAACCGG	ACAGGGTGGGACGTGTGCGA	TTGGCGCTACCCAAGAAGAC	AGGTACAGAACAGCCAGTCC	CTGCTAGGACGGGAATCCTG	GGCATCAATTACCCGCGCCA	GTAGCGGCATCATGACCCAC	GACACATTGCATGCTAGACA	TCGGGGAGGATCGTCGGGGT	TTTCCCGGCGGGCACGGAAA	TTTTCAATCGGATTAGGGGC	GGACCCTGGCAGGACCTTAG	GTGATTCCGTGCTCGGCCAC	GCCCGGGCGGTACCCGCTTT	AAAGTGGTTGGGCTCCCCGC	CGGCCAACAGATGCTTGGTC	TGGCGGACTACGTTGGGTGA	CCAGACAGCGCCCACCGCAG	AATCATTCTCCATCTAGTCG	TCCATAAACCGTCACTGTTT	ACTGGGCCACCCTCCTTTCC	TAATCCAAGGGGGCGTAAAA	GGGGAAATGCTCGCATATTT	GACGTTTTGAGATACCAATT
AA0080-Ca_GHcol	TGGGCTGAGAACGACTGTGC	ACTGACCGACAGCACCCATG	CGCGTAGCCCACACACCAGA	CCTGCCAGGGCTAAGGATCT	GTTGCATCTAACGAGACCCT	GCGGACATTAATCGTAATGG	CCTTCTTATCCACGAAATAT	CGCTTGTGAGGGGTGCCGCG	GCCGATTCATCTACATCCTA	CAGTTCATCCGAGCCCATGC	GAAGAAACCGCCTCGAGCTA	GGCCCCTCGGGCGTGGGCCT	ACGCCAAGCCGGGGGAAGGA	CACCAGCCCATATATGGAAA	AGCTCGTAAAGGATCACTCC	CGCGACATGGGGATATAATC	TGCTGGCTTCATGGTCTATG	CTCAATAAAATTATTATGCT	CCAAAAAGCCGGATGGTGGC	ACACGCAGGGGGCCCCAGAT	GGACATTTGCGGTATACCGT	CTTGGCTCTGGTGGCGCCTG	ACGGTAGTTGCCTTAGGTGG	GGAATTACTTTTGTCACTTG	CAAGTGCCGGTGAGGAGTCA	AGTCCGGACATTATAACTGG	ACAGGGCGGGACGTGTGCGA	TTGGCGCAACCTAAGAAGAC	AGGTCCAGAATATCCGGTCC	CTGCTAGGACGGGAATCCTG	GGCATCAATTACCCGCGCCA	GTGGCGGCATCATGACTCAC	GACACATTGCATGCAAGACA	TCGGGTTGGATTCTCAGGGC	TTTCCCGGCGAGCACGGAAA	TTTTCAATCGGATTAGGGGC	GGACCCTGGCAGGACCTTAG	GTGACTCCGTGCTCGGCCAC	GCCCGGGCGGCGCCCGCTTT	CAAGTGGTTGGGCTCCCCGC	CGGCCAACAAACGCTTGGTC	TGGCGGGCTTCGTCGGGTGT	CTAAACAGAGCGCACCGCAG	AATCATTCCCCATCTAGTCG	TCCATGAACCATCACTGTTT	ACTGGGCCATCCTCCTTTCC	TAACCAAAGGGGGTGAAAAA	GGGGAAATGCTCGCATATTT	GACGTTTTGAGGTACCAACT
AA0080-Cb_GHcol	TGGGCTGAGAACGACTGTGC	ACTGACCGGCGGCACCCGTG	CGCGTAGCCCACACACCAGA	CCTGCCAGGGCTAAGGATCT	GTTGCGTCTAACGAGACCCT	GCGGACATTAATCGTAATGG	CCTTCTTATCCACGAAACAA	CGCTTGTGAGGGGTGCCGCG	GCCGACTCATCTACATCCTA	CAATTCATCCGAGCCCATGC	GAAAAAACCGCCTCGAGCTA	GGCCCTGCGGGCGTGGGCCT	ACCCCAGGCCGGGGGAAGGA	CACCAGCCCATATGAGGAAA	AGCTCGTAAGGGATCACTCC	CGCGACATGGGGATATAATC	CGCTGGCCCCATGGTCCATG	CTCAATAAAATTATTACTCT	CCACAGAGTCGGGTGGTGGC	ACACGCAGGGGGCCCCAGAT	AGACAATTGCGGTAGACCGT	CTTGGCCCTGGTGACGCCCG	GTGGTAGTTGCCTTAGGCGG	GGAATTACTTTTGTCATTCG	CAAGTGCCGGTGAGGAGTCA	AGTCCGGTCATTATAACTGG	ACAGGGCGGGACGTTTGTGA	TTGGCGCTACCTAAGAAGAC	AGGTACAGAACATCCAGTCC	CTGCTAGGACGGGAATCCTG	GGCATCAATTACCCGCGCCA	GTAGCGGCATCACGACTCAC	GACACATTGCATACAAGACA	TCGGGGAGGATCGTCGGGGC	TTTCCCGGCGGGCACGGAAA	TTTTCAATCGGATTAGGGGC	GGACCCTGGCAGGACCTTAG	GCGGTTCCGTGTTCGGCCAC	GCCCGGGCGGTGCCCGCCCT	AAAGTGGTTGGGCTCCCCAC	CGGCCAACAGACGCTTAGTC	TGGCGGACTACGTTGGGTGT	CCAGATAGCGCCCACCGCAG	AATCATTCCCCATCTAATCG	TCCATGAACCATCACTGTTT	ACTGGGCCATCCTCCTTTCC	TAATCAAAGGGGGCGTAAAA	GGGGAAATGCGCGCATATTT	GACGTTTTGAGGTATCAATT
AA0084-Ca_GHgam	TGGGCTGAGAACGACTGTGC	ACTGACCGACAGCACCCGTG	CGCGTAGCCCACACACCAGA	CCTGCCGGGGTTAAGGATCT	GTTGCATCTAACGAGACCCT	GCGGACATTAATCGTAATGG	TCTGTGTATCCACGAAACAA	CGCTTGTGAGGGGTGCCGCG	GCCGATTCATCTACGTCCTA	CAATTCATCCGAGCCCATGC	GAAGAAACCGCCTCGAGCTA	GGCCCTGCGGGCGTGGGCCC	AAGCCAAGCCGGGGGAAGGG	CACCAGCCCATATGAGGAAA	AGCTCGTTAGGGATCACTCC	CGCGACATGGGGGTATAATC	CGCTGGCTCCGTGGTCCATG	CTCAATAAAATTATTACTCT	CCACAAAGCCGGGTAGTGGC	ACACGCAGGGGGCCCCAGAT	AGGCAATTGCGGTATACCGT	CTTGGCCCTGGTGGCGCCCG	GCGGTAGTTGCCTTAGGCGG	GGAATTACTTTTGTCATTTG	TAAGTGCCGGTGAGGAGTCA	AGTCCGGTCATAATAACTGG	ACAGGGCGGGACGTGTGTGA	TTGGCGCTACCTAAGAAGAC	AGGTACAGAACATCCAGTCC	CTGCTAGGACGGGAATCCTG	GGCATCAATTACCCGCGCCA	GTAGCGGCATCATGACTCAC	GACACATTGCATACAAGACA	TCGGGGAGGATCGTCGGGGC	TTTCCCGGCGGGCACGGAAA	TTTTCAAACGGATTAGGGGC	GGTGCTGAAGGGGACCTTAG	GTGATTTCGTGCTCGGCCAC	GCCCCGGCGGTGCCCGCCCT	AAAGTACTAGGGCTCCCCGC	CGGCCAACAGACGCTTGGTC	TGGCGGACTTCGTCGGGTGT	CCAGATTGAGCGCACCGCAA	TTCCATTCTCCATCTAGTCG	TCCATGAACCATCACTGTTT	ACCGGGCCACCCACTTTTCT	AAATCAAAGGGGGCGAAAAA	GGATAAATGCTCGCATATTT	GACGTTTTGAGGTACCGTTT
AA0084-Cb_GHgam	TGGGCTGAGAACGACTGTGC	ACTGACCGGCAGCACCCGTG	CGCGTAGCCCACACACCAGA	CCTGCCGGGGCTGAGGATCT	GTTGTATCTAACGAGACCCT	GCGGACATTAATCATAATGG	TCTGCTTATCCACCAAACAA	CGCTTGTGAGGGGTGCCGCG	GCCGATTCATCTACGTCCTA	CAATTCATCCGAGCCCATGC	GAAGAAACCGCCTCGAGCTA	GGCCCCTCGGGCGTGGGCCC	AAGCCAGGCCGGGGGAAGAA	CACCAGCCCATATGAGGAAA	AGCTCGTTAGGGATCACTCC	CGTGACATGGGGGTATAATC	TGCTGGCTCCGTGGTCCATG	CTCAATGGAATTTTTACTCT	CCACAAAGCCGGGTAGTGGC	ACACGCAGGGGGCCCCAGAT	AGGCAATTGCGGTATACTGT	CTTGGCCCTGGTGGCGCCCG	ACGGTATCTGCCTTAGGCGG	GGAATTACTTTTGTCATTCG	CAAGTGCCGGTGAGGAGTCA	AGTCCGGTCATTATAACTGG	ACAGGGTGGCACGTGTGCGA	TTGGCGCTACCTAAGAAGAC	AGGTACAGAACATCCAGTCC	CTGCTAGGACGGGAATCCTG	GGCATCAATTACCCGCGCCA	GTAGCGGCATCATGACTCAC	GACACATTGCATACAAGACA	TCGGGGAGGATCGTCGGGGC	TTTCCCGGCGGGCACGGAAA	TTTTCAAACGGATTAGGGGC	GGTGCTGAAGGGGACCTTAG	GTGATTTCGTGCTCGGCCAC	GCCCCGGCGGTGCCCGCCCT	AAAGTACTAGGGCTCCCCGC	CGGCCAACAGACGCTTGGTC	TGGCGGACTTCGTCGGGTGT	CCAGATTGAGCGCACCGCAA	TTCCATTCTCCATCTAGTCG	TCCATGAACCATCACTGTTT	ACCGGGCCACCCACTTTTCT	AAATCAAAGGGGGCGAAAAA	GGATAAATGCTCGCATATTT	GACGTTTTGAGGTACCGTTT
AA0085-Ca_GHgam	TGGGCTGAGAACGACTGTGC	ACTGACCGGCAGCACCCGTG	CGCGTAGCCCACACACCAGA	CCTGCCAGGGCTGAGGATCT	GTTGTATCTAATGAGACCCT	GCGGGCATTAATCATAATGG	CCTTCTTATCCACCAAACAA	CGCTTGTGAGGAGTGCCGCG	GCCGATTCATCTACGTCCTA	CAATTCATCCGAGCCCATGC	GAAGAAACCGCCTCGAGCTA	TGCCCCTCGGGCGTGGGCCC	AAGCCAGGCCGGGGGAAGAA	CACCAGCCCATATGAGGAAA	AGCTCGTTAGGGATCACTCC	CGTGACATGGGGGTATAATC	TGCTGGCTCCGTGGTACATG	CTCAATGGAATTTTTACTCT	CCACAAAGCCGGGTGGTGGC	ACACGCAGGGGGCCCCAGAT	AGGCAATTGCGGTATACTGT	CTTGGCCCTGGTGGCGCCCG	ACGGTATCTGCCTTAGGCGA	GGAATTACTTTTGTCATTCG	CAAGTGCCGGTGAGGAGTCA	AGTCCGATCATTATAACTGG	ACAGGGTGGCACGTGTGCGA	TTGGCGCTACCTAAGAAGAC	AGGTACAGAACATCAGGTCC	CTGCTAGGACGGGAATCTTG	GGCATCAATTACCCGCGCCG	GTAGCGGCCCCATGACTCAC	GACACGTTGCTTACAAGACA	TCGGGGAGGATTCTCGGGGC	TTTCCCGGCGGGCACGGAAA	TTTTCAATCGGATTAGGGGC	GGACCCTGGCAGGACCTTAG	GTGATGCCGTGCTCGACCAC	GCCCGGGCGGTGCCCGCTCT	AAAGCACTAGGGCTCCCCGC	CGGCCAACAAACGCTTAGTC	TGGCGGACTACGTTGGGAGT	CCAGATAGAGCGCACCGCAG	AATCATTCTCCATCTAGTCG	TCCATGAACCATCACTGTTT	ACCGGGCCACCCACTTTTCT	AAATCAAAGGGGGCGAAAAA	GGATAAATGCTCGCATATTT	GACGTTTTGAGGTACCGTTT
AA0085-Cb_GHgam	TGGGCTGAGAACGACTGTGC	ACTGACCGGCAGCACCCGTG	CGCGTAGCCCACACACCAGA	CCTGCCGGGGTTAAGGATCT	GTTGCATCTAACGAGACCCT	GCGGACATTAATCGTAATGG	TCTGTGTATCCACGAAACAA	CGCTTGTGAGGGGTGCCGCG	GCCGATTCATCTACGTCCTA	CAATTCATCCGAGCCCATGC	GAAGAAACCGCCTCGAGCTA	GGCCCTGCGGGCGTGGGCCC	AAGCCAAGCCGGGGGAAGGG	CACCAGCCCATATGAGGAAA	AGCTCGTAAGGGATCACTCC	CGCGACATGGGGGTATATTC	CGCTGGCCCCATGGTCCATG	CTCAATAAAATTATTACTCT	CCACAAAGCCGGGTAGTGGC	ACACGCAGGGGGCCCCAGAT	AGGCAATTGCGATATACCGT	CTTGGCCCTGGTGGCGCCCG	GCGGTGGTTGCCTTAGGCGG	GGAATTACTTTTGTCATTTG	TAAGTGCCGGTGAGGAGTCA	AGTCCGGTCATAATAACTGG	ACAGGGCGGGACGTGTGTGA	TTGGCGCTACCTAAGAAGAC	AGGTACAGAACATCCAGACC	CTGCTAGGACGGGAATCCTG	GGCATCAATTACCCGCGCCA	GTAGCGGCATCATGACTCAC	GACACATTGCATACAAGACA	TCGGGGAGGATCGTCGGGGC	TTTCCCGGCGGGCACGGAAA	TTTTCAAACGGATTAGGGGC	GGACCCTGGCAGGGCCTTAG	GTGATTTCGTGCTCGGCCAC	GCCCCGGCGGTGCCCGCCCT	AAAGTACTAGGGCTCCCCGC	CGGCCAACAGACGCTTGGTC	TGGCGGACTTCGTCGGGTGT	CCAGATTGAGCGTACCGCAG	AATCATTCTCCATCTAGTCA	TCCATGAACCGTCACTGTTT	ACCGGGCCACCCTCCTTTCC	TAACCAAAGGGGGCGAAAAA	GGGGAAATGCTCGCATATTT	GACGTATTGAGGTATCGTTT
AA0086-Ca_GHgam	CAGGCTGTGAACGACTGTGC	ACTGACCGGCAGCACCCGTG	CGCGTAGCCCACACACCAGA	CCTGCCAGGGCTAAGGATCT	GTTGCGTCTAATGAGACCCT	GCGGACATTAATCATAATGG	TCTTTGTATCCACGAAACAA	CGCTTGTGAGGGGTGTTGCG	GCCGATTCATCTACGTCCTA	CAGTTCATCCGAGTCCATGC	GAAGAAACCGCCTCGAGCTA	GGCCCCTCGGGCGTGGGCCT	ACGCCAAGCCGGGGGAAGGA	CACCAGCCCATAAGAGGAAA	AGCTCGTAAGGGATCACTCC	CGCGACATGGGGGTATAATC	TGCTGGCTCCGTGGTCCATG	CTCAATGGAATTATTACTCT	CCAAAAGGCCGGGTGGTGGC	ACACGCAGGGGGCCCCAGAT	AGGCAAATGTGGTATACCGT	CTTGGCCCTGGTGGCACCCG	ACGGTAGTGGCCTTAGGCGG	GGAATTACTTTTGTTTTTCG	CAAGTGCCGGTGAGGAGTCA	AATCCGGTCATTATAACTGG	ACAGGGCAGGACGTTTGCGA	TTGGCGCTACCTAAGAAGAC	AGGTACAGAACATCCGGTCC	CTGCTAGGACGGGAAGCTTG	GGCATCAATTACCCGCGCCG	GTAGCGGCATCATGACTCAC	GACACATTGCATGCAAGACA	TCGGGGAGGATCGTCGGGGC	TTTCCCGGCGGGCACGGAAA	TTTTCAATCGGATTAGGGGC	GGACCCTGGCAGGACCTTAG	GTGACTCCGTGCTCGGCCAC	GCCCGGGCGGTACCCGCTCT	AAAGTACTAGGGCTCCCCGC	CGGCCAACAGACGCTTGGTC	TGGCGGACTTCGTTGGGTGT	CCAGACAGAGCCCACCGCAG	AATCATTCCCCATCATGTCG	TCCATAAACCGTCACTGTTT	ACCGGGCCACCCTCCTTTCC	TAATCAAAGGGGGCGAAAAA	GGGTAAATGCTCGCATATTT	GACGTTTTGAGGTACCGTCT
AA0086-Cb_GHgam	TGGGCTGAGAACGACTGTGC	ACTGACCGGCAGCACCCGTG	CGCGTAGCCCACACACCAGA	CCTGCCGGGGCTAAGGATCT	GTTGCGTCTAACGAGACCCT	GCGGACATTAATCGTAATGG	CCTTCTTATCCACGAAACAA	CGCTTGTGAGGGGTGCCGCG	GCCGATTCATCTACAACCTA	CAATTCATCCGAGCCCATGC	GAAGAAACCGCCTCGAGCTA	TGCCCCTCGGGCGTGGGCCT	CAGCCAGGCCGGGGGAAGAA	CACCAGCCCATATGAGAAAA	AGCTCGTAAGGGATCACTCC	CGCGACATGGGGGTATAATC	CGCTGGCTCCGTGGTCCATG	CTCAATGGTATTATTACTCT	CCACAAGGCCGGGTGGTGGC	ACACGCAGGGGGCCCCAGGT	AGGCAATTGCGGTATACCGT	CTTGGCCCGGGTGGCGCCCG	GTGGTATCTGCCTTAGGCGG	GGAATTGCGTTTGTCATTCG	CTAGTGCTGGTGAGGAGTCA	AGTCCGATCATTATAACTGG	ACAGGGCGGGACGTTTGTGA	TTGGCGCTACCTAAGAAGAC	AGGTACAGAACAGCCGGTCC	CTGCTAGGTCGGGAATCTTG	GGCATCAATTACCCGCGCCG	GTAGCGACCTCATGACTCAC	GACACATTGCATACAAGACA	TCGGGGAGTATCGTTGGGGC	TTTCCCGGCGGGCACGGAAA	TTTTCAAACGGATTAGGGGC	GGACCCTGGCAGGACCTTAG	GTGGTTCCGTGCTCGACCAC	GCCCGGGCGGTGACCGCTCT	AAAGTGGTTGGGCTCCCCGC	CGGCCAACAGACGCTTAGTT	TGGCGGATTTCGTTGGGTGT	CCAGATAAAGCCCACCGCAG	AATCATTCTCCAACTAGTCG	TCCATGAATAGTCACTGTTT	ACCGGGCCACTCTCCTTTCC	TAATCAAAGGGGGCGAAAAA	GGGGAGATGCTCGCATATTT	GACGTTTTGAGGTACCGTTT
AA0087-Ca_GHcol	TGGGCTGTGAACGACTGTGC	ACTGACCGGCAGCACCCATG	CGCGTAGCCCACACACCAGA	CCTGCCGGGGCTAAGGATCT	GTTGCGTCTAACGAGACCCT	GCGGACTTTAAACATAATGG	CCTTCTTATCCACGAAACAA	CGCTTGTGAGGGGTGCCGCG	GCCGATTCATCTACGTCCTA	CAATTCGTCCGAGCCCATGC	GAAGAAACCACCTCGAGCTA	GGCCCTGCGGGCGTGGGCCT	ACGCCCAGCCGGGGGAAGGA	CACCAGCCCATATAAGGAAA	AGCTCGTAAGGGATCACTCC	CGTGACATGGGGGTATAATC	CGCTGGCTCCATGGTCCATG	CTCAATGGAATCTTTACTCT	CCACAAAGCCGGGTGGTGGG	ACACGCAGGGAGCCCCAGAT	GGGCAATTGCGGTATACCGT	CTTAGCCCTGGTGACGCCCG	GTGGTAGTTACCCTAGGTGG	GGAATTGCTTTTGTCATTCG	CAAGTGCCGGTGAGGAGTCA	AGTCCGATCATTATAACTGG	ACATGGTGGGATGTGTGCGA	TTGGCGCTACCTAAGAAGAC	AGGTACAGAACATCCGATCC	CTGCTAGGTCGGGAATCTTG	GGCATCAATTACCCGCGCCG	GTAGCGGCATCATGACTCAC	GACACATTGCATGCAAGACA	TCGGGTAAGATCGTCGGGGC	TTTCCCGGCGGGCACGGAAA	TTTTCAATCGGATTAGGGGC	GGACCCTGGCAGGACCTTAG	GTGATTCCGTGCTCGGCCAC	GCCCGGGCGGTGCCCGCTCT	AAAGCACTAGGGCTCCCCGC	CGGCCAACAGACGCTTGGTC	TGGCGGACTTCAGTGGGTGT	CCAGATAGCGCGCACCGCAG	TATCATTCTCCAACTAGTCG	TCCATGAATAGTCACTGTTT	ACCGGGCCACCCTCCTTTTC	TAATCAAAAGGGGCGTAAAA	GGGGAAAAACTCGCATATTT	GACGTTTTGAGGTATCGTCT
AA0087-Cb_GHcol	TGGGCTGTGAACGACTGTGC	ACTGACCGACAGCACCCGTG	CGCGTAGCCCACACACCAGA	CCTGCCAGGGCTAAGGATCT	GTTGTATCTAACGAGACCCT	GCGGACATTATTCATAATGG	TCTTCTTATCCACGAAACAA	CGCTTGTGAGGGGTGCCGCG	GCCGATTCATCTACGTCCTA	CAATTGATCCGAGCCCATGC	GAAGAAACCGCCTCGAGCTA	GACCCCTCGGGCGTGGGCCT	AAGCCAAGCCGGGGGAAGGA	CACCAGCCCATATGAGGAAA	AGCTCGTAAGGGATCACTCC	CGCGACATGGGGGTATAATC	TTCTGGCTCCATGGTCCATG	CTCAATAAAATTATTACTCT	CCACAAAGCCGGGTGGTGGC	GCACGCAGGGGGCCCCAGAT	AGGCATTTGCGGGATACCGT	CTTGGCCCTGGTGACGCCCG	GCGGTAGTTGCTTTAGGTAA	GGAATTACTTTTGTCATTCG	CAAGTGCCGGCGAGGAGTCA	AATCCGGTCATTATAACTGG	ACAGGGCGGGACGTGTGCGA	TTGGCGCTACCTAAGAAGAC	AGGTACAGAACAGCCGGTCC	CTGCTAGGACGGGAATCCTG	GGTATCAATTACCCGCGCCG	ATAGCGGCATCATGACTCAC	GACACATTGCATGCAAGACA	TCGGGTAGGATTCACGGGGC	TTTCCCGGCGGGCACGGAAA	TTTTCAATCGGATTAGGGGC	GGACCCTGGCAGGACCTTAG	GTGATTCCGTGTTCGATCAC	GCCCGGGCGGTACCCACTCT	AAAGTACTAGGGCACCCCGC	CGGTCAACAGACGCTTGGTC	TGGCGGACTTCGTTGGGTGT	CCAGACAGCGCCCACCGCAG	AATCATTCTCCATCTAGTCG	TCCATGAATAGTCACTGTTT	ACCGGGCCACCCTCCTTTCC	TAATCAAAGGGGGCGTAAAA	GGGGAAATGCTCGCATATTT	AACGTTTTGAGGTACCGTTT
AA0088-Ca_GHcol	TGGGCTGAGAACGACTGTGC	ACTGACCGGTAGCACCCGTG	CGCGTAGCCCACACACCAGA	CCTGCCAGGGCTAAGGATCT	GTTGCATCTAACGAGACCCT	GCGGGCATTAATCATAATGG	TCTTTGAATCCACGAAACAA	CGCTTGTGAGGAGTGCCGCG	GCCGATTCATCTATATCCTA	CAGTTCATCCGAGCCCATGC	GAAGAAGCCGCCTCGAGCTA	GGCCCTGCGGGCGTGGGCCT	ACGCCAGGCCGGGGGAAGGA	CACCAGCCCATATGAGGAAA	AGCTCGTAAGGGATCACTCC	CGTGACATGGGGATATAATC	TGCTGGCCCCGTGGCCCATG	CTCAATGGAATTTTTACTCT	CCTCAAAGCCGGGTGGTGGC	ACACGCAGGGGGCCCCAGGT	AGGCAAATGTGGTATACCAT	CTTGGCCCTGGTGGCGCCCG	ACGGTAGTTGTCTTAGGCGG	GGAATTACTTTTGTCATTCG	CAAGTGCCGGTGAGGAGTCA	AGTCCGGTCATTATAATTGG	ACAGGGCGGGACGTGTGCGA	TTGGCGCTACCTAGGAAGAC	AGGTACAGAACATCCGGTCC	CTGCCAGAACGGGAATCCTG	GGCATCAATTACCCGCGCCG	GTAGCGGCATCCTAGCTCAC	GACACATTGCATGCAAGACA	TCGGGTAGGATTCACGGGGC	TTTCCCGGCAGGCACGGAAA	TTTTCAATCGGATTAGGGGC	GGACCCTGGCAGGACCTTAG	GTGATTCCGTGCTCGGCCAC	GCCCGGGCGGTGCCCGCTTT	AAAGTGGTTGGGCTCCCCGC	CGGCCAACAAACGCTTGGTC	TGGCGGACTTCGTCGGGTGT	CCAGACTGCGCGCACCGCAG	AATCACTCTCCATCTAGTCA	TCCATGAACCGTCACTGTTT	ACCGGGCCACTCTCCTTTCC	TTATCAAAGGGGGCGTAAAA	GGGGAAATGCTCGCATATTT	GACGTTTTGAGGTACCGTTT
AA0088-Cb_GHcol	TGGGCTGAGAACGACTGTGC	ACTGACCGGCAGCACCCATG	CGCGTAGCCCACACACCAGA	CCTGCCGGGGCTAAGGATCT	GTTGCGTCTAACGAGACCCT	GCGGGCATTAATCATAATGG	TCTTTGAATCCACGAAACAA	CGCTTGTGAGGGGTGCCGCG	GCCGATTCATCTACGTCCTA	CAATTCGTCCGAGCCCATGC	GAAGAAACCACCTCGAGCTA	GGCCCTGCGGGCGTGGGCCT	ACGCCAAGCCGGGGGAAGGA	CACCAGCCTATATGAGGAAA	AGCTCGTAAGGGATCACTCC	CGTGACATGGGGGTATATTC	CGCTGGCTCCGTGGTCCATG	CTCAATGGAATTTTTACTCT	CCACAGAGCCGGGTGGTGGC	ACACGCAGGGGGCCCCAGAT	AGGCATTTGCGGTATACCGT	CTTGGCCCTGGTGGCGCCCG	ACGGTAGTTGCCTTAGGCGG	GGCATTACTTTTGTCATTCG	CAAGTGCCGGTGAGGAGTCA	AATCCGGTCATTATAACTGG	ACAGGGTGGGACGTTTGCGA	TTGGCGCTATCTAAGAAGAC	AGGTACAGAACATCCGGTCC	CTGCTAGAACAGGAATCCTG	GGCATCAATTACCCGCGCCG	GTAGCGGCATCATGACTCAC	GACACATTGCATGCAAGACA	TCGGGTAGGATTCTCGGGAC	TTTCCCGGCGGGCACGGAAA	TTTTCGATCGGGTTAGGGGC	GGACCCTGGCAGGACCTTAG	GTGATTCCGTGCTCGGCCAC	GCCCGGGCGGTGCCCGCTTT	AAAGTGGTTGGGCACCCCGC	TGGCCAACAGACGCTTGGTC	TGGCGGGCTTCGTCGGGTGT	CCAGGCAGAGGCCACCGCAG	AATCACTCTCCATCTAGTCG	TCCATGAATAGTCACTGTTT	ACCGGACCACCCTCCTTTCC	TAATCAAAGGGGGCGAAAAA	GGGGAAATGCTCGCATACTT	GACGTTTAGAGGTACCGTCT
AA0089-Ca_GHcol	TGGGCTGAGAACGACTGTGC	ACTGACCGGCAGCACCCATG	CGCGTAGCCCACACACCAGA	CCTGCCAGGGCTAAGGATCC	GTTGCGTCTAACGAGACCCT	GCAGACATTAATCATAATGG	CCTTCGTATCCACCAAACAA	CGCTTGTGATGGGTGCCGCG	GCCGATTCGTCTACGTCCTA	CAATTCGTCCGAGCCCATGC	GAAGAAACCACTTCGAGCTA	GGCCCCTCGGGCGTGGGCCC	AAGCCAAGCCGGGGGAAGGA	CACCAGCCCACATGAGGAAA	AGCTCGTTAGGGATCACTCC	CGCGACATGGGGGTATAATC	CGCTGGCCCCATGGTCCATA	CTCAATGGTATTATTACTCT	CCAAAAAGCCGGGTAGTGGC	GCACGCAGGGGGCCCCAAGC	GGGCAATTGCGGGATACCGT	CTAAGCCCTGGTGACGCCCG	GTGGTAGTTGCCTTAGGCGG	GGAATTACGATTGTCATTCG	CAAGTTCCGGTGAGGAGTCA	AATCCGGTCATTATAACTGG	ACAGGGTGGGACGTGTGTGA	TTGGCGCAACCTAAGAAGAC	AGGTACAGAACAGCCGGTCC	CTGCTAGGTCGGGAATCTTG	GGCATCAATTACCCGCGCCG	GTAGCGGCATCATGACTCAC	GACACGTTGCATACAAGGCA	TCGGGGAGGATTCTCGGGAC	TTTCCCGGCGGGCACGGAAG	TTACCATTCGGATTAGGGGC	GGACCCTGGCAGGACCTTAG	GTGATTCCGTGTTCGACCAC	GCCCGGGCGGTGCCCGCCTT	AAAGTGGTTGGGCACCCCGC	TGGCCAACAAACGCTTGGTC	TGGCGGGCTACGTCGGGTGT	CCAAACAGAGCCCACCGCAG	AATCATTCTACAACTAGTCG	TCCATGAACCGTCACTGTTT	ACCAGGCCACCCTCCTTTCC	TAATCAAAGGGGGCGTAAAA	GGGGAAATGCTCGCATATTT	GACGTTTTGAGATACCAACT
AA0089-Cb_GHcol	TGGGCTGTGAACGACTGTGC	ACTGACCGGCAGCACTCGTG	CGCGTAGCCCACACACCAGA	CCTGCCAGGGTTAAGGATCT	GTTGCGTCTAACGAGACCCT	GCAGACATTGATCGTAATGG	CCTTCTTATCCACGAAACAA	TGCTTGTGAGGGGTGCCGCG	GCCGATTCATCTACGTCCTA	CAATTCATCCGAGCCCATGC	GAAGAAACCGCCTCGAGCTA	TGCCCCTCGGGCGTGGGCCT	ACGCCAAGCCGGGGGAAGGA	CACCAGCCCATATAAGGAAA	AGCTCGCAAGGGCACACTCC	CGTGACATGGGGGTATAATC	TGCTGGCTCCATGGTCCATG	CTCAATGGAATTATTACTCT	CCACAAAGCCGGATGGTGGC	ACACGAAGGGGGCCCCAGAT	AGGCAATTGCGGTATACCGT	CTTGGCCCTGGTGGCGCCCG	ACGGTAGTTGCCTTAGGTGG	GGAATTACGTTTGTTATTCG	CAAGTGCCGGTGAGGAGTCA	AATCCGGTCATTATAACTGG	TCAGCGCGGGACGTTTGCGA	TTGGCGCTACCTAAGAAGAC	AGGTACAGAACATCCGGTCC	CTGCTAGAACGGGAATCTTG	GGCATCAATTACCCGCGCCG	GTAGCGGCATCACGACTCAC	GACACATTGCATACAAGACA	TCGGGTAGGAATCTCGGGGC	TTTCCCGGCGGACACGGAAA	TTTTCAATCGGATTAGGGGC	GGACCCTGGCAGGACCTTAG	GTGGTTCCGTGCTCGGCCAC	GCCCGGGCGGTGCCCGCTTT	AAAGTGGTTGGGCTCCCCGC	CGGCCAACAGACGCTTGGTC	TGGCGGACTTCAGCGGGTGT	CCAGATAGCGCCCACCGCAG	AATCATTCTCCAACTAGTCG	TCCATGAATCGTCACTGTTT	ACCGGGCCACCCTCCTTTCC	TAACCCAAGGGGGCGTAAAA	GGGGAAATGCTCGCATATTT	GACGTTTTGAGGTACCGTTT
AA0090-Ca_GHcol	TGGGCTGAGAACGACTGTGC	ACTGACCGGCAGCACCCGTG	CGCGTAGCTCACACATCAGA	CCTGACAGGGCTAAGGATCT	GTTGCGTCTAACGAGACCCT	GCGGACATTAATCGTAATGG	CCTTTGTACCCACGAAACAA	CGCTTGTGATGGGTGCCGCG	GCCGATTCATCTACGTCCTA	CAATTCGTCCGAGCCCATAC	GAAGAAACCGCCTCGAGCTA	GGCCCTGCGGGCGTGGGCCT	AAGCCCAGCCGGGGGAAGGA	CACCAACCCATATGAGGAAA	AGCTCGTAAGGGATCACTCC	CGTGACATGGGGGTATAATA	CGCTGGCTCCATGGTCCATG	CCCAATGGAATTATTACTCT	CCACAAAGCCGGGTGGTGGC	ACACGCAGGGGGCCCCAGAT	AGGCAATTGCGGTATACCGT	CTTGGCCCTGGTGGCGCCCG	ACGGTAGTTGCCTTAGGTGG	GGAACTATTTTTGTCATTTG	TAAGTGCCGGTGAGGAGTCA	AATCCGGTCATTATAACTGG	ACAGGGTGGGACGTGTGTGA	TTGGCGCTACCTAAGAAGAC	AGGTACAGAACAGCCAGTCC	CTGCTGGATCGGGAATCCTG	GGCATCAATTACCCGCGCCA	GCAGCGGCATCATGATCCAC	GACACATTGCATGCAAGACA	TCGGGGAGGATTCACGGGGC	TTTCCCGGCAGGCACGGAAA	TTTTCAATCGGATTAGGGGC	GGACCCTGGCAGGACCTTAG	GTGACTCCGTGCTCGGCCAC	GCCCGGGCGGTGCCCGCTCT	AAAGTGGTTGGGCTCCCCGC	CGGCCAACAGACGCTTGGTC	TGGCGGACTACGTCGGGTGT	TCAGATAGAGCCCACCGCAG	AATCGTTCTCCATCTAGTCG	TCCATGAATAGTCACTGTTT	ACCGGGCCATCCTCCTTTCC	TAATCCAAGGGGGCGAAAAA	GGGGAAATGCTCGCATATTT	GACGTTTTAAGATACCAATT
AA0090-Cb_GHcol	TGGGCTGTGAACGACTGTGC	ACTGACCGACAGCACCCGTG	CGCGTAGCCCACACACCAGA	CCTGCCGGGGCTAAGGATCT	GTTGCGTCTAACGAGACCCT	GCGGACATTAATCGAAATGG	TCTTTGTATCCACGAAACAA	CGCTTGTGAGGGGTGCCGCG	GCCGACGCATCTACATCCCA	CAATTCATCCGAGCCCATGC	GAAGAAGCCGCCTCGAGCTA	TGCCCCTCGGACGTGGGCCT	AAGCCAGGCCGGGGGAAGGA	CACCAGCCCATATGAGGAAA	AGCTCGTAAGGGATCACTCC	CGCGACATGGGGGTATAATC	TGCTGGCTTCATGGTCCATA	CTCAATAAAATTATTATGCT	GCACAAAGCCGGGTGGTGGC	ACACGCAGGGGGCCCCAGAT	AGGCAATTGCGGTATACCGT	CTTGGCCCTGGTGGCGCCCG	GTGGTAGTTGCCTTAGGTGG	GGAATTACTTTTGTCATTCG	CAAGTGCCGGTGAGGAGTCA	AGCCCGGTCATTATAACTGG	ACAGGGCGGGACGTGTGTGA	TTGGCGCAACCTAAGAAGAC	AGGTACAGAACAGCCGGTCC	CTGCTAGATCGGGAATCCTG	GGCATCAATTACCCGCGCCG	GTAGCGGCATCATGACTCAC	GACACATTGCATACAAGACA	TCGGGGAGGATCGTCGGGGT	TTTCCCGGCGGGCACGGAAA	TTTTCAATCGGATTAGGGGC	GGACCCTGGCAGGACCTTAG	GTGATTCCGTGTTCGACCAC	GCCCGGGCGGTGCCCGCTCT	AAAGTGGTTGGGCTCCCCAC	CGGCCAACAGACGCTTGGTC	TGGCGGGCTTCGTTGGGTGT	CCAAATAGAGCCCACCGCAG	AATCATTCTCCATCTAGTCG	TCCATGAACCGTCACTGTTT	ACCGGGCCACCCTCCTTTCC	TAATCCAAGGGGGCGTAAAA	GGGGAGATGCTCGCATACTT	GACGTTTTGAGGTACCAACT
AA0091-Ca_GHcol	TGGGCTGTGAACGACTGTGC	ACTGACCGGCAGCACTCGTG	CGCGTAGCCCACACACCAGA	CCTGCCAGGGCTAAGGATCT	GTTGCGGCTAACGAGACCCT	GCGGACATTAATCGTAATGG	TCTTTGTATCCACGAAACAA	CGCTTGTGAGGGGTGCCGCG	GCCGACTCATCTACGTCCTA	CAATTCATCCGAGCCCATGC	GAAGAAACCACCTCGAGCTA	GGCCCTGCGGGCGTGGGCCT	ACGCCAAGCCGGGGGAAGGA	CACCAGCCCATATGAGGAAA	AGCTCGTAAGGGATCACTCC	CGCGACATGGGGATATAATC	TGCTGGCCCCGTGGTCCACG	CTCAATGGAATTTTTACTCT	CCACAAAGCCGGGTGGTGGC	ACACGCAGGGGGCCCCAGAT	AGGCAATTGCGGTATACCGT	CTTGGCCCTGGTGGCGCCCG	ACGGTAGCTGCTTTAGGCGG	GGAATTACGTTTGTCATTCG	CAAGTGCCGGTGAGGAGTCA	AATCCGGTCATTATAACTGG	ACAGGGCGGGACGTGTGCGA	TTGGCGCTACCTAAGAAGAC	AGGTACAGAACAGCCGGTCC	CTGCTAGGACGGGAATCCTG	GGCATCAATTACCCGCGCCA	GTAGCGGCATCATGACTCAC	GACACATTGCATGCAAGACA	TCGGGGAGGATCGTCGGGGC	TTTCCCGGCAGGCACGGATA	TTTTCGTTCGGATTAGGGGC	GGACCCTGGCAGGACCTTAG	GTGATTCCGTGTTCGACCAC	GCCCGGGCGGTGCCCACCCT	AAAGTGGTTGGGCTCCCCAC	CGGCCAACAGACGCTTAGTC	TGGCGGACTACGTTGGGTGT	CCAGATAGCGCCCGCCGCAG	AATCATTCTCGATCTAGTCG	TCCATGAACCGTCACTGTTT	ACTGGGCCACCCTCCTTTCC	TAATCCAAGGGGGCGTAAAA	GGGGAAATGCTCGCATATTT	GACGTTTTGAGGTATCAACT
AA0091-Cb_GHcol	TGGGCTGTGAACGACTGTGC	ACTGACCGGCAGCACTCGTG	CGCGTAGCCCACACACCAGA	CCTGCCAGGGCTAAGGATCT	GTTGCGGCTAACGAGACCCT	GCGGACATTAATCGTAATGG	TCTTTGTATCCACGAAACAA	CGCTTGTGAGGGGTGCCGCG	GCCGACTCATCTACGTCCTA	CAATTCATCCGAGCCCATGC	GAAGAAACCGCCTCGAGCTA	GGCCTTGCGGGCGTGGGCCT	ACGCCAAGCCGGGGGAAGGA	CACCAGCCCATATAAGGAAA	AGCTCGTAAGGGATCACTCC	CATGACATGGGGGTATAATC	CGCTGACTCCGTGGTCCATG	CTCAATAAAATTATTACTCT	CCACAAAGCCGAATGGTGGC	ACACGCAGGGGGCCCCAGAT	GGACATTTGCGGTATACCGT	CTTGGCCCTAGTGGCGCCCG	ACGGTAGTTGCCTTAGGCGA	GGAATTACTTTTGTCATTCG	CAAGTGCCGGTGAGGAGTCA	AATCCGGTCATTATAACTGG	ACAGGGCGGGACGTGTGCGA	TTGGCGCTACCTAAGAAGAC	AGGTACAGAACAGCCGGTCC	CTGCTAGGACGGGAATCCTG	GGCATCAATTACCCGCGCCA	GTAGCGGCATCACGACTCAC	GACACATTGCAGACAAGACA	TCGGGTAGGATCGTCGGGGC	TTTCCCGGCGGGCACGGCAA	TTTTCAATCGAATGAGGGGC	AGACCCTGGCAGGACCTTAG	GTGATTCCGTGCTCGGCCAC	GCCCGGGCGGTGCCCGCTCT	AAAGTACTAAGGTACCCCGC	CGGCCAACAGACGCTTGGTC	TGGCGGACTTCGTCGGGTGT	CCAGACAAAGCCCACCGCAG	AATCATTCTCCATCTAGTCG	TCCATGAATAGTCACTGTTT	ACTGGGCCATCCTCCTTTCC	TAATCAAAGGGGGCGAAAAA	GGGGAAATGCTCGCATACTT	GACGTTTAGAGGTACCGTCT
AA0096-Ca_GHgam	TGGGCTGAGAACGACTGTGC	ACTGACCGGCAGCACCCGTG	CGCACGGCCCACACACCAGA	CCTGCCGGGGTTAAGGATCT	GTTGCATCTGACGAGACCCT	GCGGACATTAATCGTAATGG	TCTTTGTATCCACGAAATAT	CGCTTGTGAGGGGTGCCGCG	GCCGACTCATATACGTCCTA	CAATTCATCCGAGCCCATGC	GAAGAAACCGCCTCGAGCTA	GGCCCTGCGGGCGTGGGCCT	ACGCTAAGCCGGGGGAAGGG	CACCAGCCCATATGAGGAAA	AGCTCGTTAGGGATCACTCC	CGCGACATGGGGGTATAATC	CGCTGGCTCCGTGGTCCATG	CTCAATAAAATTATTACTCT	CCACAAAGCCGGGTAGTGGC	ACACGCAGGGGGCCCCAGAT	AGGCAATTGCGGTATACTGT	CTTGGCCCTGGTGGCGCCCG	ACGGTATCTGCCTTAGGCGG	GGAATTACTTTTGTCATTCG	CAAGTGCTGGTGAGGAGTCA	AATCCGGTCATTATAACTGG	ACAGGGTGGCACGTTTGCGA	TTGGCGCTACCTTAGAAGAC	AGGTACAGAACATCCGGTCC	CTGCTAGGTCGGGAATCCTG	GGCATCAATTACCCGCGCCG	GTAGCGGCATCATGACTCAC	GACACATTGCATACAAGACA	TCGGGGAGGATCGTCGGGGC	TTTCCCGGCGGGCACGGAAA	TTTTCAATCGGATTAGGGGC	GGACCTTGGCAGGACCTTAG	GTGATTCCGTGCTCAGCCAC	GCCCGGGCGGTGCCCGCTCT	AAAGTGGTTGGGCTCCCCGC	CGGCCAACAGACACTTGGTC	TGGCGGACTTCGTTGGGTGT	CCAGATAAAGCCCACCGAAG	AATCATTCTCCATCATGTCG	TCCATAAACCATCACTGTTC	ACCGGACCACCTACCCTTCT	TAATCCAAGGGAGCGTAAAA	GGGGAAATGCTCGCATATTT	GACGTTTTGAGGTATCGTTT
AA0096-Cb_GHgam	TGGGCTGAGAACGACTGTGC	ACTGACCGGCAGCACCCGTG	CGCGTAGCCCACACACCAGA	CCTGCCGGGGCTGAGGATCT	GTTGTATCTAACGAGACCTT	GCGGACATTAATCATAATGG	TCTGCTTATCCACCAAACAA	CGCTTGTGAGGGGTGCCGCG	GCCGATTCATCTACGTCCTA	CAATTCATCCGAGCCCATGC	GAAGAAACCGCCTCGAGCTA	GGCCCCTCGGGCGTGGGCCC	AAGCCAGGCCGGGGGAAGAA	CACCAGCCCATATGAGGAAA	AGCTCGTAAGGGATCACTCC	CGTGACATGGGGGTATAATC	TGCTGGCCCCGTGGTCCATG	CTCAATGGTATTTTTACTCT	CCAAAAAGCCGGGTGGTGGC	ACACGCAGGGGGCCCCAGGT	AGACAAATGCGGTATACCGT	CTTGGCCCTGGTGGCGCCCG	GCGGTAGTTGCCTTAGGCGG	GGAATTACTTTTGTCATTTG	TAAGTGCCGGTGAGGAGTCA	AGTCCGGTCATAATAACTGG	ACAGGGCGGGACGTGTGTGA	TTGGCGCTACCTAAGAAGAC	AGGTACAGAACATCCAGTCC	CTGCTAGGACGGGAATCCTG	GGCATCAATTACCCGCGCCA	GTAGCGGCATCATGACTCAC	GACACATTGCATACAAGACA	TCGGGGAGGATCGTCGGGGC	TTTCCCGGCGGGCACGGAAA	TTTTCAAACGGATTAGGGGC	GGACCTTGGCAGGACCTTAA	GTGATTTCGTGCTCGGCCAC	GCCCCGGCGGTGCCCGCCCT	AAAGTACTAGGGCTCCCCGC	CGGCCAACAGACGCTTGGTC	TGGCGGACTTCGTCGGGTGT	CCAGATTGAGCGCACCGCAG	AATCATTCTCCATCTAGTCG	TCCATGAACCATCACTGTTT	ACCGGGCCACCCACTTTTCT	AAATCAAAGGGGGCGAAAAA	GGATAAATGCTCGCATATTT	GACGTTTTGAGGTACCGTTT
AA0097-Ca_GHcol	TGGGCTGAGAACGACTGTGC	ACTGACCGGCAGCATCCGTG	CGCGTAGCCCACACACCAGA	CCTGCCGGGGCTAAGGATCT	GTTGCATCTAACGAGACCCT	GCGGACATTAATCATAATGG	CCTGCTTATCCACGAAACGA	CGCTTGTGAGGGGTGCCGCG	GCCGATTCATCTACGTCCTA	CAATTCGTCCGAGCCCATGC	GAAGAAACCGCCTCGAGCTA	GGCCCTGCGGGCGTGGGCCT	ACGTCCAGCCGGGGGAAGGA	CACCAGCCCATATGAGGAAA	AGCTCGTAAGGGATCACTCC	CGTGTCATGGGGGTATAATC	TGCTGGCTCCGTGGCCTATG	CTCAATGGAATTATTACTCT	CCACAAAGCCGGGTGGTGGC	ACACGCAGGGGGCCCCAGAT	GGACAAATGTGGTATACCGT	CTTGGCTCTGGTGGCGCCCG	GCGGTAGTTGCCTTAGGCGG	GGAATTACGTTTGTCATTCG	CAGGTGCCGGTGAGGAGTCA	AGTCCGGTCATTATAACTGG	ACAGGGCGGGACGTGTGTGA	TTGGCGCTACCTAAGAAGAC	AGGTACAGAACATCCAGTCC	CTGCTAGGACGGGAATCCTG	GGCATCAATTACCCGCGCCA	GTAGCGGCATCATGACTCAC	GACACATTGCATACAAGACA	TCGGGGAGGATTCACGGGGC	TTTCCCGGCGAGCACGGAAA	TTTTCGATCGGATTAGGGGC	GGACCCTGGCAGGACCTTAG	GTGATTCTGTGCTCGACCAC	GCCCGGGCGGTACCCACTTT	AAAGTACTAGGGCTCCCCGC	CGGCCAACAGACGCTTGGTC	TGGCGGACTTCGTCGGGTGT	CCAGATTGAGCGCACCGCAG	AATCATTCTCCATCTAGTCG	TCCATGAACCATCACTGTTT	ACCGGGCCACCCACTTTTCT	AAATCAAAGGGGGCGAAAAA	GGATAAATGCTCGCATATTT	GACGTTTTGAGGTACCGTTT
AA0097-Cb_GHcol	CAGGCTGAGAACGACTGTGC	ACTGACCGACAGCACCCGTG	CGCGTAGCCCACACACCAGA	CCTGCCAGGGCTAAGGATCT	GTTGTATCTAACGAGACCCT	GCGGACATTAATCGTAATGG	TCTGTGTACCCACGAAACAA	CGCTTGTGAGGGGTGCCGCG	GCCGATTCATCTATATCCTA	CAGTTCGTCCGAGCCCATGC	GAGGAAACCGCCTCGAGCTA	TGCCCTGCGGGTGTGGGTCT	ACGCCAAGCCGGGGGAAGGA	CACCAGCCCATATGAGGTAA	AGCTCGTAAGGGCACACTCC	CGTGACATGGGGGTATAATC	CGCTGGCTCCGTGGTCCATG	CTCAATGGAATTTTTACTCT	CCAAAAAGCCGGGTGGTGGC	ACACGCAGGGGGCCCCAGAT	AGGCATTTGCGGTATACCGT	CTTGGCCCTGGTGACGCCCG	GCGGTAGTTGCCTTAGGCGG	GGAATTACGTTTGTCATTCG	CAAGTGCCGGTGAGGTGTCA	AGTCCGGTCATTATAACTGG	ACAGGGTGGCACGTGTGTGA	TTGGCGCAACCTAAGAAGAC	AGGTACAGAACATCCGGTCC	CTGCTAGGATGGGAATCCTG	GGCATCAATTACCCGCGCCA	GTAGCGGCATCATGACTCAC	GACACGTTGCATACTAGACA	TCGGGGAGGATCGTCGGGGC	TTTCCCGGCGGGCACGGAAA	TTTTCAAACGGATTAGGGGC	GGACCCTGGCAGGACCTTTG	GTGATTTCGTGCTCGGCCAC	GCCCCGGCGGTGCCCGCCCT	AAAGTGGTTGGGCTCCCCGC	CGGCCAACAGACGCTTGGTC	TGGCGGACTTCGTTGGGTGT	CCAGATAGCGCCCACCGCAG	AATCATTCTCGATCTAGTCG	TCCATGGATCATCACTGTTT	ACCGGGTTACCCTCCTTTCC	TAATCAAAGGGGGCGAAAAA	GGGGAAATGCTCGCATGTTT	GACGTTTTAAGGTATCAACT
AA0098-Ca_GHcol	TGGGCTGAGAACGACTGAGC	ACTGACCGGCAGCACCCGTG	CGCGTAGCCCACACACCAGA	CCTGCCGGGGTTAAGGATCT	GTTGCATCGAACGAGACCCT	GCGGACATTAATCATAATGG	TCTTTGTATCCACGAAACAA	CGCTTGTGAGGGGTGCCGCG	GCCGATTCATCTACGTCCTA	CAATTCATCCGAGCCTATGC	GAAGAAACCGCTTCGAGCTA	GGCCCCTCGCGCGTGGGCCC	AAGCCAGGCCGGGGGAAGAG	CACCAGCCCATATGAGGAAA	AGCTCGTAAGGGATCACTCC	CGCGACATAGGGGTATAATC	TGCTAGCCCCATGGTCCATG	CTCACTGGAATTTTTACTCT	CCACAAATCCGGGCGGTGGC	ACACGCAGGGGGCCCCAGAT	AGGCATTTGCGGTATACTGT	CTTGGCCCTGGTGGCGCCCG	ACGGTATCTGCCTTAGGCGG	GGAATTACTTTTGTCATTCG	CAAGTGCCGGTGAGGAGTCA	AGTCCGGTCATAATAACTGG	ACAGGGCGGGACGTGTGTGA	TTGGCGCTACCTAAGAAGAC	AGGTACAGAACATCCAGTCC	CTGCTAGGACGGGAATCTTG	GGCCTCATTTACCCGCGCCA	GTAGCGGCATCATGACTCAC	GACACATTGCATGCAAGACA	TCGGGGAGGATCGTCGGGGC	TCTCCCGGCGGGCACGGAAA	TTTTCGATCGGATTAGGGGC	GGACCCTGGCAGGACCTTAG	GTGACTCCGTGCTCGACCAC	GCCCGGGCGGTGCCCGCTTT	AAAGTGCTAGGGCTCCCCGC	CGGCCAACAGACGCTTGGTC	TGGCGGACTTCGTCGGGTGT	CCAGATTGAGCGCACCGCAG	AATCATTCTCCATCTAGTTA	TCCATAAACCGTCACTGTTT	ACCGGGCCACCCACCTTGCC	TAATCAAAGGGGGCGAAAAA	GGGGAAATGCTCGCATATTT	GACGTATTGAGGTACCGTCT
AA0098-Cb_GHcol	CAGGCTGTGAACGACTGTGC	ACTGACCGACAGCACTCGTG	CGCGTAGCCCACACACCAGA	CCTGCCGGGGCTAAGGATCT	GTTGCATCTAATGAGACCCT	GCGGGCATTAAACGTAATGG	TCTGCTTATCCACGCAACAA	CGCTTGTGAGGGGTGCCGCG	GCCGACTCATCTACATCCTA	CAGTTCATCCGAGCCCATGC	GAAGAAACCACCTCGAGCTA	GGCCCTGCGGGCGTGGGCCT	ACGCCAAGCCGGGAGAAGGA	CACCAGCCTATATGAGGAAA	AGCTCGCAAGGGATCACTCC	CGTGACATGGGGGTATAATC	TGCTGGCTCCGTGGTCCATG	CTCAATGGAATTATTACTCT	CCACAAAGCCGGGTAGTGGC	ACACGCAGGGGGCCCCAGAT	AGGCAATTGCGGTATACCGT	CTTGGCCCTGGTGGCGCCCG	GCGGTAGTTGCCTTAGGTGG	GGAACAATTTTTGTCATTTG	TAAGTGCCGGTGAGGAGTCA	AATCCGGTCATTATAACTGG	ACAGGGTGGCACGTGTGCGA	TTGGCGCTACCTAAGAAGAC	AGGTACAGAACAGCCAGTCC	CTGCTGGATCGGGAATCCTG	GGCATCAATTACCCGCGCCG	GTAGCGGCATCATGACTCAC	GACACATTGCATACAAGACA	TCGGGTAGGATTCACGGGGC	TTTCCCGGCAGGCACGGAAA	TTTTCAATCGGATTAGGGGC	GGACCCTGGCAGGACCTTAA	GTGATTTCGTGCTCGGCCAC	GCCCCGGCGGTGCCCGCCCT	AAAGTAGTTGGGCTCCCCGC	CGGCCAACAGACGCTTGGTC	TGGCGGACTACGTTGGGTGT	TCAGATAACGCCCACCGCAG	AATCATTTCCCAACTAGTCG	TTCATGAATAGTCACTGTTT	ACTGGGCCACCCTCCTTTCC	TAATCCAAGGGGGCGTAAAA	GGGGAAATGCTCGCATATTT	GACGCTTTGAGGTACCAATT
AA0099-Ca_GHcol	TGGGCTGAGAACGACTGTGC	ACTGACCGGCAGCACCCGTG	CGCGTAGCCCACACACCAGA	CCTGCCAGGGCTAAGGATCT	GTTGCATCTAACGAGACCCT	GCGGGCATTAATCATAATGG	TCTTTGAATCCACGAAACAA	CGCTTGTGAGGGGTGCCGCG	GCCGATTCATCTACGTCCTA	CAATTCATCCGAGCCCATAC	GAAGAAACCGCCTCGAGCTA	GGCCCTGCGGACGTGGGCAT	ACGCCAAGCCGGGGGAAGGA	CACCAGCCCTTATGAGGAAA	AGCTCGTAAGGGATCACTCC	CGTGACATGGGGATATAATC	TGCTGGCCCCGTGGCCCATG	CTCAATGGAATTATTACTCT	CCACAAAGCCGGGTGGTGGC	GCACGCAGGGGGCCCCAGAT	AGACAATTGTGGTATACCGT	CTTGGCCCTGGTGACGCCCG	GTGGTAGTTGCCTTAGGTGA	GGAATTACTTTTGTCATTCG	CAAGTGCCGGTGCGGAGTCA	AATCCGGTCATTATAACTGG	TCAGGGTGGGACGTGTGCGA	TTGGCGCAACCTAAGAAGAC	AGGTACAGAACAGCAGGTTC	CAGCTAGGACGGGAATCCTG	GACATCAATTACCCGCGCCA	GTAGCGGCATCATGACTCAC	GACACATTGCATGCAAGACA	TCGGGTAGGATCGTCGGGGC	TTTCCCGGCGGGCACGGAAA	TTTTCAATCGGATTAGGGGC	GGACCCTGGCAGGACCTTAG	GTGACTCCGTGCTCGGCCAC	GCCCGGGCGATGCCCACCTT	AAAGTGGTTGGGCACCCCGC	TGGCCAACAGACGCTTGGTC	TGGCGGGCTTCGTCGGGTGT	CCAGATAGAGCGCACCGCAG	AATCATTCTCCAACTAGTCG	TCCATGAATAGTCACTGTTT	ACCGGGCCACCCACTTTTCC	AAATCCAAGGGGGCGTAAAA	GGGGAGATGCTCGCATATTT	GACGTTTTGAGGTACCGTTT
AA0099-Cb_GHcol	TGGGCTGAGAACGACTGTGC	ACTGACCGACAGCACTCGTG	CGCGTAGCCCACACACCAGA	CCTGCCAGGGCTAAGGATCT	GTTGCATCTAACGAGACCCT	GCGGACATTAATCATAATGG	TCTTTGAATCCACGAAACAA	CGCTTGTGAGGGGTGCCGCG	GCCGATTCATCTACGTCCTA	CAATTCGTCCGAGCCCATGC	GAAGAAACCGCCTCGAGCTA	GGCCCTGCGGGCGTGGGCCT	ACGCCAAGCCGGGGGAAGGA	CACCAGCCCATATGAGGAAA	AGCTCGTAAGGGATCACACC	CGTGACATGGGGGTATAATC	TGCTGGCTCCATGGCCTATG	CTCAATGGAATTATTACTCT	GCACAAAGCCGGGTGGTGGC	ACGTGCAGGTGGCCCCAGGT	AGGCAAATGTGGTATACCGT	CTTGGCTCTGGTGGCGCCCG	ACGGTAGTTGCCTTAGGCGG	GGAATTACGTTTGTCATTCG	CAAGTGCCGGTGAGGTGTCA	AATCCGGTCATTATAACCGG	ACAGGGTGGGACGTGTGCGA	TTGGCGCTACCCAAGAAGAC	AGGTACAGAACAGCCAGTCC	CTGCTAGGTCGGGAATCCTG	GGCATCAATTACCCGCGCCA	GTAGCGGCATCATGACCCAC	GACACATTGCATGCTAGACA	TCGGGGAGGATCGTCGGGGT	TTTCCCGGCGGGCACGGAAA	TTTTCAATCGGATTAGGGGC	GGACCCTGGCAGGACCTTAG	GTGATTCCGTGCTCGGCCAC	GCCCGGGCGGTACCCGCTTT	AAAGTGGTTGGGCTCCCCGC	CGGCCAACAGATGCTTGGTC	TGGCGGACTACGTTGGGTGA	CCAGACAGCGCGCACCGCAG	AATCATTCTCCATCTAGTCG	TCCATGAACCGTCACTGTTT	ACCGGGCCACCCTCCTTTCC	TAACCCAAGGGGGCGAAAAA	GGGGAAATGCGCGCATATTT	GACGTTTTGAGGTACTGTCT
AA0100-Ca_GHcol	TGGGCTGAGAACGACTGTGC	ACTGGCCGGCAGCACCCGTG	CGCGTAGCCCACACACCAAA	CCTGCTGGGGTTAAGGATCT	GTTGCGTCTAACGAGACCCT	GCGGACATTAATCGTAATGG	CCTGCTTATCCATGAAACAA	CGCTTGTGAGGGGTGCCGCG	GCCGATTCATCTACGTCCTA	CAATTCGTCCGAGCCCATGC	GAAGAAACCGCCTCGAGCTA	GGCCCTGCGGGCGTGGGCCT	ACGCCAAGCCGGGGGAAGGA	CACCAGCCCATATGAGGAAA	AGCACGTAAGGGATCACTCC	CATGACATGGGGGTATAATC	CGCTGACTCCGTGGTCCATG	CTCAATAAAATTATTACTCT	CCACAAAGCCGGATGGTGGC	ACACGCAGGGGGCCCCAGAT	GGACATTTGCGGTATACCGT	CTTGGCCCTAGTGGCGCCCG	ACGGTAGTTGCCTTAGGCGA	GGAATTACTTTTGTCATTCG	CAAGTGCCGGTGAGGAGTCA	AATCCGGTCATTATAACTGG	ACAGGGCGGGACGTGTGCGA	TTGGCGCTACCTAAGAAGAC	AGGTACAGAACAGCCGGTCC	CTGCTAGGACGGGAATCCTG	GGCATCAATCACCCGCGCCA	GTAGCGGCATCATGACTCAC	GACACATTGCATACAAGACA	TCGGGTAGGATTCACGGGGC	TTTCCCGGCGAGCACGGAAA	TTTTCGATCGGATTAGGGGC	GGACCCTGGCAGGACCTTAG	GTGACTCCGTGCTCGACCAC	GCCCGGGCGGTGCCCGCTCT	AAAGTGGTTGGGCTCCCCAC	CGGCCAACAGACGCTTAGTC	TGGCGGACTACGTTGGGTGT	CCAGATAGAGCCCACCGCAG	AATCATTCCCCAACTAGTCG	TCCATGAATCGTCACTGTTT	ACCGGGTTACCCTCCTTTCC	TAATCAAAGGGGGCGTAAAA	GGGGAAATGCTCGCATATTT	GACGTTTTGAGATACCAACT
AA0100-Cb_GHcol	TGGGCTGAGAACGACTGTGC	ACTGACCGACAGCACCCGTG	CGCACGGCCCACACACCAGA	CCTGCCGGGGCTAAGGATCT	GTTGCATCTAACGAGACCCT	GCGGGCATTAATCATAATGG	TCTTTGTATCCACGAAACAA	CGCTTGTGAGGGGTGCCGCG	GCCGATTCATCTACGTCCTA	CAATTCGTCCGAGCCCATAC	GAAGAAACCGCCTCGAGCTA	GGCCCTGCGGACGTGGGCAT	ACGCCAAGCCGGGGGAAGGA	CACCAGCCCATTTAAGGATA	AGCTCGTAAGAGAACACTCC	CGCGACATGGGGGTATAATC	TGCTGGCTCCGTGGTCCATG	CTCAATAAAATTATTACTCT	CCACAGAGTCGGGTGGTGGC	ACACGCAGGGGGCCCCGGAT	AGGCAATTGCGGGATACCGT	CTTGGCCCTGGTGGCGCCCG	ACGGTAGCTGCTTTAGGTGG	GGAATTACTTTTGTCATTCG	CAAGTGCCGGTGAGGAGTCA	AGTCCGGTCATTATAATTGG	ACAGGGCGGGACGTGTGCGA	TTGGCGCTACCTAAGAAGAC	AGGTACAGAACATCCGGTCC	CTGCTAGGTCGGGAATCTTG	GGCATCAATTACCCGCGCCG	ATAGCGGCATCATGACTCAC	GACACATTGCATGCAAGACA	TCGGGTAGGATTCACGGGGC	TTTCCCGGCGAGCACGGAAA	TTTTCGATCGGATTAGGGGC	GGACCCTGGCAGGACCTTAG	GTGACTCCGTGCTCGACCAC	GCCCGGGCGGTGCCCGCTCT	AAAGTGGTTGGGCTCCCCAC	CGGCCAACAGACGCTTGGTC	TGGCGGACTTCGTCGGGTGT	CCAGATAGCGCCCACCGCAG	AATCATTCTCCAACTAGTCA	TCCATGAACCGTCACTATTT	ACTGGGCCACCCTCCTTTCC	TAACCCAAGGGGACGTAAAA	GGGGAAATGCGCGCATATTT	GACGTTTTGAGGTACCGTTT
AA0101-Ca_GHcol	TGGGCTGAGAACGACTGTGC	ACTGACCGGCAGCACCCGTG	CGCGTAGCTCACACGTTAGA	CCTGCCAGGGCTAAGGATCT	GTTGCGTCTAACGAGACCCT	GCGGACATTAAACATAATGG	TCTTCTAATCCACGAAACAA	CGCTTGTGAGGGGTGCCGCG	GCCGATTCATCTACGTCCTA	CAATTCGTCCGAGCCCATGC	GAAGAAACCGCCTCGAGCTA	GGCCCTGCGGGCGTGGGCCT	AAGCCAGGCCGGGGGAAGGA	CACCAGCCCATATGAGGAAA	AGCTTGTAAGGGCACACTCC	CGTGACATGGGGGTATAATC	TGCTGGCCCCATGGTCCATG	CTCAATAAAATTATTACTCT	CCAAAAAGCCGGGTGGTGGC	ACACGCAGGGGGCCCCAGAT	GGGCAATTGCGGTATACCGT	CTTGGCCCTGGTGGCGCCCG	GTGGTAGTTGCCTTAGGTGG	GGAATTACGTTTGTCATTCG	CAAGTGCCGGTGAGGAGTCA	AGTCCGGTCATTATAACTGG	ATAGGGCGGGACGTGTGTGA	TTGGCGCAACCTAAGAAGAC	AGGTACAGAACATCCGGTCC	CTGTTAGGACGGGAATCTTG	GGCATCAATTACCCGCGCCG	GTAGCGGCATCATGACTCAC	GACACATTACATACAAGACA	TCGGGGAGGATCGTCGGGGC	TTTCCCGGCGGGCACGGAAA	TTTTCAATCGGATTAGGGGC	GGACCCTGGCAGGACCTTAG	GTGATTCCGTGCTCGGCCAC	GCCCGGGCGGTGCCCACCCT	AAAGTGGTTGGGCTCCCCAC	CGGCCAACAGACGCTTAGTC	TGGCGGACTACGTTGGGTGT	CCAGACAAAGCGCACCGCAG	AATCATTCTCCATCTAGTCA	TCCATGAACCGTCACTGTTT	ACCGGGCCACCCTCCTTTCC	AAATCCAAGGGGACGTAAAA	GGGGAAATGCTCGCATATTT	GACGTTTTGAGGTACCGTTT
AA0101-Cb_GHcol	TGGGCTGTGAACGACTGTGC	ACTGACCGACAGCACCCGTG	CGCGTAGCCCACACACCAGA	CCTGCCAGGGCTAAGGATCT	GTTGTATCTAACGAGACCCT	GCGGACATTAAACATAATGG	TCTGTGTATCCACGAAACAA	CGCTCAAGAGGGGTGCCGCG	GCCGATTCATCTACGTCCTA	CAATTCGTCCGAGCCCATGC	GAAGAAACCGCCTCGAGCTA	GACCCTGCGGGCGTGGGCCT	AAGCCAAGCCGAGGGAAGGA	CACCAGCCCATATGAGGAAA	AGCTCGTAAGGGATCACACC	CGTGACATGGGGGCATAATC	TGCTGGCTCCGTGGTCCATG	CTCAATAAAATTATTACTCT	CCAAAAAGCCGGGTGGTGGC	ACACGCAGGGGGCCCCAGAT	GGACAATTGCGGTATACCGT	CTTGGCCCTGGTGACGCCCG	GCGGTAGTTGCCTTAGGCGG	GGAATTGCGTTTGTCATCCG	CAAGTGCCGGTGAGGAGTCA	AATCCGGTCATTATAACTGG	ACAGGGTGGGACGTGTGCGA	TTGGCGCTACCTAAGAAGAC	AGGTACAGAACATCCGGTCC	CTGCTAGAACAGGAATCCTG	GGCATCAATTACCCGCGCCG	GTAGCGGCATCATGACTCAC	TACACATTGCATACAAGACA	TCGGGGAGGATCGTCGGGGC	TTTCCCGGCGGGCACGGAAA	TTTTAAATCGGATTAGGGGC	GGACCCTGGCAGGACCTTAG	GTGATTCCGTGTTCGACCAC	GCCCGGGCGGTACCCGCCCT	AAAGTACTAAGGTACCCCGC	CGGCCAACAAACGCTTAGTC	TGGCGGACTTCAGCGGGTGT	CCAGATAGCGCCCACCGCAG	AATCATTCTCCATCTAGTCG	TCCATGAACCGTCACTGTTT	ACCGGGCCACCCTCCTTTCC	TAACCCAAGGGGGCGAATAA	GGGGAAAAACTCGCATATTT	GACGTTTTGAGGTACCAATT
AA0102-Ca_GHcol	TGGGCTGAGAACGACTGTGC	ACTGACCGACAGCACCCGTG	CGCGTAGCCCACACACCAGA	CCTGCCGGGGCTAAGGATCT	GTTTCATCTAACGAGACCCT	GCGGGCATTAATCATAATGG	CCTTTGTATCCACGAAATAT	CGCTTGTGATGGGTGCCGCG	GCCGATTCATCTACGTCCTA	CAATTCGTCCGAGCCCATGC	GAAGAAACCGCCTCGAGCTA	GGCCCTGCGGGCGTGGGCCC	CAGCCAGCCCGGGGGAAGGA	CACCAGCCCATATGAGGAAA	AGCTTGTAAGGGATCACTCC	CGTGACATGGGGGTATAATC	TGCTGGCTCCGTGGTCCATG	CTCAATAAAATTATTACTCT	CCAAAAAGCCGGGTGGTGGC	ACACGCAGGGGGCCCCAGAT	AGGCAATTGCGGTATACCGT	CTTGGCCCTGGTGACGCCCG	GTGGTAGTTGCCTTAGGCGA	GGAATTACTTTTGTCATTCG	CAAGTGCCGATGAGGAGTCA	AGTCCGGTCATTATAACTGG	ACAGGGCGGGACGTGTGTGA	TTGGCGCTACCTAAGAAGAC	AGGTACAGAACATCCAGTCC	CTGCTAGGACGGGAATCCTG	GGCATCAATTACCCGCGCCA	GTAGCGGCATCATGACTCAC	GACACATTGCATACAAGACA	TCGGGGAGGGTCGTCGGGGC	TTTCTCGGCGGGCACAGATA	TTTTCAATCGGATTAGGGGC	GGACCCTGGCAGGACCTTAG	GTGATTCCGTGCTCGGCCAC	ATCCGGGCGGTGCCCGCCCT	AAAGTAGTTGGGCTCCCCGC	CGGCCAACAGACGCTTGGTT	TGGCGGGCTTCGTCGGGTGT	CCAGACAGCGCCCACCGCAG	AATCATTCTCCAACTAGTCG	TCCATGAATAGTCACTGTTT	ACTGGGCCACCCTCCTTTCC	TAATCCAAGGGGGCGTAAAA	GGGGAGATGCTCGCATATTT	GACGTTTTGAGGTACTGTTT
AA0102-Cb_GHcol	TGGGCTGAGAACGACTGTGC	ACTGACCGGCAGCACCCGTG	CGCGTAGCCCACACACCAGA	CCTGCCAGGGCTAAGGATCT	GTTGTATCTAACGAGACCCT	GCAGACATTAATCGTCATGG	TCTGCTTATCCACCAAATAA	CGCTTGTGAGGGGTGCCGCG	GCCGATTCATCTACGTCCTA	CAATTCATCCGAGCCCATGC	GAAGAAACCGCTTCGAGCTA	GGCCCCTCGGGCGTGGGCCC	AAGCCAAGCCGGGGGAAGGA	CACCAGCCCATATGAGGAAA	AGCTCGTAAGGGATCACTCC	CGTGACATGGGGGTATAATC	CGCTGGCTCCATGGTCCATG	CTTAATGGAATTATTATGCT	CCAAAAAGCCGGATAGTGGC	GCACGCAGGGGGCCCCAGAT	GGACAATTGCGGTATACCGT	CCTGGCCCTGGTGGCGCCCG	GCGGTAGCTGCCTTAGGCGG	GGAATTACGTTTGTCATTCG	CAAATGCCGGTGAGGAGTCA	AATCCGGTCATTATAACTGG	TCAGGGTGGGACGTTTGTGA	TTGGCGCTACCTAGGAAGAC	AGGTACAGAACATCCGATCC	CTGCTAGGTCGGGAATCCTA	GGCATCAATTACCCGCGCCA	GCAGCGGCATCATGACTCAC	GACACATTGCATGCTAGACA	TCGGGGAGGATCGTCGGGGC	TTTCCCGGCGGGCACGGAAA	TTTTCAATCGGATTAGGGGC	GGACCCTGGCAGGACCTTAG	GTGACTCCGTGCTCGGCCAC	GCCCGGGCGGTGCCCGCTCT	AAAGTGGTTGGGCTCCCCGC	CGGCCAACAGACGCTTAGTC	TGGCGGACTACGTTGGGTGT	CCAGATAACGCCCACCGCAG	AATCACTCTCCATCTAGGCG	TCCATGAATAGTCACTGTTT	ACCGGGCCACCCTCCTTTCC	TAATCAAAGGGGGCGTAAAA	GGGGAAATGCTCGCATATTT	AACGTTTTGAGGTACCGTTT
AA0103-Ca_GHcol	TGGGCTGTGAACGACTGTGC	ACTGACCGACAGCACCCGTG	CGCGTAGCCCACACACCAGA	CCTGCCAGGGCTAAGGATCT	GTTGCGTCTAACGAGACCCT	GCGGACATTAATCGTAATGG	CCTTCTTATCCACGAAACAA	CGCTTGTGAGGGGTGCCGCG	GCTGATTCATCTACGTCCTA	CAACTCATCCGAGCCCATGC	GAAGAAACCGCCTCGAGCTA	GGACCTGTGGGCGTGGGCCT	ACGCCAAGCCGGGGGAAGGA	CACCGGCCCATATGAGGAAA	AGCTCGTAAGGGATCACTCC	CGTGACATGGGGGTATAATC	TGCTGGCTCCATAGTCCATG	CTCAATAAAATTATTATGCT	CCACAAAGCCGGGTGGTGGC	ACATGCAGGTGGCCCCAGGT	AGGCAAATGTGGTATACCGT	CTTGGCCCTGGTGGCGCCCG	GCGGTAGTTGCCTTAGGCGG	GAAATTACGTTTGTCATTTG	CAAGTGCCGGTGAGGAGTCA	AATCCGGTCATTATAACTGG	ACAGGGCGGGACGTTTGCGA	TTGGCGCAATCTAAGAAGAC	AGGTACAGAACATCCGGTCC	CTGCTAGGACGGGAATCTTG	GGCATCAATTACCCGCGCCG	GTAGCGGCATCCTGGCTCAC	GACACGTTGCATACAAGACA	TCGGGTAGGATCGTCGGGGC	TTTCCCGGCGGGCACGGAAA	TTTTCAATCGGATTAGGGGC	GGACCCTGGCAGGACCTTAG	GTGACTCCGTGCTCGACCAC	GCCCGGGCGGTGCCCGCCTT	AAAGTGGTTGGGCTCCCCGC	CGGCCAACAGACGCTTGGTC	TGGCGGACTTCGTCGGGTGT	CCAGATAGCGCGCACCGCAG	AATCATTCTCCAACTAGTTG	TCCATGAACCGTCACTGTTT	ACCGGGCCACCCTCCTTTCC	AAATCAAAGGGGGCGAAAAA	GGGTAAATGCTCGCATATTT	GACGTTTTGAGGTGCCAATT
AA0103-Cb_GHcol	TGGGCTGTGAACGACTGTGC	ACTGACCGGCAGCACCCGTG	CGCGTAGCCCACACATTAGA	CCTGCCAGGGCTAAGGATCT	GTTGCATCTAACGAGACCCT	GCGGACATTAATCGTAATGG	CCTTCTTATCCATGAAACAA	CGTTTGTGAGGGGTGCCGCG	GCTGACTCATCTACATCCTA	CAATTCATCCGAGCCCATGC	GAAGAAACCGCCTCGAGCTA	GGCCCTGCGGGCGTGGGCCT	ACGCCAAGCCGGGGGAAGGA	CACCAGCCCATATGAGGAAA	AGCTCCTAAGGGATCACTCC	CGCGACATGGGGATATAATC	TGCTGGCTCCATGGTCCACG	CTCAATGGAATTATTATGCT	CCAAAAAGCCGGGTGGTGGC	ACACGCTGGGGGCCCCAAGC	GGACAATTGCGGTATACCGT	CTTGGCCCTGGTGGCGCCCG	ACGGTATCTGCCTTAGGCGG	GGAATTACTTTTGTCATTCG	CAAGTGCCGGTGAGGAGTCA	AGTCCGGTCATTATAACTGG	ACAGGGCGGGACGTGTGTGA	TTGGCGCAACCTAAGAAGAC	AGGTACAGAACATCCGGTCC	CTGCTAGAACAGGAATCCTG	GGCATCAATTACCCGCGCCA	GTAGCGGCATCATGACTCAC	GACACGTTGCATACTAGACA	TCGGGGAGGATCGTCGGGGC	TTTCCCGGCGGGCACGGCAA	TTTTCAATCGGATTAGGGGC	GGACCCTGGCAGGGCCTTAG	GTGATTCCGTGTTCGACCAC	GCCCGGGCGGTGCCCACCCT	AAAGTGGCTGGGCTCCCCGC	CGGCCAACAGACGCTTGGTT	TGGCGGACTTCAGCGGGTGT	CCAGATAGCGGCCACCGCAG	AATCATTCCCCAACTAGTCG	TCCATGAACCGTCACTGTTT	ACCGGGCCACCCTCCTTTCC	AAATCCAAGGGGACGTAAAA	GGGGAAATGCTCGCATATTT	GACGTTTTGAGGTACCGTTT
AA0104-Ca_GHcol	TGGGCTGTGAACGACTGTGC	ACTGACCGGCAGCACCCATG	CGCGTAGCCCACACACCAGA	CCTGCCGGGGCTAAGGATCT	GTTGCGTCTAACGAGACCCT	GCGGACTTTAAACATAATGG	CCTTCTTATCCACGAAACAA	CGCTTGTGAGGGGTGCCGCG	GCCGATTCATCTACGTCCTA	CAATTCGTCCGAGCCCATGC	GAAGAAACCACCTCGAGCTA	GGCCCTGCGGGCGTGGGCCT	ACGCCCAGCCGGGGGAAGGA	CACCAGCCCATATAAGGAAA	AGCTCGTAAGGGATCACTCC	CGTGACATGGGGGTATAATC	CGCTGGCTCCATGGTCCATG	CTCAATGGAATCTTTACTCT	CCACAAAGCCGGGTGGTGGG	ACACGCAGGGAGCCCCAGAT	GGGCAATTGCGGTATACCGT	CTTAGCCCTGGTGACGCCCG	GTGGTAGTTACCCTAGGTGG	GGAATTGCTTTTGTCATTCG	CAAGTGCCGGTGAGGAGTCA	AGTCCGATCATTATAACTGG	ACATGGTGGGATGTGTGCGA	TTGGCGCTACCTAAGAAGAC	AGGTACAGAACATCCGATCC	CTGCTAGGTCGGGAATCTTG	GGCATCAATTACCCGCGCCG	GTAGCGGCATCATGACTCAC	GACACATTGCATGCAAGACA	TCGGGTAAGATCGTCGGGGC	TTTCCCGGCGGGCACGGAAA	TTTTCAATCGGATTAGGGGC	GGACCCTGGCAGGACCTTAG	GTGATTCCGTGCTCGGCCAC	GCCCGGGCGGTGCCCGCTCT	AAAGCACTAGGGCTCCCCGC	CGGCCAACAGACGCTTGGTC	TGGCGGACTTCAGTGGGTGT	CCAGATAGCGCGCACCGCAG	TATCATTCTCCAACTAGTCG	TCCATGAATAGTCACTGTTT	ACCGGGCCACCCTCCTTTTC	TAATCAAAAGGGGCGTAAAA	GGGGAAAAACTCGCATATTT	GACGTTTTGAGGTATCGTCT
AA0104-Cb_GHcol	TGGGCTGAGAACGACTGTGC	ACTGATCGGCAGCACCCGTG	CGCGTAGCCCACACACCAGA	CCTGCCAGGGCTAAGGATCT	GTTGCATCTAACGAGACCCT	GCGGACTTTAATCGTAATGG	CCTTCGTATCCACGAAATAT	CGCTTGTGAGGGGTGCCGCG	GCCGATTCATCTACGTCCTA	CAGTTCATCCGAGCCCATGC	GAAGAAACCGCCTCGAGCTA	TGCCCTGCGGGCGTGGGCCT	AAGCCAAGCCGGGGGAAGGA	CACCAGCCCATATGAGGAAA	AGCTCGTAAGGGATCACTCC	CGTGACATGGGGGTATAATC	TGCTGGCTCCATAGTCCATG	CTCAATGGAATTTTTACTCT	CCAAAAAGCCGGGTGGTGGC	ACACGCAGGGGGCCCCAGAT	AGGCAAATGTGGTATACCGT	CTTGGCCCTGATGGCGCCCG	GTGGTAGTTGTCTTAGGCGG	GGAATTACTTTTGTCATTCG	CAAGTGCCGGTGAGGTGTCA	AGTCCGGTCATTATAACTGG	ACAGGGTGGGACGTGTGCGA	TTGGCGCAACCTAAGAAGAC	AGGTACAGAACATCCGGTCC	CTGCTAGGACGGGAATCCTG	GGTATCAATTACCCGCGCCG	GTAGCGGCATCATGACTCAC	TACACATTGCATACAAGACA	TCGGGGAGGATCGTCGGGGC	TTTCCCGGCGGGCACGGAAA	TTTTAAATCGGATTAGGGGC	GGACCCTGGCAGGACCTTAG	GTGACTCCGTGCTCGGCCAC	GCCCGGGCGGTGCCCGCTTT	AAAGTGGTTGGGCTCCCCGC	CGGCCAACAAACGCTTGGTC	TGGCGGGCTTCGTCGGGTGT	CCAGACAGAGGCCACCGCAG	AATCATTCCCCATCTAGTCA	TCCATGAACCGTCACTGTTT	ACCGGGCCACCCTCCTTTCC	TAACCCAAGGGGGCGAATAA	GGGGAAATGCTCGCATATTT	GACGCTTTGAGGTACCAATT
AA0107-Ca_GHcol	TGGGCTGTGAACGACTGTGC	ACTGACCGGCAGCACCCGTG	CGCGTAGCCCACACACCAGA	CCTGCCGGGGTTAAGGATCT	GTTGCATCTAACGAGACCCT	GCGGACATTAATCGTAATGG	TCTGCGTATCCACGAAATAT	CGCTTGTGAGGGGTGCCGCG	GCCGATTCATCTACATCCTA	CAATTCATCCGAGCCCATGC	GAAGAAACCGCCTCGAGCTA	TGCCCTGCGCGCGTGGGCCC	AAGCCCAGCCGGGGGAAGGA	CACCAGCCCATATGAGGAAA	AGCTCGTAAGGGATCACTCC	CGTGACATGGGGGTATAATC	TGCTGGCTCCATGGTCCATG	CTCAATAAAATTATTATGCT	CCACAAAGCCGGATAGTGGC	GCACGCAGGGGGCCCCAGAT	GGACAATTGCGGTATACCGT	CTTGGCCCTGGTGGCGCCTG	ACGGTAGTTGCCTTAGGCGG	GGAATTGCTTTTGTCATTCG	CAAGTGCCGGTGAGGAGTCA	AGTCCGGTCATTATAACTGG	ACATGGTGGGATGTGTGCGA	TTGGCGCAACCTAAGAAGAC	AGGTCTAGAATATCCGGTCC	CTGCTAGGACGGGAATCCTG	GGCATCAATTACCCGCGCCG	ATAGCGGCATCATGACTCAC	GACACATTGCATGCAAGACA	TCGGGTAGGATTCACGGGGC	TTTCCCGGCGAGCACGGAAA	TTTTCGATCGGATTAGGGGC	GGACCCTGGCAGGACCTTAG	GTGACTCCGTGCTCGACCAC	GCCCGGGCGGTGCCCGCTCT	AAAGTGGTTGGGCTCCCCGC	CGGCCAACAAACGCTTGGTC	TGGCGGACCTCGTCGGGTGT	CCAGATAAAGCCTACCGCAG	AATCATTCTCCATCTAGTCG	TCCATGAACCGTCACTGTTT	ACCGGGCCACCCTCCTTTCC	AAACCAAAGGGGGCGAAAAA	GGGTAAATGCTCGCATATTT	GACGTTTAGAGGTACCAATT
AA0107-Cb_GHcol	CAGGCTGTAAACGACAGTGC	ACTGACCGACAGCACCCGTG	CGCGTAGCCCACACACCAGA	CCTGCCGGGGTTAAGGATCT	GTTGCATCTAACGGGACCCT	GCGGACATTAATCGTAATGG	CCTTCTTATCCACGAAACAA	CGCTTGTGAGGGGTGCCGCG	GCCGATTCATCTACGTCCTA	CAATTCATCCGAGCCCATGC	GAAGAAACCGCCTCGAGCTA	TGCCCTGCGGGCGTGGGCCT	ACGCCAGGCCGGGGGAAGGA	CACCAGCCCATATGAGGAAA	AGCTCGTAAGGGATCACTCC	CGCGACATGGGGATATAATC	CGCTGGCCCCATGGTCCATG	CTCTATGGAATTATTACTCT	CCACAAAGCCGGGTGGTGGC	GCACGCAGGGGGCCCCAGAT	GGGCAATTGCGGGATACCGT	CTAAGCCCTGGTGGCGCCCG	ACGGTAGTTGCCTTAGGCGG	GGAATTACGTTTGTCATTCG	CAAGTTCCGGTGAGGAGTCA	AATCCGGTCATTATAACTGG	ACAGGGTGGGACGTTTGTGA	TTGGCGCTACCTAAGAAGAC	AGGTACAGAACATCCAGTCC	CTGCTAGGACGGGAATCCTG	GGCATCAATTACCCGCGCCA	GTAGCGGCATCATGACTCAC	GACACATTGCATGCAAGACA	TCGGGTAGGAATCTCGGGGC	TTTCCCGGCGGACACGGAAA	TTTTCAATCGGATTAGGGGC	GGACCCTGGCAGGACCTTAG	GTGATTCCGTGTTCGACCAC	GCCCGGGCGGTACCCGCCCT	AAAGTACTAAGGTACCCCGC	CGGCCAACAAACGCTTAGTC	TGGCGGACTTCAGCGGGTGT	CCAGATAGCGCCCACCGCAG	AATCATTCTCCAACTAGTCG	TCCATGAATAGTCACTGTTT	ACTGGGCCATCCTCCTTTCC	TAACCAATAGGGGCGAAAAA	AGGGAAATGCTCGCGTATTT	GACGTTTTGAGGTACCGTTT
AA0108-Ca_GHgam	TGAGCTGTGAACGACTGTGC	ACTGACCGGCAGCACTCGTG	CGCGTAGCCCACACACCAGA	CCTGCCGGGGTTAAGGATCT	GTTGCATCTAACGAGACCCT	GCGGACATTAATCGTAATGG	TCTGTGTATCCACGAAACAA	CGCTTGTGAGGGGTGCCGCG	GCCGATTCATCTACGTCCTA	CAATTCATCCGAGCCCATGC	GAAGAAACCGCCTCGAGCTA	GGCCCTGCGGGCGTGGGCCC	AAGCCAAGCCGGGGGAAGAG	CACCAGCCCATATGAGGAAA	AGCTCGTTAGGGATCACTCC	CGCGACATGGGGGTATAATC	CGCTGGCTCCGTGGTCCATG	CTCAATAAAATTATTACTCT	CCACAAAGCCGGGTAGTGGC	ACACGCAGGGGGCCCCAGAT	AGGCAATTGCGGTATACCGT	CTTGGCCCTGGTGGCGCCCG	GCGGTAGTTGCCTTAGGCGG	GGAATTACTTTTGTCATTTG	TAAGTGCCGGTGAGGAGTCA	AGTCCGGTCATAATAACTGG	ACAGGGCGGGACGTGTGTGA	TTGGCGCTACCTAAGAAGAC	AGGTACAGAACATCCAGTCC	CTGCTAGGACGGGAATCCTG	GGCATCAATTACCCGCGCCA	GTAGCGGCATCATGACTCAC	GACACATTGCATACAAGACA	TCGGGGAGGATCGTCGGGGC	TTTCCCGGCGGGCACGGAAA	TTTTCAAACGGATTAGGGGC	GGTGCTGAAGGGGACCTTAG	GTGATTTCGTGCTCGGCCAC	GCCCCGGCGGTGCCCGCCCT	AAAGTACTAGGGCTCCCCGC	CGGCCAACAGACGCTTGGTC	TGGCGGACTTCGTCGGGTGT	CCAGATTGAGCGCACCGCAA	TTCCATTCTCCATCTAGTCG	TCCATGAACCATCACTGTTT	ACCGGGCCACCCACTTTTCT	AAATCAAAGGGGGCGAAAAA	GGATAAATGCTCGCATATTT	GACGTTTTGAGGTACCGTTT
AA0108-Cb_GHgam	TGGGCTGAGAACGACTGTGC	ACTGACCGGCAGCACCCGTG	CGCGTAGCCCACACACCAGA	CCTGCCGGGGCTGAGGATCT	GTTGCATCTAACGAGACCCT	GCGGACATTAATCATAATGG	TCTTCGTATCCACCAAACAA	CGCTTGTGAGGGGTGCCGCG	GCCGATTCATCTACGTCCTA	CAATTCATCCGAGCCCATGC	GAAGAAACCGCCTCGAGCTA	GGCCCTGCGGGCGTGGGCCC	AAGCCAGGCCGGGGGAAGAA	CACCAGCCCATATGAGGAAA	AGCTCGTTAGGGATCACTCC	CGTGACATGGGGGTATAATC	TGCTGGCTCCGTGGTCCATG	CTCAATGGAATTTTTACTCT	CCACAAAGCCGGGTAGTGGC	ACACGCAGGGGGCCCCAGAT	AGGCAATTGCGGTATACTGT	CTTGGCCCTGGTGGCGCCCG	ACGGTATCTGCCTTAGGCGG	GGAATTACTTTTGTCATTCG	CAAGTGCCGGTGAGGAGTCA	AGTCCGGTCATTATAACTGG	ACAGGGTGGCACGTGTGCGA	TTGGCGCTACCTAAGAAGAC	AGGTACAGAACATCCAGTCC	CTGCTAGGACGGGAATCCTG	GGCATCAATTACCCGCGCCA	GTAGCGGCATCATGACTCAC	GACACATTGCATACAAGACA	TCGGGGAGGATCGTCGGGGC	TTTCCCGGCGGGCACGGAAA	TTTTCAAACGGATTAGGGGC	GGTGCTGAAGGGGACCTTAG	GTGATTTCGTGCTCGGCCAC	GCCCCGGCGGTGCCCGCCCT	AAAGTACTAGGGCTCCCCGC	CGGCCAACAGACGCTTGGTC	TGGCGGACTTCGTCGGGTGT	CCAGATTGAGCGCACCGCAA	TTCCATTCTCCATCTAGTCG	TCCATGAACCATCACTGTTT	ACCGGGCCACCCACTTTTCT	AAATCAAAGGGGGCGAAAAA	GGATAAATGCTCGCATATTT	GACGTTTTGAGGTACCGTTT
AA0109-Ca_GHcol	TGAGCTGAGAACGACTGTGC	ACTGACCGGCAGCACCCATG	CGCGTAGCCCACACACCAGA	CCTGCCAGGGCTAAGGATCT	GTTGCGTCTAACGGGACCCT	GCGGACATTATTCATAATGG	TCTTCTTATCCACGAAACAA	CGTTTGTGAGGGGTGCCGCG	GCCGATTCATCTACGTCCTA	CAATTCATCCGAGCCCATGC	GAAGAAACCGCCTCGAGCTA	GGCCCTGCGGGCGTGGGCCT	ACGCCAAGCCGGGGGAAGGA	CACCAGCCTATATGAGGAAA	AGCTCGTAAGGGATCACTCC	CGTGACATGGGGGTATAATC	TGCTGGCTCCATGGTCCATG	CTCAATGGAATTATTACTCT	CCACAAAGCCGGGTGGTGGC	ACACGCAGGGGGCCCCAGAT	AGGCAATTGCGGTATACCGT	CTTGGCCCTGGTGGCGCCCG	ACGGTAGTTGCCTTAGGTGG	GGAACAATTTTTGTCATTTG	TAAGTGCCGGTGAGGAGTCA	AATCCGGTCATTATAACTGG	ACAGGGTGGGACGTGTGTGA	TTGGCGCTACCTAAGAAGAC	AGGTACAGAACAGCCGGTCC	CTGCTAGGACGGGAATCCTG	GGCATCAATTACCCGCGCCA	GTAGCGGCATCATGACTCAC	GACACATTGCATGCAAGACA	TCGGGGAGGATCGTCGGGGC	TTTCCCGGCGGGCACGGAAA	TTTTCAATCGGATTAGGGGC	GGACCCTGGCAGGACCTTAG	GTGATTCCGTGCTCGGCCAC	GCCCGGGCGGTGCCCGCTTT	AAAGTGGTTGGGCTCCCCGC	CGGCCAACAAACGCTTGGTC	TGGCGGACTACGTTGGGTGT	CCAGACAGAGCGCACCGCAG	AATCATTCCCCATCATGTCG	TCCATGAACCGTCACTGTTT	ACCGGGCCACCCTCCTTTCC	TAATCCAAGGGGGCGTAAAA	GGGGAAATGCTCGCATATTT	GACGCTTTGAGGTACCAACT
AA0109-Cb_GHcol	TGGGCTGAGAGCGACTGTGC	ACTGACCGACAGCACCCGTG	CGCGTAGCTCACACACCAGA	CCTGCCGGGGCTAAGGATCC	GTTGTATCTAACGAGACCCT	GCGGGCATTAATCATAATGG	CCTTCTTATCCACGAAACAA	CGCTTGTGAGGGGTGCCGCG	GCCGATTCATCTATATCCTA	CAGTTCGTCCGAGCCCATGC	GAAGAAACCGCCTCGAGCTA	GGCCCCTCGGGCGTGGGCCT	ACGCCCAGCCGGGGGAAGGA	CACCAGCCCATATGAGGAAA	AGCTCGTAAGGGATCACTCC	CGTGACATGGGGGTAAAATC	CGCTGGCTCCGTAGTCCATG	CTCAATGGAATTTTTACTCT	CCAAAAAGCCGGGTGGTGGC	ACACGCAGGGGGCCCCAGAT	AGGCATTTGCGGTATACCGT	CTTGGCCCTGGTGGCGCCCG	GCGGTAGTTGCCTTAGGCGG	GGAATTACGTTTGTCATTCG	CAAGTGCCGGTGAGGAGTCA	AGTCCGGTCATTATAACTGG	ACAGGGTGGGACGTGTGTGA	TTGGCGCTACCTAAGAAGAC	AGGTACAGAACAGCCAGTCC	CTGCTGGATCGGGAATCCTG	GGCATCAATTACCCGCGCCA	GTAGCGGCATCATGACTCAC	GACACATTGCATGCAAGACA	TCGGGTAGGATTCACGGGGC	TTTCCCGGCAGGCACGGAAA	TTTTCAATCGGATTAGGGGC	GGACCCTGGCAGGACCTTAG	GTGACTCCGTGCTCGGCCAC	GCCCGGGCGGTGCCCGCTCT	AAAGTGGTTGGGCTCCCCGC	CGGCCAACAGACGCTTGGTC	TGGCGGACTACGTCGGGTGT	TCAGATAGAGCCCACCGCAG	AATCGTTCTCCATCTAGTCG	TCCATGAATAGTCACTGTTT	ACCGGGCCATCCTCCTTTCC	TAATCCAAGGGGGCGAAAAA	GGGGAAATGCTCGCATATTT	GACGTTTTAAGGTATTAATT
AA0110-Ca_GHcol	CAGGCTGTGAACGACTGTGC	ACTGACCGACAGCACCCGTG	CGCGTAGCCCACACACCAGA	CCTGCCGGGGCTAAGGATCT	GTTGCATCTAATGAGACCCT	GCGGGCATTAAACGTAATGG	TCTGCTTATCCACGCAACAA	CGCTTGTGAGGGGTGCCGCG	GCCGACTCATCTACATCCTA	CAGTTCATCCGAGCCCATGC	GAAGAAACCGCCTCGAGCTA	TGCCCTGCGGGCGTGGGCCT	ACGCCAAGCCGGGGGAAGGA	CACCAGCCCATATGAGGAAA	AGCTCGTAAGGGATCACTCC	CGTGACATGGGGGTATAATC	TGCTGGCTCCATAGTCCATG	CTCAATAAAATTATTATGCT	CCACAAAGCCGGGTGGTGGC	ACACGCAGGGGGCCCCAGAT	GGACAATTGCGGTATACCGT	CTTGGCCCTAGTGGCGCCCG	ACGGTAGTTGCCTTAGGCGG	GGAATTACGTTTGTCATTTG	CAAGTGCCGGTGAGGAGTCA	AGTCCGGTCATTATAACTGG	ACAGGGCGGGACGTGTGCGA	TTGGCGCTACCTAAGAAGAC	AGGTATTGAACAGCCGGTCC	CTGCTAGGACGGGAATCCTG	GGCATCAATTACCCGCGCCA	GTAGCGGCATCATGACTCAC	GACACATTGCATGCAAGACA	TCGGGTAGGATTCACGGGGC	TTTCCCGGCAGGCACGGAAA	TTTTCAATCGGATTAGGGGC	GGACCCTGGCAGGACCTTAG	GTGACTCCGTGCTCGGCCAC	GCCCGGGCGGTGCCCGCTCT	AAAGTGGTTGGGCTCCCCGC	CGGCCAACAGACGCTTGGTC	TGGCGGACTACGTCGGGTGT	TCAGATAGAGCCCACCGCAG	AATCATTTCCCAACTAGTCG	TTCATGAACCATCACTATTT	ACTGGGCCACCCTCCTTTCC	TAACCAATAGGGGCGAAAAA	AGGGAAATGCTCGCGTATTT	GACGTTTTGAGGTACCAATT
AA0110-Cb_GHcol	TGGGCTGTGAACGACTGTGC	ACTGACCGGCAGCACCCGTG	CGCGTAGCCCACACACCAGA	CCTGCCAGGGTTAAGGATCT	GTTGTATCTAACGAGACCCT	GTGGACATTAATCATAATGG	TCTTCTTATCCACCAATCAA	CGTTTGTGAGGGGTGCCGCG	GCCGATTCATCTACATCCTA	CAATTCATCCGAGCCCATGC	GAAGAAACCGCCTCGAGCTA	GGCCCTGCGGGCGTGGGCCT	ACGCCAAGCCGGGGGAAGGA	CACCAGCCTATATGAGGAAA	AGCTCGTAAGGGATCACTCC	CGTGACATGGGGGTATAATC	TGCTGGCTCCATGGTCCATG	CTCAATGGAATTATTACTCT	CCACAAAGCCGGGTGGTGGC	ACACGCAGGGGGCCCCAGAT	AGGCAATTGCGGTATACCGT	CTTGGCCCTGGTGGCGCCCG	ACGGTAGTTGCCTTAGGTGG	GGAACAATTTTTGTCATTTG	TAAGTGCCGGTGAGGAGTCA	AATCCGGTCATTATAACTGG	ACAGGGTGGGACGTGTGTGA	TTGGCGCTACCTAAGAAGAC	AGGTACAGAACAGCCAGTCC	CTGCTGGATCGGGAATCCTG	GGCATCAATTACCCGCGCCA	GTAGCGGCATCATGACTCAC	GACACGTTGCATACAAGACA	TCGGGGAGGATCGTCGGGGC	TTTCCCGGCGGGCACGGCAA	TTTTCAATCGAATGAGGGGC	AGACCCTGGCAGGACCTTAG	GTGATTCCGTGCTCGGCCAC	GCCCGGGCGGTGCCCGCTCT	AAAGTACTAAGGTACCCCGC	CGGCCAACAAACGCTTAGTC	TGGCGGACTTCGTTGGGTGT	CCAGATAACGCGCACCGCAG	AATCATTCTCCATCTAGTCA	TCCATGAACCGTCACTGTTT	ACCGGGCCACCCTCCTTTCC	TAATCCAAGGGGGCGTAAAA	GGGGAAATGCTCGCATATTT	GACGCTTTGAGGTACCAATT
AA0111-Ca_GHcol	CAGGCTGTGAACGACTGTGC	ACTGACCGGCAGCACTCGTG	CGCGTAGCCCACACACCAGA	CCTGCCAGGGCTGAGGATCT	GTTGCGTCTAACGAGACCCT	GCGGACATTAATCGTAATGG	CCTTCGTATCCACGAAACAA	CGCTTGTGAGGGGTGCCGCG	GCCGATTCATCTACGTCCTA	CAATTCGTCCGAGCCCATGC	GAAGAAGCCGCCTCGAGCTA	TGCCCTGCGGGCGTGGGCCT	ACGCCAAGCCGGGGGAAGGA	CACCAGCCCATATAAGGAAA	AGCTCGTAAGGGATCACTCC	CGTGACATGGGGGTATAATC	CGCTGGCTCCATGGTCCATG	CTCAATGGAATTATTATGCT	CCACAAAGCCGGATGGTGGC	ACACGCAGGGGGCCCCAAGC	GGACAATTGCGGTATACCGT	CTTGGCCCTGGTGGCGCCCG	ACGGTAGTTGCCTTAGGTGG	GGAATTACTTTTGTCATTCG	CAAGTGCCGGTGAGGAGTCA	AATCCAGTCATTATAACTGG	ACAGGGCGGGACGTGTGCGA	TTAGCGCTATCTAAGAAGAC	AGGTACAGAACAGCCGGTCC	CTGCTGGGACGGGAATCCTG	GGCATCAATTACCCGCGCCA	GTAGCGGCATCATGACTCAC	GACACATTGCATACAAGACA	TCGGATAGGATCGTCGGGGC	TTTCCCGGCGGGTACGGAAA	TTTTCGATCGGATTAGGGGC	GGACCCTGGCAGGACCTTAG	GTGACTCCGTGCTCGGCCAC	GCCCGGGCGGTGCCCGCCCT	AAAGTGGTTGGGCACCCCGC	CGGCCAACAAACGCTTGGTC	TGGCGGGCTTCGTCGGGTGT	CCAAACAGAGCGCACCGCAG	AATCATTTCCCAACTAGTCG	TCCATGAACCGTTACTGTTC	ACCGGACCACCCTCCTTTCC	TAATCAAAGGGGGCGAAAAA	GGGTAAATGCTCGCATATTT	GACGTTTTGAGGTACCAATT
AA0111-Cb_GHcol	TGGGCTGAGAACGACTATGC	ACTGGCCGGCAGCACCCGTG	CGCGTAGCCCACACACCAAA	CCTGCTGGGGTTAAGGATCT	GTTGCGTCTAACGGGACCCT	GCGGACATTATTCATAATGG	TCTTCTTATCCACGAAACAA	CGCTTGTGAGGGGTGCCGCG	GCCGACTCATCTACATCCCA	CAATTCATCCGAGCCCATAC	GAAGAAACCACCTCGAGCTA	GACCCCTCGGGCGTGGGCCT	ACGTCCAGCCGGGGGAAGGA	CACCAGCCCTTATGAGGAAA	AGCATGTAAGGGATCAATCC	CGCGACATGGGGATATAATC	TGCTGGCCCCGTGGTCCATG	CCCAATGGAATTTTTACTCT	CCACAAAGCCGGGTGGTGGC	GCACGCAGGGGGCCCCAGAT	AGGCAAATGCGGTATACCGT	CCTGGCCCTGGTGGCGCCCG	GCGGTAGCTGCCTTAGGCGG	GGAATTACGTTTGTCATTTG	CAAGTGCCGGTGAGGAGTCA	AATCCGGTCATTATAACTGG	ACAGGGCGGGACGTTTGTGA	TTGGCGCAATCTAAGAAGAC	AGGTACAGAACATCCGGTCC	CTGCTAGAACAGGAATCCTG	GGCATCAATTACCCGCGCCG	GTAGTGGCATCACGACTCAC	GACACATTGCATACAAGACA	TCGGGTAGGATTCACGGGGC	TTTCCCGGCGAGCACGGAAA	TTTTCGATCGGATTAGGGGC	GGACCCTGGCAGGACCTTAG	GTGACTCCGTGCTCGGCCAC	GCCCGGGCGGTGCCCGCTCT	AAAGTGGTTGGGCTCCCCGC	CGGCCAACAAACGCTTGGTC	TGGCGGACTTCGTCGGGTGT	CCAGATAGCGCCCACCGCAG	AATCATTCTCCATCTAATCG	TCCATGAACCGTCACTGTTT	ACTGGGCCACCCTCCTTTCC	TAACCAATAGGGGCGAAAAA	AGGGAAATGCTCGCGTATTT	GACGTTTTGAGGTACCGTTT
AA0113-Ca_GHcol	CAGGCTGTGAACGACTGTGC	ACTGACCGGCAGCACCCGTG	CGCGTAGCTCACACACCAGA	CCTGCCAGGGCTAAGGATCT	GTTGCATCTAACGAGACCCT	GCGGACATTAATCGTAATGG	TCTGCTTATCCACGAAATAT	CGCTTGTGAGGGGTGCCGCG	GCCGATTCATCTACGTCCTA	CAGTTCATCCGAGCCCATGC	GAAGAAACCGCCTCGAGCTA	TGCCCTGCGGACGTGGGCCC	AAGCCCAGCCGGGGGAAGGA	CACCAGCCCATATAAGGAAA	AGCTCGTAAGGGATCACTCC	CGCGACATGGCGATATAATC	CGCTGGCCCCATGGTCCATG	CTCAATGGAATTTTTATTCT	CCACAAAGCCGGGTGGTGGC	ACACGCAGGGGGCCCCAGAT	GGACAATTGTGGTATACCGT	CTTGGCCCTGGTGGCGCCCG	ACGGTATCTGCCTTAGGCGG	GGAATTACGTTCGGTATTTG	CAAGTGCCGGTGAGGAGTCA	AATCCAGTCATTATAACTGG	ACAGGGTGGGACGTGTGTGA	TTGGCGCAACCTAAGAAGAC	AGGTACAGAACAGCCGGTCC	CTGCTAGGACGGGAATCCTG	GGCATCAATTACCCGCGCCA	GTGGCGGCATCATGACTCAC	GACACATTGCATACAAGACA	TCGGGGAGGATCGTCGGGGT	TTTCCCGGCGGGCACGGAAA	TTTTCAATCGGATTAGGGGC	GGACCCTGGCAGGACCTTAG	GTGATTCCGTGTTCGACCAC	GCCCGGGCGGTGCCCGCTCT	AAAGTGGTTGGGCTCCCCAC	CGGCCAACAGACGCTTGGTC	TGGCGGACTTCGTTGGGTGT	CCAAACAGAGCGCACCGCAG	AATCATTCTCCATCTAGTCG	TCCATGAATAGTCACTGTTT	ACCGGGCCACCCTCCTTTCC	TAATCAAAGGGGGCGTAAAA	AGGGAGATGCTCGCATATTT	GACGTTTTGAGGTACCGTCT
AA0113-Cb_GHcol	TGGGCTGAGAACGACTGTGC	ACTGACCGACAGCACCCGTG	CGCACGGCCCACACACCAGA	CCTGCCGGGGCTAAGGATCT	GTTGCGGCTAACGAGACCCT	GCGGACATTAATCGTAATGG	TCTTTGTATCCACGAAACAA	CGCTTGTGAGGGGTGCCGCG	GCCGACTCATCTACGTCCTA	CAATTCATCCGAGCCCATGC	GAAGAAACCGCCTCGAGCTA	GGCCCTGCGGGCGTGGGCCT	ACGCCAAGCCGGGGGAAGGA	CACCAGCCCATATGAGGAAA	AGCTCGTAAGGGATCACTCC	CGTGACATGGGGGTATAATC	TGCTGGCTCCATGGTCCATG	CTCAATGGAATTATTACTCT	CCACAAAGCCGGATAGTGGC	ACACGCAGGGGGCCCCAGAT	AGGCAATTGTGGTATACCGT	CTTGGCTCTGGTGGCGCCCG	GCGATAGCTGCTTTAGGCGG	GGAATTACTTTTGTTATTCG	CAAGTGCCGGTGAGGAGTCA	AATCCGGTCATTATAACTGG	ACAGGGCGGGACGTGTGTGA	TTGGCGCAACCTAAGAAGAC	AGGTACAGAACATCCGGTCC	CTGCTAGGTCGGGAATCTTG	GGCATCAATTACCCGCGCCA	GTAGCGGCATCACGACTCAC	GACACATTGCATACAAGACA	TCGGGTAGGATCGTCGGGGC	TTTCCCGGCAGGCACGGAAA	TTTTCAATCGGATTAGGGGC	GGACCCTGGCAGGACCTTAG	GTGATTCCGTGCTCGGCCAC	GCCCGGGCGGTGCCCGCCCT	AAAGTACTAAGGTACCCCGC	CGGCCAACAAACGCTTGGTC	TGGCAGACTTCAGTGGGTGT	CCAAACAGCGCGCACCGCAG	AATCATTTCCCATCTAGTCA	TCCATGAACCGTCACTGTTT	ACTGGGCCATCCTCCTTTCC	AAATCCAAGGGGGCGTAAAA	GGGGAAATGCTCGCATATTT	GACGTTTTGAGGTATCAACT
AA0114-Ca_GHcol	TGGGCTGAGAACGACTGTGC	ACTGGCCGGCAGCACCCGTG	CGCGTAGCCCACACACCAGA	CCTCCCAGGGCTAAGGATCT	GTTGCGTCTAACGGGACCCT	GCGGACATTATTCATAATGG	TCTTCTTATCCACGAAACAA	CGTTTGTGAGGGGTGCCGCG	GCCGACTCATCTACATCCTA	CAATTCATCCGAGCCCATGC	GAAGAAACCGCCTCGAGCTA	GGCCCCTCGGGCGTGGGCCT	ACGCCCAGCCGGGGGAAGGA	CACCAGCCCATATGAGGATA	AGCTCCTAAGGGATCACTCC	CGCTACATGGGGGTATAATC	CGCTGGCTCCGTGGTCCATG	CTCAATGGAATTATTATGCT	GCAAAAAGCCGGGTGGTGGC	ACACGCAGGGGGCCCCAGAT	AAACAATTGCGGTAGACCGT	CTTGGCCCTGGTGGCGCCCG	ACGGTAGCTGCTTTAGGTGG	GGAATTACTTTTGTCATTCG	CAAGTGCCGATGAGGAGTCA	AGTCCGGTCATTATAACTGG	ACAGGGCGGGACGTGTGCGA	TTAGCGCTATCTAAGAAGAC	AGGTACAGAACAGCCGGTCC	CTGCTAGAACGGGTATCCTG	GGCATCAATTACCCGCGCCA	GTGGCCGCATCATGACCCAC	GACACATTGCATGCAAAACA	TCGGGGAGGATCGTCGGGGC	TTTCCCGGCGGGCACGGCAA	TTTTCAATCGAATTAGGGGC	GGACCCTGGCAGGACCTCAG	GTGACTCCGTGCTCGGCCAC	GCCCGGGCGGTGCCCGCTTT	AAAGTGGTTGGGCTCCCCGC	CGGCCAACAAACGCTTGGTC	TGGCGGACTTCGTTGGGTGT	CCAGATAGCGCCCACCGCAG	AATCATTCTCCATCTAGTCG	TCCATAAACCGTCACTGTTT	ACCGGGCCACCCTTCTTTCC	TAATCAAAGGGGGCGAAAAA	GGGTAAATGCGCGTATATTT	GACGTTTTGAGGTACCGTTT
AA0114-Cb_GHcol	TGAGCTGAGAACGACTGTGC	ACTGACCGGCAGCACCCATG	CGCGTAGCCCACACACCAGA	CCTGCCAGGGCTAAGGATCT	GTTGCATCTAACGAGACCCT	GCGGACATTAATCATAATGG	TCTGTGTATCCACGAAACAA	CGCTTGTGAGGGGTGCCGCG	GCCGATTCATCTACGTCCTA	CAATTCGTCCGAGCCCATGC	GAAGAAGCCGCCTCGAGCTA	TGCCCTGTGGGCGTGGGCCT	ACGCCAAGCCGGGGGAAGGA	CACCAGCCCATATGAGGAAA	AGCTTGTAAGGGATCACTCC	CGCGACATGGGGGTATAATC	TGCTGGCTCCATGGTCTATG	CTCAATGGAATTACTACTCT	CTACAAAGCCGGGTAGTGGC	ACACGCAGGGGGCCCCAGAT	AGGCAATTGCGGTATACCGT	CTTGGCCCTGGTGGCGCCCG	GCGGTAGTTGCCTTAGGCGG	GGAATTACGTTTGTCATTCG	CAAGTGCCGGTGAGGTGTCA	AGTCCGGTCATTATAACTGG	ACAGGGCGGGACGTGTGCGA	TTGGCGCAACCTAAGAAGAC	AGGTACAGGACAGCAGGTTC	CTGCTAGGACGGGAATCCTG	GGCATCAATTACCCGCGCCA	GTGGCGGCATCATGACCCAC	GACACATTGCATGCAAGACA	TCGGGTAGGATCGTCGGGGC	TTTCCCGGCGAGCACGGAAA	TTTTCAATCGGATTAGGGGC	GGACCCTGGCAGGACCTTAG	GTGATTCCGTGCTCGGCCAC	GCCCGGGCGGTGCCCGCCCT	AAAGTGGTTGGGCTCCCCAC	CGGCCAACAGACGCTTAGTC	TGGCGGACTTCGTTGGGTGT	CCAAATAGAGCCCACCGAAG	AATCATTCTCCATCTAGTCG	TCCATAAACCGTCACTGTTT	ACCGGGCCACCCTCCTTTCC	TAACCCAAGGGGGCGTAAAA	GGGGAGATGCTCGCATATTT	GACGCTTTGAGGTACTGTTT
AA0115-Ca_GHcol	TGGGCTGTGAACGACTGTGC	ACTGGCCGACAGCACCCATG	CGCGTAGCCCACACACCAGA	CCTGCCAGGGCTAAGGATCT	GTTGCGTCTAACGGGACCCT	GCGGACATTATTCATAATGG	TCTTCTTATCCACGAAACAA	CGCTTGTGAGGGGTGCCGCG	GCCGATTCATCTACGTCCTA	CAATTCATCCGTGCCCATGC	GAAGAAACCGCCTCGAGCAA	TGCCCTGCGGGCGTGGGCCT	ACGCCAAGCCGGGGGAAGGA	CACCAGCCCATATGAGGAAA	AGCTCGTTAGGGATCACTCC	CGCGACATGGGGGTATAATC	TGCTGGCTCCGTGGTCCATG	CTCAATGGAATTATTATGCT	CCACAAAGCCGGATAGTGGC	ACACGCAGGGGGCCCCAGAT	AGGCAATTGTGGTATACCGT	CTTGGCCCTGGTGACGCCCG	ACGGTAGTTGCCTTAGGTGG	GGAATTACGTTTGTCATTTG	CAAGTGCCGGTGAGGAGTCA	AGCCCGGTCATTATAACTGG	ACAGGGCGGGACGTGTGTGA	TTGGCGCAACCTAAGAAGAC	TGGTACAGAACAGCCGGTCC	CTGCCAGAACGGGAATCCTG	GGCATCAATTACCTGCGCCG	GTAGTGGCATCATGACTCAC	GACACATTGCATACAAGACA	TCGGGTAGGATCGTCGGGGC	CTTCCCGGCGGGCACGGAAA	TTTTCAATCGGATTAGGGGC	GGACCCTGGCAGGACCTTAG	GTGACTCCGTGCTCGGCCAC	GCCCGGGCGGTACCCGCTTT	AAAGTGGTTGGACTCCCCGC	TGGCCAACAGACGCTTGGTC	TGGCGGGCTTCGTCGGGTGT	CCAGACAGAGCCCACCGCAG	AATCATTCTCCATCTAGTCG	TCCATGAACCGTCACTGTTT	ACTGGGCCACCCTCCTTTCC	AAATCAAAGGGGGCGAAAAA	GGGGAAATGCTCGCATATTT	GACGTTTTGAGGTACCGTCT
AA0115-Cb_GHcol	CAGGCTGTGAACGACTGTGC	ACTGACCGACAGCACCCGTG	CGCGTAGCCCACACACCAGA	CCTGCCAGGGCTAAGGATCT	GTTGCGTCTAACGAGACCCT	GCGGACATTAATCGTAATGG	TCTGCTTATCCACGAAACAA	CGCTTGTGAGGGGTGCCGCG	GCCGATTCATCTACGTCCTA	CAATTCATCCGAGCCCATGC	GAAGAAACCGCCTCGAGCTA	TGCCCTGCGGGCGTGGGCCC	AAGCCCAGCCGGGGGAAGGA	CACCAGCCCATAAGAGGAAA	AGCTCGTAAGGGATCACTCC	CGCGACATGGGGGTATAATC	CGCTGGCTTCATGGTCTATG	CTCAATAAAATTATTATGCT	CCACAAAGCCGGGTGGTGGC	ACACGCAGGGGGCCCCAGAT	GGGCAAATGTGGTATACCGT	CTTGGCCCTGGTGGCGCCCG	ACGGTATCTGCCTTAGGCGG	GGAATTGCTTTTGTCATTCG	CAAGTGCCGATGAGGTGTCA	AGTCCGGTCATTATAACTGG	ACAGGGCGGGACGTGTGCGA	TTGGCGCAACCTAGGAAGAC	AGGTACAGAACAGCCGGTCC	CTACTAGGACGGGAATCCTG	GGCATCAATTACCCGCGCCG	GTAGCGGCATCATGACTCAC	GACACATTGCATACAAGACA	TCGGGTAAGATCGTCGGGGC	TTTCCCGGCGGGCACGGAAA	TTTTCAATCGGATTAGGGGC	GGACCCTGGCAGGACCTTAG	GTGACTCCGTGCTCGGCCAC	GCCCGGGCGGTGCCCGCTCT	AAAGTACTAAGGTACCCCGC	CGGCCAACAGACGCTTGGTC	TGGCGGGCTTCGTTGGGTGT	CCAAACAGAGCCCACCGCAG	AATTACTCTCCATCTAGTCG	TCCATGAACCGTCACTGTTT	ACCGGGCCACCCTCCTTTCC	TAACCCAAGGGGGCGAAAAA	GGGGAGATGCTTGCATATTT	GACGTTTTGAGGTATCGTCT
AA0116-Ca_GHcol	TGGGCTGAGAACGACTGTGC	ACTGACCGGCAGCACCCATG	CGCGTAGCCCACACACCAGA	CCTGCCAGGGCTAAGGATCT	GTTGCGTCTAACGGGACCCT	GCGGACTTTATTCATAATGG	TCTTCTTATCCACGAAACAA	CGCTTGTGAGGGGTGCCGCG	GCCGATTCATCTACGTCCTA	CAATTCATCCGAGCCCATGC	GAAGAAACCGCCTCGAGCTA	TGCCCTGCGGGCGTGGGCCT	ACGCCAAGCCGGGGGAAGGA	CACCAGCCCATTTAAGGATA	AGCTCGTAAGGGCACACTCC	CGTGTCATGGGGGTATAATC	TGCTGGCTCCGTGGTCCATG	CTCAATAAAATTATTATGCT	CCACAAAGCCGGGTGGTGGC	ACACGCAGGGGGCCCCAGAT	GGACAATTGCGGTATACCGT	CTTGGCCCTGGTGACGCCCG	ACGGTAGTTGCCTTAAGCGG	GGAATTACGTTTGTCATTCG	CAAGTGCCGGTGCGGAGTCA	AATCCGGTCATTATAACTGG	TCAGGGTGGGACGTGTGCGA	TTGGCGCAACCTAAGAAGAC	AGGTACAGAACAGCAGGTTC	CAGCTAGGACGGGAATCCTG	GGCATCAATTACCCGCGCCG	GTAGCGGCATCATGACTCAC	GACACATTGCATACAAGACA	TCGGGTAGGATTCACGGGGC	TTTCCCGGCGGGCACGGAAG	TTACCATTCGGATTAGGGGC	GGACCCTGGCAGGACCTTAG	GTGACTCCGTGCTCGACCAC	GCCCGGGCGGCGCCCGCTTT	AAAGTGGTTGGGCTCCCCGC	CGGCCAACAGCCGCTTGGTC	TGGCGGACCTCGTCGGGTGT	CCAGATTGCGCCCACCGCAG	AATCATTCTCCAACTAGTCG	TCCATGAACCGTCACTATTT	ACTGGGCCACCCTCCTTTCC	TAACCAATAGGGGCGAAAAA	AGGGAAATGCTCGCGTATTC	GACGTTTTGAGGTACCAATT
AA0116-Cb_GHcol	CAGGCTGTGAACGACTGTGC	ACTGACCGGCAGCACCCGTG	CGCGTAGCCCACACACCAAA	CCTGCTGGGGTTAAGGATCT	GTTGCATCTAACGAGACCCT	GCGGATATTAATCGTAATGG	TCTTCTTATCCACGAAACAA	CGCTTGTGAGGGGTGCCGCG	GCCGATTCATCTACAACCTA	CAATTCGTCCGAGCCCATGT	GAAGAAACCGCCTCGAGCTA	GGCCCTGCGGGCGTGGGCCT	AAGCCAAGCCGGGGGAAGGA	CACCAGCCCATATGAGGAAA	AGCTCGTTAGGGATCACTCC	CGTGACATGGGGGTAAAATC	TGCTGGCTCCATGGTCCATG	CCCAATGGAATTATTACTCT	CCACAAAGCCGGGTGGTGGC	GCACGCAGGGGGCCCCAGAT	AGACAATTGTGGTATACCGT	CTTGGCCCTGGTGACGCCCG	GTGGTAGTTGCCTTAGGTGA	GGAATTACTTTTGTCATTCG	CAAGTGCCGGTGCGGAGTCA	AATCCGGTCATTATAACTGG	TCAGGGTGGGACGTGTGCGA	TTGGCGCAACCTAAGAAGAC	AGGTACAGAACAGCAGGTTC	CAGCTAGGACGGGAATCCTG	GGCATCAATTACCCGCGCCG	GTAGCGGCATCATGACTCAC	GACACATTGCATACAAGACA	TCGGGGAGGATTCACGGGGC	TTTCCCGGCAGGCACGGAAA	TTTTCAATCGGATTAGGGGC	GGACCCTGGCAGGACCTTAG	GTGACTCCGTGCTCGGCCAC	GCCCGGGCGGTGCCCGCTCT	AAAGTGGTTGGGCTCCCCGC	CGGCCAACAGACGCTTGGTC	TGGCGGACTACGTCGGGTGT	TCAGATAGAGCCCACCGCAG	AATCGTTCTCCATCTAGTCA	TCCATGAACCATCACTGTTT	ACCGGGCCACCCTCCTTTCC	TAACCCAAGGGGGCGTAAAA	GGGGAAATGCTCGCATATTT	GACGTTTTGAGGTACCGTTT
AA0122-Ca_GHgam	CAGGCTGTGAACGACTGTGC	ACTGACCGACAGCACCCGTG	CGCGTAGCCCACACACCAGA	CCTGCCGGGGTTAAGGATCT	GTTGCATTTAACGAGACCCC	GCGGACATTAATCGTAATGG	CCTGTGTATCCACGAAACAA	CGCTTGTGAGGGGTGCCGCG	GCCGATTCATCTACGTCCCA	CAATTCATCCGAGCCCATGC	GAAGAAGCCGCCTCGAGCTA	GGCCCCTCGGACGTGGGCCT	AAGCCAAGCCGGGGGAAGGA	CACCAGCCCATATGAGGAAA	AGCTTGTAAGGGATCACTCC	CGTGACATGGGGGTATAATC	CGCTGGCCCCATGGTCCATG	CTCACTGGAATTATTACTCT	CCACAAAGCCGGGTAGTGGC	ACACGCAGGGGGCCCCAGAT	AGGCAATTGCGATATACCGT	CTTGGCCCTGGTGGCGCCCG	GCGGTAGTTGCCTTAGGCGG	GGAATTACTTTTGTCATTTG	CAAGTGCCGGTGAGGAGTCA	AATCCGGTCATTATAACTGG	ATAGGGCAGGACGTTTGTGA	TTGGCGCAACCTAAGCAGAC	AGGTACAGAACATCCAGTCC	CTGCTAGGACGGGAATCTTG	GGCATCAATTACCCGCGCCA	GTAGCGGCATCACGACTCAC	GACACAGTGCATACAAGACA	TCGGGTAGGATTCTCGGGGC	TTTCCCGGCGGGCACGCAAA	TTTTCAATCGGATTAGGGGC	GGACCCTGGCAGGACCTTAG	GTGGCTCCGAGCTAGACCAC	GCCCGGGCGGTGCCCGCTCT	ACAGTGGTTGGGCTCCCCGC	CGGCCAACAGACGCTTGGTC	TGGCGGACTACGTTGGGTGT	CCAGATAGAGCCCACCGCAG	AATCATTCTCCATCTAGTCG	TCCATAAACCATCACTGTTT	ACCGGGCCACCCACTTTTCT	TAATCAAAGGGGGCGAAAAA	GGGGAAATGCTCGCATATTT	GACGTTTTGAGGTACTAATT
AA0122-Cb_GHgam	TGAGCTAAGAACGACTGTGC	ACTGACCGGCAGCACCCGTG	CGCGTAGCCCACACGTCAGA	CCTGCCAGGGCTAAGGAACT	GTTGCGTCTAACGAGACCCT	GCGGACATTAATCGTAATGG	CCTTCGTACCCACCAAACAA	CGCTTGTGAGGGGTGCCGCG	GCCGATTCATCTACGTCCTA	CAATTCGTCCGAGCCCATGC	GAAGAAACCGCCTCGAGCTA	GGCCCTGCGGACGTGGGCCC	AAGCCAAGCCGGGGGAAGGA	CACCAGCCCATATGAGGAAA	AGCTCGTAAGGGATCACTCC	CGTGACATGGGGGTATAATC	CGCTGGCTCCATAGTCCATG	CTCAATGGAATTATTACTCT	CCACAAAGCCGGGTGGTGGC	ACACGCAGGGGGCCCCAGAT	GGACATTTGCGGTATACCGT	CTTGGCCCTGGTGGCGCCCG	ACGGTAGCTGCCTTAGGCGG	GGAATTACTTTCGGCATTCG	CAAGTGCCGGTGAGGTGTCA	AGTCCGGTCATTATAACTGG	ACAGGGCAGGACGTTTGCGA	TTGGCGCTACCTAAGAAGAC	AGGTACAGAACATCCAGTCC	CTGCTAGGACGGGAATCCTG	GGCATCAATTACCCGCGCCA	GTAGCGACCTCATGACTCAC	GACACATTGCATGCAAGACA	TCGGGGAGGATCGTCGGGGC	TTTCCCGGCGGGCACGGAAA	TTTTCAATCGGATTAGGGGC	GGACCCTGGCAGGACCTTAA	GTGACTCCGTGCTCGGCCAC	GCCCGGGCGGTGCCCGCTCT	AAAGCACTTGGGCACCCCGT	CGGCCAACAGACGCTTGGTC	TGGCGGACTTCAGCGGGTGT	CCAGATAGAGCCCGCCGCAG	AATCATTCTACATCTAGTCG	TCCATGAACCATCACCGTTT	ACCGGGCCACCCTCCTTTCC	TAATCCAAGGGGGCGAAAAA	GGGGAAATGCTCGCATATTT	GACGTTTTGAGGTACCAATT
AA0123-Ca_GHcol	TGGGCTGAGAACGACTGTGC	ACTGACCGGCAGCACTCGTG	CGCGTAGCCCACACACCAGA	CCTGCCAGGGCTAAGGCTCT	GTTGCATCTAACGAGACCCT	GCGGACATTAAACGTAATGG	TCTGCTTATCCACGAAACAA	CGCTTGTGAGGGGTGCCGCG	GCCGATTCATCTACAACCTA	CAATTCATCCGAGCCCATGC	GAAGAAACCGCCTCGAGCTA	GGCCCCTCGGGCGTGGGCCC	AAGCCCAGCCGGGGGAAGGA	CACCAGTCCATATGAGAAAA	AGCTCGTAAGGGCACACTCC	CGCGACATGGGGGTATAATC	TGCTGGCTCCATGGTCCATG	CTTAATAAAATTATTATGCT	CCACAAAGCCGGGTAGTGGC	ACACGCAGGGGGCCCCAGAT	GGGCAATTGCGGTATACCGT	CTTGGCCCTGGTGGCGCCCG	GTGGTAGTTGCCTTAGGCGG	GGAATTACTTTTGTCATTCG	CAAGTGCCGGTGAGGAGTCA	AGTCCAGTCATTATAACTGG	ACAGGGCAGGACGTTTGTGA	TTGGCGCTACCTAAGAAGAC	AGGTACAGAACAGCCGGTCC	TTACTAGGACGGGAATTTTG	GGCATCAATTACCCGCGCCA	GTAGCGGCATCATGACTCAC	GACACATTGCATACAAGACA	TCGGATAGGATCGTCGGGGC	TTTCCCGGCGGGTACGGAAA	TTTTCGATCGGATTAGGGGC	GGACCCTGGCAGGACCTTAG	GTGACTCCGTGCTCGGCCAC	GCCCGGGCGGTGCCCGCTTT	CAAGTGGTTGGGCTCCCCGC	CGGCCAACAAACGCTTGATC	TGGCGGGCTTCGTCGGGTGT	CCAGATAACGCGCACCGCAG	AATCATTCTCCATCTAGTCG	TCCATGAACCGTCACTGTTT	ACCGGGCCACCCTCCTTTCC	TAACCCAAGGGGGCGAAAAA	GGGGAAATGCTCGCATATTT	GACGTTTTGAGGTACTGTCT
AA0123-Cb_GHcol	TGGGCTGAGAACGACTGTGC	ATTGACCGGCAGCACCCGTG	CGCGTAGCTCACACACCAGA	CCTGCCGGGGCTAAGGATCT	GTTGCATCTAACGAGACCCT	GCGGGCATTAATCATAATGG	TCTTCGTATCCACCAAACAA	CGCTTGTGAGGGGTGCCGCG	GCCGATTCATCTACATCCTA	CAATTCGTCCGAGCCCATGC	GAAGAAGCCGCCTCAAGCTA	GGCCCTGCGGGCGTGGGCCT	AAGCCAAGCCGGGGGAAGGA	CACCAGCCCATATGAGGAAA	AGCTCGTTAGGGATCACTCC	CATGACATGGGGGTATAATC	CGCTGACTCCGTGGTCCATG	CTCAATAAAATTATTACTCT	CCACAAAGCCGGATGGTGGC	ACACGCAGGGGGCCCCAGAT	GGACAAATGTGGTATACCGT	CTTGGCCCTGGTGGCGCCCG	GCGGTAGTTGCCTTAGGCGG	GGAATTACTTTTGTCATTCG	CAAGTGCCGGTGAGGAGTCA	AGTCCGGTCATTATAACTGG	ACAGGGTGGGACGTGTGCGA	TTAGCGCTACCTAAGAAGAC	AGGTACAGAACATCCGGTCC	CTGCTAGGACGGGAATCTTG	GGCATCAATTACCCGCGCCG	ATAGCGGCATCATGACTCAC	GACACATTGCATGCAAGACA	TCGGGTAGGATTCACGGGGC	TTTCCCGGCGAGCACGGAAA	TTTTCGATCGGATTAGGGGC	GGACCCTGGCAGGACCTTAG	GTGATTCCGTGCTCGGCCAC	GCCCGGGCGGTACCCGCCCT	AAAGTACTAAGGTACCCCGC	CGGCCAACAAACGCTTAGTC	TGGCGGACTTCGTTGGGTGT	CCAGATAACGCGCACCGCAG	AATCATTCTCCAACTAGTCA	TCCATGAACCGTCACTGTTT	ACCGGGCCACCCTCCTTTCC	TAATCCAAGGGGGCGTAAAA	GGGGAAATGCTCGCATATTT	GATGTTTTGAGGTACCAATT
AA0124-Ca_GHcol	TGGGCTGAGAACGACTGTGC	ACTGGCCGGCAGCACCCGTG	CGCGTAGCCCACACACCAGA	CCTGCCAGGGCTGAGGATCT	GTTGCGTCTAACGAGACCCT	GCAGACATTAATCATAATGG	TCTGCTTATCCACGAAACAA	CGCTTGTGAGGGGTGCCGCG	GCCGATTCATCTACGTCCTA	CAATTCATCCGAGCCCATGC	GAAGAAACCGCCTCGAGCTA	GGCCCCTCGGGCGTGGGCCC	AAGCCAAGCCGGGGGAAGGA	CACCAGTCCATATGAGGAAA	AGCTCGTAAGGGATCACTCC	CGCGACATGGGGGTATAATC	CGCTGGCTCCATGGTCCATG	CTCAATAAAATTATTATGCT	GCAAAAAGCCGGGTGGTGGC	ACACGCAGGGGGCCCCAGAT	AGGCATTTGCGGTATACCGT	CTTGGCCCTGGTGGCGCCCG	GCGGTAGTTGCCTTAGGCGG	GGAATTACGTTTGTCATTCG	CAAGTGCCGGTGAGGTGTCA	AGTCCGGTCATTATAACTGG	ACAGGGCGGGACGTGTGCGA	TTGGCGCAACCTAAGAAGAC	AGGTACAGAACAGCAGGTTC	CTGCTAGGACGGGAATCTTG	GGCATCAATTACCCGCGCCG	GTAGCGGCATCATGACTCAC	GACACATTGCATACAAGACA	TCGGGGAGGATCGTCGGGGC	TTTCCCGGCGGGCACGGAAA	TTTTCAATCGGATTAGGGGC	GGACCCTGGCAGGACCTTAG	GTGATTCCGTGCTCGGCCAC	GCCCGGGCGGTGCCCACTTT	ACAGTACTAGGGCACCCCGC	CGGCCAACAGACGCTTGGTC	TGGCGGACTTCGTTGGGTGT	CCAAATAGAGCGCACCGCAG	AATCATTTCCCAACTAGTCG	TCCATGAACCGTCACTGTTT	ACCGGGCCACTCTCCTTTCC	TAATCAAAGGGGGCGTAAAA	GGGGAAATGCTCGCATATTT	GTCGTTTTGAGGTATCAACT
AA0124-Cb_GHcol	TGGGTTGTGAACGACTGTGC	ACTGACCGGCAGCACCCGTG	CGCGTAGCCCACACATCAGA	CCTGCCAGGGCTAAGGATCT	GTTGTATCTAACGGGACCCT	GCGGACATTAATCATAATGG	TCTGTGTATCCACGAAACAA	CGCTTGTGAGGGGTGCCGCG	GCCGATTCATCTACGTCCTA	CAATGCATCCGAGCCCATGC	GAAGAAACCGCCTCGAGCTA	GGCCCTGCGGGCGTGGGCCT	ACGCCAAGCCGGGGGAAGGA	CACCAGCCCATATGAGGAAA	AGCTCGTAAGGGATCACTCC	CGTGACATGGGGGTATAATC	TGCTGGCTCCATGGTCCATG	CTCAATGGTATTATTACTCT	CCACAAAGCCGGGTGGTGGC	ACACGCAGGGAGCCCCAGAT	GGGCAATTGCGGTATACCGT	CTTGGCCCTGGTGACGCCCG	GCGGTAGTTGCTTTAGGCGG	GGAATTACTTTTGTCATTCG	CAAGTGCCGGTGAGGAGTCA	AGTCCGATCATTATAACTGG	ACAGGGCGGGACGTTTGCGA	TTGGCGCTACCTAAGATGAC	AGGTACAGAACAGTCGGTCC	CTGCTAGGACGGGAATCCTG	GGCATCAATTACCCGCGCCA	GTAGCGGCATCATGACTCAC	GACACATAGCATGCAAGACA	TCGGGTAAGATTCACGGGGC	TTTCCCGGCGAGCACGGAAA	TTTTCGATCGGATTAGGGGC	GGACCCTGGCAGGACCTTAG	GTGACTCCGTGCTCGGCCAC	GCCCGGGCGGCGCCCGCTTT	AAAGTGGTTGGGCTCCCCGC	CGGCCAACAGACGCTTGGTC	TGGCGGGCTTCGTCGGGTAT	CCAAATAGCGGCCACCGCAG	AATCATTCCCCAACTAGTCG	TCCATGAACCGTCACTGTTT	ACCGGGCCACCCTCCTTTCC	AAATCAAAGGGGGCGTAAAA	GGGTGAATGCTCGCATACTT	GACGTTTTGAGGTACCAATT
AA0125-Ca_GHcol	TGGGCTGAGAACGACTGTGC	ACTAACCGGCAGCACTCGTG	CGCGTAGCCCACACACCAGA	CCTGCCAGGGCTGAGGATCT	GTTGCATCTAACGGGACCCT	GCAGACATTAAACGTAATGG	CCTTTGTATCCACGAAATAT	CGCTTGTGAGGGGTGCCGCG	GCCGATTCATCTACGTCCCA	CAATTCGTCCGAGCCCATGC	GAAGAAACCGCCTCGAGCTA	GGCCCTGCGGGCGTGGGCCT	AAGCCAAGCCGAGGGAAGGA	CACCAGCCCATATGAGGAAA	AGCTCGTAAGGGATCACACC	CGTGACATGGGGGCATAATC	TGCTGGCTCCGTGGTCCATG	CTCAATAAAATTATTACTCT	CCAAAAAGCCGGGTGGTGGC	ACACGCAGGGGGCCCCAGAT	GGACAATTGCGGTATACCGT	CTTGGCCCTGGTGACGCCCG	GCGGTAGTTGCCTTAGGCGG	GGAATTGCGTTTGTCATCCG	CAAGTGCCGGTGAGGAGTCA	AATCCGGTCATTATAACTGG	ACAGGGTGGGACGTGTGCGA	TTGGCGCTACCTAAGAAGAC	AGGTACAGAACATCCGGTCC	CTGCTAGAACAGGAATCCTG	GGCATCAATTACCCGCGCCG	GTAGCGGCATCATGACTCAC	GACACATTGCATACAAGACA	TCGGGGAGGATCGTCGGGGC	TTTCCCGGCGGGCACGGAAA	TTTTCAATCGGATTAGGGGC	GGACCCTGGCAGGACCTTAG	GTGACTCCGTGCTCGGCCAC	GCCCGGGCGGTGCCCGCTCT	AAAGTGGTTGGGCTCCCCGC	CGGCCAACAGACGCTTGGTC	TGGCGGACTACGTTGGGTGT	CCAGATAGCGCGCACCGCAG	AATCATTCCCCATCTAGTCG	TCCATGAACCGTCACTGTTT	ACTGGGCCATCCTCCTTTCC	TAACCCAAGGGGGCGTAAAA	GGGTAAATGCTCGCATATTT	GACGTTTTGAGGTATCGTTT
AA0125-Cb_GHcol	TGGGCTGTGAACGACTGTGC	ACTGACCGACAGCACCCGTG	CGCGTAGCCCACACATCAGA	CCTGCCAGGGCTAAGGATCT	GTTGCGTCTAACGAGACCCT	GTGGACATTAATCATAATGG	CCTTTGTATCCACGAAACAA	CGCTTGTGAGGAGTGCCGCG	GCCGATTCATCTATATCCTA	CAGTTCATCCGAGCCCATGC	GAAGAAACCGCCTCGAGCTA	GGCCCCTCGGGCGTGGGCCT	ACGCCAAGCCGGGGGAAGGA	CACCAGCCTATATGAGGAAA	AGCTCGTAAGGGATCACTCC	CGTGACATGGGGATATAATC	TGCTGGCTCCATAGTCCATG	CTCAATAAAATTATTACTCT	CCACAAAGCCGGGTGGTGGC	ACACGCAGGGGGCCCCAGAT	AGGCAATTGCGGTATACCGT	CTTGGCCCTGGTGGCGCCCG	ACGGTAGTTGTCTTAGGCGG	GGAATTACTTTTGTCATTCG	CAAGTGCCGGTGAGGAGTCA	AGTCCGGTCATTATAACTGG	ACAGGGCGGGACGTGTGCGA	TTGGCGCTACCTAAGAAGAC	AGGTACAGAACATCAGGTTC	CTGCTAGGACGGGAATCCTG	GGCATCAATTACCCGCGCCG	GTAGCGGCATCATGACTCAC	GACACATTGCATACAAGACA	TCGGGTAGGATTGTCGAGGC	TTTCCCGGCGAGCATGGAAA	TTTTCAATCGGATTAGGGGC	GGACCCTGGCAGGACCTTAG	GTGATTCCGTGTTCGGCCAC	GCCCGGGCGGTGCCCACCCT	AAAGTGGTTGGGCTCCCCAC	CGGCCAACAGACGCTTAGTC	TGGCGGACTACGTTGGGTGT	CCAGATAACGCCCACCGCAG	AATCATTTCCCAACTAGTCG	TCCATGAATAGTCACTGTTT	ACCGGGCCACCCTCCTTTCC	TAACCAATAGGGGCGAAAAA	AGGGAAATGCTCGCGTATTT	GACGTTTTGAGGTACCAATT
AA0127-Ca_GHcol	TGGGCTAAGAACGACTGTGC	ACTGACCGGCAGCACCCGTG	CGCGTAGCCCACACACCAGA	CCTGCCAGGGCTAAGGATCT	GTTGCATCTAACGAGACCCT	GCGGACATTAATCATAATGG	TCTGCTTATCCACGATACAA	CGCTTGTGAGGGGTGCCGCG	GCCGATTCATCTACAACCTA	CAATTCATCCGAGCCCATGC	GAAGAAACCGCCTCGACCTA	TGCCCCTCGGGCGTGGGTCT	ACGCCAAGCCGGGGGAAGGA	CACCAGCCCATATGAGGAAA	AGCTCGTAAGGGATCACTCC	CGCGACATGGGGGTATAATC	CGCTGGCCCCATGGTCCATG	CTCAATGGAATTATTACTCT	CCACGAAGCCGGGTGGTGGC	ACACGCAGGGGGCCCCAGAT	AGGCAAATGTGGTATACCGT	CTTGGCCCTGATGGCGCCCG	GTGGTAGTTGCCCTAGGTGA	GGAATTACTTGTGTCATTTG	TAAGTGCCGGTGAGGAGTCA	AGTCCGGTCATTATAACTGG	ACAGGGCGGGACGTGTGTGA	TTGGCGCTACCTAAGAAGAC	AGGTACAGAACATCCAGTCC	CAGCTAGGACGGGAATCCTG	GGCATCAATTACCCGCGCCG	GTAGCGGCATCATGACTCAC	GACACATTGCATACAAGACA	TCGGGTAGGATTCTCGGGGC	TTTCCCGGCGGGCACGGATA	TTTTCGATCGGATTAGGGGC	GGACCCTGGCAGGACCTTAG	GTGATTCCGTGTTCGACCAC	GCCCGGGCGGTGCCCGCTTT	ACAGTACTAGGGCACCCCGC	CGGCCAACAGACGCTTGGTC	TGGCGGACTTCGTTGGGTGT	CCAGATAAAGCGCACCGCAG	AATCATTCTCCATCTAGTCG	TCCATGAACCGTCACTGTTT	ACTGGGCCACCCTCCTTTCC	TAATCAAAGGGGGCGTAAAA	GGGGAAATGCTCGCATATTT	GACGTTTTGAGATACCAATT
AA0127-Cb_GHcol	TGGGCTGAGAACGACTGTGC	ACTGACCGGCAGCACCCGTG	CGCGTAGCCCACACGTTAGA	CCTGCCAGGGCTAAGGATCT	GTTGCATCTAACGAGACCCT	GCGGGCATTAATCATAATGG	TCTTCTTATCCACGAAACAA	CGCTTGTGAGGGGTGCCGCG	GCCGATTCATCTACGTCCTA	CAATTCGTCCGAGCCCATGC	GAAGAAACCGCCTCGAGCTA	GGCCCCTCGGGCGTGGGCCT	ACGCCAAGCTGGGGGAAGGA	CACCAGCCCATATGAGGAAA	AGCTCGTAAGGGATCACTCC	CGTGACATGGGGGTATAATC	TGCTGGCTCCATGGTCCATG	CTCAATGGAATTATTACTCT	CCACAAAGCCGGGTGGTGGC	ACACGCAGGGGGCCCCAGAT	AGGCATTTGCGGTATACCAT	CTTGGCCCTGGTGGCGCCCG	ACGGTAGCTGCTTTAGGCGG	GGAATTACGTTTGTCATTCG	CAAGTGCCGGTGAGGAGTCA	AATCCGGTCATTATAACTGG	ACAGGGCGGGACGTGTGCGA	TTGGCGCTACCTAAGATGAC	AGGTACAGAACAGCCGGTCC	CTGCTAGGACGGGAATCCTG	GGCATCAATTACCCGCGCCA	GTAGCGGCATCACGACTCAC	GACACATTGCATACAAGACA	TCGGGTAGGATCGTCGGGGC	CTTCCCGGCGAGCACGGAAA	TTTTCGATCGGATTAGGGGC	GGACCCTGGCAGGATCTTAG	GTGACTCCGTGCTCGACCAC	GCCCGGGCGGTGCCCGCTCT	AAAGTGGTTGGGCTCCCCAC	CGGCCAACAGACGCTTAGTC	TGGCGGACTACGTTGGGTGT	CCAAACAGAGCGCACCGAAG	AATCATTCTCCATCTAGTTG	TCCATGAACCGTCACTGTTT	ACCGGGCCACCCTCCTTTCC	AAACCAAAGGGGGCGAAAAA	GGGTAAATGCTCGCATATTT	AACGTTTTGAGGTACCGTTT
AA0132-Ca_GHcol	CAGGCTGTGAACGACTGTGC	ACTGACCGACAGCACCCGTG	CGCGTAGCCCACACACCAGA	CCTGCCGGGGCTAAGGATCT	GTTGTATCTAACGAGACCCT	GCGGACATTAAACGTAATGG	TCTGCTTATCCACGCAACGA	CGCTTGTGAGGGGTGCCGCG	GCCGATTCATCTACATCCTA	CAATTCGTCCGAGCCCATGC	GAAGAAACCGCCTCGAGCTA	TGCCCTGTGGGCGTGGGCCT	ACGCCAAGCCGGGGGAAGGA	CACCAACCCATATGAGGATA	AGCTCGTATGGGATCACTCC	CGTGACATGGGGGTATAATC	TGCTGGCTCCGTGGTCCATG	CTCAATGGAATTTTTACTCT	CCACAAAGCCGGGTAGTGGC	ACACGCAGGGGGCCCCAGAT	AGGCAATTGCGGTATACTGT	CTTGGCCCTGGTGGCGCCCG	ACGGTATCTGCCTTAGGCGG	GGAATTACTTTTGTCATTCG	CAAGTGCCGGTGAGGAGTCA	AGTCCGGTCATTATAACTGG	ACAGGGTGGCACGTGTACGA	TTGGCGCTACCTAAGAAGAC	AGGTACAGAACAGCAGGTCC	CTACTAGATCGGGAATCCTG	GGCATCAATTACCCGCGCCG	GTAGCGGCATCCTGGTCCAC	GACACATTGCATGCAAGACA	TCGGGGAGGATTCACGGGGC	TTTCCCGGCAGGCACGGAAA	TTTTCAATCGGATTAGGGGC	GGACCCTGGCAGGACCTTAG	GTGACTCCGTGCTCGGCCAC	GCCCGGGCGGTGCCCGCTCT	AAAGTGGTTGGGCTCCCCGC	CGGCCAACAGACGCTTGGTC	TGGCGGACTACGTCGGGTGT	TCAGATAGAGCCCACCGCAG	AATCGTTCTCCATCTAGTCG	TCCATGAACCATCACTGTTT	ACCGGGCCACTCTCCTTTCC	TAATCCAAGGGGGCGAAAAA	GGGGAAATGCTCGCATACTT	GACGTTTAGAGGTACCGTCT
AA0132-Cb_GHcol	TGGGCTGTGAACGACTGTGC	ACTGACCGGCAGCACCCGTG	CGCGTAGCCCACACACCAGA	CCTGCCGGGGTTAAGGATCT	GTTGCATCTAACGAGACCCT	GTAGACATTAATCGTAATGG	CCTTTGTATCCACGAAACAA	CGCTTGTGAGGGGTGCCGCG	GCCGATTCATCTACGTCCTA	CAATTCATCCGAGCCCATGC	GAAGAAACCGCCTCGAGCTA	GGCCCTGCGGGCGTGGGCCC	AAGCCAGCCCGGGGGAAGAG	CACCAGCCCATATGAGGAAA	AGCTCGTAAGGGATCACTCC	CGCGACATGGGGGTATAATC	TGCTGGCTCCGTGGTCTATG	CTCAATGGAATTATTATGCT	CCACAAAGCCGGATGGTGGC	GCACGCAGGGGGCCCCAGAT	GGACAATTGCGGTATACCGT	CTTGGCCCTGGTGGCGCCCG	GCGGTAGTTGCCTTAGGTGG	GGAATTACTTTTGTCATTTG	CAAGTGCCGGTGAAGAGTCA	AGTCCGGACATTATAACTGG	ACAGGGCGGGACGTGTGCGA	TTGGCGCAATCTAAGAAGAC	AGGTACAGAACATCCAGTCC	CTGCTAGGACGGGAATCCTG	GGCATCAATTACCCGCGCCA	GTAGCGGCATCATGACTCAC	GACACATTGCATACAAGACA	TCGGGGAGGATCGTCGGGGC	TTTCCCGGCGGGCACGGAAA	TTTTCAAACGGATTAGGGGC	GGACCCTGGCAGGACCTTAG	GTGATTTCGTGCTCGGCCAC	GCCCCGGCGGTGCCCGCCCT	AAAGTACTAGGGCTCCCCGC	CGGCCAACAGACGCTTAGTC	TGGCGGACTTCGTTGGGTGT	CCAAGCTGAGCGCACCGCAG	AATCATTTTCCATCTAGTCG	TCCATGAATAGTCACTGTTT	ACTGGGCCATCCACTTTTCT	AAATCAAAGGGGGCGAAAAA	GGATAAATGCTCGCATATTT	GACGTTTTGAGGTACCGTTT
AA0133-Ca_GHgam	TGGGCTGAGAACGACTGTGC	ACTGACCGACAGCACCCGTG	CGCGTAGCCCACACACCAGA	CCTGCCGGGGTTAAGGATCT	GTTGCATCTAATGAGACCCT	GCGGACATTAATCGTAATGG	TCTGTGTATCCACGAAACAA	CGTTTGTGAGGGGTGCCGCG	GCCGATTCATCTACGTCTTA	CAATTCGTCCGAGCCCATGC	GAAGAAGCCGCCTCGAGCTA	GGCCCTGCGGGCGTGGGCCC	CAGCCAAGCCGGGGGATGGG	CACCAGCCCATAAGAGGAAA	AGCTCGTTAGGGATCACTCC	CGCGACATGGGGGTATAATC	CGCTGGCTCCATGGTCCATG	CTCAATAAAATTATTACTCT	CCACAAAGCCGGGTGGTGGC	ACACGCAGGGGGCTCCAGAT	AGACAATTGCGGTATACCGT	CTTGGCCCTGGTGGCGCCCG	GCGGTATCTGCCTTAGGCGG	GGAATTACGTTTGTCATTTG	TAAGTGCCGGTGAGGAGTCA	AGTCCGGTCATAATAACTGG	ACAGGGTGGCACGTGTGCGA	TTGGCGCTACCTAAGAAGAC	AGGTACAGAACATCCAGTCC	CTGCTAGGACGGGAATCCTG	GGCATCAATTACCCGCGCCA	GTAGCGGCCTCATGACTCAC	GACACATTGCATACAAGACA	TCGGGGAGGATCGTCGGGGC	TTTCCCGGCGGGCACGGCAA	TCTTCAATCAGATTAGGGGC	GGACCCTGGCAGGACCTTAG	GTGATTCCGTGTTCGACCAC	GCCCGGGCGGTGCCCGCCCT	AAAGTACTAGGGCTCCCCGC	CGGCCAACAGACGCTTGGTC	TGGCGGACTTCGTCGGGTGT	CCAGATTGAGCCCACCGCAG	AATCACTCTCCATCTAGTCG	TCCATAAACCATCACTGTTT	ACCGGGCCACTCACCTTTCC	AAATCAAAGGGGGCGAAAAA	GGGGAGATGCTCACATATTT	GACGTTTTGAGGTATCGTCT
AA0133-Cb_GHgam	TGGGCTAAGAACGACTGTGC	ACTGACCGGCAGCACCCGTG	CGCGTAGCCCACACACCAGA	CCTGCCAGGGCTGAGGATCT	GTTGTATCTAACGAGACCCT	GCGGACATTAATCATAATGG	TCTGCTTATCCACCAAACAA	CGCTTGTGAGGGGTGCCGCG	GCCGATTCATCTACGTCCTA	CAATTCATCCGAGCCCATGC	GAAGAAACCGCCTCGAGCTA	GGCCCCTCGGGCGTGGGCCC	AAGCCAGGCCGGGGGAAGAA	CACCAGCCCATATGAGGAAA	AGCTCGTTAGGGATCACTCC	CGTGACATGGGGGTATAATC	TGCTGGCTCCGTGGTCCATG	CTCAATGGAATTTTTACTCT	CCACAAAGCCGGGTAGTGGC	ACACGCAGGGGGCCCCAGAT	AGGCAATTGCGGTATACTGT	CTTGGCCCTGGTGGCGCCCA	ACGATATCTGCCTTAGGCGG	GGAATTACTTTTGTCATTCG	CAAGTGCCGGTGAGGAGTCA	AATCCGGTCATTATAACTGG	ACAGGGCAGGACGTTTGTGA	TTGGCGCTACCTAAGAAGAC	AGGTACAGAACATCCAGTCC	CTGCTAGGACGGGAATCCTG	GGCATCAATTACCCGCGCCA	GTAGCGGCATCATGACTCAC	GACACATTGCATACAAGACA	TCGGGGAGGATCGTCGGGGC	TTTCCCGGCGGGCACGGAAA	TTTTCAAACGGATTAGGGGC	GGACCCTGGCAGGACCTTAG	GTGATTTCGTGCTCGGCCAC	GCCCCGGCGGTGCCCGCCCT	AAAGTACTAGAGCACCCCGC	CGGCCAACTGACGCTTGGTC	TGGCGGACTTCGTCGGGTGT	CCAGATAGAGCGCACCGCAG	AATCATTCTCCATCTAGTCG	TCCATGAACCATCACTGTTT	ACCGGGCCACCCACTTTTCT	AAATCAAAGGGGGCGAAAAA	GGATAAATGCTCGCATATTT	GACGTTTTGAGGTACCGTTT
AA0134-Ca_GHcol	TGGGCTATGAACGAATGTGC	ACTGGCCGACAGCACCCGTG	CGCGTAGCCCACACACCAGA	CCTGCCAGGGCTAAGGATCT	GTTGCGTCTAACGAGACCCT	GTGGACATTAATCATAATGG	CCTTTGTATCCACGAAACAA	CGCTTGTGAGGGGTGCCGCG	GCCGATTCATCTACAACCTA	CAATTCATCCGAGCCCATGC	GAAGAAACCGCCTCGAGCTA	TGCCCTGCGGGCGTGGGCCT	ACGCCAAGCCGGGGGAAGGA	CACCAGCCCATTTAAGGATA	AGCTCGTAAGGGCACACTCC	CGTGTCATGGGGGTATAATC	TGCTGGCTCCGTGGTCCATG	CTCAATAAAATTATTATGCT	CCACAAAGCCGGGTGGTGGC	ACACGCAGGGGGCCCCAGAT	GGGCATTTGCGGGATACCGT	CTTGGCCCTGGTGGCGCCCG	ACGGTAGCTGCTTTAGGTGG	GGAATTACTTTTGTCATTCG	CAAGTGCCGGCGAGGAGTCA	AGTCCGGTCATTATAACTGG	ACAGGGCGGGACGTGTGTGA	TTGGCGCAACCTAAGAAGAC	AGGTACAGAACATCCAGTCC	CTGCTAGGACGGGAATCCTG	GGCATCAATTACCCGCGCCA	GTAGCGGCATCATGACTCAC	GACACGTTGCATACAAGACA	TCGGGGAGGATCGTCGGAGC	CTTCCCGGCGGGCACGGAAA	TTTTCAATCGGATTAGGGGC	GGACCCTGGCAGGACCTTAG	GTGACTCCGTGCTCGACCAC	GCCCGGGCGGTGCCCGCTCT	AAAGCACTAGGGCTCCCCGC	CGGCCAACAGACGCTTGGTC	TGGCGGACTTCAGTGGGTGT	CCAGATAGCGCGCACCGCAG	TATCATTCTCCAACTAGTCG	TCCATGAATAGTCACTGTTT	ACCGGGCCACCCTCCTTTCC	TAATCAAAGGGGGCGTAAAA	GGGGAAATGCTCGCATATTT	GACGTTTTGAGGTACCAACT
AA0134-Cb_GHcol	TGGGCTGTGAACGACTGTGC	ACTGACCGGCAGCACTCGTG	CGCGTAGCCCACACACCAGA	CCTGCCAGGGCTAAGGATCT	GTTGCGGCTAACGAGACCCT	GCGGACATTAATCGTAATGG	TCTTTGTATCCACGAAACAA	CGCTTGTGAGGGGTGCCGCG	GCCGACTCATCTACGTCCTA	CAATTCATCCGAGCCCATGC	GAAGAAACCGCCTCGAGCTA	GGCCTTGCGGGCGTGGGCCT	ACGCCAAGCCGGGGGAAGGA	CACCAGCCCATATAAGGAAA	AGCTCGTAAGGGATCACTCC	CATGACATGGGGGTATAATC	CGCTGACTCCGTGGTCCATG	CTCAATAAAATTATTACTCT	CCACAAAGCCGAATGGTGGC	ACACGCAGGGGGCCCCAGAT	GGACATTTGCGGTATACCGT	CTTGGCCCTAGTGGCGCCCG	ACGGTAGTTGCCTTAGGCGG	GGAATTACGTTTGTCATTTG	CAAGTGCCGGTGAGGAGTCA	AGTCCGGTCATTATAACTGG	ACAGGGCGGGACGTGTGCGA	TTGGCGCTACCTAAGAAGAC	AGGTACAGAACAGCCGGTCC	CTGCTAGGACGGGAATCCTG	GGCATCAATCACCCGCGCCA	GTAGCGGCATCATGACTCAC	GACACGTTGCATACAAGACA	TCGGGGAGGATCGTCGGGGC	TTTCCCGGCGGGCACGGCAA	TTTTCAATCGAATGAGGGGC	AGACCCTGGCAGGACCTTAG	GTGATTCCGTGCTCGGCCAC	GCCCGGGCGGTGCCCGCTCT	AAAGTGGTTGGGCACCCCGT	CGGCCAACAAACGCTTAGTC	TGGCGGACTTCGTTGGGTGT	CCAGATAGCGCCCACCGCAG	AATCATTCTCCATCTAGTCA	TCCATGAACCGTCTCTGTTT	ACCGGGCCACCCTCCTTTCC	TTATCCAAGGGGGCGTAAAA	GGGTAAATGCTCGCATATTT	GACGTTTTGAGGTACCAATT
AA0135-Ca_GHcol	CAGGCTGAGAACGACTGTGC	ACTGACCGGCAGCACCCGTG	CGCGTAGCTCACACACCAGA	CCTGCCAGGGCTAATGATCT	GTTGCATCTAACGAGACCCT	GCGGACTTTAATCGTAATGG	CCTTCGTATCCACGAAATAT	CGCTTGTGAGGGGTGCTGCG	GCCGACTCATCTACATCCTA	CAATTCATCCGAGCCCATGC	GAAGAAACCGCCTCGAGCTA	GGCCCTGCGGGCGTGGGCCT	AAGCCAAGCCGGGGGAAGGA	CACCAGCCCATATAAGGAAA	AGCTCGTAAGGGATCACTCC	CGTGACATGGGGGTATAATC	CGCTGGCCCCATGGTCCATG	CCCAATAAAATTATTACTCT	CCACAAAGCCGGGTGGTGGC	ACACGCAGGGGGCCCCAGAT	AGGCAATTGCGGTATACCGT	CTTGGCCCTGGTGGCGCCCG	ACGGTAGTTGCCTTAGGTGG	GGAATTACGTTTGTTATTCG	CAAGTGCCGGTGAGGAGTCA	AATCCGGTCATTATAACTGG	ACAGGGCGGGACGTGTGTGA	TTGGCGCTACCTAAGAAGAC	AGGTACAGAACATCCGGTCC	TTACTAGGACGGGAATTTTG	GGCATCAATTACCCGCGCCA	GCAGCGGCATCATGATCCAC	GACACATTGCATGCAAGACA	TCGGGGAGGATTCACGGGGC	TTTCCCGGCAGGCACGGAAA	TTTTCAATCGGATTAGGGGC	GGACCCTGGCAGGACCTTAG	GTGACTCCGTGCTCGGCCAC	GCCCGGGCGGTGCCCGCTCT	AAAGTGGTTGGGCACCCCGT	CGGCCAACAGACGTTTGGTC	TGGCGGACTTCGTCGGGTGT	CCAAACAGCGCCCACCGCAG	AATCATTCTCCATCTAGTCG	TCCATGAATAGTCACTGTTT	ACCGGGCCACCCTCCTTTCC	TAATCCAAGGGGGCGTAAAA	GGGGAAATGCTCGCATATTT	GACGTTTTGAGGTATCAATT
AA0135-Cb_GHcol	CAGGCTGTGAACGACTGTGC	ACTGACCGGCAGCACCCGTG	CGCGTAGCTCACACACCAGA	CCTGCCGGGGCTAAGGATCT	GTTGCATCTAACGAGACCCT	GCGGACATTAATCATAATGG	TCTTTGAATCCACGAAACAA	CGCTTGTGAGGGGTGCCGCG	GCCGATTCATCTACGTCCTA	CAATTCGTCCGAGCCCATGC	GAAGAAACCGCCTCGAGCTA	GGCCCTGCGGGCGTGGGCCT	ACGCCAAGCCGGGGGAAGGA	CACCAGCCCATATGAGGAAA	AGCTCGTAAGGGATCACACC	CGTGACATGGGGATATAATC	TGCTGGCTCCATAGTCCATG	CTCAATAAAATTATTACTCT	CCACAAAGCCGGGTGGTGGC	ACACGCAGGGGGCCCCAGAT	AGGCAATTGCGGTATACCGT	CTTGGCCCTGGTGGCGCCCG	ACGGTAGTTGCCTTAGGCGG	GGAATTACGTTCGGTATTCG	CTAGTGCTGGTGAGGAGTCA	AATGCGGTCATTATAACTGG	ACAGGGTGGGACGTGTGTGA	TTGGCGCAACCTAAGAAGAC	AGGTACAGAACAGCCGGTCC	CTGCTAGGACGGGAATCTTG	GGCATCAATTACCCGCGCCG	GTAGCGGCATCATGACTCAC	GACACATTGCATACAAGACA	TCGGGGAGGATCGTCGGGGT	TTTCCCGGCGGGCACGGAAA	TTTTCAATCGGATTAGGGGC	GGACCCTGGCAGGACCTTAG	GTGACTCCGTGCTCGGCCAC	GCCCGGGCGGTGCCCGCTCT	AAAGTGGTTGGGCTCCCCGC	CGGCCAACAAACGCTTGGTC	TGGCGGACTACGTCGGGTGT	CCAGACAACGCGCACCGCAG	AATCACTCTCCATCTAGTCA	TCCATGAACCGTCACTGTTT	ACTGGGCCACCCTCCTTTCC	TAATCAAAGGGGGCGTAAAA	GGGGAAATGCTCGCATATTT	GACGCTTTGAGGTATCGTTT
AA0136-Ca_GHcol	TGGGCTGAGAACGACTGTGC	ACTGACCGGCAGCACCCGTG	CGCGTAGCCCACACACCAGA	CCTGCCAGGGCTAATGATCT	GTTGCATCTAACGAGACCCT	GCGGACTTTAATCGTAATGG	CCTTCGTATCCACGAAATAT	CGCTTGTGAGGGGTGCCGCG	GCCGATTCATCTACATCCCA	CAATTCATCCGAGCCCAAAC	GAAGAAACCGCCTCGAGCTA	GGCCCTGCGGACGTGGGCAT	ACGCCAAGCCGGGGGAAGGA	CACCAGCCCATATAAGGAAA	AGCTCGTAAGGGATCACTCC	CGTGACATGGGGGTATAATC	TGCTGGCCCCATGGTCCATG	CTCAATGGAATTATTACTCT	CCAAAAAGCCGGGTGGTGGC	ACACGCAGGGGGCCCCAGAT	AGGCATTTGCGGTATACCGT	CTTGGCTCTGGTGGCGCCCG	ACGGTAGTTGCCTTAGGCGG	GGCATTACTTTTGTCATTCG	CAAGTGCCGGTGAGGAGTCA	AATCCGGTTATTGTAACTGG	ACAGGGTGAGACGTGTGCGA	TTGGCGCTACCTAAGAAGAC	AGGTACAGAACATCCGATCC	CTGCTAGGACGGGAATCCTG	GGTATCAATTACCCGCGCCA	GCAGCGGCATCATGACCCAC	GACACATTGCATGCTAGACA	TCGGGTAGGATTCTCGGGGC	TTTCCCGGCGGGCACGGAAA	TTTTCAATCGGATTAGGGGC	GGACCCTGGCAGGACCTTAG	GTGACTCCGTCCTCGGCCAC	GCCCGGGCGGTGCCCGCCCT	AAAGTGGTTGGGCTCCCCGC	CGGCCAACAGACGCTTGGCC	TGGCGGACTACGTCGGGTGT	CCAAACAGAGCCCACCGCAG	AATCATTCTCCAACTAGTCG	TCCATGAACCATCACCGTTT	ACCGGGCCACCCTCCTTTCC	TAATCAAAGGGGGCGTAAAA	GGGGAAATGCTCGCATATTT	AACGTTTTGAGGTACCGTTC
AA0136-Cb_GHcol	TGGGCTATGAACGACTGTGC	ACTGATCGGCAGCACCCGTG	CGCGTAGCCCACACACCAGA	CCTGCCGGGGCTAAGGATCT	GTTGCGTCTAACGAGACCCT	GCGGGCATTAATCGTAATGG	TCTGCTTATCCACGAAATAT	CGCTTGTGAGGGGTGCCGCG	GCCGATTCATCTATATCCTA	CAGTTCGTCCGAGCCCATGC	GAAGAAACCGCCTCGAGCTT	GGCCCTGCGGGCGTGGGCCT	ACGCCAAGCTGGGGGAAGGA	CACCAGCCCATATGAGGATA	AGCTCCTAAGGGATCACTCC	CGCGACATGGGGATATAATC	CGCTGGCTTCATGGTCCATG	CCCAATGGAATTATTACTCT	CCACAAAGCCGGGTGGTGGC	GCACGCAGGGGGCCCCAGAT	AGGCAAATGCAGTATACCGT	CTTGGCCCTGGTGGCGCCCG	ACGGGAGCTGCCTTAGGCGG	GGAATTACGTTCGGTATTCG	CAAGTGCTGGTGAGGAGTCA	AATCCGGTCATTATAACTGG	ACAGGGCGGGACGTGTGCGA	TTGGCGCTTCCTAAGAAGAC	AGGTACAGAACAGCCAGTCC	CTGCTAGGATGGGAATCTTG	GGCATCAATTACCCGCGCCA	GTAGCGGCATCACGACTCAC	GACACAGTGCATGCAAGACA	TCGGGTAGGATTCACGGGGC	TTTCCCGGCGAGCACGGAAA	TTTTCAATCGGATTAGGGGC	GGACCCTGGCAGGACCTTAG	GTGATTCCGTGCTCGGCCAC	GCCCGGGCGGTGCCCGCTTT	AAAGTGGTTGGGCTCCCCGC	CGGCCAACAAACGCTTGATC	TGGCGGACTTCGTCGCGTGT	CCAGACAGAAGCCACCGCAG	AATCATTCCCCAACTAGTCG	TCCATGAACCGTCACTGTTT	ACTGGGCCATCCTCCTTTCC	TAACCCAAGGGGGCGTAAAA	GGGGAAATGCGCGCATATTT	GACGTTTTGAGGTACCGTTT
AA0139-Ca_GHcol	TGGGCTGTGAACGACTGTGC	ACTGACCGACAGCACCCGTG	CGCGTAGCCCACACACCAGA	CCTGCCAGGGCTAAGGATCT	GTTGTATCTAACGAGACCCT	GCGGACATTAAACATAATGG	TCTGTGTATCCACGAAACAA	CGCTCAAGAGGGGTGCCGCG	GCCGATTCATCTACGTCCTA	CAATTCGTCCGAGCCCATGC	GAAGAAACCGCCTCGAGCTA	GACCCCTCGGGCGTGGGCCT	ACGCCAAGCCGGGGGAAGGA	CCCCAGCCCATATAAGGAAA	AGCTCGTAAGGGATCACTCC	CGTGACATAGGGGTATAATC	CGCTGGCTCCATGGTCCATG	CTCAATGGAATTATTACTCT	CCACAAAGCCGGGTGGTGGC	ACGCGCAGGGGGCCCCAGAT	GGACAATTGCGGTATACCGT	CTTGGCCCTGGTGGCGCCCG	GCGGTAGTTGCCTTAGGCGG	GGAATTACTTTTGTTATTTG	CAAGTGCCGGTGAGGAGTCA	AATCCGGTCATTATAACTGG	ACAGGGCGGGACGTTTGCGA	TTGGCGCTATCTAAGAAGAC	AGGTACAGAACATCCGGTCC	CTGCTAGAACGGGAATCCTG	GGCATCAATTACCCGCGCCA	GTAGCCGCATCATGACTCAC	GACACAGTGCATGCAAGACA	TCGGGTAGGATTCACGGGGC	TTTCCCGGCGAGCACGGAAA	TTTTCAATCGGATTAGGGGC	GGACCCTGGCAGGACCTTAG	GTGATTCCGTGCTCGGCCAC	GCCCGGGCGGTGCCCGCTTT	AAAGTGGTTGGGCTCCCCGC	CGGCCAACAAACGCTTGGTC	TGGCGGACTTCGTCGGGTGT	CCAGATAGCGCGCACCGCAG	AATCATTCTCGATCTAGTCG	TCCATGGATCATCACTGTTT	ACCGGGTTACCCTCCTTTCC	TAATCAAAGGGGGCGTAAAA	GGGGAAATGCTCGCATATTT	GACGTTTTGAGATACCAACT
AA0139-Cb_GHcol	TGGGCTGAGAACGACTGTGC	ACTGGCCGGCAGCACCCGTG	CGCGTAGCTCACACACCAGA	CCTGCCAGGGCTAAGGATCT	GTTGCGTCTAACGAGACCCT	GTGGACATTAATCGTAATGG	CCTTTGTATCCACGAAACAA	CGCTTGTGAGGGGTGCCGCG	GCCGATTCATCTACGTCCTA	CAATTCATCCGAGCCCATGC	GAAGAAACCGCCTCGAGCTA	GGCCCCTCGGGCGTGGGCCT	ACGCCAAGCCGGGGGAAGGA	CACCAGCCCATATAAGGAAA	AGCTCGTAAGGGATCACTCC	CGTGACATGGGGGTATAATC	CGCTGGCTCCATGGTCCATG	CTTAATAAAATTATTACTCT	CCACAAAGCCGGGTGGTGGC	ACACGCAGGGGGCCCTAGAT	GGACATTTGCGGTATACCGT	CTTGGCCCTGGTGACGCCCG	GTGGTAGTTGCCTTAGGCGG	GGAATTGCTTTTGTCATTCG	CAAGTGCCGGCGAGGAGTCA	AATCCGGTCATTATAACTGG	ACAGGGCGGGACGTGTGCGA	TTGGCGCTACCTAAGAAGAC	AGGTACAGAACATCCGATCC	CTGCTAGGACGGGAATCCTG	GGCATCAATTACCCGCGCCG	GTAGCGGCATCCTGGCTCAC	GACACGTTGCATACAAGACA	TCGGGTAGGATCGTCGGGGC	TTTCCCGGCGGGCACGGAAA	TTTTCAATCGGATTAGGGGC	GGACCCTGGCAGGACCTTAG	GTGACTCCGTGCTCGACCAC	GCCCGGGCGGTGCCCGCTCT	AAAGTGGTTGGGCTCCCCAC	CGGCCAACAGACGCTTGGTC	TGGCGGACTTCGTTGGGTGT	CTAAACAACGCCCACCGCAG	AATCATTCTCCATCTAGTCA	TCCATGAATAGTCACTGTCT	ACCGGGCCACCCTCCTTTCC	TAATCCAAGGGGGCGTAAAA	AGGGAAATGCTCGCATATTT	GACGTTTTGAGGAACCAACT
AA0140-Ca_GHcol	TGGGCTGAGAACGACTGTGC	ACTGACCGGCAGCACTCGTG	CGCGTAGCCCACACATTAGA	CCTGCCAGGGCTAAGGATCT	GTTGCATCTAACGAGACCCT	GCGGACATTAATCGTAATGG	TCTGCTTATCCACGAAATAT	CGCTTGTGAGGGGTGCCGCG	GCCGATTCATCTACATCCCA	CAATTCATCCGAGCCCATGC	GAAGAAACCACCTCGAGCTA	GGCCCTGCGGGCGTGGGCCT	ACGCCAAGCCGGGAGAAGGA	CACCAGCCCATATGAGGAAA	AGCTCGTTAGGGATCACTCC	CGTGACATGGGGGTATAATC	TGCTGGCTCCGTGGTCTATG	CTTAATGGAATTTTTACTCT	CCACAAAGCCGGGTAGTGGC	ACACGCAGGGGGCCCCAGAT	AGGCAATAGCGGTATACCGT	CTTGGCCCTGGTGGCGCCCG	GCGGTAGTTGCCTTAGGCGG	GAAATTACGTTTGTCATTTG	TAAGTGCCGGTGAGGAGTCA	AATCCGGTCATTATAACTGG	ACAGGGTGGCACGTGTGCGA	TTGGCGCTACCTAAGAAGAC	AGGTACAGAACAGCCGGTCC	CTGCTAGGACGGGAATCCTG	GGTATCAATTACCCGCGCCG	GTAGCGGCATCATGACTCAC	GACACATTGCATACAAGACA	TCGGGTAAGATCGTCGGGGC	TTTCCCGGCGGGCACGGAAA	TTTTCAATCGGATTAGGGGC	GGACCCTGGCAGGACCTTAA	GTGATTTCGTGCTCGGCCAC	GCCCCGGCGGTGCCCACCCT	AAAGTGGTTGGGCTCCCCAC	CGGCCAACAGACGCTTGGTC	TGGCGGACTACGTTGGGTGT	CCAGATAACGCCCACCGCAG	AATCATTTCCCAACTAGTCG	TCCATGAATAGTCACTGTTT	ACTGGGCCACCCTCCTTTCC	TAATCAAAGGGGGCGTAAAA	GGGGAAATGCTCGCATATTT	GACGTTTTGAGGTACCGTTT
AA0140-Cb_GHcol	TGGGCTGAGAACGACTGAGC	ACTGACCGGCAGCACCCGTG	CGCGTAGCCCACACACCAGA	CCTGCCGGGGTTAAGGATCT	GTTGCATCGAACGAGACCCT	GCGGACATTAATCATAATGG	TCTTTGTATCCACGAAACAA	CGCTTGTGAGGGGTGCCGCG	GCCGATTCATCTACGTCCTA	CAATTCATCCGAGCCTATGC	GAAGAAACCGCTTCGAGCTA	GGCCCCTCGCGCGTGGGCCC	AAGCCAGGCCGGGGGAAGAG	CACCAGCCCATATGAGGAAA	AGCTCGTAAGGGATCACTCC	CGCGACATAGGGGTATAATC	TGCTAGCCCCATGGTCCATG	CTCACTGGAATTTTTACTCT	CCACAAATCCGGGCGGTGGC	ACACGCAGGGGGCCCCAGAT	AGGCATTTGCGGTATACTGT	CTTGGCCCTGGTGGCGCCCG	ACGGTATCTGCCTTAGGCGG	GGAATTACTTTTGTCATTCG	CAAGTGCCGGTGAGGAGTCA	AGTCCGGTCATAATAACTGG	ACAGGGCGGGACGTGTGTGA	TTGGCGCTACCTAAGAAGAC	AGGTACAGAACATCCAGTCC	CTGCTAGGACGGGAATCTTG	GGCCTCATTTACCCGCGCCA	GTAGCGGCATCATGACTCAC	GACACATTGCATGCAAGACA	TCGGGGAGGATCGTCGGGGC	TCTCCCGGCGGGCACGGAAA	TTTTCGATCGGATTAGGGGC	GGACCCTGGCAGGACCTTAG	GTGACTCCGTGCTCGACCAC	GCCCGGGCGGTGCCCGCTTT	AAAGTACTAGGGCTCCCCGC	CGGCCAACAGACGCTTGGTC	TGGCGGACTTCGTCGGGTGT	CCAGATTGAGCGCACCGCAG	AATCATTCTCCATCTAGTTA	TCCATAAACCGTCACTGTTT	ACCGGGCCACCCACCTTGCC	TAATCAAAGGGGGCGAAAAA	GGGGAAATGCTCGCATATTT	GACGTATTGAGGTACCGTCT
AA0141-Ca_GHcol	TGGGCTAAGAACGACTGTGC	ACTGACCGACAGCACCCGTG	CGCGTAGCCCACACACCAGA	CCTGCCGGGGTTAAGGATCT	GTTGCATCTAACGAGACCCT	GCGGACATTAATCGTAATGG	TCTGTGTATCCACGAAACAA	CGCTTGTGAGGGGTGCCGCG	GCCGATTCATCTACGTCCTA	CAACTCATCCGAGCCCATGC	GAAGAAACCGCCTCGAGCTA	GGCCCTGCGGGCGTGGGCCC	AAGCCAGGCCGGGGGAAGAG	CACCAGCCCATATGAGGAAA	AGCTCGTAAGGGATCACTCC	CGCGACATGGGGGTATAATC	TGCTGGCTCCGTGGTCCACG	CTCAATGGAATTTTTATGCT	CCAAAAAGCCGGGTAGTGGC	ACACGCTGGGGGCCCCAGAT	AGGCAATTGCGGTATACTGT	CTTGGCCCTGGTGGCGCCCG	ACGGTATCTGCCTTAGGCGG	GGAATTACTTTTGTCATTCG	CAAGTGCCGGTGAGGAGTCA	AGTCCGGTCATTATAACTGG	ACAGGGTGGCACGTGTGCGA	TTGGCGCTACCTAAGAAGAC	AGGTACAGAACATCCAGTCC	CTGCTAGGACGGGAATCCTG	GGCATCAATTACCCGCGCCA	GTAGCGGCATCATGACTCAC	GACACGTTGCATACAAGACA	TCGGGGAGGATCGTCGGGGC	TTTCCCGGCGGGCACGGCAA	TTTTCGATCGAATGAGGGGC	AGACCCTGGCAGGACCTTAG	GTGATTCCGTGTTCGACCAC	GCCCGGGCGGTGCCCGCTCT	AAAGTGGTTGGGCTCCCCGC	CGGCCAACAGACGCTTGGTC	TGGCGGACTACGTTGGGTGT	CCAGATAGCGCCCACCGCAG	AATCATTCCCCATCTAGTCA	TCCATGAATAGTCACTGTTT	ACTGGGCCATCCTCCTTTCC	TAACCCAAGGGGGCGTAAAA	GGGGAGATGCTTGCATATTT	GACGTTTTGAGGTACCAATT
AA0141-Cb_GHcol	TGGGCTGAGAACGACTGTGC	ACTGACCGGCAGCACCCGTG	CGCGTAGCCCACACACCAGA	CCTGCCAGGGCTAAGGATCT	GTTGCGTCTAACGGGACCCT	GCGGACATTAATCGTAATGG	CCTTCTTATCCACGAAACAA	CGTTTGTGAGGGGTGCCGCG	GCTGATTCATCTATATCCTA	CAATTCATCCGAGCCCATGC	GAAGAAACCGCCTCGAGCTA	GGACCTGTGGGCGTGGGCCT	ACGCCAAGCCGGGGGAAGGA	CACCGGCCCATATGAGGAAA	AGCTCGTAAGGGATCACTCC	CGTGACATGGGGGTATAATC	TGCTGGCTCCATAGTCCATG	CTCAATAAAATTATTACTCT	CCACAAAGCCGGGTGGTGGC	ACACGCAGGGGGCCCCAAGC	GGACAATTGCGGTATACCGT	CTTGGCCCTAGTGGCGCCCG	ACGGTAGTTGCCTTAGGCGG	GGAATTACGTTTGTCATTTG	CAAGTGCCGGTGAGGAGTCA	AGTCCGGTCATTATAACTGG	ACAGGGCGGGACGTTTGTGA	TTGGCGCAATCTAAGAAGAC	AGGTATTGAACAGCCGGTCC	CTGCTAGGACGGGAATCCTG	GGCATCAATTACCCGCGCCG	ATAGCGGCATCATGACTCAC	GACACATTGCATGCAAGACA	TCGGGTAGGATTCACGGGGC	TTTCCCGGCGAGCACGGAAA	TTTTCAAACGGATTAGGGGC	GGACCCTGGCAGGACCTTAG	GTGATTTCGTGCTCGGCCAC	GCCCCGGCGGTGCCCGCCCT	AAAGTACTAAGGTACCCCGC	CGGCCAACAAACGCTTAGTC	TGGCGGACTTCGTCGGGTGT	TCAGATTGAGCGCACCGCAG	TATCATTCTCCATCTAGTCG	TCCATGAACCATCACTGTTT	ACCGGGCCACCCACTTTTCT	AAATCAAAGGGGGCGAAAAA	GGATAAATGCTCGCATATTT	GACGTTTTGAGGTACCGTTT
AB0085-Ca_BFgam	CAGGCTGTGAACGACTGTGC	GCTGACCGGCAGCACCTGTG	CGCGTAGCCCACACATCAGA	CCTGCCAGGGTTAAGGATCT	GTTGTATCTAACGAGACCCT	GCGGACATTAATCATAATGG	CCTTCGTATCCACGAAATAT	CGCATGTGAGGGGTACCGCG	GCCGATTCATCTACGTCCTA	CAATTCATCCGAGCCCTTGC	GAAGAAGCCGCTGCGAGCTA	GGCCCCTCGGGCGTGGGCCC	AAGCCAGGCCGGGGGAAGGA	CACCAGCCCACATGAGGAAA	AGCACGTAAGGGATCACTCC	CGCGACATGGGGGTATAATC	TGCTGGCTCCATGGTCCATG	CTCAATGGAATTTTTACTCT	CCACAGAGCCGGGTGGTGGC	ACACGCTGGGGGCCCCAGGT	AGACAAATGTGGTATACCGT	CTTGGCCCTGGTGGCGCCCG	ACGGTAGCTGCTTTAGGCGG	GGAATTACTTTTGTCATTCG	CAAGTGCCGGTGAGGAGTCA	AATCCGGTCATTATAACTGG	ACAGGGCGGGACGTGTGCGA	TTGGCGCTACCTAAGAAGAC	AGGTACAGAACATCCGGTCC	CTGCTAGGACGGGAATCTTG	GGCATCAATTACCCGCGCCG	GTAGCGGCATCATGACTCAC	GACACATAGCATACAAGACA	TCGGGGAGTATCGTCGGGGC	CTTCCCGGCGGGCACGGAAA	TTTTCAATCGGATTAGGGGC	GGACCCTGGCAGGACCTTAA	GTGATTCCGTGCTCGACCAC	GCCCGGGCGGTGCCCGCTTT	AAAGTAGTTGGGCTCCCCGC	CGGCCAACAGACGCTTGGTC	TGGCGGACTACGTTGGGTGT	CCAGATAACGCCCACCGCAG	AATCACTCTCCATCTAGTCG	TCCATAAACCATCACTGTTT	ACCGGACCACCCTCCTTTCC	TAATCCAAGGGGACGAAAAA	GGGGAAATGCTCGCATATTT	GACGTTTTGAGGTACCGTCT
AB0085-Cb_BFgam	CAGGCTGTGAACGACTGTGC	GCTGACCGGCAGCACCTGTG	CGCGTAGCCCACACATCAGA	CCTGCCAGGGTTAAGGATCT	GTTGCATCTAACGAGACCCT	GCGGACATTAATCGTAATGG	TCTTTGTATCCTCGAAACAA	CGCTTGTGAGGGGTGCCGCG	GCCGATTCATCTACGTCCTA	CAATTCGTCCGAGCCCATGC	GAAGAAGCGACCTCGAGCTA	GGCCCCTCGGACGTGGGCCT	ACGCCAAGCCGGGGGAAGGA	CACCAGCCCATATGAGGAAA	AGCTCGTAAGGGCACACTCC	CGCGACATGGGGGTATAATC	CGCTGGCTCCGTGGTCCATG	CTCAATAAAATTATTACTCT	CCACAAGGCCGGGTGGTGGC	ACACGCAGGGGGCCCCAGAT	AGGCAAATGTGGTATACCGT	CTTGGCCCTGGTGGCGCCCG	ACGGTAGTTGCCTTAGGCGG	GGAATTACGTTTGTTATTCG	CAAGTGCCGGTGAGGAGTCA	AGTCCGATCATTATAACTGG	ACAGGGCAGGACGTTTGCGA	TTGGCGCTACCTAAGCAGAC	AGGTACAGAACATTCGGTCC	CTGCTAGGTCGGGAATCTTG	GGCATTAATTACCCGCGCCA	GTAGCGGCATCATGACTCAC	GACACATTGCATACAAGATA	TCGGGGAGGATCGTCGGGAC	TTTCCCGGCGGGCACGGAAA	TTTTCAATCGGATTAGGGGC	GGACCCTGGCAGGACCTTAG	GTGGCTCCGTGCTCGGCCAC	GCCCGGGCGGTGCCCGCTCT	AAAGTGGTTGGGCTCCCCGC	CGGCCAACAGACGCTTGGTC	TGGAGGACTTCGTCGGGTGT	CCAGATAGAGCCCACCGCAG	AATCACTCTCCATCTAGTCG	TCCATAAACCATCACCGTTT	ACCGGGCCACCCTCCTTTCC	AAACCCAAGGGGGTGAAAAA	GGGTAAATGCTCGCATATTT	GACGTTTTGAGGTACTGTTT
AB0087-Ca_BFcol	TGGGCTGAGAACGACTGTGC	ACTGACCGACAGCACCCGTG	CGCGTAGCCCACACATCAGA	CCTGCCGGGGCTAAGGATCT	GTTGCATCTAACGAGACCCT	GCGGACATTAAACGTAATGG	TCTGCTTATCCACGAAACGA	CGCTTGTGAGGGGTGCCGCG	GCCGATTCATCTACGTCCTA	CAATTCGTCCGAGCCCATGC	GAAGAAACCGCCTCGAGCTA	GGCCCCTCGGGCGTGGGCCT	ACGCCAGCCCAGGGGAAGGA	CACCAGCCCATATGAGGAAA	AGCTCGTAAGGGATCACTCC	CGTGACATGGGGGTATAATC	CGCTGGCCCCGTAGTCCATG	CTCAATGGAATTATTACTCT	CCACGAAGCCGGATAGTGGC	GCACGCAGGGGGCCCCAGAT	GGACAATTGCGGTAGACCGT	CTTGGCCCTGGTGGCGCCCG	GCGGTAGTTGCCTTAGGCGG	GGAATTACTTTTGTCATTTG	CAAGTGCCGGTGAGGAGTCA	AGTCCGGTCATTATAACTGG	ACAGGGCAGGACGTTTGCGA	TTGGCGCAACCTAAGAAGAC	AGGTACAGAACAGCCGGTCC	CTACTAGGACGGGAATCCTG	GACATCAATTACCCGCGCCA	GTAGCGGCATCATGACTCAC	GACACATTGCATGCAAGACA	TCGGGGAGGATCGTCGGGGC	TTTCCCGGCGGGCACGGAAA	TTTTCAATCGGATTAGGGGC	GGACCCTGGCAGGACCTTAG	GTGATTCCGTGCTCGACCAC	GCCCGGGCGGTGCCCGCTTT	AAAGTGGTTGGGCACCCCGC	TGGCCAGCAGACGCTTGGTC	TGGCGGACTACGTCGGGTGT	CCAAATAACGCCCACCGCAG	AATCACTCTCCAACTAGTCG	TCCATGAACCGTCTCTGTTT	ACCGGGCCACCCTCCTTTCT	TAATCCGAGGGGGCGAAAAA	GGGGAAATGCTCGCATATTT	GACGTTTTGAGGTACCAACT
AB0087-Cb_BFcol	TGGGCTGTGAACGACTGTGC	ACTGACCGACAGCACCCGTG	CGCGTAGCCCACACACCAGA	CCTGCCGGGGTTAAGGATCT	GTTGTATCTAACGAGACCCT	GCGGACATTAAACGTAATGG	TCTGCTTATCCACGAAACAA	CGCTTGTGAGGGGTGCCGCG	GCCGATTCATCTACGTCCTA	CAATTCATCCGAGCCCATGC	GAAGAAACCGCCTCGAGCTA	GGCCCCTCGCGCGTGGGCCT	ACGCCAAGCCGGGGGAAGGA	CACCAGCCCATATGAGGAAA	AGCTCGTAAGAGAACACTCC	CGCGACATGGGGGTATAATC	TGCTGGCTCCATAGTCCATG	CTCAATAAAATTATTACTCT	CCACAAAGCCGGGTGGTGGC	ACACGCAGGGGGCCCCAGAT	GGACAATTGCGGTATACCGT	CTTGGCCCTGGTGACGCCCG	GTGGTAGTTGCCTTAGGCGG	GGAATTACTTTCGGTATTCG	CAAGTGCCGGTGAGGTGTCA	AGTCCGGTCATTATAACTGG	ACAGGGCAGGACGTTTGCGA	TTGGCGCTACCTAAGAAGAC	AGGTACAGAACAGCCGGTCC	CTGCTAAGACGGGAATCCTG	GGCATCAATTACCCGCGCCA	GTAGCCGCATCATGACTCAC	GACACGTTGCATACTAGACA	TCGGGGAGGATCGTCGGGGC	TTTCCCGGCGGGCACGGAAA	TTTTCAATCGGATTAGGGGC	GGAGCCTGGCAGGACCTTAG	GTGACTCCGTGCTCGGCCAC	GCCCGGGCGGTGCCCGCTCT	AAAGTGGTTGGGCTCCCCGC	CGGCCAACAGACGCTTAGTT	AGGCGGGCCTCAGCGGGTGT	CCAAATTGCGCGCACCGCAG	AATCACTCTCCATCTAGTCA	TCCATGAACCGTCATTGTTT	ACCGGGCCACCCTCCTTTCC	TAATCCAAGGGGGCGTAAAA	GGGGAAATGCTCGCATATTT	GACGTTTTGAGGTACCAATT
AB0088-Ca_BFcol	CAGGCTGAGAACGACTGTGC	ACTGACCGACAGCACCCGTG	CGCGTAGCCCACACACCAGA	CCTGCCAGGGCTAAGGATCT	GTTGCATCTAACGAGACCCT	GCGGGCATTAATCATAATGG	TCTGCTTATCCACGAAACGA	CGCTTGTGAGGGGTGCCGCG	GCCGATTCATCTACATCCTA	CAATTCATCCGAGCCCATGC	GAAGAAACCGCCTCGAGCAA	GGCCCTTCGGGCGTGGGTCT	ACGCCAAGCCGGGGGAAGGA	CACCAGCCCATATGAGGAAA	AGCTCGTAAGGGATCACTCC	CGCGACATGGGGGTATAATC	TGCTGGCTCCGTGGTCCATG	CTCAATGGAATTATTACTCT	CCACAGAGCCGGGTGGTAGC	GCACGCAGGGGGCCCCAGAT	GGACAATTGCGGTATACCGT	CCTGGCCCTGGTGACGCCCG	GTGGTAGTTGCCTTAGGTGG	GGAATTACTTTTGTCACTCG	CAAGTGTCGGTGAGGAGTCA	AATCCGGTCATTATAACTGG	ACAGGGCGGGACGTGTGCGA	TTGGCGCTACCTAAGAAGAC	AGGTACAGAACAGCCGGTCC	CTGCTAGGACGGGAATCCTG	GGCATCAATCACCCGCGCCA	GTAGCGGCATCATGACTCAC	GACACATTGCATACAAGACA	TCGGGGAGTATTCTCGGGGC	TTTCCCGGCGGGCACGGAAA	TTTTCAATCGGATTAGGGGC	GGACCCTGGCAGGACCTTAG	GTGACTCCGTGCTCGGCCAC	GCCCGGGCGGTGCCCGCTCT	AAAGTGGTTGGGCTCCCCGC	CGGCCAACAGACGCTTGGTC	TGGCGGACTTCGTTGGGTGT	CCAGGCAGAGGCCACCGCAG	AATCATTCTCCAACTAGTCA	TCCATGAACCGTCACTGTTT	ACCGGGCCACCCTCCTTTCT	AAACCAAAGGGGGCGTAAAA	GGGGAAATGCTCGCATATTT	GTCGTTTTGAGGTACCGTTT
AB0088-Cb_BFcol	TGGGCTGTGAACGACTGTGC	ACTGACCGGCAGCACCCGTG	CGCGTAGCCCACACACCAGA	CCTGCCAGGGCTAAGGATCT	GTTGCGTCTAACGAGACCCT	GCGGACATTAATCGTAATGG	TCTTTGAATCCACGAAACAA	CGCTTGTGAGGGGTGCCGCG	GCCGATTCATCTACGTCCTA	CAATTCGTCCGAGCCCATGC	GAAGAAGCCGCCTCGAGCTA	GGCCCTGCGGGCGTGGGCCT	ACGCCAGGCCGGGGGAAGGA	CACCAGCCCATATAAGGAAA	AGCTCGTAAGAAAACACTCC	CGCGACATGGGGGTATAATC	CGCTGGCTCCATGGTCCATG	CTCAATAAAATTATTACTCT	CTAAAAAGCCGGGTGGTGGC	ACACGCAGGGGGCCCCAGAT	AGGCATTTGCGGTATACCGC	CTTGGCCCTGGTGGCGCCCG	GTGGTAGTTGCCTTAGGTGA	GGAATTACTTTTGTCATTTG	CAAGTGCCGGTGAGGAGTCA	AATCCGGTCATTATAACTGG	ACAGGGCGGGACGTGTGTGA	TTGGCGCAACCTAAGAAGAC	AGGTACAGAACATCCGGTCC	CTGCTAGGACGGGAATCCTG	GGCATCAATTACCCGCGCCG	GTAGCGGCATCATGACTCAC	GACACATTGCATACAAGACA	TCGGGGAGGATTCTCGGGAC	TTTCCCGGCGGGCACGGAAA	TTTTCAATCGGATTAGGGGC	GGACCCTGGCAGGACCTTAG	GTGACTCCGTGCTCGGCCAC	GCCCGGGCGGTGCCCGCTTT	AAAGTGGTTGGGCACCCCGC	TGGCCAACAAACGCTTGGTC	TAGCGGACTTCGTTGGGTGT	CCAGACAGAGCCCACCGCAG	AATCATTTCCCAACTAGTCG	TCCATGAACCGTCACTGTTT	ACCGGGCCACCCTCCTTTCC	TAATCCAAGGGGGCGTAAAA	GGGGAAAAACTCGCATATTT	GACGTTTAGAGGAACCAACT
AB0089-Ca_BFcol	CAGGCTGAGAACGACTGTGC	ACTGGCCGGCAGCACCCGTG	CGCGTAGCCCACACACCAGA	CCTGCCAGGGCTGAGGATCT	GTTGCGGCTAACGAGACCCT	GCGGACATTAAACGTAATGG	CCTTTGTATCCACGCAACGA	CGCTTGTGATGGGTGCCGCG	GCCGATTCATCTACGTCCTA	CAATTCGTCCGAGCCCATGC	GAAGAAGCCGCCTCGAGCTA	GGCCCTGCGGGCGTGGGCCT	ACGCCAGGCCGGGGGAAGGA	CACCAGCCCATATGAGGAAA	AGCTCGTAAGAGAACACTCC	CGCGACATGGGGGTATAATC	CGCTGGCTTCATGGTCCATG	CTCAATAAAATTATTATGCT	CCACAAAGCCGGGTGGTGGC	ACACGCAGGTGGCCCCAGAT	GGACAATTGCGGTAGACCGT	CTTGGCCCTGGTGGCGCCTG	ACGGTAGTTGCCTTAGGCGG	GGAATTACTTTTGTCATTCG	CAAGTGCCGGTGAGGAGTCA	AATCCGGTCATTATAACTGG	ACAGGACGGGACATGTGTGA	TTGGCGCAACCTAAGAAGAC	AGGTACAGAACATCCAGTCC	CTGCTAGGTCGGGAATCCTG	GACATCAATTACCCGCGCCA	GTAGCCGCATCATGACTCAC	GACACATTGCATGCAAGACA	TCGGGGAGGATTCACGGGGC	TTTCCCGGCGGGCACGGAAG	TTACCATTCGGATTAGGGGC	GGACCCTGGCAGGACCTTAG	GTGATTCCGTGTTCGACCAC	GCCCGGGCGGTGCCCACCCT	AAAGTGGTTGGGCTCCCCAC	CGGCCAACAGACGCTTAGTC	TGGCGGACTACGTTGGGTGT	CCAGATAGCGCCCACCGAAG	AATCATTCTCCAACTAGTCA	TCCATGAACCGTCACTGTTT	ACCAGGCCACCCTCCTTTCC	TAACCCAAGGGGGCGTAAAA	GGGGAAATGCTCACATATTT	GACGTTTTGAGGTACCGTTT
AB0089-Cb_BFcol	CAGGCTGAGAACGACTGTGC	ACTGATCGGCAGCACCCGTG	CGCGTAGCCCACACACCAGA	CCTCCCAGGGCTAAGGATCT	GTTGCATCTAACGAGACCCT	GCGGGCATTAATCATAATGG	CCTGCGTATCCACGAAACAA	CGCTTGTGAGGGGTGCCGCG	GCCGACTCATCTACATCCCA	CAATTCATCCGAGCCCATGC	GAAGAAACCGCCTCGAGCTA	GGCCCCTCGGGCGTGGGCCT	AAGCCAGGCCGGGGGAAGGA	CACCAGTCCATATGAGGAAA	AGCTCGTAAGGGATCACTCC	CGTGACATGGGGGTATAATC	CGCTGGCTCCGTGGTCCATG	CTCAATGGAATTATTACTCT	CCACAAAGCCGGGTGGTGGC	ACACGCAGAGGGCCTCAGAT	AGGCAAATGCGGGATACCGT	CTTGGCCCTGGTGACGCCCG	GTGGTAGTTGCCTTAGGTGG	GGAATTACTTTTGTCATTCG	CAAGTGCCGGTGAGGAGTCA	AATCCGGTCATTATAACTGG	ACAGGGCAGGACGTTTGCGA	TTGGCGCTACCTTAGAAGAC	AGGTACAGAACAGCCGGTCC	CTGCTAGGACGGGAATCCTG	GGCATCGATTACCCGCGCCA	GTGGCGGCATCATAACTCAC	GACACATTGCATGCAAGACA	TCGGGTAGGATCGTCGGGGC	TTTCCCGGCGGGCACGGAAA	TTTTCAATCGGATTAGGGGC	GGACCCTGGCAGGACCTTAG	GTGACTCCGTGCTCGACCAC	GCCCGGGCGGTGCCCGCTCT	AAAGTGGTTGGGCTCCCCGC	CGGCCAACAGACGCTTGGTC	TGGCGGGCTTCGTTGGGTGT	CCAAACAGCGCGCACCGCAG	ATTCATTCTCCAACTAGTCG	TTCATGAATAGTCACTGTTT	ACCGGGCCACCCTCCTTTCC	TAATCCAAGGGGGCGTAAAA	GGGTAGATGCTCGCATATTT	AACGTTTTGAGGTACTGTTT
AB0090-Ca_BFcol	TGGGCTGAGAACGACTGTGC	ACTGACCGACAGCACCCGTG	CGCGTAGCCCACACATCAGA	CCTGCCAGGGCTAAGGATCT	GTTGCATCTAACGAGACCCT	GCGGACATTAATCGTAATGG	TCTGTGTATCCACGAAACAA	CGCTTGTGAGGGGTGCCGCG	GCCGATTCATCTACGTCCTA	CAATTCGTCCGAGCCCATGC	GAGGAAACCGCCTCGAGCTA	TGCCCTGCGGGCGTGGGCCT	AAGCCCAGCCGGGGGAAGGA	CACCAGCCCTCATGAGGAAA	AGCTCGTAAGGGATCACTCC	CGTGACATGGGGGTATAATC	TGCTGGCTCCATAGTCTATG	CTCAATGGTATTTTTACTCT	CCACAAAGCCGGGTAGTGGC	ACACGCTGGGGGCCCCAGGT	AGGCAATTGCGGTAGACCGT	CTTGGCCCTGGTGGCGCCCG	ACGGGAGCTGCCTTAGGCGG	GGAATTACGTTTGTCATTCG	CAAGTGCCGGCGAGGAGTCA	AATCCGGTCATTATAACTGG	ACAGGGCGGGACGTGTGCGA	TTGGCGCTACCTAAGAAGAC	AGGTACAGAACAGCCAGTCC	CTGCTAGGTCGGGAATCTTG	GGCATCAATTACCCGCGCCA	GTAGCGGCATCATGACTCAC	GACGCATAGCATGCTAGACA	TCGGGTAGGATCGTCGGGGC	TTTCCCGGCGGGCACGGAAA	TTTTCAATCGGATTAGGGGC	GGACCCTGGCAGGACCTTAG	GTGACTCCGTGCTCGGCCAC	GCCCGGGCGGTGCCCGCTCT	AAAGTGGTTGGGCTCCCCGC	CGGCCAACAGACGCTTGGTC	TGGCGGGCTTCGTCGGGTGT	CCAGATAGCGCCCACCGCAG	AATCATTCTCCAACTAGTCG	TCCATGAACCGTCACTGTTT	ACCGGGCCACTCTCCTTTCC	TAATCAAAGGGGGCGAAAAA	GGGTAAATGCTCACATATTT	AACGTTTTGAGGTACCGTTT
AB0090-Cb_BFcol	TGGGCTGTGAACGACTGTGC	ACTGACCGGCAGCACCCGTG	CGCGTAGCCCACACACCAGA	CCTGCCGGGGCTGAGGATCT	GTTGCGTCTAACGGGACCCT	GCGGACATTATTCATAATGG	TCTTCTTATCCACGAAACAA	CGCTTGTGAGGGGTGCCGCG	GCCGATTCATCTACGTCCTA	CAATTCATCCGAGCCCATGC	GAAGAAACCGCCTCGAGCTA	GGCCCTGCGGACGTGGGCCT	CAGCCAGGCCGGGGGAAGGA	CACCAGCCCATATAAGGAAA	AGCTCGTAAGGGATCACTCC	CGCGACATAGGGGTATAATC	CGCTGGCTCCGTGGTCCATG	TTCAATAAAATTATTATGCT	CCACAAAGCCGGGTGGTGGC	ACACGCAGGGGGCCCCAGAT	GGACATTTGCGGTATACCGT	CTTGGCCCTGGTGGCGCCCG	GTGGTAGTTGCCTTAGGTGG	GGAATTACGTTTGTTATTCG	CAAGTGCCGGTGAGGAGTCA	GATCCGATCATTATAACTGG	ACAGGGTGGGACGTGTGCGA	TTGGCGCTACCTAAGAAGAC	AGGTACAGAACATCCAGTCC	CTGCTAAGACGGGAATCCTG	GGCATCAATCACCCGCGCCA	GTAGCGGCATCATGACTCAC	GACACATTGCATGCAAGACA	TCGGGTAAGATCGTCGGGGC	TTTCCCGGCGGGCACGGAAA	TTTTCAATCGGATTAGGGGC	GGACCCTGGCAGGACCTTAG	GTGATTCCGTGCTCGACCAC	GCCCGGGCGGTGCCCGCTCT	AAAGTGGTTGGGCTCCCCGC	CGGCCAACAGACGCTTGGTC	TGGCGGACTACGTTGGGTGT	CCAGATAACGCCCACCGCAG	AATCATTCTCCATCTAGTCG	TCCATGAACCGTCACTGTTT	ACCGGGCCACCCACCTTTCC	TAATCCAAGGGGGCGTAAAA	GGGGAAATGCTCGCATATTT	GACGTTTTGAGGTACCGTTT
AB0091-Ca_BFcol	TGGGCTGTGAACGACTGTGC	ATTGACCGGCAGCACCCGTG	CGCGTAGCCCACACATTAGA	CCTGCCGGGGCTAAGGATCT	GTTGCGTCTAACGAGACCCT	GCGGGCATTGATCGTAATGG	CCTTCTTATCCACGCAACAA	CGCTTGTGAGGGGTGCCGCG	GCCGATTCATCTACGTCCTA	CAATTCATCCGAGCCCATGC	GAAGAAACCGCTTCGAGCTA	GGCCCCTCAGGCGTGGGCCT	ACGCCAAGCCGGGGGAAGGA	CACCAGCCCATATGAGGAAA	AGCACGTAAGGGATCACTCC	CGTGACATGGGGGTATAATC	TGCTGGCTCCATAGTCCATG	CTCAATAAAATTATTATGCT	CCACAAAGCCGGGTGGTGGC	ACACGCAGGGGGCCCCAGAT	GGACAATTGCGGGATACCGT	CTTGGCCCTGGTGGCGCCCG	GCGGTAGTTGCCTTAGGCGG	GGAATTACTTTTGTCATTCG	CAAGTGCCGGTGAGGAGTCA	AATCCGGTCATTATAACTGG	ACGGGGCGGGACGTTTGCGA	TTGGCGCTACCTAAGAAGAC	AGGTACAGAACATCAGGTCC	CTGCTAGGACGGGAATCCTG	GGCATCAATTACCCGCGCCA	GTGGCGGCATCATGACTCAC	GACACATTGCATACAAGACA	TCGGGGAGGATTCTCGGGGC	TTTCCCGGCGGGCACGGAAA	TTTTAAATCGGATTAGGGGC	GGACCCTGGCAGGACCTTAG	GTGACTCCGTGCTCGACCAC	GCCCGGGCGGTGCCCGCTTT	AAAGTGGTTGGGCTCCCCGC	CGGCCAACAGACGCTTGGTC	TGGCGGACTTCAGTGGGTGT	CCAAATAGAGCCCACCGCAG	AATCATTCTCCATCTAGTCG	TCCATGAACCGTCACTGTTT	ACTGGGCCACCCTCCTATCC	TAATCCAAGGGGGCGAAAAA	GGGGAAATGCTCGCATATTT	GATGTTTTGAGGTACCAATT
AB0091-Cb_BFcol	CAGGCTGTGAACGACTGTGC	ACTGACCGGCAGCACCCGTG	CGCGTAGCCCACACACCAGA	CCTGCCGGGGCTAAGGATCT	GTTGCGTCTAACGAGACCCT	GCGGACATTAAACGTAATGG	TCTGCTTATCCACGAAACAA	CGCTTGTGAGGGGTGCCGCG	GCCGATTCATCTACGTCCTA	CAATTCATCCGAGCCCATGC	GAAGAAGCCGCCTCGAGCTA	GGCCCCTCAGGCGTGGGCCT	ACGCCCAGCCGGGGGAAGGA	CACCAGCCCATATATGGAAA	AGCTCGCAAGGGATCACTCC	CGCGACATGGGGGTATAATC	TGCTGGCTCCGTGGTCCATG	CTCAATAAAATTATTACTCT	CCAAAAAGCCGGGTGGTGGC	ACACGCAGGGGGCCCTAGAT	GGACATTTGCGGTATACCGT	CTTGGCCCTGGTGGCGCCCG	GCGGTAGTTGCCTTAGGCGG	GAAATTACGTTTGTCATTCG	CAAGTGCCGGTGAGGAGTCA	AATCCGGTCATTATAACTGG	ACAGGGCGGGACGTGTGTGA	TTGGCGCAACCTAAGAAGAC	AGGTACAGAACATCCGATCC	CTGCTAGGTCGGGAATCTTG	GGCATCAATTACCCGCGCCG	GTAGCGGCATCATGACTCAC	GACACATTGCATGCAAGACA	TCGGGGAGGATCGTCGGGGC	TTTCCCGGCGGGCACGGAAA	TTTTCAATCGGATTAGGGGC	GGACCCTGGCAGGGCCTTAG	GTGACTCCGTGCTCGACCAC	GCCCGGGCGGTGCCCGCTCT	AAAGTGGTTGGGCTCCCCAC	CGGCCAACAGACGCTTAGTC	TGGCGGACTACGTTGGGTGT	CCAGATAGCGCCCACCGCAG	AATCATTCCCCATCTAGTCG	TCCATGAACCGTCACTGTCT	ACCGGACCACCCTCCTTTCC	TAATCCAAGGGGGCGAATAA	GGGGAAAAACTCGCATATTT	GACGTTTTGAGGTATCAATT
AB0092-Ca_BFcol	TGGGCTAAGAACGACTGTGC	ACTGACCGGCAGCACCCGTG	CTCGTAGCCTACACACCAGA	CCTGCCAGGGCTAAGAATCT	GTTGCATCTGATGAGACCCT	GCGGACATTAATTATAATAG	TCTTCTTATCTACGAAACAA	CGCTTGTGAGGGGCGCCGCG	GCCGATTCATCTACATCCTA	CAATTCGTCCGTGCCCATGC	GAAGAAACCGCCTCGAGCTA	GGCCCCTCGGGCGTGGGCCT	ACGCCAGGCCGGGGGAAGGA	CATCAGCCCATATATGGAAA	AGCTCGTTAGGGATCACTCC	CGTGACATGGGGGTATAATC	CGCTGGCTCCGTGGTCCATG	CTCAATGGAATTATTACTCT	CCACAAAGCCGGGTGGTGGC	ACACGCAGGGGGCCCCAAGC	GGGCAATTGTGGGATACCGT	CTTGGCCCTGGTGGCGCCCG	GTGGTAGTTGCCTTAGGCGG	GGAATTACTTTTGTCATTCG	CAAGTGCCGGTGAGGAGTCA	AGTCCGATCATTATAACTGG	ACAGGGCGGGACGTGTGCGA	TTGGCGCTTCCTAAGAAGAC	AAGTACAGAACATCCAGTCC	CTGCTAGGACGGGAATCCTG	GGCATCAATTACCCGCGCCG	GTAGCGGCATCACGACTCAC	GACACGTTGCATACAAGACA	TCGGGGAGGATCGTCGGGGC	TTTCCCGGCGGGCACGGAAA	TTTTCGATCGGATTAGGGGC	GGACCCTGGCAGGACCTTAA	GTGACTCCGTGCTCGGCCAC	GCCCGGACGGTGCCCGCTTT	AAAGTGGTTGGGCTCCCCGC	CGGCCAACAAACGCTTGGTC	TGGCGGACCTCGTCGGGTGT	CCAGATAAAGCCCACCGCAG	AATCATTCTCCAACTAGTCG	TCCATGAACCGTCACTGTTT	ACCGGGCCACTCTCCTTTCC	TAATCAAAGGGGGCGTAAAA	GGGGAGATGCTCGCATATTT	GACGTTTTGAGGTATCGTCT
AB0092-Cb_BFcol	TGGGCTGAGAACGACTGTGC	ACTGACCGACAGCACCCGTG	CGCGTAGCCCACACATCAGA	CCTGCCAGGGCTAAGGATCT	GTTGTATCTAACGAGACCCT	GCGGACATTAATCGTAATGG	TCTGCTTATCCACGAAACAA	CGCTTGTGAGGGGTGCCGCG	GCCGATTCATCTACGTCCTA	CAATTCATCCGAGCCCATGC	GAAGATGCCGCCTCGAGCTA	GGCCCCTCGGGCGTGGGCCT	AAGCCCAGCCGGGGGAAGGA	CACCAGCCCATATGAGGAAA	AGCTCGTAAGGGATCACTCC	CGTGACATGGGGATATAATC	TGCTGGCTCCATAGTCCATG	CTCAATGGTATTATTACTCT	CCACAAAGCCGGGTGGTGGC	ACACGCAGGGGGCCCCAGAT	AGGCAATTGCGGTATACCGT	CTTGGCCCTGGTGGCGCCCG	GCGGTAGTTGCCTTAGGCGG	GGAATTACGTTTGTCATTTG	TAAGTGCCGGTGAGGAGTCA	AGTCCGGTCATAATAACTGG	ACAGGGCGGGACGTGTGCGA	TTGGCGCTACCTAAGAAGAC	AGGTACAGAACATCCAGTCC	CTGCTAGGACGGGAATCTTG	GGCCTCATTTACCCGCGCCA	GTAGCGGCATCATGACTCAC	GACACATTGCATGCAAGACA	TCGGGGAGGATCGTCGGGGC	TCTCCCGGCGGGCACGGAAA	TTTTCGATCGGATTAGGGGC	GGACCCTGGCAGGACCTTAG	GTGACTCCGTGCTCGACCAC	GCCCGGGCGGTGCCCGCTTT	AAAGTAGTTGGGCTCCCCGC	CGGCCAACAGACGCTTGGTC	TGGCGGACTTCAGTGGGTGT	CCAGATAGAGCCCACCGCAG	AATCATTCCCCATCTAGTCA	TCCATGAACCGTCACTGTTT	ACCGGGCCACCCTCCTTTCC	TAACCCAAGGGGGCGAAAAA	GGGGAAATGCTCGCATATTT	AACGTTTAGAGGTACCGTTT
AB0094-Ca_BFcol	TGGGCTAAGAACGACTGTGC	ACTGACCGGCAGCACCCGTG	CGCGTAGCCCACACACCAGA	CCTGCCAGGGCTAAGGATCT	GTTGTATCTAACGAGACCCT	GCAGACATTAATCATAATGG	CCTTTGTATCCACGAAATAT	CGCTTGTGAGGGGTGCCGCG	GCCGATTCATCTACGTCCTA	CAATTCATCCGAGCCCATGC	GAAGAAACCGCCTCGAGCTA	GGCCCCTCGGGCGTGGGCCT	ACGCCAGGCCGGGGGAAGGA	CACCAGCCCATATGAGGAAA	AGCTCGTAAGGGATCACTCC	CGTGACATGGGGGTATAATC	CGCTGGCCCCGTGGTCCATG	CTCAATGGAATTTTTACTCT	CCACAAAGCCGGGTAGTGGC	AGACGCAGGGGGCCCCAGAT	GGACATTTGCGGTATACCGT	CTTGGCCCTGGTGGCGCCCG	GCGGTAGTTGCCTTAGGTGG	GGAATTACTTTTGTCATTCG	CAAGTGCCGGTGAGGAGTCA	AGTCCGGTCATTATAACTGG	ATAGGGCGGGACGTGTGTGA	TTAGCGCTACCTAAGAAGAC	AGGTACAGAACAGCCAGTCC	CTGCTAGGTCGGGAATCCTG	GGCATCAATTACCCGCGCCG	GTAGCGGCATCATGACTCAC	GACACATTGCATGCTAGACA	TCGGGGAGGATCGTCGGGGC	TTTCCCGGCGGGCACGGAAA	TTTTCAATCGGATTAGGGGC	GGACCCTGGCAGGACCTTAG	GTGACTCCGTGCTCGGCCAC	GCCCGGACGGTGCCCGCTCT	AAAGTGGTTGGACTCCCCGC	TGGCCAACAGACGCTTGGTC	TGGCGGACTACGTCGGGTGT	CCAGATAGCGCCCACCGCAG	AATCATTCTCCATCTAGTCA	TCCATGAACCGTCACTGTTT	ACTGGGCCATCCTCCTTTCC	TAACCAAAGGGGGCGAAAAA	GGGGAGATGCTCGCATATTT	GACGTTTTGAGGTACCAATT
AB0094-Cb_BFcol	TGGGCTGAGAACGACTGTGC	ACTGACCGGCAGCACCCGTG	CGCGTAGCCCACACACCAGA	CCTGCCAGGGCTAAGGATCT	GTTGTATCTAACGAGACCCT	GCGGACATTAAACGTAATGG	TCTGCTTATCCACGAAATAT	CGCTTGTGAGGGGTGCCGCA	GCCGATTCATCTACGTCCTA	CAATTCATCCGAGCCCATGC	GAAGAAACCGCCTCGAGCTA	TGCCCTGTGGGCGTGGGCCT	ACGCCAAGCCGGGGGAAGGA	CACCAGCCCATATAAGGAAA	AGCTCGTTAGGGATCACTCC	CGTGACATGGGGGTATAATC	CGCTGGCCCCATGGTCCATG	CTCAATGGAATTATTACTCT	CCACAAAGCCGGGTGGTGGC	ACACGCAGGGGACCCCAGAT	AGGCAAATGTGGGATACCGT	CTTGGCCCTGGTGGCGCCCG	ACGGTAGCTGCTTTAGGCGG	GGAATTACTTTTGTCATTCG	CAAGTGCCGGTGAGGAGTCA	AATCCGGTCATTATAACTGG	ACAGGGCGGGACGTGTGTGA	TTGGCGCAACCTAAGAAGAC	AGGTACAGAACAGCCGGTCC	CTGCTAGGACGGGAATCCTG	GGCATCAATTACCCGCGCCG	GTAGCGGCATCACGACTCAC	GACACATTGCAGACAAGACA	TCGGGGAGGATTCTCGGGGC	TTTCCCGGCGGGCACGGAAA	TTTTCAATCGGATTAGGGGC	GGACCCTGGCAGGACCTTAG	GTGACTCCGTGCTCGGCCAC	GCCCGGGCGGTGCCCGCCTT	AAAGTGGCTGGGCTCCCCGC	CGGCCAACAGCCGCTTGGTC	TGGCGGACTTCAGCGGGTGT	CCAGATAGAGCCCACCGCAG	AATCATTCTCCATCTAGTCG	TCCATGAACCGTCACTGTTT	ACCGGGCCACCCTCCTTTCC	TAATCCAAGGGGGCGTAAAA	GGGGAAAAACTCGCATATTT	GACGTTTTGAGGTATCAACT
AB0095-Ca_BFcol	TGGGCTGAGAACGACTGTGC	ACTAACCGGCAGCACTCGTG	CGCGTAGCCCACACACCAGA	CCTGCCAGGGCTGAGGATCT	GTTGCATCTAACGGGACCCT	GCAGACATTAAACGTAATGG	CCTTTGTATCCACGAAATAT	CGCTTGTGAGGGGTGCCGCG	GCCGATTCATCTACGTCCCA	CAATTCGTCCGAGCCCATGC	GAAGAAACCGCCTCGAGCTA	GGCCCTGCGGGCGTGGGCCT	AAGCCAAGCCGAGGGAAGGA	CACCAGCCCATATGAGGAAA	AGCTCGTAAGGGATCACACC	CGTGACATGGGGGCATAATC	TGCTGGCTCCGTGGTCCATG	CTCAATAAAATTATTACTCT	CCAAAAAGCCGGGTGGTGGC	ACACGCAGGGGGCCCCAGAT	GGACAATTGCGGTATACCGT	CTTGGCCCTGGTGACGCCCG	GCGGTAGTTGCCTTAGGCGG	GGAATTGCGTTTGTCATCCG	CAAGTGCCGGTGAGGAGTCA	AATCCGGTCATTATAACTGG	ACAGGGTGGGACGTGTGCGA	TTGGCGCTACCTAAGAAGAC	AGGTACAGAACATCCGGTCC	CTGCTAGAACAGGAATCCTG	GGCATCAATTACCCGCGCCG	GTAGCGGCATCATGACTCAC	GACACATTGCATACAAGACA	TCGGGGAGGATCGTCGGGGC	TTTCCCGGCGGGCACGGAAA	TTTTCAATCGGATTAGGGGC	GGACCCTGGCAGGACCTTAG	GTGACTCCGTGCTCGGCCAC	GCCCGGGCGGTGCCCGCTCT	AAAGTGGTTGGGCTCCCCGC	CGGCCAACAGACGCTTGGTC	TGGCGGACTACGTTGGGTGT	CCAGATAACGCGCACCGCAG	AATCATTCCCCATCTAGTCG	TCCATGAACCGTCACTGTTT	ACTGGGCCATCCTCCTTTCC	TAACCCAAGGGGGCGTAAAA	GGGTAAATGCTCGCATATTT	GACGTTTTGAGGTATCGTTT
AB0095-Cb_BFcol	TGGGCTGAGAACGACTGTGC	ACTGACCGACAGCACCCATG	CGCGTAGCCCACACACCAGA	CCTGCCAGGGCTAAGGATCT	GTTGCGTCTAACGAGACCCT	GCGGACATTAAACATAATGG	TCTTCTTATCCACGCAACAA	CGCTTGTGAGGGGTGCCGCG	ACCAATTCATCTACGTCCTA	CGATTCATCCGAGCCCATGC	GAAGAAACCACCTCGAGCTA	GGCCCTGCGGGCGTGGGCCT	ACGCCAAGCCGGGGGAAGGA	CACCAGCCCATTTAAGGATA	AGCTCGTAAGGGCACACTCC	CGTGTCATGGGGGTATAATC	TGCTGGCTCCATAGTCCATG	CTCAATGGAATTTTTACTCT	CCACAAAGCCGGGTAGTGGC	ACACGCAGGGGGCCCCAGAT	AGGCAATTGCGGTATACCAT	CTTGGCCCTGGTGGCGCCCG	GTGGTATCTGCCTTAGGCGG	GGAATTACTTTTGTCATTCG	CAAGTGCCGGTGAGGAGTCA	AATCCGGTCATTATAACTGG	ACAGGGCGGGACGTTTGCGA	TTGGCGCAACCTAAGAAGAC	AGGTACAGAACAGCCGGTCC	CTGCTAGGACGGGAATCCTG	GGCATCAATTACCCGCGCCA	GTAGCGGCATTACGACTCAC	GACACATTGCATACAAGACA	TCGGGGAGGATCGTCGGGAC	TTTCCCGGCGGGCACGGAAA	TTTTCAATCGGATTAGGGGC	GGACCCTGGCAGGACCTTAG	GTGATTCCGTGTTCGACCAC	GCCCGGGCGGTGCCCGCTCT	AAAGTGGTTGGGCTCCCCGC	CGGCCAACAGACGCTTAGTC	TGGCGGACTACGTTGGGTGT	CCAGACAGCGCCCGCCGCAG	AATCATTCTCGATCTAGTCG	TCCATGGATCATCACTGTTT	ACCGGGTTACCCTCCTTTCC	TAATCAAAGGGGGCGTAAAA	GGGGAAATGCTCGCATATTT	GACGTTTTGAGGTACCGTTT
AB0097-Ca_BFcol	CAGGCTGTGAACGACTGTGC	ACTGACCGGTAGCACCCGTG	CGCGTAGCCTACACACCAGA	CCTGCCAGGGCTAAGGATCT	GTTGCGTCTAACGAGACCCT	GCGGACATTAATCATAATGG	CCTTCTTATCCACGAAATAA	CGCTTGTGAGGGGTGCCGCG	GCTGACTCATCTATATCCTA	CAGTTCGTCCGAGCCCATGC	GAAGAAACCGCCTCGAGCTA	TGCCCCTCGGGCGTGGGCCC	AAGCCCAGCCGGGGGAAGGA	CACCAGCCCATATGAGGAAA	AGCTCGTAAGGGATCACTCC	CGTGACATGGGGGTATAATC	TGCTGGCTCCATGGTCCATG	CTCAATGGAATTTTTATGCT	CCAAAAAGCCGGGTGGTGGC	ACACGCAGGGGGTCCCAGAT	GGGCAATTGCGGTATACCGT	CTTGGCCCTAGTGGCGCCCG	ACGGTAGTTGCCTTAGGCGG	GGAATTACGTTTGTCATTCG	CAAGTGCCGGTGAGGAGTCA	AGTCCGGTTATTATAACTGG	ACAGGGTGAGACGTGTGCGA	TTGGCGCTACCTAAGAAGAC	AGGTACAGAACATCCGGTCC	CTGCTAGGTCGGGAATCCTG	GGCATCAATTACCCGCGCCG	GTAGCGGCATCCTGGCTCAC	GACACGTTGCATACAAGACA	TCGGGTAGGATCGTCGGGGC	TTTCCCGGCGGGTACGGAAA	TTTTCAATCGGATTAGGGGC	GGACCCTGGCAGGACCTTAG	GTGACTCCGTGCTCGACCAC	GCCCGGGCGGTGCCCGCTCT	AAAGTGGTTGGGCTCCCCGC	CGGCCAACAAACGCTTAGTC	TGGCGGACTACGTTGGGTGT	CCAAATAGAGGCCACCGCAG	AATCATTCCCCATCTAGTTG	TCCATGAACAGTCACTGTTT	ACTGGGCCATCCTCCTTTCC	TAACCCAAGGGGACGTAAAA	GGGTAAATGCTCGCATATTT	GACGTTTTGAGGTACTGTCT
AB0097-Cb_BFcol	TGGGCTGAGAACGACTGTGC	ACTGACCGACAGCACCCGTG	CGCACGGCCCACACACCAGA	CCTGCCGGGGCTAAGGATCT	GTTGTATCTAACGAGACCCT	GCAGACATTAATCGTAATGG	CCTTCTTATCCACGAAACAA	CGCTTGTGAGGGGTGCCGCG	GCTGATTCATCTACGTCCTA	CAACTCATCCGAGCCCATGC	GAAGAAACCGCCTCGAGCTA	GGCCCTGCGGGCGTGGGCCT	ACGCCAAGCCGGGGGAAGGA	CACCAGCCCATATGAGGAAA	AGCTCCTAAGGGATCACTCC	CGTGACATGGGGGTATAATC	CGCTGACCCCGTAGTCTATG	CTCAATGGTATTATTACTCT	CCACAAAGCCGGGTGGTGGC	ACACGCAGGGGGCCCCAGAT	AGGCAATTGCGGTATACCGT	CTTGGCCCTGGTGGCGCCCG	ACGGTAGCTGCCTTAGGCGG	GGAATTACTTTCGGTATTTG	CAAGTGCCGGTGAGGAGTCA	AATCCGGTCATTATAACTGG	ATAGGGCAGGACGTTTGTGA	TTGGCGCAACCTAAGAAGAC	AGGTACAGAACAGCCAGTCC	CTGCTAGGACGGGAATCTTG	GGCATCAATCACCCGCGCCG	GTAGCGGCATCATGACTCAC	GACACATTGCATACAAGACA	TCGGGTAGGATCGTCGGGGC	TTTCTCGGCAGGCACGGAAA	TTTTCAATCGGATTAGGGGC	GGACCCTGGCAGGACCTTAG	GTGACTCCGTGCTCGGCCAC	GCCCGGGCGGTGCCCGCTTT	AAAGTGGTTGGGCACCCCGC	CGGCCAACAAACGCTTGGTC	TGGCGGACCTCGTCGGGTGT	CCAAATAGAGCCCACCGCAG	AATCATTCTCCAACTAGTCG	TCCATGAACCATCACTGTTT	ACCGGGCCACCCTCCTTTCC	AAATCAAAGGGGGCGTAAAA	GGGGAAATGCTCGCATATTT	GACGTTTTGAGGTATCAATT
AB0098-Ca_BFcol	TGGGCTGAGAACGACTGTGC	ACTGACCGACAGCACCCATG	CGCGTAGCCCACACACCAGA	CCTGCCGGGGCTAAGGATCT	GTTGCATCTAACGAGACCCT	GCGGGCATTAATCATAATGG	CCTTCGTATCCACGCAACGA	CGCTTGTGAGGGGCGCCGCG	GCCGATTCACCTACGTCCTA	CAATTCATCCGAGCCCATGC	GAAGAAACCGCCTCGAGCTT	GGCCCTGCGGGCGTGGGCCT	ACGCCCAGCCGGGGGAAGGA	CACCAGCCTATATGAGGAAA	AGCTCGTAAGGGATCACTCC	CGCGACATGGGGATATAATC	TGCTGGCCCCGTGGTCCATG	TTCAATAAAACTATTACTCT	CCACAAAGCCGGATAGTGGC	ACACGCAGGGGGCCCCAGAT	GGACAAATGTGGTATACCGT	CTTGGCCCTGGTGGCGCCCG	ACGGTAGCTGCCTTAGGCGG	GGAATTACTTTTGTCATTTG	CAAGTGCCGGTGAGGAGTCA	AGTCCGGTCATTATAACTGG	ACAGGGCGGGACGTTTGCGA	CTGGCGCAACCTAAGAAGAC	AGGTACAGAACGGCCAGTCC	CTGCTAGGACGGGAATCCTA	GGCATCAATTACCCGCGCCG	GTAGCGGCATCATGACTCAC	GACACATTGCATGCAAGACA	TCGGGTAAGATCGTCGGGGC	TTTCCCGGCGGGCACGGAAA	TTTTCAATCGGATTAGGGGC	GGACCCTGGCAGGACCTTAG	GTGACTCCGTGCTCGGCCAC	GCCCGGGCGGTGCCCGCCTT	AAAGTGGTTGGGCTCCCCGC	CGGCCAACAAACGCTTGGTC	TGGCGGACTACGTTGGGTGT	CCAAATTGCGCCCACCGCAG	AATCATTCCCCATCTAGTCG	TCCATGAACCGTCACTGTTT	ACCGGGCCACCCTCCTTTCC	TAATCCAAGGGGGCGTAAAA	GGGTAAATGCTCGCATATTT	GACGTTTTGAGGTACCAATT
AB0098-Cb_BFcol	CAGGCTGAGAACGACTGTGC	ACTGACCGGCGGCACCCGTG	CGCGTAGCCCACACGTTAGA	CCTGCCAGGGCTAAGGATCT	GTTGTATCTAATGAGACCCT	GCGGACATTAATCGTAATGG	TCTGCTTATCCACGAAATAT	CGCTTGTGAGGGGTGCCGCG	GCCGATTCATCTACGTCCTA	CAATTCATCCGAGCCCATGC	GAAGAAACCGCCTCGAGCTA	TGCCCCTCGGGCGTGGGCCT	AAGCCAGGCCGGGGGAAGGA	CACCAGCCCACATGAGGAAA	AGCTCGTAAGGGATCACTCC	CGCGACATGGGGGTATAATC	CGCTGGCTCCGTGGTCCATG	CTCAATGGAACTTTTACTCT	CCACAAAGCCGGGTGGTGGC	ACACGCAGGGGGCCCCAGAT	AGGCAATTGCGGGATACCGT	CTAAGCCCTGGTGGCGCCCG	ACGGTAGTTGCCTTAGGCGG	GGAATTACGTTTGTCATTCG	CAAGTGCCGGTGAGGAGTCA	AGTCCAGTCATTATAACTGG	ACAGGGCGGGACGTGTGTGA	TTGGCGCTACCTAAGAAGAC	AGGTACAGAACGGCCAGTCC	CTGCTAGGACGGGAATCCTG	GGCATCAATTACCCGCGCTG	GTAGCGGCATCATGACTCAC	GACACGTTGCATGCAAGACA	TCGGGGAGGATCGTCGGGGT	TTTCCCGGCGGGCACGGAAA	TTTTCAATCGGATTAGGGGC	GGACCCTGGCAGGACCTTAG	GTGACTCCGTGCTCGGCCAC	GCCCGGGCGGTGCCCGCTCT	AAAGTGGTTGGGCTCCCCGC	CGGCCAACAGACGCTTAGTC	TGGCGGACTTCGTCGGGTGT	CCAGATAGCGCCCACCGCAG	AATCATTCTCCAACTAGTCG	TCCATGAACCATCACTGTTT	ACCGGGCCACCCTCCTTTCT	TAATCAAAGGGGGCGTAAAA	GGGGAAATGCTCGCATATTT	GATGTTTTGAGGTACCGTTT
AB0099-Ca_BFcol	TGGGCTGAGAACGACTGTGC	ACTGACCGACAGCACCCGTG	CGCGTAACCCACACACCAGA	CCTGCCAGGGCTAAGGATCT	GTTGCGTCTAACGAGACCCT	GCGGACATTAATCGTAATGG	TCTGCTTATCCACGAAATAT	CGCTTGTGAGGGGTGCCGCG	GCCGATTCATCTACATCCTA	CAATTCATCCGAGCCCATGC	AAAGATGCCGCTTCGAGCTA	TGCCCTGCGGGCGTGGGCCC	AAGCCAAGCCGGGGGAAGGA	CACCAGCCCATATGAGGAAA	AGCTCCTAAGGGATCACTCC	CGTGACATGGGGGTATAATC	TGCTGGCTCCATGGTCCATG	CCCAATGGAATTATTACTCT	CCACAAAGCCGGGTGGTGGC	GCACGCAGGGGGCCCCAGAT	AGACAATTGTGGTATACCGT	CTTGGCCCTGGTGACGCCCG	GTGGTAGTTGCCTTAGGTGA	GGAATTACTTTTGTCATTTG	TAAGTGCCGGTGAGGAGTCA	AATCCGGTCATTATAACTGG	ACAGGGTGGGACGTGTGTGA	TTGGCGCTACCTAAGAAGAC	AGGTACAGAACAGCCAGTCC	CTGCTGGATCGGGAATCCTG	GGCATCAATTACCCGCGCCA	GCAGCGGCATCATGATCCAC	GACACATTGCATGCAAGACA	TCGGGGAGGATTCACGGGGC	TTTCCCGGCAGGCACGGAAA	TTTTCAATCGGATTAGGGGC	GGACCCTGGCAGGACCTTAG	GTGACTCCGTGCTCGGCCAC	GCCCGGGCGGTGCCCGCTCT	AAAGTGGTTGGGCTCCCCGC	CGGCCAACAGACGCTTGGTC	TGGCGGACTACGTCGGGTGT	TCAGATAGAGCCCACCGCAG	AATCGTTCTCCATCTAGTCG	TCCATGAATAGTCACTGTTT	ACCGGGCCATCCTCCTTTCC	TAATCCAAGGGGGCGAAAAA	GGGGAAATGCTCGCATATTT	GACGTTTTAAGGTATTAATT
AB0099-Cb_BFcol	TGGGCTGAGAACGACTGTGC	ACTGACCGACAGCACCCGTG	CGCGTAACCCACACACCAGA	CCTGCCAGGGCTAAGGATCT	GTTGCGTCTAACGAGACCCT	GCGGACATTAATCGTAATGG	TCTGCTTATCCACGAAATAT	CGCTTGTGAGGGGTGCCGCG	GCCGATTCATCTACATCCTA	CAATTCATCCGAGCCCATGC	AAAGATGCCGCCTCGAGCTA	TGCCCTGCGGACGTGGGCCT	ACGCCAAGCCGGGGGAAGGA	CACCAGCCCTTATATGGAAA	AGCTCGTAAGGGATCACTCC	CGTGACATGGGGGTATAATC	TGCTGGCTCCATGGTCCATG	CTCAATAAAATTATTACTCT	CCACAAAGCCGGGTGGTGGC	GCACGCAGGGGGCCCCAGAT	GGACAATTGCGGGATACCGT	CTTGGCCCTGGTGGCGCCCG	ACGGTAGCTGCTTTAGGCGG	GGAATTACTTTTGTCATTCG	CAAGTGCCGGTGAGGAGTCA	AGTCCGATCATTATAACTGG	TCAGGGTGGGACGTTTGCGA	TTGGCGCAACCTAAGAAGAC	AGGTACAGAACAGCCGGTCC	CTACTGGGACGGGAATCCTG	GGCATCAATTACCCGCGCCA	GTAGCGGCATCATGACTCAC	GACACATTGCATACAAGACA	TCGGGGAGTATTCTCGGGGC	TTTCCCGGCGGGCACGGAAA	TTTTCAATCGGATTAGGGGC	GGACCCTGGCAGGACCTTAG	GTGACTCCGTGCTCGGCCAC	GCCCGGGCGGTGCCCGCTTT	AAAGTACTAAGGTACCCCGC	CGGCCAACAAACGCTTGGTC	TGGCGGACCTCGTTGGGTGT	CCAGACAAAGCCCACCGCAG	AATCATTCCCCAACTAGTCA	TCCATGAACCGTCACTGTTT	ACTGGGCCATCCTCCTTTCC	AAACCCAAGGGGGCGTAAAA	GGGGAAATGCTCGCATATTT	GACGTTTTGAGGTACTGTTT
AB0100-Ca_BFcol	TGGGCTGAGAACGACTGTGC	ACTGACCGGCAGCACCCGTG	CGCGTAGCCCACACACCAGA	CCTGCCAGGGCTAAGGATCC	GTTGTATCTAACGAGACCCT	GCAGGCATTAATCGTAATGG	CCTTCTTATCCACCAAACAA	CGCTTGTGAGGGGTGCCGCG	GCCGATTCATCTACATCCCA	CAATTCATCCGAGCCCATGC	GAAGAAACCGCCTCGAGCTA	TGCCCTGCGGGCGTGGGCCT	ACGCCAAGCCGGGGGAAGGA	CACCAGCCCATATGAGGAAA	AGCTCGTAAGGGATCACTCC	CGTGACATGGGGGTATAATC	CGCTGGCTCCGTGGTCCATG	CTCAATGGAATTATTACTCT	CCACAAAGCCGGATAGTGGC	ACACGCAGGGGGCCCCAAGC	GGACAATTGCGGTATACCGT	CTTGGCCCTGGTGGCGCCCG	ACGGTATCTGCCTTAGACGG	GGAATTACTTTTGTCATTCG	CAAGCGCCGGTGAGGAGTCA	AGTCCGATCATAATAACTGG	ACAGGGCGGGACATGTGTGA	TTGGCGCAACCTAAGAAGAC	AGGTACAGAACATCCGATCC	CTGCTAGGTCGGGAATCTTG	GGCATCAATTACCCGCGCCG	GTAGCGGCATCACGACTCAC	GACACATTGCAGACAAGACA	TCGGATAGGATCGTCGGGGC	TTTCCCGACGGGCACGGAAA	TTTTCAATCGAATTAGGGGC	GGACCCTGGCAGGACCTTAG	GTGACTCCGTGCTCGGCCAC	GCCCGGGCGGTGCCCGCTCT	AAAGTGGTTGGGCTCCCCGC	CGGCCAACAGACGCTTGGTC	TGGCGGACTACGTCGGGTGT	CCAGATAGCGCCTACCGCAG	AATCATTCTCCATCTAGTCG	TCCATGAACCGTCACTGTTT	ACTGGACCACCCTCCTTTCC	TAATCCAAGGGGGCGTAAAA	GGGGAAAAACTCGCATATTT	GACGTTTTGAGGTACCGTTT
AB0100-Cb_BFcol	TGGGCTGAGAACGACTGTGC	ACTGACCGACAGCACCCGTG	CGCGTAGCCCACACACCAGA	CCTGCCAGGGCTAAGGATCT	GTTGCGTCTAACGAGACCCT	GCGGGCATTAATCATAATGG	TCTGTGTATCCACGAAACAA	TGCTTGTGAGGGGTGCCGCG	GCTGACTCATCTACATCCTA	CAATTCATCCGAGCCCATGC	GAAGAAACCGCCTCGAGCTA	TGCCCTGCGGGCGTGGGCCT	ACGCCAAGCTGGGGGAAGGA	CACCAGCCCATATGAGGAAA	AGCTCGTAAGGGATCACTCC	CGTGACATGGGGGTATATTC	CGCTGGCTCCGTGGTCTATG	CTCAATGGAATTTTTACTCT	CCACAAAGCCGGATGGCGGC	ACATGCAGGTGGCCCCAGGT	AGGCAAATGTGGTATACCGT	CTTGGCCCTGGTGGCGCCCG	ACGGTAGTTGCCTTAGGCGG	GGAATTACGTTTGTCATTTG	CAAGTGCCGGTGAGGAGTCA	AATCCGGTCATTATAACTGG	ACAGGGCGGGACGTGTGTGA	TTGGCGCAACCTAAGATGAC	AGGTACAGAACATCCGGTCC	CTGCTAGGACGGGAATCTTG	GGCATCAATTACCCGCGCCA	GTAGCCGCATCATGACTCAC	GACACATTGCATACAAGACA	TCGGGGAGGATTCTCGGGGC	TTTCCCGGCGAGCACGGAAA	TTTTCAATCGGATTAGGGGC	GGACCCTGGCAGGACCTTAG	GTGACTCCGTGCTCGGCCAC	GCCCGGGCGGTACCCACCCT	AAAGCACTAGGGCTCCCCGC	CGGCCAACAGACGTTTGGTC	TGGCGGACTACGTCGGGTGT	CCAGACAGAGCGCACCGCAG	AATCACTCTACATCTAGTCG	TCCATGAACCGTCACTGTTT	ACCGGGCCACCCTCCTTTCC	AAATCAAAGGGGGCGAAAAA	GGGTAAATGCTCGCATATTT	GACGTTTTGAGGTACCAATT
AB0101-Ca_BFcol	TGAGCTGTGAACGACTGTGC	ACTGACCGGCAGCACTCGTG	TGCGTAGCCCACACGTTAGA	CCTGCCAGGGCTAAGGATCT	GTTGTGTCTAACGAGACCCT	GCGGGCATTAATCGTCATGG	TCTGTGTATCCACGAAACGA	CGCTTGTGAGGGGTGCCGCG	GTCGATTCATCTACGTCCTA	CAATTCGTCCGAGCCCATGC	GAAGAAACCGCCTCGAGCTA	TGCCCTGCGGGCGTGGGCCC	AAGCCAGGCCGGGGGAAGAA	CACTAGCCCATATAAGGAAA	AGCTCGTAAGGGATCACTCT	CGCGACATGGGGGTATATTC	CGCTGGCCCCATGGTCCATG	CTCAATAAAATTATTATGCT	CCAAAGAGTCGGGTGGTGGC	ACACGCAGGGGGCTCCAGAT	AGGCAATTGCGGTATACTGT	CTTGGCCCTGGTGGCGCCCG	ACGGTATCTGCCTTAGGCGG	GGAATTACTTTTGTCATTCG	CAGGTGCCGGTGAGGAGTCA	AGTCCGGTCATTATAACTGG	ACAGGGTGGCACGTGTGTGA	TTGGCGCAACCTAAGAAGAC	AGGTACAGAACATCCGGTCC	CTGCTAGATCGGGAATCCTG	GGCATCAATTACCCGCGCCG	GTAGCGGCATCATGACTCAC	GACACATTGCATACAAGACA	TCGGGGAGGATCGTCGGGGC	CTTCCCGGCGGGCACGGATA	TTTTCAATCGGATTAGGGGC	GGACCCTGGCAGGACCTTAG	GTGACTCCGTGCTCGGCCAC	GCCCGGGCGGCGCCCGCTCT	AAAGTACTAGGGTACCCCGC	CGGCCAACAGACGCTTAGTT	TGGCGGACTACGTTGGGTGT	CCAAACAACGCCCACCGCAG	AATCATTCTCCATCTAGTTG	TCCATGAACCATCACTGTTT	ACCGGGCCACCCACTTTTCT	AAATCAAAGGGGGCGAAAAA	GGATAAATGCTCGCATATTT	GACGTTTTGAGGTACCGTTT
AB0101-Cb_BFcol	TGGGCTGAGAACGACTGTGC	ACTGACCGGCAGCACCCGTG	CGCGTAGCTCACACACCAGA	CCTGCCGGGGTTAAGGATCT	GTTGCATCTAACGAGACCCT	GTGGACATTAATCATAATGG	CCTTCTTATCCACGAAACAA	CGCTTGTGAGGGGTGCCGCG	GCCGATTCATCTACGTCCTA	CAATTCATCCGAGCCCATGC	GAAGAAACCGCCTCGAGCTA	GGCCCTGCGGGCGTGGGCCT	ACGCCAAGCCGGGGGAAGGG	CACCAGCCCACATGAGGAAA	AGCACGTAAGGGATCAATCC	CGTGACATGGGGGTATAATC	TGCTGGCTCCGTGGTCCATG	CTCAATGGAATTTTTACTCT	CCACAAAGCCGGGTAGTAGC	GCACGCAGGTGGCCCCAGAT	GGACATTTGCGGGAGACCGT	CTTGGCTCTGGTGACGCCCG	GTGGTAGTTGCCTTAGGTGG	GGAATTACGTTTGTTATTCG	CAAGTGCCGGTGAGGAGTCA	AATCCGGTCATTATAACTGG	ACAGGGCAGGACGTTTGCGA	TTGGCTCTACCTAGGAAGAC	AGGTACAGAACATCCAGTCC	CTGCTAGGACGGGAATCCTG	GGCATCAATTACCCGCGCCA	GTGGCGGCATCATGACTCAC	GATACATTGCATGCAAGACA	TCGGGTAGGATTCTCAGGGC	TTTCCCGGCGGGCACGGAAA	TTTTCAAACGGATTAGGGGC	GGACCCTGGCAGGACCCTAA	GTGATTTCGTGCTCGGCCAC	GCCCCGGCGGTGCCCGCCCT	AAAGTGGTTGGGCTCCTCGC	CGGCCAACAAACGCTTGGTC	TGGCGGACCTCGTCGGGTGT	CCAGATTGAGCCCACCGCAG	AATCATTCCCCATCTAGTCG	TCCATAAACCGTCACTGTTT	ACTGGGCCACCCTCCTTTCC	AAACCCAAGGGGGCGTAAAA	GGGGAAATGCTCGCATATTT	GACGCTTTGAGGTATTAATT
AB0103-Ca_BFgam	TGGGCTGAGAACGACTGTGC	ACTGGCCGGCAGCACCCGTG	CGCGTAGCCCACACACCAGA	CCTGCCGGGGTTAGGGATCT	GTTGTATCTAACGAGACCCT	GCGGGCATTAATCATAACGG	TCTGCTTATCCACGAAACAA	CGCTTGTGAGGGGTGCCGCG	GCCGATTCATCTACGTCCTA	CAATTCGTCCGAGCCCATGC	GAAGAAGCCGCCTCGAGCTA	GGCTCCTCGGGCGTGGGCCC	AAGCCAAGCCGGGGGAAGGA	CACCAGCCCATATGAGGAAA	AGCTCGTAAGGGCACACTCC	CGCGACATGGGGGTATAATC	CGCTGGCTCCATGGTCTATA	CTCAATGGAATTATTACTCT	CCACAAAGCCGGGTGGTGGC	GCACGCAGGGGGCCCCGGAT	AGGCAATTGCGGGATACCGT	CTTGGCCCTGGTGGCGCCCA	ACGATAGTTGCCTTAGGCGG	GGAATTACTTTTGTCATTCG	CAAGTGCCGGTGAGGAGTCA	AGTCCGGTCATTATAACTGG	ACAGGGCGGGACGTTTGCGA	TTGGCGCTACCTAAGAAGAC	AGGTACAGAACATCCGGTCC	CTGCTAGGTCGGGAATCCTG	GGCATCAATCACCCGCGCCA	GTAGCGGCCTCATGACTCAC	GACACATTGCATACAAGACA	TCGGGGAGGATCGTCGGGAC	TTCCCCGGCGGGCACGGAAA	TTTTCAATCGGATTAGGGGC	GGACCCTGGCAGGACCTTAG	GTGATTCCGTGCTCGGCCAC	GTCCGGGCGGTGCCCGCTCT	AAAGTGGTTGGGCTCCCCGC	CGGCCAACAGACGCTTAGTC	TGGCGGACTTCGTCGGGTGT	CCAGATAGCGCCTACCGCAG	AATCATTCTCCATCTAGTCG	TCCATGAACCATCACTGTTC	ACCGGGCCACCCTCCTTTCC	TAATCAAAGGGGGCGAAAAA	GGGGAGATGCTCACATATTT	GACGTTTTGAGGTATCAATT
AB0103-Cb_BFgam	TGGGCTGTGAACGACTGTGC	ACTGACCGACAGCACCCGCG	TGCGTAGCCCACACACCAGA	CCTGCCGGGGTTAAGGATCT	GTTGCATCTAACGAGACCCT	GCGGACATTAATCATAATGG	TCTGCTTTTCCACGAAACAA	CGCTTGTGAGGGGTGCCGCG	GCCGATTCATCTACGTCCTA	CAATTCATCCGAGCCCATGC	GAAGAAACCGCCTCGAGCTA	GGCCCCTCGGGCGTGGGCCT	ACGCCAAGCCGGGGGAAGGA	CACCAGCCCATATGAGGAAA	AGCTCGTAAGGGCACACTCC	CGCGACATGGGGGTATAATC	TGCAGGTTCCGTAGTCTATG	CTCAATGGAACTATTACTCT	CTACAAAGCCGGGTGGTGGC	ACACACAAGGGGCCCCGGAT	AGGCAATTGCGGTATACCGT	CTTGGCCCGGGTGGCACCCG	ACGGTGGCTGCCTTAGGCGG	GGAATTACTTTTGTCATTCG	CAAGTGCTGGTGAGGTGTCA	AGTCCGGTCATTATAATTGG	ATAGGGCAGGACGTTTGCGA	TTGGCGCTATCTAAGAAGAC	AGGTACAGAACAGCCGGTCC	CTGCTAGGTCGGGAATCCTG	GGCATCAATCACCCGCGCCG	GTAGCGGCATCATGACTCAC	GACACATTGCATGCAAGACA	TCGGGTAGGATCGTTGGGGC	TTTCCCGGCGGGCACGGAAA	ATTTCAATCGAATTAGGGGC	GGACCCTGGCAGGACCTTAG	GTGACTCCGTGCTCGGCCAC	GCTCGGGCGGTGCCCGCCCT	AAAGCACTAGGGCTCCCCGT	CGGCCAACAGACGCTTGGTC	TGGCGGACTTCGTCGGGTGT	CCAGATAGCGCCCACCGCAG	AATCATTCTCCATCTAGTCG	TCCATGAACCATCACTGTTT	ACCGGGCCACTCTCCTTTCC	TAATCAAAGGGGGCGAAAAA	GGGGAAATGCTCGCATATTT	GACGTATTGAGGTACCGTTT
AB0104-Ca_BFgam	CAGGCAGAGAACGACTGTGC	ACTGACCGGCAGCACCCGTG	CGCGTAGCCCACACACCAGA	CCTGCCGGGGTTGAGGATCT	GTTGCATCTAATGAGACCCT	GCGGACATTAATTATAATAG	TCTTTGTATCCACGAAACAA	CGCTTGTGAGGGGTGCTGCG	GCCGATTCATCTACGTCCTA	CAATTGGTCCGAGCCCATGC	GAAGAAACCGCCTCGAGCTA	TGCCCCTCGGGCGTGGGCCT	ACGCCAAGCCGGGGGAAGGA	CACCAGCCCATAAGAGGAAA	AGCTCGTAAGGGATCACTCC	CGTGACATGGGGGTATAATC	TGCTGGCTCCGTGGTCCATG	CTCAATAAAATTATTACTCT	CCACAAAGCCGGGTGGTGGC	ACACGCAGGGGGCCCCAGAT	AGGCAAATGTGGTATACCGT	CCTGGCCCTGGTGGCGCCCG	ACGGTAGTTGCTTTAGGCGG	GGAATTACGTTCGGTATTCG	CAAGTGCCGGTGAGGAGTCA	GATCCGGTCATTATAACTGG	ACAGGGCGGGACGTGTGCGA	TTGGCGCTACCTAAGAAGAC	AGGTACAGAACATCCGGTCC	CTGCTAGGTCGGGAATCCTG	GGCATCAATTACCCGCGCCG	GTAGCGGCCTCATGACTCAC	GACACATTGCATGCAAGACA	TCGGGGAGGATCGTCGGGGC	TTTTCCGGCGGGCACGGAAA	TTTTCAATCGGATTAGGGGC	GGACCCTGGCAGGACCTTAG	GTGACTCCATGCTCGGCCAC	GCCCGGGCGGTACCCACTTT	AAAGTGGTTGGGCTCCCCGC	CGGCCAACAGACGCTTGGTC	TGGCGGACTTCGTCGGGTGT	CCAGATAGCGCCCACCGCAG	AATCATTCTCCATCTAGTCG	TCCATGAACCGTCACTGTTT	ACCGGGCCACCCTCCTTTCC	AAATCAAAGGGGGCGAAAAA	GGGTAAATGCTCGCATATTT	GACGTTTTGAGGTACTAACT
AB0104-Cb_BFgam	TGGGCTGAGAACGACTGTGC	ACTGACCGGCAGCACCCGTG	CGCATAGCCCACACACCAGA	CCTGCCAGGGCTAAGAATCT	GTTGTATCTAACGAGACCCT	TCGGGCATTAATCATAATGG	TCTGCGTATCCACGAAACAA	CGCTTGTGAGGGGTGCCGCG	GCCGATTCATCTACGTCCTA	CAATTGGTCCGAGCCCATGC	GAAGAAACCGCCTCGAGCTA	GGCCCCTCGGGCGTGGGCCC	AAGCCCAGCCGGGGGAAGGA	CACCAGCCCATATGAGGAAA	AGCTCGTAAGGGATCACTCC	CGTGACATGGGGGTATAATC	CGCTGGCTCCGTAGTCTATG	CTCAATGGAATTATTACTCT	CCAAAAAGCCGGATGGTGGC	ACACGCAGGGGGCCCCAGAT	AGGCATTTGCGGTATACCGT	CTTGGCCCTGGTGGCGCCCA	ACGATATCTGCCTTAGGCGG	GGAATTACGTTTGTCATTCG	CAAGTGCCGGTGAGGAGTCA	AATCCGGTCATTATAACTGG	ACAGGGCAGGACGTGTGCGA	TTGGCGCAACCTAAGAAGAC	AGGTACAGAACATCCGGTCC	CTGCTAGGACGGGAATCCTG	GGCATCAATTACCCGCGCCA	GTAGCGGCATCATGACTCAC	GACACATAGCATGCTAGACA	TCGGGGAGTATCGTCGGGGC	CTTCTCGGCGGGCACGGAAA	TTTTCAATCGGATGAGGGGC	GGACCCTGGCAGGACCTTAG	GTGATTCCGTGCTCGACCAC	GCCCGGGCGGTGCCCGCCCT	AAAGTGGTTGGGCTCCCCGC	CGGCCAACAGACGCTTGGTC	TGGCGGACTTCAGTGGGTGT	CCAGATAGAGCCCACCGCAG	AATCATTCTCCATCTAGTCG	TCCATAAACCATCACTGTTT	ACCGGACCACCCTCCTTTCC	TAACCAAAGGGGGCGAAAAA	GGGTAAATGCTCGCATATTT	GACGTTTTGAGGTACTGTTT
AB0108-Ca_BFgam	TGGGCTGAGAACGACTGTGC	ACTGACCGACAGCACCCGTG	CGCGTAGCCCACACACCAGA	CCTGCCAGGGCTAAGAATCT	GTTGTATCTAACGAGACCCT	GTGGACATTAATCGTAATGG	TCTGTGTATCCACGAAACAA	CGCTTGTGAGGGGTGCTGCG	GCCGATTCACCTACGTCCCA	CAATTCGTCCGAGCCCATGC	GAAGAAGCCGCCTCGAGCTA	GGCCCTGCAGGCGTGGGCCT	CAGCCAGGCCGGGGGAAGGA	CACCAGCCCATATATGGAAA	AGCTCGTTAGGGATCACTCC	CGCGACATGGGGGTATAATC	CGCTGGCTCCATAGTCCATG	CTCAATGGTATTATTACTCT	CCACAAAGCCGGGTGGTGGC	ACACGCAGGGGGCCCCAGAT	AGGCAATTGCGGTATACCGT	CTTGGCCCTGGTGGCGCCCG	GCGGTAGTTGCCTTAGGCGG	GGAATTACGTTTGTCATTTG	TAAGTGCCGGTGAGGAGTCA	AGTCCGGTCATAATAACTGG	ACAGGGCGGGACGTGTGCGA	TTGGCGCTACCTAAGAAGAC	AGGTACAGAACATCCAGTCC	CTGCTAGGACGGGAATCTTG	GGCCTCATTTACTCGCGCCA	GTAGCGGCATCATGACTCAC	GACACATTGCATGCAAGACA	TCGGGGAGGATCGTCGGGGC	TCTCCCGGCGGGCACGGAAA	TTTTCGATCGGATTAGGGGC	GGACCCTGGCAGGACCTTAG	GTGACTCCGTGCTCGACCAC	GCCCGGGCGGTGCCCGCTTT	AAAGTGGTTGGGCTCCCCGT	CGGCCAACAAACGCTTGGTT	TGGCGGACTACGTTAGGTGT	CCAGATAACGCCCACCGCAG	AATCATTTCCCAACTAGTCG	TCCATAAATAGTCACCGTTT	ACCGGGCCACCCTCCTTTCC	TAATCAAAGGGGGCGTAAAA	GGGGAAATGCTCGCATATTT	GACGTTTTGAGGTACCGTCT
AB0108-Cb_BFgam	TGGGCTGAGAACGACTGTGC	ACAGACCGGCAGCACCCGTG	CGCGTAGCCCACACACCAGA	CCTGCCAGGGCTAAGGATCT	GTTGCGTCTAACGAGACCCT	GCGGGCATTAATCATAATGG	TCTGTGTATCCACGAAACAA	CGCTTGTGAGGAGTGCCGCG	GCCAATTCATCTACGTGCTA	CAATTCGTCCGAGCCCATGC	GAAGAAACCGCCTCGAGCTA	GGCCCCTCGGGCGTGGGCCC	AAGCCCAGCCGGGGGAAGGG	CACCAGCCCATATGAGGAAA	AGCTCGTTAGGGATCACTCC	CGTGACATGGGGGTATAATC	CGCTGGCCCCGTGGCCCATG	CTCAATGGAATCTTTACTCT	CCACAAAGCCGGGTGGTGGC	ACACGCAGGGGGCCCCAGGT	AGGCAATTGTGGTATACCGT	CTTGGCCCGGGTGGCGCCCG	ACGATAGTTGCCTTAGGCGG	GGAATTACGTTTGTCATTCG	CAAGTGCTGGTGAGGTGTCA	AGTCCGGTCATTATAACTGG	ACAGGGCAGGACGTTTGCGA	TTGGCGCTACTTAAGAAGAC	AGGTACAGAACATCCGGTCC	CTGCTAGGACGGGAATCTTG	GGCATCAATTACCCGCGCCG	GTAGCGGCATCATGACTCAC	GACACATTGCATGCTAGACA	TCGGGTAGGGTCGTCGGGGC	TTTCCCAGCGGGCACGGAAA	TTTTCAATCGGATTAGGGGC	GGACCCTGGCAGGATCTTAA	GTGATTTCGTGCTCGGCCAC	GCCCGGGCGGTGCCCGCCCT	AAAGTAGTTGGGCTCCCCGC	CGGCCAACAGACGCTTGGTC	TGGCGGACTACGTTGGGTGT	CCAGATAAAGCGCACCGCAG	AATCATTCTCCATCTAGTCG	TCCATAAACCGTCTCTGTTT	ACCGGGCCACCCTCCTTTCC	TAATCAAAGGGGGCGAAAAA	GGGGAAATGCTCGCATATTT	GACGTTTTGAGGTACTGTTT
AB0109-Ca_BFcol	TGGGCTGAGAACGACTGTGC	ACTGACCGGCAGCACCCGTG	CGCGTAACCCACACACCAGA	CCTGCCAGGGCTAAGGATCT	GTTGTATCTAACGAGACCCT	GCGGACATTAAACGTAATGG	TCTGCTTATCCACGAAACAA	CGCTTGTGAGGGGTGCCGCG	GCCGATTCATCTACAACCTA	CAATTCATCCGAGCCCATGC	GAAGAAACCGCCTCGAGCTA	GGCCCTGCGGGCGTGGGCCT	ACGCCAAGCCGGGGGAAGGA	CACCAGCCTATATGAGGAAA	AGCTCGTAAGGGATCACTCC	CGCGACATGGGGGTATATTC	CGCTGGCTTCATGGTCCATG	CCCAATGGAATTATTACTCT	CCACAAAGCCGGGTGGTGGC	ACACGCAGGGGGCCCCAGAT	AGGCATTTGCGGTATACCGT	CTTGGCCCTGGTGGCGCCCG	GCGGTAGTTGCCTTAGGCGG	GGAATTACGTTTGTCATTTG	CAAGTGCCGGTGAGGAGTCA	AGTCCGGTCATTATAACTGG	ACAGGGTGGGACGTGTGCGA	TTGGCGCTACCTAAGAAGAC	AGGTACAGAACATCCAGTCC	CTGCTAGGACGGGAATCCTG	GGTATCAATTACCCGCGCCA	GTGGCGGTATCACGACTCAC	GACACATTGCATACAAGACA	TCGGGGAGGATCGTCGGGGC	TTTCCCGGCGGGCACGGAAA	TTTTCAATCGGATTAGGGGC	GGACCCTGGCAGGACCTTAA	GTGATTTCGTGCTCAGCCAC	GCCCGGGCGGTGCCCGCTCT	AAAGTGGTTGGGCTCCCCGC	CGGCCAACAAACGCTTGGTC	TGGCGGACTACGTTGGGTGT	CCAGACAAAGCCCACCGCAG	AATCATTCTCCAACTAGTCG	TCCATAAACCATCACCGTTT	ACTGGGCCATCCTCCTTTCC	TAATCCAAGGGGGCGAAAAA	GGGGAAATGCTCGCATATTT	GACGTTCTGAGGTATCGTTT
AB0109-Cb_BFcol	TGAGCTGTGAACGACTGTGC	ACTGACCGGCAGCACCCGTG	CGCGTAGCCCACACGTTAGA	CCTGCCAGGGCTAAGGATCT	GTTGTATCTAACGAGACCCT	GCGGGCATTAATCGTAATGG	TCTGCTTATCCACGAAACAA	CGTTTGTGAGGGGTGCCGCG	GCCGATTCATCTACGTCCTA	CAATTCATCCGAGCCCATGC	GAAGAAACCGCCTCGAGCTA	TGCCCCTCGGGCGTGGGCCC	AAGCCAAGCCGGGGGAAGGA	CACCAGCCCATATGAGGAAA	AGCACGTAAGGGATCACTCC	CGCGACATGGGGATATAATC	CGCTGGCTCCATGGTCTATG	CTCAATGGAATTTTTACTCT	CCACAAAGCCGGGTGGTGGC	ACACGCAGGGGGCCCCAGAT	AGGCAATTGCGGGATACCGT	CTTGGCCCTGGTGGCGCCCG	ACGGTAGCTGCTTTAGGCGG	GGAATTACTTTTGTCATTCG	CAAGTGCCGGTGAGGAGTCA	AATCCGGTCATTATAACTGG	ACAGGGCGGGACGTGTGTGA	TTGGCGCAACCTAAGAAGAC	AGGTACAGAACAGCCAGTCC	CTGCTAGGACGGGAATCTTG	GGCATCAATCACCCGCGCCG	GTAACGGCATCATGACTCAC	GACACATTGCATGCAAGACA	TCAGGGAGTATCGTCGGAGC	TTTCCCGGCGGGCACGGAAA	TTTTCAATCGGATTAGGGGC	GGACCCTGGCAGGACCTTAG	GTGATTCCGTGTTCGACCAC	GCCCGGGCGGTGCCCGCCCT	AAAGTACTAAGGTACCCCGC	CGGCCAACAAACGCTTGGTC	TGGCAGACTTCAGTGGGTGT	CCAGATAACGCCCACCGCAG	AATCATTCTCCATCTAGTCG	TCCATGAATCGTCTCTGTTT	ACCGGGCCACCCTCCTTTCC	TAATCAAAGGGGGCGAAAAA	GGGTAAATGCTCGCATATTT	GACGTTTTGAGGTACCGTTT
AB0110-Ca_BFcol	TGGGCTGAGAACGACTGTGC	ACTGACCGGCAGCACTCGTG	TGCGTAGCCCACACACCAGA	CCTGCCAGGGCTAAGGATCT	GTTGTATCTAACGAGACCCT	GCAGGCATTAATCATAATGG	TCTGCTTATCCACGAAATAT	CGCTTGTGAGGGGTGCCGCG	GCCGATTCATCTACATCCCA	CAATTCATCCGAGCCCATGC	GAAGAAACCGCCTCGGGCTA	TGCCCTGCAGGCGTGGGCCT	ACGCCCAGCCGGGGGAAGGA	CACCAGCCCATATGAGGAAA	AGCTCGTAAGGGATCACTCC	CGTGACATGGGGGTATAATC	CGCTGGCCCCATGGTATATG	CTCAATGGAATCTTTACTCT	CCACAAAGCCGGGTGGTGGG	ACACGCAGGGGGCCCCAGAT	GGGCAATTGCGGTAGACCGT	CTTGGCCCTGGTGGCGCCCG	GTGGTATCTGCCTTAGGTGG	GGAATTACGTTTGTTATTCG	CAAGTGCTGGTGAGGAGTCA	AATCCGGTCATTATAACTGG	ACAGGGCGGGACGTGTGTGA	TTGGCGCAACCTAAGAAGAC	AGGTACAGAACATCCAGTCC	CTGCTAGGACGGGAATCCTG	GGCATCAATTACCCGCGCCG	GTAGCGGCATCATGACTCAC	GACACATTGCATACAAGACA	TCGGGGAGGATCGTCGGGGC	TTTCCCGGCAGGCACGGAAA	TTTTCGATCGGATTAGGGGC	GGACCCTGGCAGGACCTTAG	GTGACTCCGTGCTCGGCCAC	GCCCGGGCGGTGCCCGCTCT	AAAGCACTAGGGCACCCCGT	CGGCCAACAGACGCTTGGTC	TGGCGGACTTCGTTGGGTGT	CCAGATAGCGCCCACCGCAG	AATCATTCTCCATCTAGTCG	TCCATAAACCGTCACTGTTT	ACCGGGCCACTCTCCTTTCC	TAATCCAAGGGGGCGTAAAA	GGGGAAATGCTCGCATATTT	GACGCTTTGAGGTATCAATT
AB0110-Cb_BFcol	CAGGCTGTGAACGACTGTGC	ACTGACCGGCAGCACTCGTG	CGCGTAGCCCACACATCAGA	CCTGCCAGGGCTAAGGATCT	GTTGTATCTAATGAGACCCT	GTGGACATTAATCATAATGG	CCTTTGTATCCACGAAACAA	CGCTTGTGAGGGGTGCCGCG	GCCGACTCATCTACGTCCTG	TAATTCATCCGAGCCCATGC	GAAGAAGCCGCCTCGAGCTA	TGCCCTGCGGACGTGGGCCT	ACGCCAAGCCGGGGGAAGGA	CACCAGCCCATATGAGGAAA	AGCTCGTAAGGGATCACTCC	CGTGACATGGGGGTATAATC	CGCTGGCTCCGTGGTCCATG	CTCAATGGAATTTTTACTCT	CCACAAAGCCGGGTGGTGGC	ACACGCAGGGGGCCCCAGAT	AGGCAATTGCGGGATACCGT	CTTGGCCCTGGTGACGCCCG	ACGGTAGTTGCCTTAGGTGG	GGAATTACGTTTGTTATTCG	CAAGTGCCGGTGAGGAGTCA	AGTCCGGTCATTATAACTGG	ACAGGGCGGGACGTGTGTGA	TTGGCGCAACCTAAGAAGAC	AGGTACAGAACAGCCGGTCC	CTGCTAGGACGGGAATCCTG	GGCATCAATTACCCGCGCCA	GTGGCGGCATCATGACCCAC	GACACATTGCATGCAAGACA	TCGGGGAGGATCGTCGGGGT	TTCCCCGGCGGGCACGGAAA	TTTTCAATCGGATTAGGGGC	GGACCCTGGCAGGACCTTAG	GTGACTCCGTCCTCGGCCAC	GCCCGGGCGGTGCCCACTCT	AAAGTGGTTGGGCTCCCCAC	CGGCCAACAGACGCTTGGTT	TGGCGGACCTCAGCGGGTGT	CCAGACAGAGCGCACCGCAG	AATCATTCCCCATCTAGTCA	TCCATGAACCGTCACTGTTT	ACCGGGCCACCCTCCTTTCC	TAACCAAAGGGGGCGAAAAA	GGGGAAATGCTCGCATATTT	GTCGTTTTGAGGTACCGTCT
AB0111-Ca_BFcol	TGGGCTGTGAACGAATGTGC	ACTGACCGACAGCACCCGTG	CGCGTAGCCCACACACCAGA	CCTGCCAGGGCTAAGGATCT	GTTGCGTCTAACGAGACCCT	GCGGACATTAATCGTAATGG	CCTTCTTATCCACGAAACAA	CGCTTGTGAGGGGTGCCGCG	GCCGACTCATCTACATCCTA	CAATTCGTCCGAGCCCATGC	GAAGAAACCGCCTCGAGCTA	TGCCCTGCGGGCGTGAGCCT	CAGCCAGGCCGGGGGAAGGA	CACCAGCCCATATAAGGAAA	AGCTCGTTAGGGATCACTCC	CGTGACATGGGGGTATAATC	TGCTGGCTCCGTAGTCCATG	CTCAATGGAATTTTTACTCT	CCACAAAGCCGGGTGGCGGC	ACACGCAGGGGGCCCCGGAT	AGGCAATTGCGGGATACCGT	CTTGGCTCTGGTGACGCCCG	GTGGTAGTTGCCTTAGGCGG	GGAATTACTTTTGTCATTCG	CAAGTGCCCGTGAGGAGTCA	AATGCGGTCATTATAACTGG	ACAGGGCGGGACGTGTGCGA	TTGGCGCTACCTAAGAAGAC	AGGTACAGAACATCCGGTCC	CTGTTAGGACGGGAATCCTG	GGCATCAATTACCCGCGCCG	GTAGCGGCATCATGACTCAC	GACACATTACATACAAGACA	TCGGGGAGGATCGTCGGGGT	TTTCCCGGCGGGCACGGAAA	TTTTAAATCGGATTAGGGGC	GGACCCTGGCAGGACCTTAG	GTGACTCCGTGCTCGACCAC	GCCCGGGCGGTGCCCGCTTT	ACAGTACTAGGGCACCCCGC	CGGCCAACAGACGCTTAGTC	TGGCGGACTTCGTCGGGTGT	CCAGATAAAGCCCACCGCAG	AATCACTCTCCATCTAGTCG	TCCATGAATAGTCACTGTTT	ACCGGGCCACCCTCCTTTCC	TAATCCAAGGGGGCGAAAAA	GGGGAAATGCTCGCATATTT	GACGTTTTGAGGTATCAACT
AB0111-Cb_BFcol	TGGGCTGAGAACGACTGTGC	ACTGACCGGCAGCACTCGTG	CGCGTAGCCCACACGTTAGA	CCTGCCAGGGCTAAGGATCT	GTTGCATCTAACGAGACCCT	GCGGGCATTAATCATAATGG	TCTGCTTATCCACCAAACAA	CGCTTGTGAGGGGTGCCGCG	GCCGATTCATCTATGTCCTA	CAATTCGTCCGAGCCCATGC	GAAGAAACCACCTCGAGCTA	GGCCCTGCGGGCGTGGGCCT	ACGTCCAGCCGGGGGAAGGA	CACCAGCCCATATAAGGAAA	AGCTTGTAAGGGATCACTCC	CGTGACATGGGGGTATAATC	CGCTGGCCCCGTGGTCCATG	CTCAATGGAATTTTTACTCT	CCACAAAGCCGGGTGGTGGC	ACACGAAGGGGGCCCCAGAT	GGGCATTTGCGGGATACCGT	CTTGGCTCTGGTGGCGCCCG	GTGGTAGTTGCCTTAGGTGG	GGAATTACGTTTGTCATTCG	CAAGTGCCGGTGAGGAGTCA	AGTCCGGTCATTATAACTGG	ACAGGGCAGGACGTTTGCGA	TTGGCGCTACCTAAGAAGAC	AGGTACAGAACATCCGGTCC	CTGCTAGGACGGGAATCTTG	GGCATCAATTACCCGCGCCG	GTAGCGGCATCATGACTCAC	GACACATTGCATACAAGACA	TCGGGGAGGATCGTCGGGGC	TTTCCCGGCAGGCACGGAAA	TTTTCAATCGGATTAGGGGC	GGACCCTGGCAGGACCTTAG	GTGACTCCGTGCTCGGCCAC	GCCCGGGCGGTGCCCGCCCT	AAAGTGGTTGGGCACCCCGC	CGGCCAACAGACGCTTGGTC	TGGCGGACTTCGTCAGGTGT	CCAAACAGAACGCACCGCAG	AATCATTCTCCATCTAGTCG	TCCATGAACCGTCACTGTTT	ACCGGGCCACCCTCCTTTCC	TAATCCAAGGGGGCGTAAAA	GGGTAAATGCTCGCATATTT	GACGTTTTGAGGTATCAATT
AB0112-Ca_BFcol	CAGGCAGTGAACGACTGTGC	ACTGACCGGCAGCACCCGTG	CGCGTAGCCCACACACCAGA	CCTGCCGGGGTTAAGGATCT	GTTGCGTCTAACGAGACCCT	GCGGGCATTAATCATAATGG	TCTGCTTATCCACGAAACGA	CGCTTGTGAGGGGTGCCGCG	GCCGATTCATCTACGTCCTA	CAGTTCATCCGAACCCATGC	GAGGAAACCGCCTCGAGCTA	GGCCCTGCGCGCGTGGGCCC	AAGCCAAGCCGGGGGAAGGA	CACCAGCCCATATAAGGAAA	AGCTCGTAAGGGATCACTCC	CGTGACATGGGGGTATAATC	CGCTGGCTCCATGGTCCATG	CTCAATAAAATTATTACTCT	CCACAAAGCCGGATGGTGGC	ACACGCAGGGGGCCCCAGAT	GGACATTTGCGGTATACCGT	CTTGGCCCTAGTGGCGCCCG	ACGGTAGTTGCCTTAGGCGA	GGAATTACTTTTGTCATTCG	CAAGTGCCGATGAGGAGTCA	AATCCGGTCATTATAACTGG	ACAGGGCGGGACGTGTGCGA	TTGGCGCTACCTAAGAAGAC	AGGTACAGAACAGCCAGTCC	CTGCTAGGACGGGAATCCTG	GGCATCAATTACCCGCGCCG	GTAGCGGCATCATGACTCAC	GACACATTGCAGACAAGACA	TCGGGTAGGATCGTTGGGGC	TTTCCCGGCGGGCACGGAAA	TTTTCGATCGGATTAGGGGC	GGACCCTGGCAGGACCTTAG	GTGATTCCGTGCTCGGCCAC	GCCCGGGCGGCGCCCGCTCT	AAAGTGGTTGGGCTCCCCGC	CGGCCAACAGACGCTTGGTC	TGGCGGGCTTCGTCGGGTGT	CCAGATAGCGCCCACCGCAG	AATCATTCCCCATCTAGTCG	TCCATGAACCGTCACTGTTT	ACCGGGCCACCCTCCTTTCT	AAATCCAAGGGGGCGAAAAA	GGGGAAATGCGCGCATATTT	GACGTTTTGAGGTATCAACT
AB0112-Cb_BFcol	TGGGCTGAGAACGACTGTGC	ACTGACCGGCAGCACCCGTG	CGCGTAGCCCACACACCAGA	CCTGCCGGGGCTAAGGATCT	GTTGCGTCTAACGAGACCCT	GCGGGCATTAATCGTAATGG	CCTTTGTACCCACGAAACAA	CGCTTGTGAGGGGTGCCGCG	GTCGATTCATCTACGTCCTA	CAATGCATCCGAGCCCATGC	GAAGAAACCGCCTCGAGCTA	GGCCCTGCGGGCGTGAGCCT	ACGCCAAGCCGGGGGAAGGA	CACCAGCCCATATGAGGAAA	AGCTCGTTAGGGATCACTCC	CGCGACATGGGGGTATAATC	CGCTGGCTCCATGGTCCATG	CTCAATGGAATTATTACTCT	CCACGAAGCCGGATAGTGGC	GCACGCAGGGGGCCCCAGAT	AGGCAATTGCGGTATACCGT	CTTGGCCCTGGTGACGCCCG	GTGGTAGCTGCCTTAGGCGG	GAAATTACGTTTGTCATTCG	CAAGTGCCGGTGAGGTGTCA	AATCCGGTCATTATAACTGG	ACAGGGCGGGACGTGTGTGA	TTGGCGCAACCTAAGAAGAC	AGGTACAGAACATCCAGTCC	CTGCTAGGACGGGAATCCTG	GGCATCAATTACCCGCGCCA	GTAGCGGCATCATGACTCAC	GACACGTTGCATGCAAGACA	TCGGGGAGGATCGTCGGGGC	TTTCCCGGCGGGCACGGAAA	TTTTCAATCGGATTAGGGGC	GGACCCTGGCAGGACCTTAG	GTGACTCCGTGCTCGGCCAC	GCCCGGGCGGTGCCCGCTCT	AAAGTGGTTGGGCTCCCCGC	CGGCCAACAGACGCTTGGTC	TGGCGGGCTTCGTCGGGTGT	CCAGACAGAACGTACCGCAG	AATCATTCTCCAACTAGTCG	TCCATGAACCGTCACTGTTT	ACCGGGCCATCCTCCTTTCC	TAATCCAAGGGGGCGAAAAA	GGGGAAATGCTCGCATATTT	GACGTTTAGAGGTACCAACT
AB0113-Ca_BFcol	TGGGCTGAGAACGACTGTGC	ACTGACCGACAGCACCCGTG	CGCGTAGCCCACACACCAGA	CCTGCCGGGGTTAAGGATCT	GTTGTATCTAACGAGACCCT	GCGGGCATTAAACGTAATGG	TCTGTGTATCCACGAAACAA	CGCTTGTGAGGGGTGCCGCG	GCCGATTCATCTATATCCTA	CAGCTCGTCCGTGCCCATGC	GAAGAAACCGCCTCGAGCTA	GGCCCCTCGGGCGTGGGCCT	ACGCCAAGCCGGGGGAAGGA	CACCAGCCCATATGAGGAAA	AGCTCGTAAGAAAACGCTCC	CGTGACATGGGGGTATAATC	TGCTGGCTCCATAGTCCATG	CTCAATGGTATTATTACTCT	CCACAAAGCCGGGTGGTGGC	ACACGCAGGGGGCCCCAGAT	AGGCAATTGCGGTATACTGT	CTTGGCCCTGGTGGCGCCCG	ACGGTATCTGCCTTAGGCGG	GGAATTACTTTTGTCATTCG	CAAGTGCCGGTGAGGAGTCA	AGTCCGGTCATTATAACTGG	ACAGGGCGGGACGTGTGTGA	TTGGCGCAACCTAAGAAGAC	AGGTACAGAACAGCCAGTCC	CTGCTAGGACGGGAATCCTG	GGCATCAATTACCCGCGCCA	GTAGCGGCATCACGACTCAC	GACACATTGCATACAAGACA	TCGGGGAGGATCGTCGGGGC	TTTCCCGGCGGGCACGGAAG	TTACCATTCAGATTAGGGGC	GGACCCTGGCAGGACCTTAA	GTGATTTCGTGCTCGGCCAC	GCCCCGGCGGTGCCCGCCCT	AAAGTGGTTGGGCTCCCCGT	CGGCCAACAGACGCTTAGTC	TGGCGGACTACGTTGGGTGT	CCAGACAGAGCGCACCGCAG	TATCATTCTCCATCTAGTTG	TCCATGAACCATCACTGTTT	ACCGGGCCACCCACTTTTCT	AAATCAAAGGGGGCGAAAAA	GGATAAATGCTCGCATATTC	GACGCTTTGAGGTATCGTTT
AB0113-Cb_BFcol	TGGGCTAAGAACGACTGTGC	ACTGACCGGCAGCACCCGTG	CTCGTAGCCTACACACCAGA	CCTGCCAGGGCTAAGAATCT	GTTGCATCTGATGAGACCCT	GCGGACATTAATTATAATAG	TCTTCTTATCTACGAAACAA	CGCTTGTGAGGGGCGCCGCG	GCCGATTCACCTACGTCCTA	CAATTCATCCGAGCCCATGC	GAAGAAACCGCCTCGAGCTA	GGCCCTGCGGGCGTGGGCCC	AAGCCAGGCCGGGGGAAGAG	CATCAGCCCATATATGGAAA	AGCTCGTTAGGGATCACTCC	CGCGACATGGGGGTATAATC	CGCTGGCCCCGTGGTCCATG	CTCAATGGAATTTTTACTCT	CCACAAAGCCGGGTAGTGGC	ACACGCAGGGGGCCCCAGAT	AGGCAATTGCGGTAGACCGT	CTTGGCCCTGGTGGCGCCCG	GCGGTAGTTGCCTTAGGCGG	GGAATTACGTTTGTCATTTG	TAAGTGCCGGTGAGGAGTCA	AGTCCGGTCATAATAACTGG	ACAGGGTGGCACGTGTGCGA	TTGGCGCTACCTAAGAAGAC	AGGTACAGAACATCCAGTCC	CTGCTAGGACGGGAATCTTG	GGCCTCATTTACCCGCGCCA	GTAGCGGCATCATGACTCAC	GACACATTGCATGCAAGACA	TCGGGGAGGATCGTCGGGGC	TCTCCCGGCGGGCACGGAAA	TTTTCGATCGGATTAGGGGC	GGACCCTGGCAGGACCTTAG	GTGACTCCATGCTCGACCAC	GCCCGGGCGGTGCCCGCTTT	AAAGTACTAGGGCTCCCCGC	CGGCCAACAGACGCTTGGTC	TGGCGGACTTCGTCGGGTGT	CCAGATTGAGCGCACCGCAG	AATCATTCTCCATCTAGTTA	TCCATAAACCGTCACTGTTT	ACCGGGCCACTCTCCTTGCC	TAATCCAAGGGGGCGAAAAA	GGGGAAATGCTCGCATATTT	GACGTATTGAGGTACCGTCT
AB0114-Ca_BFcol	TGGGCTGTGAACGACTGTGC	ACTGACCGGCAGCACTCGTG	CGCGTAGCCCACACACCAGA	CCGGCCAGGGCTAAGGATCT	GTTGCGTCTAACGAGACCCT	GCGGGCATTAATCATAATGG	TCTTTGTATCCACGCAACGA	CGCTTGTGAGGGGTGCCGTG	GCCGATTCATCTATATCCTA	CAGTTCATCCGAGCCCATGC	GAAGAAACCGCTTCGAGCTA	GGCCCTGCGGGCGTGGGCCT	AAGCCAAGCCGGGGGAAGGA	CACCAGCCCATATGAGGAAA	AGCTCGTTAGGGATCACTTC	CGTGACATGAGGGTATAATC	TGCTGGCTCCGTAGTCCATG	CTCAATGGAATTATTACTCT	CCACAAAGCCGGGTGGTGGC	AGACGCAGGGGGCCCCAGAT	GGACATTTGCGGTATACCGT	CTTGGCCCTGGTGGCGCCCG	ACGGTAGCTGCTTTAGGTGG	GGAATTACTTTTGTCATTCG	CAAATGCCGGTGAGGAGTCA	AATCCGATCATTATAACTGG	ACAGGGCGGGACGTGTGCGA	TTGGCGCAACCTAAGATGAC	AGGTACAGAACAGCCGGTCC	CTGCTAGGACGGGAATCCTG	GGTATCAATTACCCGCGCCA	GCAGCGGCATCACGACTCAC	GACACATTGCATACAAGACA	TCGGGTAAGATCGTCGGGGC	TTTCCCGGCGGGCACGGAAA	TTTTCAATCGGATTAGGGGC	GGACCCTGGCAGGACCTTAG	GTGACTCCGTGCTCGACCAC	GCCCGGGCGGTGCCCGCTCT	AAAGTGGTTGGGCTCCCCGC	CGGCCAACAGACGCTTGGTC	TGGCGGACTACGTTGGGTGT	CCAGATAGCGCCCACCGCAG	AATCATTCCCCATCTAGTCA	TCCATGAACCATCACTGTTT	ACCGGGCCACCCTCCTTTCC	TAACCAATAGGGGCGTAAAA	GGGGAGATGCTCGCATATTT	GACGTTTTGAGGTACCAATT
AB0114-Cb_BFcol	CAGGCTGTGAACGACTGTGC	ACTGATCGGCAGCACCCGTG	CGCGTAGCCCACACACCAGA	CCTGCCAGGGCTAAGGATCT	GTTGTATCTAACGAGACCCT	GCGGACATTAATCGTAATGG	CCTTCTTATCCACGAAACAA	CGCTTGTGAGGGGTGCCGCG	GCCGACTCATCTACATCCTA	CAATTCATCCGAGCCCATGC	GAAGAAACCGCCTCGAGTTT	GGCCCTGCGGGCGTGGGCCT	ACGCCCAGCCGGGGGAAGGA	CACCAGCCCATATGAGGAAA	AGCTCGTAAGGGATCACTCC	CGTGACATGGGGATATAATC	TGCTGGCTTCATGGTCCATG	TTCAATAAAATTATTATGCT	CCACAAAGCCGGGTGGTGGC	ACATGCAGGTGGCCCCAGGT	AGGCAAATGTGGTGTACCAT	CTTGGCCCTGGTGGCGCCCG	GTGGTAGTTGCCTTAGGCGG	GGAATTACGTTTGTCATTCG	CAAGTGCCGGTGAGGTGTCA	AGTCCGGTCATTATAACTGG	ACAGGGTGGGACGTGTGCGA	TTGGCGCAATCTAAGAAGAC	AGGTACAGAACATCCGGTCC	CTGCTAGGACGGGAATCCTG	GGCATCAATTACCCGCGCCA	GTGGCGGTATCACGACTCAC	GACACATTGCATACAAGACA	TCGGGGAGGATCGTCGGGGT	TTTCCCGGCGGGCACGGAAA	TTTTCAATCGGATTAGGGGC	GGACCCTGGCAGGACCTTAG	GTGATTCCGTGTTCGACCAC	GCCCGGGCGGTGCCCGCTCT	AAAGTACTAAGGTACCCCGC	CGGCCAACAAACGCTTGGTC	TGGCGGACTACGTTGGGTGT	CCAGATAACGCCCACCGCAG	AATCATTCTCCATCTAGTCG	TCCATGAATCGTCACTGTTT	ACCGGGCCACCCTCCTTTCC	TAACCCAAGGGGGCGAAAAA	GGGGAGATGCTCGCATATTT	GACGTTTTGAGATACCAATT
AB0115-Ca_BFcol	CAGGCTGTAAACGACTGTGC	ACTGACCGGCATCACCCGTG	CGCGTAGCCCACACACCAGA	CCTGCCGGGGTTAAGGATCT	GTTGCGTCTAACGAGACCTT	GCGGGCATTAATCATAATGG	CCTTCTTATCCACGAAACAA	CGCTTGTGAGGGGTGCCGCG	GCCGATTCATCTACGTCCTA	CAATTCGTCCGAGCCCATGC	GAAGAAACCGCCTCGACCTA	GACCCCTCGGGCGTGGGCCT	AAGCCCAGCCGGGGGAAGGA	CACCAGCCCATATGAGGAAA	AGCTCGTAAGGGATCACTCC	CGTGACATGGGGGTATAATC	TGCTGGCCCCATAGTCTATG	CTCAATGGAATTTTTACTCT	CCACAAAGCCGGGTGGTGGC	ACACGCAGGGGGCCCCAGAT	GGACAATTGTGGTATACCGT	CTTGGCCCTGGTGACGCCCG	GTGGTAGTTGCCTTAGGCGG	GGAATTACGTTTGTTATTCG	CAAGTGCCGGTGAGGAGTCA	AATCCGATCATTATAACTGG	ACAGGGCGGGACGTGTGCGA	TTGGCGCAACCTAAGAAGAC	AGGTACAGAACATCCGGTCC	CTGCTAGGACGGGAATCCTG	GGCATCAATTACCCGCGCCG	GTAGCGGCATCATGACTCAC	GACACATTGCATACAAGACA	TCGGGGAGGATCGTCGGGGT	TTTCCCGGCGGGCACGGAAA	TTTTCGATCGGATTAGGGGC	GGACCCTGGCAGGACCTTAG	GTGATTCCGTGCTCGACCAC	GCCCGGGCGGTGCCCGCTCT	AAAGTACTAAGGTACCCCGC	CGGCCAACAAACGCTTAGTC	TGGCGGACCTCGTCGGGTGT	CCAAACAGCGCGCACCGCAG	AATCATTCTCCATCTAGTCA	TCCATAAATAGTCACTGTTT	ACCGGGCCACCCTCCTTTCC	TAATCCAAGGGGGCGTAAAA	GGGGAAATGCTCGCATATTT	GACGTTTTGAGGTACTAATT
AB0115-Cb_BFcol	TGGGCTAAGTACGACTGTGC	ACTGACCGGCAGCACCCGTG	CGCGTAGCCCACACACCAGA	CCTGCCAGGGCTGAGGATCT	GTTGTATCTAACGAGACCCT	GCGGACAATATTCATAATGG	TCTTCTTATCCACGCAACAA	CGCTTGTGAGGGGTGCCGCG	GCCGATTCATCTATATCCTA	CAATTCATCCGAGCCCATGC	AAAGATGCCGCCTCGAGCTA	TGCCCTGCGGACGTGGGCCT	ACGCCAAGCCGGGGGAAGGA	CACCAGCCCTTATATGGAAA	AGCTCGTAAGGGATCACTCC	CGTGACATGGGGGTATAATC	TGCTGGCTCCATGGTCCATG	CTCAATAAAATTATTACTCT	CCACAAAGCCGGGTGGTGGC	GCACGCAGGGGGCCCCAGAT	GGACAATTGCGGGATACCGT	CTTGGCCCTGGTGGCGCCCG	ACGGTAGCTGCTTTAGGCGG	GGAATTACTTTTGTCATTCG	CAAGTGCCGGTGAGGAGTCA	AGTCCGATCACTATAACTGG	ACAGGGCGGGACGTGTGCGA	TTGGCGCTACCTAAGAAGAC	AGGTACAGAACAGCCAGTCC	CTGCTAGGATGGGAATCCTG	GGCATCAATTACCCGCGCCG	GTAGCGGCATCATGACTCAC	GACACATTGCAGACAAGACA	TCGGGTAGGATCGTCGGGGC	TTTCCCGGCGGGCACGGATA	TTTTCAATCGGATTAGGGGC	GGACCCTGGCAGGACCTTAG	GTGACTCCGAGCTAGGCCAC	GCCCGGGCGGTGCCCGCTCT	AAAGTGGTTGGGCTCCCCAC	CGGCCAACAGACGCTTGGTC	TGGCGGACTACGTTGGGTGT	CCAGATAGCGCCCACCGCAG	AATCATTCTCCATCTAGTCA	TCCATGAACCGTCACTGTTT	ACCGGGCCACCCTCCTTTCC	AAACCAAAGGGGGCGAAAAA	GGGTAAATGCTCGCATATTT	AACGTTTTGAGGTATCAATT
AB0117-Ca_BFgam	TGGGCTGAGAACGACTGTGC	ACTGACCGGCAGCACCCGTG	CGCGTAGCCCACACACCAGA	CCTGCCGGGGTTAAGGATCT	GTTGCATCTAACGAGACACT	GCGGACATTAATCGTAATGG	CCTTCGTATCCACGAAACAA	CGCATGTGAGGGGTGCTGCG	GCCGATTCATCTACGTCCTA	CAGTTCATCCGAGCCCATGC	GAAGAAACCGCCTCAAGCTA	GGCCCTGCGGGCGTGGGCCC	CAGCCAGGCCGGGGGAAGGA	CACCAGCCCATATATGGAAA	AGCTCGTTAGGGATCACTCC	CGCGACATGGGGGTATAATC	CGCTGGCTCCGTGGTCCATG	CTCAATGGAATTTTTACTCT	CCACAAAGCCGGGTAGTGGC	ACACGCAGGGGGCCCCAGAT	AGGCAATTGCGATATACCGT	CTTGGCCCTGGTGGCGCCCG	ACGGTGGCTGCCTTAGGCGG	GGAATTACTTTTGTCATTTG	TAAGTGCCGGTGAGGAGTCA	AGTCCGGTCATAATAACTGG	ACAGGGTGGCACGTGTGCGA	TTGGCGCAACCTAAGAAGAC	AGGTACAGAACATCCGGTCC	CTGCTAGGACGGGAAGCTTG	GGCATCAATTACCCGCGCCA	GTAGCGGCATCCTGGCTCAC	GACACATAGCATGCAAGACA	TCGGGGAGGATCGTCGGGGC	TCTCCCGACGGGCACGGAAA	ATTTCAATCGGATTAGGGGC	GGACCCTGGCAGGACCTTAG	GCGATTCCGTGCTCGGCCAC	GCCCGGGCGGTGCCCGCCCT	AAAGTACTAGGGCTCCCCGC	CGGCCAACAGACGCTTGGTC	TGGCGGACTTCGTCGGGTGT	CCAGATTGAGCGCACCGCAG	TATCATTCTCCATCTAGTCG	TCCATGGACCATCACTGTTT	ACCGGGCCACCCACTTTTCT	AAATCAAAGGGGGCGAAAAA	GGATAAATGCTCGCATATTT	GACGTTTTGAGGTACCGTTT
AB0117-Cb_BFgam	TGGGCTGAGAACGACTGTGC	ACTGACCGACAGCACCCGTG	CGCGTAGCCCACACACCAGA	CCTGCCAGGGCTAAGAATCT	GTTGTATCTAACGAGACCCT	GCGGACATTAATCGTAATGG	TCTGTGTATCCACGAAACAA	CGCTTGTGAGGGGTGCCGCG	GCCAATTCATCTACGTGCTA	CAATTCGTCCGAGCCCATGC	GAAGAAACCGCCTCGAGCTA	GGCCCCTCGGGCGTGGGCCC	AAGCCAGGCCGGGGGAAGAG	CACCAGCCCATATGAGGAAA	AGCTCGTAAGGGATCACTCC	CGTGACATGGGGGTATATTC	TGCTGGCTCCATAGTACATG	CTCAATGGTATTATTACTCT	CCACAAAGCCGGGTGGTGGC	ACACGCAGGGGGCCCCAGAT	AGGCAATTGCGGTATACTGT	CTTGGCCCTGGTGGCGCCCG	ACGGTATCTGCCTTAGGCGG	GGAATTACTTTTGTCATTCG	CAAGTGCCGGTGAGGAGTCA	AGTCCGGTCATTATAACTGG	ACAGGGCGGGACGTGTGTGA	TTGGCGCTACCTAAGAAGAC	AGGTACAGAACATCCAGTCC	CTGCTAGGACGGGAATCCTG	GGCATCAATTACCCGCGCCA	GTAGCGGCATCATGACTCAC	GACACATTGCATACAAGACA	TCGGGGAGGATCGTCGGGGC	TTTCCCGGCGGGCACGGAAA	TTTTCAAACGGATTAGGGGC	GGACCCTGGCAGGACCTTAG	GTGATTTCGTGCTCGGCCAC	GCCCCGGCGGTGCCCGCCCT	AAAGTGGTTGGGCTCCCCGC	TGGCCAACAGACGCTTAGTC	TGGCGGACTTCGTTGGGTGT	CCAGACAGCGCCCACCGCAG	TATCATTCTCCAACTAGTCG	TCCATGAACCATCACTGTTC	ACCGGGCCACTCTCCTTTCC	TAATCCAAGGGGGCGAAAAA	GGGGAGATGCTCGCATATTT	GACGTTTTGAGGTACTGTTT
AB0118-Ca_BFgam	TGGGCTGAGAACGACTGTGC	ACTGACCGGCAGCACCCGTG	CGCGTAGCCCACACACCAGA	CCTGCCAGGGCTAAGGATCT	GTTGCATCTAACGAGACCCT	GCAGACATTAATCATAATGG	CCTTCGTATCCACGAAACAA	CGCTTGTGAGGGGTGCCGCG	GCCGATTCATCTACGTCCTA	CAATTCATCCGAGCCCATGC	GAAGAAGCCGCCTCGAGCTA	GGCCCCTCGGGCGTGGGCCC	CAGCCAGGCCGGGGGAAGGA	CACCAGCCCTTATAAGGAAA	AGCTCGTAAGAAAACACTCC	CGCGACATGGGGGTATAATC	TGTTGGCCCCATGGTCCATG	CTCAATGGAATTATTACTCT	CCACAGAGCCGGGTGGTGGC	ACACGCAGGGGGCCCCAGAT	GGACAATTGTGGGATACCGT	CTTGGCCCTGGTGGCGCCCG	ACGGTAGTTGCCTTAGGCGG	GGAATTGCGTTTGTCATTCG	CAAGTGCCGGTGAGGAGTCA	AATCCGGTCATTATAACTGG	ACAGGGCAGGACGTGTGTGA	TTGGCGCTACCTAAGAAGAC	AGGTACAGAACATTCGGTCC	CTGCTAGGACGGGAATCCTG	GGCATCAATTTCCCGCGCCG	GTAGCGGCCTCATGACTCAG	GACACATTGCATGCAAGATA	TCGGGGAGTATCGTCGGGGC	TTTCCCGGCGGGCACGGAAA	TTTTCAATCGAATTAGGGGC	GGACCCTGGCAGGACCTTTG	GTGACTCCATGCTCGGCCAC	GCCCGGGCGGTGCCCGCCCT	AAAGTACTAGGGCTCCCCGT	CGGCCAACAGACGCTTGGTC	TGGCGGACTTCGTCGGGTGT	CCAGATAGCGCGCACCGCAG	AATCATTCTCCATCTAGTCG	TCCATGAACCGTCACTGTTT	ACTGGGCCACCCTCCTTTCC	AAACCCAAGAGGGCGAAAAA	GGGGAAATGCTCGCATATTT	GACGTTTTGAGGTACCGTTT
AB0118-Cb_BFgam	CAGGCTGAGAACGACTGTGC	ACTGACCGGCAGCACCCGTG	CGCGTAGCCCACACACCAGA	CCTGCCGGGGCTAAGGATCT	GTTGTATCTAACGAGACCCT	GCGGACATTAATCATAATGG	CCTGCTTATCCACGAAACAA	CGCTTGTGAGGAGTGCCGCG	GCCGATTCATCTACGTCCTA	CAATTCGTCCGAGCCCATGC	GAAAAAGCCGCCTCGAGCTA	GGCCCCTCGGGCGTGGGCCT	ACGCCAGGCCGGGGGAAGGA	CACCAGCCCATATGAGGAAA	AGCTCGTTAGGGATCACTCC	CGTGACATGGGGGTATAATC	TGCTGGCCCCATGGTCCATG	CTCAATGGAATTATTACTCT	CCACAAAGCCGGATAGTGGC	ACACGCAGGGGGCCCCGGAT	AGGCAATTGTGGTATACCGT	CTTGGCCCTGGTGGCGCCCA	ACGATATCTGCCTTAGGCGG	GGAATTACGTTTGTCATTCG	CAAGTGCCGGTGAGGAGTCA	AATCCGGTCATTATAACTGG	ACAGGGCAGGACGTTTGCGA	TTGGCGCTACCTAGGAAGAC	AGGTACAGAACAGCCAGTCC	CTGCTAGGACGGGAATCTTG	GGCATCAATTACCCGCGCCG	GTAGCGGCCTCATGACTCAC	GACACATTGCATACAAGACA	TCGGGTAGTATTCTCGGGGC	TTTCCCGGCGGGCACGGAAA	ATTTCAATCGGATTAGGGGC	GGACCCTGGCAGGACCTTAG	ATGACTCCGTGCTCGACCAC	GCCCGGGCGGTGCCCGCCCT	AAAGCACTAGGGCTCCCCGT	CGGCCAACAGACGCTTGGTC	TGGCGGACTTCGTTGGGTGT	CCAGATAGCGCCCACCGCAG	AATCATTCTCCATCTAGTCG	TCCATGAATCGTCACTGTTT	ACCGGGCCACCCTCCTTTCC	TAATCCAAGGGGGCGTAAAA	GGGGAGATGCTCGCATATTT	GACGTTTTGAGGTATCGTTT
AB0119-Ca_BFgam	CAGGCTGTGAACGACTGTGC	ACTGACCAACAGCACCCGTG	CGCGTAGCCCACACGTCAGA	CCTGCCAGGGCTAAGGATCT	GTTGTATCTAACGAGACCCT	GCGGACATTAATCGTAATGG	TCTGTGTATCCACGAAACAA	CGCTTGTGAGGGGTGCCGCG	GCCGATTCATCTACGTCCTA	CAGTTCATCCGAGCCCATGC	GAAGAAGCCGCCTTGAGCTA	GGCCCCTCGGGCGTGGGCCC	AAGCCAGGCCGGGGGAAGAA	CACCAGCCCATATGAGGAAA	AGCTCGTTAGGGATCACTCC	CGCGACATGGGGGTATAATC	CGCTGGCTCCGTGGTCCATG	CTCAATGGAATTTTTACTCT	CCACAAAGCCGGGTAGTGGC	ACACGCAGGGGGCCCCAGGT	AGGCAATTGCGGTATACTGT	CTTGGCCCTGGTGGCGCCCG	ACGGTATCTGCCTTAGGCGG	GGAATTACTTTTGTCATTCG	CAAGTGCCGGTGAGGAGTCA	AGTCCGGTCATTATAACTGG	ACAGGGTGGCACGTGTGCGA	TTGGCGCAACCTAAGAAGAC	AGGTACAGAACATCCGGTCC	CTGCTAGGTCGGGAATCCTG	GGCATCAATTACCCGCGCCA	GTAGCGGCATCATGACTCAC	GACACATTGCATGCTAGACA	TCGGGGAGGATCGTCGGGGT	TTTCTCGGCGGGCACGGAAA	TTTTCAATCGAATTAGGGGC	GGACCCTGGCAGGACCTTAG	GTGATTTCGTGCTCGGCCAC	GCCCCGGCGGTGCCCGCCCT	AAAGTACTAGGGCTTCCCGT	CGGCCCATAGACGCTTGGTC	TGGCGGACTACGTTGGGTGT	CCAGATAGCGGCCACCGAAG	AATCATTCTCCATCTAGTCG	TCCATAAACCATCACTGTTC	ACCGGGCCACCCACTTTTCT	AAATCAAAGGGGGCGAAAAA	GGATAAATGCTCGCATATTT	GACGTTTTGAGGTACCAATT
AB0119-Cb_BFgam	TGGGCTGAGAACGACTGTGC	ACTGACCGGCAGCACCCGTG	CGCGTAGCCCACACACCAGA	CCTGCCGGGGTTGAGGATCT	GTTGCATCTAACGAGACCCT	GCGGGCATTAAACATAGTGG	CCTTCTTACCCACGAAATAT	CGCTTGTGAGGAGTGCCGTG	GCCGATTCATCTACGTCCTA	CAATTCGTCCGAGCCCATGC	GAAGAAACCGCCTCGAGCTA	TGCCCTGCGGGCGTGGGCCT	AAGTCCAGCCGGGGGAAGGG	CACCAGCCCATATAAGGAAA	AGCTCGTAAGGGCACACTCC	CGTGACATGGGGGTATAATC	TGCTGGCTCCATGGTCCATG	CTCAATGGAATTATTACTCT	CCAAAAATCCGGGTGGTGGC	ACACGCAGGGGGCCCCAGAT	GGACAATTGTGGTATACCGT	CTTGGCTCTGGTGGCGCCCG	GCGGTAGTTGCCTTAGGCGG	GGAATTACTTTTGTCATTCG	CAAGTGCCGGTGAGGAGTCA	AATCCGGTCATTATAACTGG	ATAGGGCAGGACGTTTGTGA	TTGGCGCTACCTAAGAAGAC	AGGTACAGAACATCCAGTCC	CTGCTAGGACGGGAATCCTG	GGCATCAATTACCCGCGCCA	GTAGCGGCATCATGACTCAC	GACACATTGCATACAAGACA	TCGGGGAGGATCGTCGGGGC	TTTCCCGGCGGGCACGGAAA	TTTTCAAACGGATTAGGGGC	GAACCCTGGCAGGACTTTAG	GTAACTCCGTGCTCGACCAC	GCCCGGGCGGTGCCCGCTCT	AAAGTACTAAGGTACCCCGC	CGGCCAACTGACACTTGGTC	TGGCGGACTTCGTCGGGTGT	CCAGATTGAGCGCACCGCAG	AATCATTCTCCAACTAGTCG	TCCATGAATAGTCACTGTTT	ACCGGGCCACCTTCCTTGCC	TAATCCAAGGGGGCGTAAAA	GGGGAGATGCTCGCATATTT	GACGTTTTGAGGTACTGTTT
AB0122-Ca_BFcol	TGGGCTGTGAACGACTGTGC	ACTGACCGACAGCACCCGTG	CGCGTAGCCCACACATCAGA	CCTGACAGGGCTAAGGATCT	GTTGCATCTAACGGGACCCT	GCGGACATTAATCATAATGG	TCTGTGTATCCACGAAACAA	CGCTTGTGAGGGGTGCCGCG	GCCGATTCATCTACATCCTA	CAATTCATCCGAGCCCATGC	GAAGAAACCGCCTCGAGCTA	GACCCCTCGGGCGTGGGCCT	ACGTCCAGCCGGGGGAAGGA	CACCAGCCCATATGAGGAAA	AGCTCGTAAGGGATCACTCC	CGTGACATGGGGGTATAATC	TGCTGGCTCCGTGGTCCATG	CTCAATGGAATTTTTACTCT	CCACAAAGCCGGGTGGTGGC	ACACGCAGGGGGCCCCAGAT	GGACAAATGTGGTATACCGT	CTTGGCCCTGGTGGCGCCCG	ACGGTAGCTGCTTTAGGCGG	GGAATTACTTTTGTCATTTG	CAAGTGCCGGTGAGGAGTCA	AGTCCAGTCATTATAACTGG	ACAGGGTGGGACGTGTGTGA	TTGGCGCAACCTAAGAAGAC	AGGTACAGAACAGCCGGTCC	CTACTAGAACGGGAATCCTG	GGCATCAATTACCCGCGCCA	GTAGCGGCATCATGACTCAC	GACACGTTGCATACAAGACA	TCGGGGAGGATCGTCGGGGC	TTTCCCGGCGGGCACGGAAA	TTTTCAATCGGATTAGGGGC	GGACCCTGGCAGGACCTTAG	GTGACTCCGTGCTCGACCAC	GCCCGGGCGGCGCCCGCTCT	AAAGTGGTTGGGCTCCCCGC	CGGCCAACAGCCGCTTGGTC	TGGCGGGCTTCGTCGGGTAT	CCAAATAGCGCGCACCGCAG	AATCATTTCCCAACTAGTCG	TCCATGAACCGTTACTGTTT	ACTGGGCCACCCTCCTTTCC	TTATCCAAGGGGGCGTAAAA	GGGTAAATGCTCGCATATTT	GACGTTTTGAGGTACCAATT
AB0122-Cb_BFcol	TGGGCTGTGAACGACTGTGC	ACTGACCGGCAGCACCCGTG	CGCGTAGCCCACACACCAGA	CCTGCCAGGGCTAAGGATCT	GTTGTATCTAACGAGACCCT	GCAAACATTAATCGTAATGG	CCTTTGTATCCACGAAACAA	CGCTTGTGAGGGGTGCCGCG	GCCGATTCATCTACATCCTA	CAATTCATCCGAGCCCATGC	GAAGAAACCGCCTCGAGCTT	GGCCCTGCGGGCGTGGGCCT	AAGCCAAGCCGGGGGAAGGA	CACCAGCCCATATAAGGAAA	AGCTCGTAAGGGATCACTCC	CGTGACATGGGGGTATAATC	CGCTGGCTTCATGGTCCATG	CTCAATGGAATTATTACTCT	CCAAAAAGCCGGGTGGTGGC	ACACGCAGGGGGCCCCGGAT	AGGCAATTGCGGGATACCGT	CTTGGCCCTGGTGGCGCCCG	ACGGTAGCTGCTTTAGGTGG	GGAATTACTTTTGTCATTCG	CAAGTGCCGGCGAGGAGTCA	AGTCCGGTCATTATAACTGG	ACAGGGCAGGACGTGTGTGA	TTGGCGCAACCTAAGAAGAC	AGGTACAGAACAGCCAGTCC	CTGCTAAGACGGGAATCTTG	GGCATCAATTACCCGCGCCG	GTAGTGGCATCACGACTCAC	GACACATTGCATACAAGACA	TCGGGTAGGATTCACGGGGC	TTTCCCGGCGAGCACGGAAA	TTTTCGATCGGATTAGGGGC	GGACCCTGGCAGGACCTTAG	GTGACTCCGTGCTCGGCCAC	GCCCGGGCGGTGCCCGCTCT	AAAGTGGTTGGGCTCCCCGC	CGGCCAACAAACGCTTGGTC	TGGCGGGCTTCGTCGGGTGT	CCAGATAGCGCCTACCGCAG	AATCATTCTCCATCTAGTCG	TCCATGAATAGTCACTGTTT	ACCGGGCCACCCTCCTTTCC	TAATCCAAGGGGGCGAAAAA	GGGGAAATGCTCGCATATTC	GACGTTTTGAGGTACCAATT
AB0123-Ca_BFcol	TGGGCTGTGAACGACTGTGC	ACTGACCGGCAGCACCCGTG	CGCGTAGCCCACACACCAGA	CCTGCCAGGGCTAAGGATCT	GTTGTATCTAATGAGACCCT	GCAGACATTAATCATAATGG	TCTTCTTATCCACCAAACAA	CGCTTGTGAGGGGTGCCGCG	GCCGATTCATCTACGTCCTA	CAACTCATCCGAACCCATGC	GAAGAAGCCGCCTCGAGCTA	GGCCCTGCGGGCGTGGGCCT	ACGCCAAGCCGGGGGAAGGA	CACCAGCCCACATGAGGAAA	AGCTCGTAAGAGAACACTCC	CGTGACATGGGGATATAATC	TGCTGGCTCCGTAGTCCATG	CTCAATGGAATTATTACTCT	CCACAAAGCCGGGTAGTGGC	AGACGCAGGGGGCCCCAGAT	GGACAATTGCGGTATACCGT	CTTGGCTCTGGTGGCGCCCG	GTGGTAGTTGCCTTAGGCGA	GGAATTACGTTTGTCATTCG	CAAGTGCCGGTGAGGAGTCA	AATCCGATCATTATAACTGG	ACAGGGCGGGACGTTTGCGA	TTGGCGCTACCTAAGAAGAC	AGGTACAGAACATCCGGTCC	CTGCTAGGACGGGAATCTTG	GGCATCAATTACCCGCGCCA	GTAGCCGCATCATGACTCAC	GACACGTTGCATACTAGACA	TCGGGGAGTATTCTCGGGGC	TTTCCCGACGGGCACGGAAA	TTTTCAATCGAATTAGGGGC	GGACCCTGGCAGGACCTTAG	GTGATTCCGTGCTCGGCCAC	GCCCGGGCGGCGCCCGCTTT	AAAGTGGTTGGGCTCCCCGC	TGGCCAACAAACGCTTAGTT	TGGCGGGCTTCGTCGGGTGT	CCAGATAGCGCGCACCGCAG	AATCATTCTCCATCTAGTCG	TCCATAAACCGTCACTGTTT	ACTGGGCCACCCTCCTTTCC	AAACCCAAGGGGGCGTAAAA	GGGGAGATGCTCGCATATTT	GACGTTTTGAGGTATCAACT
AB0123-Cb_BFcol	TGGGCTGAGAACGAATGTGC	ACTGACCGACAGCACCCGTG	CGCGTAGCCCACACATCAGA	CCTGCCAGGGCTAAGGATCT	GTTGCGTCTAACGAGACCCT	GCGGGCATTGATCGTAATGG	TCTTTGTATCCACCAAACAA	CGCTTGTGAGGGGTGCCGCG	GCCGATTCATCTACGTCCTA	CAATTCGTCCGAGCCCATGC	GAAGAAACCGCCTCGAGCTA	TGCCCTGCGGGCGTGGGCCT	ACCCCAGGCCGGGGGATGGA	CACCAGCCCATATGAGGAAA	AGCTCGTAAGGGATCACTCC	CGTGACATGGGGGTATAATC	TGCTGGCTCCATGGTCCATG	CTCAATGGTATTATTACTCT	CCACAGAGCCGGGTGGTGGC	ACACGCAGGGGGCCCCAGAT	AGGCAATTGCGGTATACCGT	CTTGGCCCTGGTGGCGCCCG	GTGGTAGCTGCTTTAGGTGG	GGAATTACGTTTGTCATTCG	CAAGTGCCGGTGAGGAGTCA	AGTCCGGTCATTATAACTGG	ACAGGGCGGGACGTGTGCGA	TTGGCGCTACCTAAGAAGAC	AGGTACAGAACAGCCAGTCC	CTGCTAGGACGGGAATCCTG	GGCATCAATTACCCGCGCCA	GTAGCGGCATCATGACTCAC	GACATATTGCATACAAGACA	TCGGGTAAGATCGTCGGGGC	TTTCCCGGCGGGCACGGAAA	TTTTCAATCGGATTAGGGGC	GGACCCTGGCAGGACCTTAG	GTGATTCCGTGTTCGGCCAC	GCCCGGGCGGCGCCCGCTCT	AAAGTGGTTGGGCTCCCCGC	CGGCCAACAAACGCTTGGTC	TGGCGGACTTCAGTGGGTGT	CCAAACAGAGCGCACCGCAG	AATCATTTCCCAACTAGTCG	TCCATGAACCGTCACTGTCT	ACCGGGCCACCCTCCTTTCC	TAACCAAAGGGGGCGAAAAA	GGGTAAATGCTCGCATATTT	AACGTTTTGAGGTACCAACT
AB0124-Ca_BFcol	CAGGCTGTGAACGACTATGC	ACTGACCGGCAGCACCCGTG	CGCGTAGCCCACACACCAGA	CCTGCCAGGGCTAAGGATCT	GTTGCATCTAGCGAGACCCT	GCGGACATTAATCGTAATGG	CCTTCTTATCCACCAATCAA	CGCTTGTGAGGGGTGCCGCG	GCCGATTCATCTACGTCTCA	CAATTCATCCGAGCCCATGC	GAAGAAACCGCCTCGAGCTA	TGCCCTGCGGGCGTGGGTCT	AAGCCAAGCCGGGGGAAGGA	CACCAGCCCATATGAGGAAA	AGCTCGTTAGGGCACACTCC	CGTGACATGGGGGTATAATC	CGCTGGCTCCGTGGTCCATG	CTCAATGGAATTTTTACTCT	CCACAAAGCCGGGTGGTGGC	GCACGCAGGGGGCCCCGGAT	AGGCAATTGCGGTATACCGT	CTTGGCTCTGGTGGCGCCCG	GCGGTAGTTGCCTTAGGCGG	GGAATTACGTTTGTCATTCG	CAAGTGCCGGTGAGGAGTCA	AATCCAGTCATTATAACTGG	TCAGGGTGGGACGTTTGCGA	TTGGCGCAACCTAAGAAGAC	AGGTACAGAACATCCGGTCC	CTGCTAGGTCGGGAATCCTG	GGCATCAATTACCCGCGCCG	GTAGCGGCATCATGACTCAC	GACACATTGCATGCAAGACA	TCGGGGAGGATCGTCGGGGT	TTTCCCGGCGGGCACGGAAA	TTTTCAATCGGATTAGGGGC	GGACCCTGGCAGGACCTTAG	GTGATTCCGTGCTCGGCCAC	GCCCGGGCGGTGCCCACTCT	AAAGTACTAAGGTACCCCGC	CGGCCAACAAACGCTTAGTC	TGGCGGACTTCAGCGGGTGT	CCAGACAAAGCCCACCGCAG	AATCACTCTCCATCTAGTCG	TCCATAAACCGTCACTGTTT	ACCGGGCCACCCACCTTTCC	TAATCCAAGGGGGCGTAAAA	GGGGAGATGCTCGCATATTT	GACGTTTTGAGGTACTGTTT
AB0124-Cb_BFcol	TGGGCTGAGAACGACTGTGC	ATTGACCGACAGCACCCGTG	CGCGTAGCCCACACACCAGA	CCTGCCAGGGCTAAGGATCT	GTTGCATCTAACGAGACCCT	GCAGACATTAATCGTAATGA	CCTTCTTATCCACCAAATAA	CGCTTGTGAGGGGTGCCGCG	GCCGATTCATCTACGTCCTA	CAATTCATCCGAGCCCATGC	GAAGAAACCGCCTCGAGCTA	GGCCCTGTGCGCGTGGGCCC	AAGCCCAGCCGGGGGAAGGA	CACCAGCCTATATGAGGAAA	AGCTCGTAAGGGATCACTCC	CGTGACATGGGGGTATAATC	TGCTGGCTCCGTGGTCCATG	CTCAATGGAATTTTTACTCT	CCACAAAGCCGGGTGGTGGC	ACACGCAGGGAGCCCCAGAT	GGGCAATTGCGGGATACCGT	CTTGGCCCTGGTGGCGCCCG	GCGGTAGTTGCCTTAGGCGG	GGAATTACTTTTGTCATTCG	CAAGTGCCGGTGAGGAGTCA	AGTCCGGTCATTATAACTGG	ACAGGGTGGGACGTGTGCGA	TTAGCGCTACCTAAGAAGAC	AGGTACAGAACATCCGGTCC	CTGCTAGGATGGGAATCCTG	GGCATCAATTACCCGCGCCA	GTAGCGGCATCACGACTCAC	GACACGTTGCATACAAGACA	TCGGGGAGGATCGTCGGGGC	TTTCCCGGCGGGCACGGAAA	TTTTCAATCGGATTAGGGGC	GGACCCTGGCAGGACCTTAG	GTGACTCCGTGCTCGGCCAC	GCCCGGGCGGTGCCCGCTTT	AAAGTGGTTGGGCTCCCCGC	CGGCCAACAAACGCTTGGTC	TGGCGGGCTTCGTTGGGTGT	CCAGGTAGCGCCCACCGCAG	AATCATTCTCCATCTAGTCA	TCCATGAACCGTCACTGTTT	ACCGGGCCACTCTCCTTTCC	AAATCCAAGGGGGCGTAAAA	GGGGAAATGCTCGCATATTT	GACGTTTTGAGGTACCGTTT
AB0126-Ca_BFgam	TGGGCTGTGAACGACTGTGC	ACTGACCGGCGGCACCCGTG	CGCGTAGCCCACACGTCAGA	CCTGCCGGGGTTAAGGATCT	GTTGCATCTAACGAGACCCT	GTGGACATTAATCATAATGG	CCTTCGTATTCACGAAACAA	CGCTTGTGAGGGGTGCTGCG	GCCGATTCATCTATATCCTA	CAGTTCGTCCGAGCCCATGC	GAAGAAACCACCTCGAGCTA	GGCCCCTCGGGCGTGGGCCT	CAGCCAGGCCGGGGGAAGGA	CACCAGTCCATATGAGGAAA	AGCTCGTTAGGGATCACTCC	CGTGACATGGGGGTATAATC	CGCTGGCTCCATAGTCCATG	CTCAATGGTATTATTACTCT	CCACAAAGCCGGGTGGTGGC	ACACGCAGGGGGCCCCAGAT	AGGCAATTGCGGTATACCGT	CTTGGCCCTGGTGGCGCCCG	GCGGTAGTTGCCTTAGGCGG	GGAATTACGTTTGTCATTTG	TAAGTGCCGGTGAGGAGTCA	AGTCCGGTCATAATAACTGG	ACAGGGCGGGACGTGTGCGA	TTGGCGCTACCTAAGAAGAC	AGGTACAGAACATCCAGTCC	CTGCTAGGACGGGAATCTTG	GGCCTCATTTACCCGCGCCA	GTAGCGGCATCATGACTCAC	GACACATTGCATGCAAGACA	TCGGGGAGGATCGTCGGGGC	TCTCCCGGCGGGCACGGAAA	TTTTCGATCGGATTAGAGGC	GGACCCTGGCAGGACCTTAG	GTGACTCCGTGCTCGACCAC	GCCCGGGCGGTGCCCGCTTT	AAAGTACTAGGGCTTCCCGT	CGGCCCATAGACGCTTGGTC	TGGCGGACTTCGTTGGGTGT	CCAGATAGCGCCCACCGCAG	AATCATTCTCCATCTAGTTA	TCCATAAACCGTCACTGTTT	ACCGGGCCACCCACCTTGCC	TAATCAAAGGGGGCGAAAAA	GGGGAAATGCTCGCATATTT	GACGTATTGAGGTACCGTCT
AB0126-Cb_BFgam	TGGGCTGAGAACGACTGTGC	ACTGACCGACAGCACCCGTG	CGCGTAGCCCACACACCAGA	CCTGCCAGGGCTAAGAATCT	GTTGTATCTAACGAGACCCT	GCGGACATTAAACGTAATGG	TCTGTGTATCCACGAAACAA	CGCTTGTGAGGGGTGCCGTG	GCCAATTCATCTACGTGCTA	CAATTCGTTCGAGCCCATGC	GAAGAAACCGCCTCGAGCTA	GGCCCTGCGGGCGTGGGCCC	CAGCCAAGCCGGGGGAAGGA	CACCAGCCCATATATGGAAA	AGCTCGCAAGGGATCACTCC	CGTGACATGGGGGTATAATC	CGCTGGCTCCGTGGTCCATG	TTCAATGGAATTATTACTTT	CCAAAAAGCCGGGTGGTGGC	ACACGCAGGGGGCTCCAGAT	AGACATTTGCGGTATACCGT	CTTGGCCCTGGTGGCGCCCG	GCGGTAGTTGCCTTAGGCGG	GGAATTACGTTTGTCATTCG	CAAGTGCCGGTGAGGAGTCA	AATCCGGTCATTATAACTGG	ACAGGGCGGGACGTGTGTAA	TTGGCGCAACCTAAGAAGAC	AGGTACAGAACAGCCGGTCC	CTGCTAGGTCGGGAATCTTG	GGTATCGATTACCCGCGCCG	GTAGCGGCCTCATGACTCAC	GACACATAGCATGCTAGACA	TCGGGGAGGATCGTCGGGGT	TTTCCCGGCGGGCACGGAAA	TTTTCAATCGGATTAGGGGC	GGACCCTGGCAGGACCTTAA	GTGATTCCGTGCTCGACCAC	GCCCGGGCGGTGCCCGCCCT	AAAGTAGTTGGGCTCCCCGC	CGGCCAACAGACGCTTGGTC	TGGCGGACTACGTTGGGTGT	CCAGATAGAGCGCACCGCAG	AATCATTCTCCATCTAGTCG	TCCATGAACCATCACTGTTT	ACCGGGCCACCCTTCTTTCC	TAACCAAAGGGGGCGAAAAA	GGGGAGATGCTCGCATATTT	GACGTTTTGAGGTACCGTTT
AB0127-Ca_BFgam	TGGGCTGTGAACGACTGTGC	ACTGACCGACAGCACCCGTG	CGTGTAGCCCACACACCAGA	CCTGCCAGGGCTAAGGATCC	GTTGCATCTAACGAGACCCT	GCGGACATTAAACATAATGG	TCTTCGTATCCACGAAACAA	CGCTTGTGAGGGGTGCCGCG	GCCGATTCATCTACGTCCTA	CAATTCATCCGAGCCCATGC	GAAGAAACCACCTCGAGCTA	GGCCCCTCGGACGTGGGCCC	AAGCCAGGCCGGGGGAAGGA	CACCAGCCCATATGAGGAAA	GGCTCGTAAGGGATCACTCC	CGTGACATGGGGGTATAATC	CGCTGGCTCCATGGTCCATG	CTCAATAAAATTACTACTTT	CCACAAAGCCAGGTGGTGGC	ACACGCAGGGGGCTCCAGAT	AGGCAAATGTGGTATACCGT	CTTGGCCCTGGCGGCGCCCG	ACGGTAGCTGCCTTAGGCGG	GGAATTACGTTTGTCATTCG	CAAGTGCTGGTGAGGAGTCA	AATCCGGTCATTATAATTGG	ACAGGGCGGGACGTGTGTGA	TTGGCGCTACCTAAGAAGAC	AGGTACAGAACAGCCGGTCC	CTGCTAGGTCGGGAATCCTG	GGCACCAATTACCCGTGCCG	GTAGCGGCATCACGACTCAC	GACACATAGCATACAAGACA	TCGGGGAGGATTCTCGGGGC	TTTCTCGGCAGGCACGGAAA	TTATCAATCGGATTAGGGGT	GGACCCTGGCAAGACCTTTG	GTGATTCCGTGCTCGACCAC	GCCCGGGCGGTGCCCACCCT	AAAGCACTAGGGCTCCCCGC	CGGCCAACAGACGCTTGGTC	TGGCGGACTTCAGTGGGTGT	CCAGATAGCGCCCACCGCAG	TATCATTCTCCAACTAGTCG	TCCATAAACCATCACCGTTC	ACCGGGCCACCCTCCTTTCC	AAACCAAAGGGGGCGTAAAA	GGGGAATTGCTCGCAAATTT	GACGTTTTGAGGTACCGTTT
AB0127-Cb_BFgam	TGGGCTGTGAACGACTGTGC	ACTGGCCGGCAGCACCCGTG	CGCGTAGCCCACACACCAGA	CCTGCCGGGGTTGAGGATCT	GTCGCATCTAACGAGACCCT	GCGGACATTAATCATAATGG	TCTTCGTATCCACCAAACAA	CGCTTGTGAGGGGTGCCGCG	GCCGATTCATCTACGTCCTA	CAATTCATCCGAGCCCATGC	GAAGAAACCGCCTCGAGCTA	GGCCCTTCGGGCGTGGGCCT	AAGCCAGGCCGGGGGAAGGA	CACCAGCCCATATAAGGAAA	AGCTCGTTAGGGATCACTCC	CGTGACATGGGGGTATAATC	TGCTGGCTCCATGGTCCATA	CTCAATGGAATTATTACTCT	CCAAAAAGCCGGGTGGTGGC	ACACGCAGGGGGCCCCAGAT	AGGCAATTGCGGTATACCGT	CTTGGCCCTGGTGGCGCCCG	GTGGTATCTGCCTTAGGCGG	GGAATTACGTTTGTCATTCG	CAAGTGCCGGTGAAGAGTCA	AATCCGGTCATTATAACTAG	ACAGGGCGGGACGTGTGCGA	TTGGCGCTACCTAAGAAGAC	AGGTACAGAACATCCAGTCC	CTGCTAGGACGGGAATCCTG	GGCATCAATTACCCGCGCCA	GTAGCGGCATCATGACTCAC	GACACATTGCATACAAGACA	TCGGGGAGGATTCTCGGGGC	TTTCCCGGCGGGCACGGAAA	TTTTCAATCGGATTAGGGGC	GGACCCTGGCAGGACCTTAG	GCGGTTTCGTGCTCGGCCAC	GCCCGGGCGGTGCCCGCCCT	AAAGTGGTTGGGCTCCCCGC	CGGCCAACAGACGCTTGATC	TGGCGGGCTTCGTCGGGTGT	CCAGATAGCGCGCACCGCAG	AATCATTCTACATCTAGTTG	TCCATGAACCGTCACTGTTT	ACCGGGCCACTCTCCTTTCC	TAATCAAAGGGGGCGAAAAA	GGGTAGATGCTCGCATATTT	GACGCTTTGAGGTACCAACT
AB0128-Ca_BFgam	TGGGCTGAGAACGACTGTGC	ACTGACCGGCAGCACCCGTG	CGCGTAGCCCACACACCAGA	CCTGCCAGGGCTAAGGATCT	GTTGCATCTAACGAGACCCT	GCGGACATTAATCATAATGG	TCTGCTTTTCCACGAAACAA	CGCTTGTGAGGGGTGCCGCG	GCCGTTTCATCTACGTCCTA	CAATTCATCCGAGCCCATGC	GAAGTAACCGCCTCGAGCTA	GGCCCCTCGCGCGTGGGCCC	AAGCCCAGCCGGGGGAAGGA	CACCAGCCCATATGAGGAAA	AGCTCGTAAGGGATCACTCC	CGCGACATGGGGGTATAATC	TGCTGGCTCCGTGGTCCATG	CTCAATGGTATTATTACTCT	CCAAAGAGCCGGGTGGTGAC	ACACGCTGGGGGCCCCAGAT	GGGCAATTGCGGTATACCGT	CTTGGCTCTGGTGGCGCCCG	GCGGTAGTTGCCTTAGACGG	GGCATTACGTTTGTCATTTG	CAAGTGCCGGTGAGGAGTCA	AATCCGGTCATTATAACTGG	ACAGGGCGGGACGTTTGTGA	TTGGCGCTACCTAAGAAGAC	AGGTACAGAACATCCAGTCC	CTGCTAGGACGGGAATCCTG	GGCATCAATTACCCGTGCCG	GTAGCGGCCTCATGACTCAC	GACACATTGCATACTAGACA	TCGGGGAGGATCGTCGGGGC	TTTCCCGGCGGGCACGGCAA	TTTTCAATCGGATTAGGGGC	GGACCCTGGCAGGACCTTAG	GTGATTCCGTGCTCGGCCAC	GCCCGGGCGGCGCCCGCTCA	AAAGTGGTTGGGCTCCCCGC	CGGCCAACAAACGCTTAGTC	TGGAGGACTTCGTCGGGTGT	CCAGATAAAGCGCACCGCAG	AATCATTCTCCATCTAGTCG	TCCATGAATAGTCACTGTTT	ACCGGGCCACTCTCCCTTCC	AAACCCAAGGGGGCGTAAAA	GGGGAGATGCTCGCATACTT	GACGTTTTGAGGTACCAACT
AB0128-Cb_BFgam	TGGGCTGTGAGCGACTGTGC	ACTGACCGGCAGCACCCGTG	CGCGTAGCCCACACACCAGA	CCTGCCGGGGTTAAGGATCT	GTTGTATCTAACGGGACCCT	GCGGACATTAATCGTAATGG	TCTGCTTATTCACGAAATAT	CGCTTGTGAGGAGTGCCGCG	GCCGATTCATCTACGTCCTA	CAATTCATCCGAGCCCATGC	GAAGAAACCGCCTTGAGCTA	GGCCCCTCGGGCGTGGGCCT	CAGCCCAGCCGGGGGAAGGA	CACCAGCCCATATGAGGAAA	AGCTCGTAAGGGCACACTCC	CGCGACATGGGGGTATAATC	TGCTGGCCCCGTGGTCCATG	CTCAATGGAATTATTACTCT	CCAAAAAGCCGGATAGTGGC	ACACGCAGGGGGCCCCAGAT	AGGCAATTGCGGTATACCGT	CTTGGCCCTGGTGGCGCCCG	GCGGTAGTTGCCTTAGGCGG	GGAATTACGTTTGTCATTCG	CAGGTGCCGGTGAGGAGTCA	AATCCGGTCATTATAACTGG	ACAGGGCAGGACGTTTGCGA	TTGGCGCAACCTAAGAAGAC	AGGTACAGAACATTCGGTCC	CTGCTAGGTCGGGAATCCTG	GGCATCAATTACCCGCGCCG	GTAGCGGCATCATGACTCAC	GACACATTGCATACAAGACA	TCGGGGAGGATCGTCGGGGC	TTTCCCGGCGGGCACGGCAA	TTATCAATCGGATTAGGGGC	GGACCCTGGCAGGACCTTAG	GTGACTCCGTGCTCGGCCAC	GCCCGGGCGGTGCCCGCCCT	AAAGTGCTAGGGCACCCCGC	CGGCCAACTGACGCTTGGTC	TGGCGGACTACGTTAGGTGT	CCAGATAGAGCCCACCGCAG	AATCACTCTCCATCTAGTCG	TCCATGAACCATCACTGTTT	ACCGGGCCACCCTCCTTTCC	AAACCAAAGGGGGCGTAAAA	GGGGAAATGCTCGCATATTT	GACGTTTTGAGGTACCGTTT
AB0129-Ca_BFgam	TGGGCTGAGAACGACTGTGC	ACTGACCGGCAGCACCCGTG	CGCGTAGCCCACACACCAGA	CCTGCCAGGGCTAAGGATCT	GTTGCATCTAACGAGACCCT	GCGGGCATTAATCGTAATGG	CCTTCGTATCCACCAAACAA	CGCTTGTGAGGGGTGCCGCG	GCCGATTCGTCTACGTCCTA	CAATTCATTCGAGCCCATGC	GAAGAAACCGCCTCGAGCTA	GGCCCTGCGGACGTGGGCCC	CAGCCAGGCCGGGGGAAGGA	CACCAGCCCATATGAGGAAA	AGCTCGTAAGGGATCACTCC	CGTGACATGGGGGTATAATC	TGCTGGCTCCGTGGTCCATG	CTCAATGGAATTTTTACTCT	CCACAAAGCCGGGTGGTGGC	ACACGCAGGGAGCCCCAGAT	GGACAATTGCGGTATACCGT	CTTGGCCCTGGTGGCGCCCG	GCGGTAGCTGCCTTAGGCGG	GGAATTACGTTTGTCATTCG	CAAGTGCTGGTGAGGAGTCA	AACCCGGTCATTATAACTGG	ACAGGGCAGGACGTTTGCGA	TTGGCGCTACCTAGGAAGAC	AGGTACAGGACATCCGGTCC	CTGCTAGGTCGGGAATCCTG	GGCCTCAATTACCCGCGCCA	GTAGCGGCATCCTGGCTCAC	GACACATTGCATGCAAGACA	TCGGGGAGGATCGTCGGGGC	TTTCCCGGCGGGCACGGAAA	TTTTCAATCGAATGAGGGGC	GGACCCGGGCAGGACCTTAG	GTGATTCCGTGCTCGGCCAC	GCCCGGGCGGTGCCCGCTCT	AAAGTACTAAGGTACCCCGC	CGGCCAACAGACGCTTGGTC	TGGCGGACTTCAGCGGGTGT	CCAGACAGAGCGCACCGCAG	AATCATTCCCCATCTAGTCG	TCCATGAACCATCACTGTTT	ACCGGGCCACCCTCCTTTCC	TAATCAAAGGGGGCGAAAAA	GGGTAAATGCTCGCATATTT	GACGTTTTGAGGTATCGTCT
AB0129-Cb_BFgam	TGGGCTGAGAACGACTGTGC	ACTGACCGGCAGCACTCGTG	CGCGTAGCCCACACATTAGA	CCTGCCAGGGCTAAGGATCT	GTTGCATCTAACGAGACCCT	GTGGATATTAATCATAATGG	CCTTCGTATCCACGAAACAA	CGCTTGTGAGGGGTGCCGTG	GCCGATTCATCTACGTCCTA	CAATTCGTCTGAGCCCATGC	GAAGAAACCGCCTCGAGCTA	GGCCCCTCGGGCGCGGGCCT	AAGCCAAGCCGGGGGAAGGA	CACCAGCCCATATGAGGAAA	AGCTCGTAAGAAAACACTCC	CGCGACATGGGGGTATAATC	TGCTGGCTCCGTAGTCCATG	CTCAATGGAATTATTACTCT	CCACAAAGCCGGGTGGTGGC	ACACGCTGGGGGCTCCAGGT	AGGCAATTGCGGTATACCGT	CTTGGCCCTGGTGGCGCCCG	GTGGTATCTGCCTTAGGCGG	GGAATTACGTTTGTCATTCG	CAAGTGCCGGTGAGGAGTCA	AATCCGGTCATTATAACTGG	ACAGGGCGGGACGTTTGTGA	TTGGCGCTACCTAAGAAGAC	AGGTACAGAACATCCGGTCC	CTGCTAGGACGGGAATCCTG	GGCATCAATTACCCGCGCCA	GTGGCGGCATCATGACCCCC	GACATATTGCATACAAGACA	TCGGGGAGGATTCTCGGGGC	TTTCCCGGCGGGCACGGCAA	TTTTCAATCGGATTAGGGGC	GGACCCTGGCAGGACCTTAG	GCGGTTCCGTGTTCGACCAC	GCCCGGGCGGTGCCCGCTCT	AAGGTGGTTGGGCTCCCCGC	CGGCTAACAGACGCTTGGTC	TGGCGGACCTCAGCAGGTGT	CCAGATAGCGCCCACCGCAG	AATCATTCTACAACTAGTCG	TCCATAAACCGTCACTGTTT	ACCGGGCCACCCTCCTTTCC	TAATCAAAGGGGGCGAAAGA	GGGGAAATGCTCGCATATTT	GACGTATTGAGGTACTGTTT
AB0130-Ca_BFgam	TGGGCTGTGAACGACTGTGC	ACTGACCGACAGCACCCGCG	TGCGTAGCCCACACACCAGA	CCTGCCGGGGTTAAGGATCT	GTTGCATCTAACGAGACCCT	GCGGACATTAATCATAATGG	TCTGCTTTTCCACGAAACAA	CGCTTGTGAGGGGTGCCGCG	GCCGATTCATCTACGTCCTA	CAATTCATCCGAGCCCATGC	GAAGAAACCGCCTCGAGCTA	GGCCCCTCGGGCGTGGGCCT	AAGCCAAGCCGGGGGAAGGA	CACCAGCCCATATGAGGAAA	AGCTCGTTAGGGATCACTCC	CGCGACATGGGGGTATAATC	TTCTGGCTCCATGGTCCATG	CTCAATGGAATTTTTACTCT	CCACAAAGCCAGGTGGTGAC	ACACGCAGGGGGCTCCAGAT	GGGCAATTGCGGTATACCGT	CTTGGCCCTGGTGGCGCCCG	ACGGTAGCTGCTTTAGGCGG	GGAATTACTTTTGTCATTCG	CAAGTGCCGGTGAGGAGTCA	AATCCGGTCATTATAACTGG	ACAGGGCGGGACGTGTGCGA	TTGGCGCAACCTAAGAAGAC	AGGTACAGAACATCCGGTCC	CTGCTAGGTCGGGAATCTTG	GGCATCAATCACCCGCGCCG	GTAGCGGCCTCATGACTCAC	GACACATTGCATGCTTGACA	TCGGGGAGGATCGTCGGGGC	TTTCCCGGCGGGCACGGAAA	TTTTAAATCGGATTAGGGGC	GGACCCTGGCAGGACCTTAA	GTGACTCCGTGCTCGGCCAC	GCCCGGGCGGTGCCCGCTCT	AAAGTGGTAGAGCTCCCCGT	CGGCCAACAGACGCTTGGTC	TGGCGGACTACGTCGGGTGT	CCAGATAGCGCCCACCGCAG	TATCATTCTCCATCTAGTCG	TCCATGAACCGTCACTGTTT	ACCGGGCCACCCTCCTTTCC	TAACCAAAGGGGGCGAAAAA	GGGGAAATGCTCGCATATTT	GACGTTTTGAGGTACCGTTT
AB0130-Cb_BFgam	CAGGCTGTGAACGACTGTGC	GCTGACCGGCAGCACCTGTG	CGCGTAGCCCACACATCAGA	CCTGCCAGGGTTAAGGATCT	GTTGTATCTAACGAGACCCT	GCGGACATTAATCATAATGG	CCTTCGTATCCACGAAATAT	CGCATGTGAGGGGTACCGCG	GCCGATTCATCTACGTCCTA	CAATTCATCCGAGCCCTTGC	GAAGAAGCCGCTGCGAGCTA	GGCCCCTCGGGCGTGGGCCC	AAGCCAGGCCGGGGGAAGGA	CACCAGCCCACATGAGGAAA	AGCACGTAAGGGATCACTCC	CGTGACATGGGGGTATAATC	TGCTGGCTCCGTGGTCTATG	CTCAATGGAATTTTTACTCT	CCACAAAGCCGGGTGATGGC	ACACGCAGGGGGCCCCAGAT	AGGCAATTGCGGTATACCGT	CTTGGCTCTGGTGGCGCCCG	ACGGTAGTTGCCTTAGGCGG	GGAATTACGTTTGTTATTCG	CAAGTGCCGGTGAGGAGTCA	AGTCCGGTCATTATAACTGG	ACAGGGTGGGACGTTTGCGA	TTGGCGCTACCTTAGAAGAC	AGGTACAGAACATCCGGTCC	CTGCTAGGACGGGAATCCTG	GGCATCAATTACCCGCGCCG	GTAGCGGCATCACGACTCAC	GACACATTGCATACAAGACA	TCGGGGAGGATTCTCGGGGC	TTTCCCGGCGGGCACGGAAA	TTTTCAATCGGATTAGGGGC	GAACCCTGGCAGGACCTTAG	GTGATTCCGTGCTCGACCAC	GCCCGGGCGGTGCCCGCCCT	AAAGTACTAAGGTACCCCGC	CGGCCAACTGACACTTGGTC	TGGCGGACTTCAGTGGGTGT	CCAGATAGAGCCCACCGCAG	AATCATTCTCCATCTAGTCG	TTCATGAACCGTCACTGTTT	ACCGGGCCACCCTCCTTTCC	AAATCAAAGGGGGCGAAAAA	GGGTAAATGCTCGCATATTT	GACGTTTTGAGGTACCGTCT
AB0133-Ca_BFgam	TGGGCTGAGAACGACTGTGC	ACTGACCGACGGCACCCGTG	CGCGTAGCCCACACACCAGA	CCTGCCAGGGCTAAGAATCT	GTTGTATCTAACGAGACCCT	GCGGGCATTAATCATAATGG	TCTGTGTACCCACGAAACGA	TGCTTGTGAGGGGTGCCGCG	GCCAATTCATCTACGTGCTA	CAATTCGTCCGAGCCCATGC	GAAGAAACCGCCTCGAGCTA	GGCCCCTCGGGCGTGGGCCC	AAGCCAAGCCGGGGGAAGAG	CACCAGCCCATAAGAGGAAA	AGCTCGTAAGGGATCACTCC	CGTGACATGAGGGTATAATC	TGCTGGCTCCATAGTCCATG	CTCAATGGTATTATTACTCT	CCACAAAGCCGGGTGGTGGC	ACACGCAGGGGGCCCCAGAT	AGGCAATTGCGGTATACTGT	CTTGGCCCTGGTGGCGCCCG	ACGGGATCTGCCTTAGGCGA	GGAATTACTTTTGTCATTCG	CAAGTGCCGGTGAGGAGTCA	AGTCCGGTCATTATGACTGG	ACAGGGCGGGACGTTTGTGA	TTGGCGCAACCTAAGAAGAC	AGGTACAGAACATCCGGTCC	CTGCTAGGACGGGAATCCTG	GGCATCAATTACCCGCGCCG	GTAGCGGCATCATGACTCAC	GACACATTGCATACAAGACA	TCGGGTAGGGTCGTCGGGGC	TTTCCCGGCGGGCACGCAAA	TTTTCAAACGGATTAGGGGC	GGACCCTGGCAGGGCCTTAA	GTGATTTCGTGCTCGGCCAC	GCCCCGGCGGTGCCCGCCCT	AAAGTGGTTGGGCTCCCCGC	CGGCCAACAGACGCTTGGTC	TGGCGGACTACGTTGGGTGT	CCAGATAGAGCCCGCCGCAG	AATTATTCTCCATCTAGTCG	TCCATGACCCATCACTGTTT	ACCGGGCCACCCACTTTTCT	AAATCAAAGGGGGCGAAAAA	GGATAAATGCTCGCATATTT	GACGTTTTGAGGTACCGTTT
AB0133-Cb_BFgam	CAGGCTGTGAACGACTGTGC	GCTGACCGGCAGCACCCGTG	CGCGTAGCCCACACACCAGA	CCTGCCGGGGTTAAGGATCT	GTTGCATCTAACGAGACCCT	GTGGACATTAATCGTAATGG	TCTGTGTATCCACGAAACAA	CGCTTGTGAGGGGTGCTGCG	GCCGATTCATCTACGTCCTA	CAGTTCATCCGAGCCCATGC	GAAGAAACCGCCTCGAGCTA	GGCCCTGCGGGCGTGGGCCC	CAGCCAGGCCGGGGGAAGGA	CACCAGCCCATATATGGAAA	AGCTCGTTAGGGATCACTCC	CGCGACATGGGGGTATAATC	CGCTGGCTCCGTGGTCCATG	CTCAATGGAATTTTTACTCT	CTACAAAGCCGGGTAGTGGC	ACACGCAGGGGGCCCCAGAT	GGGCAAATGCGGTATTCCGT	CTTGGCCCTGGTGGCGCCCG	GCGGTAGTTGCCTTAGGCGG	GGAATTACGTTTGTCATTTG	TAAGTGCCGGTGAGGAGTCA	AGTCCGGTCATAATAACTGG	ACAGGGTGGCACGTGTGCGA	TTGGCGCTACCTAAGAAGAC	AGGTACAGAACATCCAGTCC	CTGCTAGGACGGGAATCTTG	GGCCTCATTTACCCGCGCCA	GTAGCGGCATCATGACTCAC	GACACATTGCATGCAAGACA	TCGGGGAGGATCGTCGGGGC	TCTCCCGGCGGGCACGGAAA	TTTTCGATCGGATTAGGGGC	GGACCCTGGCAGGACCTTAG	GTGACTCCGTGCTCGACCAC	GCCCGGGCGGTGCCCGCTTT	AAAGTACTAGGGCTCCCCGC	CGGCCAACAGACGCTTGGTC	TGGCGGACTTCGTCGGGTGT	CCAGATTGAGCGCACCGCAG	AATCATTCTCCATCTAGTTA	TCCATAAACCGTCACTGTTT	ACCGGGCCACCCTCCTTGCC	TAATCAAAGGGGGCGAAAAA	GGGGAAATGCTCGCATATTT	GACGTATTGAGGTACCGTCT
AB0134-Ca_BFgam	TGGGCTGAGAACGGCTGTGC	ACTGACCGGCAGCACCCGTG	CGCGTAGCCCACACACCAGA	CCTGCCGGGGTTAAGGATCT	GTTGCATCTAACGAGACCCT	GTGGACATTAATCGTAATGG	TCTGTGTATCCACGAAACAA	CGCTTGTGAGGGGTGCCGCG	GCCAATTCATCTACGTGCTA	CAATTCGTCCGAGCCCATGC	GAAGAAACCGCCTCGAGCTA	GGCCCCTCGGGCGTGGGCCC	AAGCCAGGCCGGGGGAAGAG	CACCAGCCCATATGAGGAAA	AGCTCGTTAGGGATCACTCC	CGTGACATGGGGGTATAATC	TGCTGGCTCCATAGTCCATG	CTCAATGGTATTATTACTCT	CCACAAAGCCGGGTGGTGGC	ACACGCAGGGGGCCCCAGAT	AGGCAATTGCGGTATACTGT	CTTGGCCCTGGTGGCGCCCG	ACGGTATCTGCCTTAGGCGG	GGAATTACTTTTGTCATTCG	CAAGTGCCGGTGAGGAGTCA	AGTCCGGTCATTATAACTGG	ACAGGGCGGGACGTGTGTGA	TTGGCGCTACCTAAGAAGAC	AGGTACAGAACATCCAGTCC	CTGCTAGGACGGGAATCCTG	GGCATCAATTACCCGCGCCA	GTAGCGGCATCATGACTCAC	GACACATTGCATACAAGACA	TCGGGGAGGATCGTCGGGGC	TTTCCCGGCGGGCACGGAAA	TTTTCAAACGGATTAGGGGC	GGACCCTGGCAGGACCTTAG	GTGATTTCGTGCTCGGCCAC	GCCCCGGCGGTGCCCACCCT	AAAGTGGTTGGGCTCCCCGC	CGGCCAACAGACGCTTGGTC	TGGCGGACTTCGTTGGGTGT	CCAGATAACGCCCACCGCAG	AATCATTCTCCATCTAGTCG	TCCATGAATAGTCACTGTTT	ACCGGGCCACCCTCCTTTCC	AAATCAAAGGGGGCGAAAAA	GGGTAAATGCTCGCATATTT	GACGTTTTGAGGTACTGTTT
AB0134-Cb_BFgam	TGGGCTGAGAACGACTGTGC	ACTGACCGACAGCACCCGTG	CGCGTAGCCCACACACCAGA	CCTGCCAGGGCTAAGAATCT	GTTGTATCTAATGAGACCCT	GCGGACATTAATCATAATGG	TCTGCGTATCCATGAAACAA	CGCTTGTGAGGGGTGCTGCG	GCCGATTCATCTACGTCCTG	CAATTCATCCGAGCCCATGC	GAAGAAGCCGCTTCGAGCTA	GGCCCTGCGGGCGTGGGCCT	CCGCCAAGCCGGGGGAAGGA	CACCAGCCCATATATGGAAA	AGCTCGTAAGGGATCACTCC	CGTGACATGGGGGTATAATC	CGCTGGCTCCGTGGTCCATG	CTCAATGGAATTTTTACTCT	CCACAAAGCCGGGTAGTGGC	ACACGCAGGGGGCCCCAGAT	AGGCAAATGCGGTATACCGT	CTTGGCCCTGGTGGCGCCCG	GCGATAGTTGCCTTAGGCGG	GGAATTACGTTTGTCATTTG	TAAGTGCCGGTGAGGAGTCA	AGTCCGGTCATAATAACTGG	ACAGGGTGGCACGTGTGCGA	TTGGCGCAACCTAAGAAGAC	AGGTACAGAACATCCGGTCC	CTGCTAGGTCGGGAATCCTG	GGCATCAATTACCCGCGCCG	GTAGCGGCATCATGACTCAC	GACACATTGCATACAAGACA	TCGGGGAGGATCGTCGGGGC	TTTCCCGGCGGGCACGGAAA	TTTTCAATCGGATTAGGGGC	GGACCCTGGCAGGACCTTAG	GTGATTCCGTGTTCGACCAC	GCCCGGGCGGTACCCGCTTT	AAAGTACTAGGGCTCCCCGC	CGGCCAACAGACGCTTGGTC	TGGCGGACTTCGTCGGGTGT	CCAGATTGAGCGCACCGCAG	AATCACTCTCCGTCTAGTCG	TCCATGAACCATCACTGTTT	ACCGGGCCACCCACTTTTCT	AAATCAAAGGGGGCGAAAAA	GGATAAATGCTCGCATATTT	GACGTTTTGAGGTACCGTTT
AB0135-Ca_BFgam	TGGGCTGAGAACGACTGTGC	ACTGACCGACAGCACCCGTG	CGCGTAGCCCACACACCAGA	CCTGCCAGGGCTAAGAATCT	GTTGTATCTAACGAGACCCT	GCGGACATTAATCATAATGG	TTTGCTTATCCACGCAACAA	CGCTTGTGAGGGGTGCCGCG	GCCAATTCATCTACGTGCTA	CAATTCGTCCGAGCCCATGC	GAAGAAACCGCCTCGAGCTA	GGCCCCTCGGGCGTGGGCCC	AAGCCAGGCCGGGGGAAGAG	CACCAGCCCATATGAGGAAA	AGCTCGCAAGAGAACACTCC	CGTGACATGGGGGTATAATC	TGCTGGCTCCATAGTCCATG	CTCAATGGTATTATTACTCT	CCACAAAGCCGGGTGGTGGC	ACACGCAGGGGGCCCCAGAT	AGGCAATTGCGGTATACTGT	CTTGGCCCTGGTGGCGCCCG	ACGGTATCTGCCTTAGGCGG	GGAATTACTTTTGTCATTCG	CAAGTGCCGGTGAGGAGTCA	AGTCCGGTCATTACAACTGG	ACAGGGCAGGACGTTTGTGA	TTGGCGCTACCTAAGAAGAC	AGGTACAGAACATCCAGTCC	CTGCTAGGACGGGAATCCTG	GGCATCGATTACCCGCGCCA	GTGGCGGCATCATGACTCAC	GACACATTGCATACAAGACA	TCGGGGAGGATCGTCGGGGC	TTTCCCGGCGGGCACGGAAA	TTTTCGATCGGATTAGGGGC	GGACCCTGGCAGGACCTTAG	GTGACTCCATGCTCGACCAC	GCCCGGGCGGTGCCCGCTTT	AAAGCACTAGGGCACCCCGC	CGGCCAACAAACGCTTGGTC	TGGCGGACTTCAGCGGGTGT	CCAGATTGAGCGCACCGCAG	AATCATTCTCCATCTAGTTA	TCCATAAACCGTCACTGTTT	ACCGGGCCACCCACCTTGCC	TAATCAAAGGGGGCGAAAAA	GGGGAAATGCTCGCATATTT	GACGTATTGAGGTACCGTCT
AB0135-Cb_BFgam	CAGGCAGTGAACGACTGTGC	ACTGACCGGCAGCACCCGTG	CGCGTAGCCCACACACCAGA	CCTGCCGGGGTTAAGGATCT	GTTGCATCTAACGAGACCCT	GTGGACATTAATCGTAATGG	TCTGTGTATCCACGAAACAA	CGCTTGTGAGGGGTGCTGCG	GCCGATTCATCTACGTCCTA	CAATTCATCCGAGCCCATGC	GAAGAAACCGCCTCGAGCTA	GGCCCTGCGGGCGTGGGCCC	CAGCCAAGCCGGGGGAAGGA	CACCAGCCCATATATGGAAA	AGCTCGTTAGGGATCACTCC	CGCGACATGGGGGTATAATC	CGCTGGCTCCGTGGTCCATG	CTCAATGGAATTTTTACTCT	CCACAAAGCCGGGTAGTGGC	ACACGCAGGGGGCCCCAGAT	AGGCAATTGCGGTATTCCGT	CTTGGCTCTGGTGGCGCCCG	GCGGTAGTTGCCTTAGGTGG	GGAATTACGTTTGTCATTTG	TAAGTGCCGGTGAGGAGTCA	AGTCCGGTCATAATAACTGG	ACAGGGTGGCACGTGTGCGA	TTGGTGCTACCTAAGAAGAT	AGTTACAGAACAGCCGGTCC	CTGCTAGGACGGGAATCTTG	GGCCTCATTTACCCGCGCCG	GTAGCGGCATCATGACTCAC	GACACATTGCATGCTAGACA	TCGGGGAGGATCGTCGGGAC	CTTCCCGGCGGGCACGGAAA	ATTTCAAACGGATTAGGGGC	GGACCCTGGCAGGACCTTAG	GTGATTTCGTGCTCGGCCAC	GCCCCGGCGGTGCCCGCCCT	AAAGTAGTTGGGCTCCCCGC	CGGCCAACAGACGCTTGGTC	TGGCGGACTACGTTGGGTGT	CCAGATAGAGCGCACCGCAG	AATCATTCTCCATCTAGTCG	TCCATGAACCATCACTGTTT	ACCGGGCCACCCACTTTTCT	AAATCAAAGGGGGCGAAAAA	GGATAAATGCTCGCATATTT	GACGTTTTGAGGTACCGTTT
AB0136-Ca_BFgam	TGGGCTGAGAACGACTGTGC	ACTGACCGACAGCACCCGTG	CGCGTAGCCCACACACCAGA	CCTGCCAGGGCTGAGGATCT	GTTGTATCTAATGAGACCCT	GTGGACATTAATCGTAATGG	TCTGTGTATCCACGAAACAA	CGCTTGTGAGGGGTGCTGCG	GCCGATTCATCTACATCCCA	CAATTCATCCGAGCCCATGC	GAAGAAACCGCCTCGAGCTA	GGCCCTGCGGGCGTGGGCCC	CAGCCCAGCCGGGGGAAGGA	CACCAGCCCATATGAGGAAA	AGCTCGTTAGGGATCACTCC	CGCGACATGGGGATATAATC	CGCTGGCTCCGTGGTCCATG	CTCAATAATATTATTACTCT	CCACAAAGCCGGGTGGTGGC	ACACGCAGGGGGCCCCAGAT	AGGCAATTGCGGTATACTGT	CTTGGCCCTGGTGACGCCCG	ACGGTATCTGCTTTAGGCGG	GGAATTACTTTTGTCATTCG	CAAGTGCCGGTGAGGAGTCA	AATCCGGTCATTATAACTGG	ACAGGGTGGCACGTGTGCGA	TTGGCGCTACCTAAGAAGAC	AGGTACAGAACATCCGGTCC	CTGCTAGGACGGGAATCCTG	GGCATCAATTACCCGCGCCG	GTAGCGGCATCATGACTCAC	GACACATTGCATACAAGACA	TCGGGGAGGATCGTCGGGGC	TTTCCCGGCGGGCACGGAAA	TTTTCAATCGGATTAGGGGC	GGACCCTGGCAGGACCTTAG	GTGATTTCGTGCTCGGCCAC	GCCCGGGCGGTGCCCGCCCT	AAAGTACTAGGGCTCCCCGC	CGGCCAACAGACGCTTGGTC	TGGCGGACTTCGTCGGGTGT	CCAGATTGAGCGCACCGCAG	AATCATTCTCCATCTAGTCG	TCCATGAACCATCACTGTTT	ACCGGGCCACCCACTTTTCT	AAATCAAAGGGGGCGAAAAA	GGATAAATGCTCGCATATTT	GACGTTTTGAGGTACCGTTT
AB0136-Cb_BFgam	TGGGCTGAGAACGACTGTGC	ACTGACCGGCAGCACCCGTG	CGCGTAGCCCACACACCAGA	CCTGCCGGGGTTAAGGATCT	GTTGCGTCTAACGAGACCCT	GCGGACAATAATCATAACAG	TCTTCTTATTCACGAAATAT	CGCTTGTGAGGGGTGCCGCG	GCCAATTCATCTACGTGCTA	CAATTCGTCCGAGCCCATGC	GAAGAAACCGCCTCGAGCTA	GGCCCCTCGGGCGTGGGCCC	AAGCCAGGCCGGGGGAAGAG	CACCAGCCCATATGAGGAAA	AGCTCGTTAGGGATCACTCC	CGTGACATGGGGGTATAATC	TGCTGGCTCCATAGTCCATG	CTCAATGGAATTTTTACTCT	CCACAAAGCCGGGTAGTGGC	ACACGCAGGGGGCCCCAGAT	AGACATTTGCGGTATACCGT	CTTGGCCCTGGTGGCGCCCG	GCGGTAGTTGCCTTAGGCGG	GGAATTACTTTTGTCATTTG	TAAGTGCCGGTGAGGAGTTA	AGTCCGGTCATAATAACTGG	ACAGGGCGGGACGTGTGTGA	TTGGCGCTACCTAAGAAGAC	AGGTACAGAACATCCAGTCC	CTGCTAGGACGGGAATCCTG	GGCATCAATTACCCGCGCCA	GTAGCGGCATCATGACTCAC	GACACATTGCATACAAGACA	TCGGGGAGGATCGTCGGGGC	TTTCCCGGCGGGCACGGAAA	TTTTCAAACGGATTAGGGGC	GGACCCTGGCAGGACCTTAG	GTGATTTCGTGCTCGGCCAC	GCCCCGGCGGTACCCACCCT	AAAGTGGTTGGGCTCCCCGC	CGGCCAACAAACGCTTGGTC	TGGCGGACTTCGTCGGGTGT	CCAGATAGCGCCCACCGCAG	AATCACTCTCCATCTAGTCG	TCCATGAACCATCACTGTTT	ACCGGGCCACCCTCCTTTCC	TAATCCAAGGGGGCGAAAAA	GGGGAAATGCTCGCATATTT	GACGTTTTGAGGTACCGTTC
AB0137-Ca_BFcol	TGGGCTAAGAACGACTGTGC	ACTGACCGACGGCACCCATG	CGCGTAGCCCACACACCAGA	CCTGCCGGGGCTAAGGATCT	GTTGCGGCTAACGAGACCCT	GCGGACATTAATCGTAATGG	TCTGCTTATCCACGAAACAA	CGCTTGTGAGGGGTGCCGCG	GCCGATTCATCTACGTCCTA	CAATTCGTCCGAGCCCAAAC	GAAGAAACCGCCTCGAGCTA	TGCCCTGCAGGCGTGGGCCT	ACGCCAAGCCGGGGGAAGGA	CACCAGCCCTTATGAGGAAA	AGCTCGTAAGGGATCACTCC	CGTGACATGGGGATATAATC	CGCTGGCTCCATGGTCCATG	CTCAATGGAATTATTACGCT	CCAAAAAGCCGGGTGGTGGC	ACACGCAGGGGGCCCCAGAT	AGGCAATTGCGGTATACCGT	CTTGGCCCTGGTGACGCCCG	GTGGTAGTTGCCTTAGGCGG	GGAATTGCTTTTGTCATTCG	CAAGTGCCGATGAGGAGTCA	AATCCGGTCATTATAACTGG	ACAGGGCGGGACGTGTGCGA	TTGGCGCTACCTAAGAAGAC	AGGTACAGAACAGCCAGTCC	CTGCTAGGACGGGAATCCTG	GGCATCAATTACCCGCGCCA	GTAGCGGCCTCATGACTCAC	GACACATTGCATGCTAGACA	TCGGGGAGGATCGTCGGGGC	TTTCCCGGCGAGCACGGAAA	TTTTCGATCGGATTAGGGGC	GGACCCTGGCAGGACCTTAG	GTGATTCCGTGCTCGGCCAC	GCCCGGGCGGTGCCCGCTCT	AAAGTGGTTGGGCTCCCCGC	CGGCCAACAGACGCTTAGTC	TGGCGGACTTCGTCGGGTGT	CCAGATAGAGCCTACCGCAG	AATCATTCTCCATCTAGTCG	TCCATGAACCATCACTGTTT	ACCGGGCCACCCTCCTTTCC	TAACCCAAGGGGGCGTAAAA	GGGGAAATGCTCGCATATTT	GACGTTTTGAGGTACCAATT
AB0137-Cb_BFcol	CAGGCTGAGAACGACTGTGC	ACTGACCGGTAGCACCCGTG	CGCGTAGCCCACACACCAGA	CCTGCCAGGGCTAAGGATCT	GTTGTATCTAATGAGACCCT	GCGGACATTAATCATAATGG	TCTGCTTATCCACGAAACAA	CGCTTGTGAGGGGTGCCGCG	GCCGATTCATCTACGTCCTA	CAATTCATCCGAGCCCATGC	GAAGAAACCGCCTCGAGCTA	TGCCCTGCGGGCGTGGGCCT	AAGCCCAGCCGGGGGAAGGA	CACCAGCCCACATAAGGAAA	AGCTCGTAAGGGATCACTCC	CGTGACATGGGGGTATAATC	CGCTGGCTCCATGGTCTATG	CTCAATGGTCTTATCACTCT	CCACAAAGCCGGGTGGTGGC	GCACGCAGGGAGCCCCAGAT	GGGCAATTGCGGGATACCGT	CTTGGCCCTGGTGACGCCCG	GTGGTAGTTACCCTAGGTGG	GGAATTGCTTTTGTCATTCG	CAAGTGCCGGTGAGGAGTCA	AGTCCGATCATTATAACTGG	ACATGGTGGGATGTGTGCGA	TTGGCGCTACCTAAGAAGAC	AGGTACAGAACAGCCGGTCC	CTGCTAGATCGGGAATCCTG	GGCATCAATTACCCGCGCCG	GTAGCGGCATCACGACTCAC	GACACATTGCAGACAAGACA	TCGGGTAGGAACGTCGGGGC	TTTCCCGGCGGGCACGGAAA	TTTTCAAACGGATTTGGGGC	GGACCCTGGCAGGACCTTAG	GTGATTCCGTGTTCGACCAC	GCCCGGGCGGTGCCCGCTCT	AAAGTGGTTGGGCTCCCCGC	CGGCCAACAAACGCTTAGTC	TGGCGGGCTACGTCGGGTAT	CCAGATAGAGCGCACCGCAG	AATCATTCCCCATCTAGTCA	TCCATGAACCGTCACTGTTT	ACCGGGCCACTCTCCTTTCC	TAATCCAAGGGGGCGTGAAA	GGGGAAATGCTCGCATATTT	GACGTATTGAGGTATCGTTT
AB0138-Ca_BFcol	TGGGCTGAGAACGACTGTGC	ACTGACCGACAGCACCCGTG	CGCGTAGCCCACACACCAGA	CCTGCCGGGGTTAAGGATCT	GTTGCATCTAACGAGACCCT	GCGGACATTAATCGTAATGG	TCTGCTTATCCACGAAACAA	CGCTTGTGAGGGGTGCCGCG	GCCGATTCATCTACGTCCTA	CAATTCATCCGAGCCCATGC	GAAGAAACCGCCTCGAGCTA	TGCCCTGCGGGCGTGGGCCT	ACGCCAAGCCGGGGGAAGGA	CACCAGCCTATATGAGGAAA	AGCTCGTAAGGGATCACTCC	CGCGACATAGGGATATAATC	CGCTGGCTCCGTGGTCCATG	CTCAATGGAATTTTTACTCT	CTACAAAGCCGGGTGGTGGC	ACACGCAGGGGGCCCCAAGC	GGACAATTGCGGTATACCGT	CTTGGCCCTGGTGGCGCCCG	GCGGTAGTTGCCCTAGGTGG	GGAATTACTTTTGTCATTTG	CAAGTGCCGGTGAGGAGTCA	AGTCCGGTCATTATAACTGG	ACAGGGCGGGACGTGTGTGA	TTGGCGCAACCTAAGAAGAC	AGGTACAGAACATCCAGTCC	CTGCTAGGTCGGGAATCTTG	GGCATCAATTACCCGCGCCG	GTAGCGGCATCATGACTCAC	GACACATTGCATACAAGACA	TCGGGGAGGATCGTCGGGGC	TTTCCCGGCGGGCACGGAAA	TTTTCAATCGGATTAGGGGC	GGACCCTGGCAGGACCTTAG	GTGACTCCGTGCTCGGCCAC	GCCCGGGCGGTGCCCGCTCT	AAAGTGGTTGGGCTCCCCGC	CGGCCAACAGACGCTTGGTC	TGGCGGACTACGTTGGGTGT	CCAGATAGAGCGCACCGCAG	AATCATTCTCCATCTAGTCG	TCCATGAACCGTCACTGTTT	ACCGGGCCACCCTCCTATCC	TAATCAAAGGGGGTGAAAAA	GGGGAAATGCTCGCATATTT	GACGCTTTGAGGTACCAATT
AB0138-Cb_BFcol	TGGGCTGAGAACGACTGTGC	ATTGACCGACAGCACCCGTG	CGCGTAGCCCACACACCAGA	CCTGCCGGGGCTAAGGATCT	GTTGCATCTAACGAGACCCT	GCGGACATTAATCATAATGG	CCTTTGTATCCACGCAACAA	CGTTTGTGAGGGGTGCCGCG	GCCGATTCATCTACATCCTA	CAATTCATCCGAGCCCATGC	GAAGAAACCGCCTCGAGCTA	TGCCCTGCGGGCGTGGGCCT	ACGCCCAGTCGGGGGAAGGA	CACCAGCCTATATGAGGAAA	AGCTCGTAAGGGATCACTCC	CGTGACATGGGGGTATAATC	CGCTGGCTCCATGGTCCATG	CTCAATGGAATTATTACTCT	CCACAAAGCCGGGTGGTGGC	GCACGCAGGGGGCCCCAGAT	GGACAATTGTGGGATACCGT	CTTGGCCCTGGTGGCGCCCG	GTGGTAGTTGCCCTAGGCGG	GGAATTACTTTTGTCATTCG	CAAGTGCCGGTGAGGAGTCA	AGTCCGGTCATTATAACTGG	ACAGGGCGGGACGTGTGCGA	TTAGCGCTATCTAAGAAGAC	AGGTACAGAACAGCCGGTCC	CTGCTAGAACAGGAATCCTG	GGCATCAATTACCCGCGCCA	GTAGCGGCATCATGACTCAC	GACACGTTGCATACAAGACA	TCGGGGAGGATCGTCGGGGC	TTTCCGGGCGGGCACGGAAA	TTTTCAATCGGATTAGGGGC	GGACCCTGGCAGGACCTTAG	GTGATTCCGTGCTCGACCAC	GCCCGGGCGGCGCCCGCTTT	AAAGTGGTTGGGTACCCCGC	CGGCCAACAAACGCTTGGTT	TGGCGGGCTTCGTCGGGTGT	CCAGATAACGCGCACCGCAG	AATCATTTCCCAACTAGTCG	TCCATGAATAGTCACTGTTT	ACCGGGCCACCCTCCTTTCC	AAATCAAAGGGGGCGTAAAA	GGGGAAATGCTCGCATATTT	GACGTTTTGAGGTACCGTCT
AB0139-Ca_BFcol	TGGGCTGAGAATGACTGTGC	ACTGACCGACAGCACCCGTG	CGCGTAGCCCACACATTAGA	CCTGCCGGGGCTGAGGATCT	GTTGTATCTAACGGGACCCT	GCGGGCATTAATCGTAATGG	TCTGTGTATCCACGAAACAA	CGCTTGTGAGGGGTGCCGCG	GCCGACTCATCTACATCCTA	CAATTCATCCGAGCCCATGC	GAAGAAACCGCCTCGAGCAA	TGCCCTGCGGGCGTGGGCCT	ACGCCAAGCCGGGGGAAGGA	CACCAGCCTATATGAGGAAA	AGCTCGTAAGGGATCACTCC	CGTGACATGGCGGTATAATC	TGCTGGCTCCGTGGTCCATG	CTTTATAAAATTATTATGCT	CCACAAAGCCGGATGGTGGC	ACACGCAGGGGGCCCCAAGC	GGACAATTGCGGTATACCGT	CTTGGCCCTGGTGGCGCCCG	ACGGTATCTGCCTTAGGCGG	GGAATTACTTTTGTCATTCG	CAAGTGCCGGTGAGGAGTCA	AATCCGGTCATTATAACTGG	ACAGGGTGGGACGTTTGCGA	TTGGCGCTACCTAAGAAGAC	AGGTACAGAACATCCAGTCC	CTGCTAGAACGGGAATCCTG	GGCATCAATTACCCGCGCCG	GTGGCGGCATCATGACTCAC	GACACATTGCATGCAAGACA	TCAGGGAGGATCGTCGGGGT	TTTCCCGGCGGGCACGGAAA	TTTTCAATCGGATTAGGAGC	GGACCCTGGCAGGACCTTAG	GTGATTCCGTGCTCGGCCAC	GCCCGGGCGGTGCCCACCCT	AAAGTGGTTGGGCTCCCCAC	CGGCCAACAGACGCTTAGTC	TGGCGGACTACGTTGGGTGT	CCAGATAGCGCGCACCGCAG	AATCATTCTCCATCTAGTCG	TCCATGAACCGTCACTGTTT	ACCGGGCCACCCTCCTTTCC	TAACCCAAGGGGGCGTAAAA	GGGGAAATGCTCGCATATTT	GACGTTTTGAGGTACCGTCT
AB0139-Cb_BFcol	TGGGCTGTGAACGACTGTGC	ACTGGCCGGCAGCACCCGTG	CGCGTAGCCCACACACCAGA	CCTGCCGGGGCTAAGGATCT	GTTGCATCTAACGAGTCCCT	GCGGGCATTAATCATAATGG	TCTTCGTATCCACGATACAA	CGCTTGTGAGGGGTGCCGCG	GCCGATTCATCTACGTCCTA	CAATTCATCCGAGCCCATGC	GAAGAAACCGCCTCGAGCTA	GGCCCTGCGCGCGTGGGCCC	AAGCCCAGCCGGGGGAAGGA	CACCAGCCCATATGAGAAAA	AGCTCGTAAGGGATCACTCC	CGTGACATGGGGGTATAATC	CGCTGGCCCCATGGTCCATG	CTCAATGGAATTATTACTCT	CCACAAAGCCGGATAGTGGC	ACACGCAGGGGGCCCCAGAT	AGGCAAATGCGGTATACCGT	CTTGGCCTTGGTAGCGCCCG	GTGGTAGTTGCCTTAGGCGG	GGAATTACGTTTGTCATTCG	CTAGTGCTGGTGAGGAGTCA	AATCCGATCATTATAACTGG	ACAGGGCGGGACGTGTGTGA	TTGGCGCAACCTAAGAAGAC	AGGTACAGAACATCCAGTCC	CTGCTAGGACGGGAATCTTG	GGCATCAATCACCCGCGCCG	GTAACGGCATCACGACTCAC	GACACATTGCAGACAAGACA	TCGGGGAGGATTCTCGGGAC	CTTCCCGGTGGGCACGGAAG	TTACCATTCGGATTAGGGGC	GGACCCTGGCAGGACCTTAG	GTGATTCCGTGTTCGGCCAC	GCCCGGGCGGTGCCCGCTTT	AAAGTACTAAGGTACCCCGC	CGGCCAACAAACGCTTAGTC	TGGCGGACTTCGTTGGGTGT	CCAGATAGCGCCCACCGCAG	AATCATTCTCCATCTAGTCG	TCCATGAACCGTCTCTGTTT	ACCGGGCCACTCTCCTTTCC	TAATCAAAGGGGGCGAAAAA	GGGGAGAAACTCGCATATTT	GACGCTTTGAGATACCAATT
AB0140-Ca_BFcol	TGGGCAGAGAACGACTGTGC	ACTGGCCGGCAGCACCCGTG	CGCGTAGCCCACATACCAGA	CCTGCCAGGGCTAAGGATCT	GTTGTATCTAACGGGACCCT	GCGGGCATTAATCATAATGG	TCTTTGTATCCACGAAACAA	CGCTTGTGAGGGGTGCCGCG	GCCGATTCATCTACGTCCTA	CAACTCATCCGAGCCCATGC	GAAGAAACCGCCTCGAGCTA	GGCCCTGCGGACGTGGGCCT	ACGCCAAGCCGGGGGAAGGA	CACTAGCCTATAAGAAGAAA	AGCTCGCAAGGGATCACTCC	CGCGACATGGGGATATAATC	TGCTGGCTCCATAGTCCATG	CTCAATGGAATTATTATGCT	CCACAAAGCCGGATAGTGGC	ACACGCAGGGGGCCCCGGAT	AGGCAATTGCGGTATACCGT	CTTGGCTCTGGTGGCGCCCG	GCGGTAGTTGCCTTAGACGG	GGAATTACTTTTGTCATTCG	CAAGTGCCGGTGAGGAGTCA	AGTCCGATCATTATAACTGG	ACATGGTGGGATGTGTGCGA	TTGGCGCTACCTAAGAAGAC	AGGTACAGAACATCCAGTCC	CTGCTAGGACGGGAATCCTG	GGCATCAATTACCCGCGCCG	GTAGCGGCATCATGACTCAC	GACACATTGCATGCAAGACA	TCGGGGAGGATTCTCGGGGC	TTTCCCGGCGGGCACGGATA	TTTTCAATCGGATTAGGGGC	GGACCCTGGCAGGACCTCAG	GTGACTCCGTGCTCGGCCAC	GCCCGGGCGGTGCCCGCTTT	AAAGTGGTTGGGCTCCCCGC	CGGCCAACAGATGCTTGGTC	AGGCGGACTTCAGTGGGTGT	CCAAACAGAGGCCACCGCAG	AATCACTCTCCATCTAGTTG	TCCATGGACCGTCTCTGTTT	ACCGGGCCACCCTCCTTTCC	AAACCCAAGGGGGCGTAAAA	GGGGAAATGCTCGCATATTT	GACGTTTTGAGGTATTAATT
AB0140-Cb_BFcol	TGGGCTGAGAACGACTGTGC	ATTGACCGACAGCACCCGTG	CGCGTAGCCCACACACCAGA	CCTGCCAGGGCTGAGGATCT	GTTGTATCTAACGAGACCCT	GCGGACATTAAACATAATGG	TCTTCTTATCCACGAAACAA	CGCTTGTGAGGGGTGCCGCG	GCCGATTCATCTACGTCCTA	CAATTCATCCGAGCCCATGC	GAAGAAACCGCCTCGAGCAA	GGCCCTGCGGGCGTGGGCCT	AAGCCAAGCCGGGGGAAGGA	CACCAGCCCATAAGAAGAAA	AGTTCGTAAGGGCACACTCC	CGTGACGTGGGGGTATAATC	TGCTGGCTCCATGGTCCATG	CTCAATAAAATTATTATGCT	CCAAAAAGCCGGATGGTGGC	ACACGCAGGGGGCCCCAGAT	GGACAATTGCGGTATACCGT	CTTGGCCCTGGTGACGCCCG	GTGGTAGTTGCCTTAGGCGG	GGAATTACTTTTGTCATTCG	CAAGTGCCGGTGAGGAGTCA	AATCCGGTCATTATAACTGG	ACAGGGCGGGACGTGTGTGA	TTGGCGCAATCTAAGAAGAC	AGGTACAGAACAGCCGGTCC	CTGCTAGGACGGGAATCCTG	GGCATCAATTACCCGCGCCG	GTAGCGGCATCATGACTCAC	GACACATTGCATACAAGACA	TCGGGGAGGATTCTCGGGAC	TTTCCCGGCGGGCACGGAAA	TTTTCAATCGGATTAGGGGC	GGACCCTGGCAGGACCTTAG	GTGATTCCGTGCTCGGCCAC	GCCCGGGCGGTGCCCGCTTT	AAAGTGGTTGGGCTCCCCGC	TGGCCAACAAACGCTTGGTC	TGGCGGGCTTCGTCGGGTGT	CCAGATAGCGCCCACCGCAG	AATCATTCTCCATCTAGTCA	TCCATGAACCGTCACTGTTT	ACCGGGCCACTCTCCTTTCC	TAATCCAAGGGGGCGTAAAA	GGGGAAATGCTCGCATATTT	GACGTTTTGAGGTACCGTCT
AB0142-Ca_BFcol	TGGGCTGTGAACGACTGTGC	ACTGGCCGACAGCACCCGTG	CGCGTAGCCCACACACCAGA	CCTGCCAGGGCTAAGGATCT	GTTGCATCTAACGAGACCCT	GCGGACATTAATCATAATGG	TCTGCGTATCCACGAAACAA	CGCTTGTGAGGGGTGCCGTG	GCCGATTCATCTACGTCCTA	CAATTCGTCCGAGCCCATGC	GAAGAAACCGCCTCGAGCTA	GGCCCTGTGGGCGTGGGCCT	CCGCCAAGCCGGGGGAAGGA	CACCAGCCCATATGAGGAAA	AGCTCGTAAGGGATCACTCC	CGCGAGATGGGGGTATATTC	CGCTGGCTCCGTAGTCCATG	CTCAATAAAATTATTACTCT	CCACAAAGCCGGGTGGTAGC	ACACGCAGGGGGCCCCAGAT	GGACAATTGCGGTATACCGT	CTTGGCCCTGGTGACGCCCG	GTGGTAGTTGCCTTAGGCGG	GGAATTACTTTTGTCATTCG	CAAGTGCCGGTGAGGAGTCA	AATCCGGTCATTATAACTGG	ACAGGGCGGGACGTGTGTGA	TTGGCGCAACCTAAGATGAC	AGGTACAGAACATCCGGTCC	CTGCTAGATCGGGAATCCTG	GGCATCAATTACCCGCGCCG	GTAGCGGCATCATGACTCAC	GACACATTGCATACAAGACA	TCAGGGAGGATCGTCGGGGC	TTTCCCGGCGGGCACGGAAA	TTTTCAATCGGATTAGGGGC	GGACCCTGGCAGGACCTTAA	GTGACTCCGTGCTCGACCAC	GCCCGGGCGGTGCCCGCCCT	AAAGTGGTTGGGCTCCCCGC	CGGCCAACAGACGCTTGGCC	TGGCGGGCTTCGTCGGGTGT	CCAGATAGCGCGCACCGCAG	AATCATTCCCCATCTAGTCG	TCCATGAACCGTCTCTGTTT	ACCGGGCCACCCTCCTTTCC	AAACCCAAGGGGGCGTAAAA	AGGGAAATGCTCGCATATTT	GACGTTTTGAGATACCAACT
AB0142-Cb_BFcol	TGGGCTGTGAACGACTGTGC	ACTGACCGGCAGCACCCGTG	CGCGTAGCCCACACACCAGA	CCTGCCGGGGCTAAGGATCT	GTTGCGTCTAACGAGACCCT	GCGGACTTTAATCGTAATGG	CCTTCTAATCCACGAAACAA	CGCTTGTGAGGGGTGCCGCG	GCCGATTCATCTACGTCCTA	CAATTCGTCCGAGCCCATGC	GAAGAAACCACCTCGAGCTA	TGCCCTGCGGGCGTGGGCCC	AAGCCAAGCCGGGGGAAGGA	CACCAGCCCATATGAGGAAA	AGCTCGTTAGGGATCACTCC	CGTGACATGGGGATATATTC	CGCTGGCTCCGTGGTCCATG	CTCAATGGAATTATTACTCT	CCACAAAGCCGGGTGGTGGC	ACACGCAGGGGGCCCCAGAT	GGACAATTGCGGTATACCGT	CTTGGCCCTGGTGGCGCCCG	GCGGTAGTTGCCCTAGGTGG	GGAATTACGTTTGTCATTCG	CAAGTGCCGGTGAGGAGTCA	AGTCCGGTCATTATAACTGG	ACAGGGCAGGACGTGTGCGA	TTGGCGCAATCTAAGAAGAC	AGGTACAGAACAGCCGGTCC	CTGCTAGGACGGGAATCCTG	GGCATCAATTACCCGCGCCA	GTGGCGGCATCACGACTCAC	GACACATTGCAGACAAGACA	TCGGGGAGGATCGTCGGGGC	TTTCCCGGCGGGCACGGAAA	TTTTCAATCGGATTAGGGGC	GGACCCTGGCAGGACCTTAG	GTGATTCCGTGCTCGACCAC	GCCCGGGCGGTGCCCGCTTT	AAAGTGGTTGGGCACCCCGC	TGGCCAACAGACGCTTGGTC	TGGCGGGCTTCGTCGGGTGT	CCAAATAGCGCGCACCGCAG	AATCATTCCCCATCTAGTCG	TCCATAAACCGTCACTGTTT	ACTGGGCCACCCTCCTTTCC	TAATCCAAGGGGGCGAAAAA	GGGGAAATGCTCGCATATTC	GACGTTTTGAGGTATTGTCT
AB0143-Ca_BFgam	TGGGCTGAGAACGACTGTGC	ACTGGCCGGCAGCACCCGTG	CGCGTAGCCCACACACCAGA	CCTGCCGGGGTTAAGGATCT	GTTGCATCTAACGAGACCCT	GTGGGCATTAATCATAACGG	TCTGCTTATCCACGAAACAA	CGCTTGTGAGGGGTGCTGTG	GCCGATTCATCTACATCCCA	CAATTCATCCGAGCCCATGC	GAAGAAACGGCCTCGAGCTA	TGCCCTGCGGGCGTGGGCCT	CCGCCAAGCCGGGGGATGGA	CACCAGCCCATATATGGAAA	AGCTCGTAAGGGATCACTCC	CGCGACATGGGGGTATAATC	CGCTGGCTCCGTGGTCCATG	CTCAATGGAATTTTTACTTT	CCACAAAGCCGGGTAGTGGC	ACACGCAGGGGGCCCCAGAT	GGACAATTGCGGTATACCGT	CTTGGCCCTGGTGGCGCCCG	GCGATAGTTGCCTTAGGCGG	GAAATTACGTTCGGCATTTG	TAAGTGCCGGTGAGGAGTCA	AGTCCGGTCATAATAACTGG	ACAGGGTGGCACGTTTGCGA	TTGGCGCTACCTAAGAAGAC	AGGTACAGAACATCCGGTCC	CTGCTAGGACGGGAATCTTG	GGCATCAATTACCCGCGCCG	GTAGCGGCATCACGACTCAC	GACACATTGCATGCAAGACA	TCGGGTAAGATCGTCGGGGC	TTTCCCGGCGAGCACGGATA	TTTTCAAACGGATTAGGGGC	GGACCCTGGCAGGACCTTAG	GTGATTTCGTGCTCGGCCAC	GCCCCGGCGGTGCCCGCTTT	AAAGTGGTTGGGCACCCCGT	CGGCCAACAGACGCTTAGTC	TGGCGGACTTCGTCGGGTGT	CCAGATAGCGCGCACCGCAG	AATCATTCTACATCTAGTCG	TCCATGAACCATCACTGTTT	ACCGGGCCACCCACTTTTCT	AAATCAAAGGGGGCGAAAAA	GGATAAATGCTCGCATATTT	GACGTTTTGAGGTACCGTTT
AB0143-Cb_BFgam	TGGGCTGAGAACGACTGTGC	ACTGACCGACAGCACCCGTG	CGCGTAGCCCACACACCAGA	CCTGCCAGGGCTAAGAATCT	GTTGTATCTAACGAGACCCT	GCGGACATTAATCGTAATGG	TCTGTGTATCCACGAAACAA	CGCTTGTGAGGGGTGCCGCG	GCCAATTCATCTACGTGCTA	CAATTCGTCCGAGCCCATGC	GAAGAAACCGCCTCGAGCTA	GGCCCCTCGGGCGTGGGCCC	AAGCCAGGCCGGGGGAAGAG	CACCAGCCCATATGAGGAAA	AGCTCGTTAGGGATCACTCC	CGTGACATGGGGGTATAATC	TGCTGGCTCCATAGTCCATG	CTCAATGGTATTATTACTCT	CCACAAAGCCGGGTGGTGGC	ACACGCAGGGGGCCCCAGAT	AGGCAATTGCGGTATACTGT	CTTGGCCCTGGTGGCGCCCG	ACGGTATCTGCCTTAGGCGG	GGAATTACTTTTGTCATTCG	CAAGTGCCGGTGAGGAGTCA	AGTCCGGTCATTATAACTGG	ACAGGGCGGGACGTGTGTGA	TTGGCGCTACCTAAGAAGAC	AGGTACAGAACATCCAGTCC	CTGCTAGGACGGGAATCCTG	GGCATCAATTACCCGCGCCA	GTAGCGGCATCATGACTCAC	GACACATTGCATACAAGACA	TCGGGGAGGATCGTCGGGGC	TTTCCCGGCGGGCACGGAAA	TTTTCGATCGGATTAGGGGC	GGACCCTGGCAGGACCTTAG	GTGACTCCGTGCTCGGCCAC	GCCCGGGCGGTGCCCGCCCT	AAAGTACTAGGGCTCCCCGC	CGGCCAACAGACGCTTGGTC	TGGCGGACTTCGTCGGGTGT	CCAGATTGAGCGCACCGCAG	AATCATTCTCCATCTAGTCG	TCCATGAACCACCACTGTTT	ACCGGGCCACCCTCCTTTCC	TAATCCAAGGGGGCGTAAAA	GGGGAAATGCTCGCATATTT	GACGTTTTGAGGTACCGTCT
AB0145-Ca_BFgam	TGGGCTGAGAACGACTGTGC	ACTGACCGGCAGCACCCGTG	CGCGTAGCCCACACACCAGA	CCTGCCGGGGTTAAGGATCT	GTTGCATCTAACGAGACCCT	GTGGACATTAATCGTAATGG	TCTGTGTATCCACGAAACAA	CGCTTGTGAGGGGTGCTGCG	GCCGATTCATCTACGTCCTA	CAATTCATCCGAGCCCATGC	GAAGAAACCGCCTCGAGCTA	GGCCCTGCGGGCGTGGGCCC	CAGCCAGGCCGGGGGAAGGA	CACCAGCCCATATATGGAAA	AGCTCGTTAGGGATCACTCC	CGCGACATGGGGGTATAATC	CGCTGGCTCCGTGGTCCATG	CTCAATGGAATTTTTACTCT	CCACAAAGCCGGGTAGTGGC	ACACGCAGGGGGCCCCAGAT	AGGCAATTGCGGTATACCGT	CTTGGCCCTGGTGGCGCCCG	GCGGTAGTTGCCTTAGGCGG	GGAATTACGTTTGTCATTTG	TAAGTGCCGGTGAGGAGTCA	AGTCCGGTCATAATAACTGG	ACAGGGTGGCACGTGTGCGA	TTGGCGCTACCTAAGAAGAC	AGGTACAGAACATCCAGTCC	CTGCTAGGACGGGAATCTTG	GGCCTCATTTACCCGCGCCA	GTAGCGGCATCATGACTCAC	GACACATTGCATGCAAGACA	TCGGGGAGGATCGTCGGGGC	TCTCCCGGCGGGCACGGAAA	TTTTCGATCGGATTAGGGGC	GGACCCTGGCAGGACCTTAG	GTGACTCCGTGCTCGACCAC	GCCCGGGCGGTGCCCGCTTT	AAAGTACTAGGGCTCCCCGC	CGGCCAACAGACGCTTGGTC	TGGCGGACTTCGTCGGGTGT	CCAGATTGAGCGCACCGCAG	AATCATTCTCCATCTAGTTA	TCCATAAACCGTCACTGTTT	ACCGGGCCACCCACCTTGCC	TAATCAAAGGGGGCGAAAAA	GGGGAAATGCTCGCATATTT	GACGTATTGAGGTACCGTCT
AB0145-Cb_BFgam	TGGGCTGAGAACGACTGTGC	ACTGACCGACAGCACCCGTG	CGCGTAGCCCACACACCAGA	CCTGCCAGGGCTAAGAATCT	GTTGTATCTAACGAGACCCT	GCGGACATTAATCGTAATGG	TCTGTGTATCCACGAAACAA	CGCTTGTGAGGGGTGCCGCG	GCCAATTCATCTACGTGCTA	CAATTCGTCCGAGCCCATGC	GAAGAAACCGCCTCGAGCTA	GGCCCCTCGGGCGTGGGCCC	AAGCCAGGCCGGGGGAAGAG	CACCAGCCCATATGAGGAAA	AGCTCGTTAGGGATCACTCC	CGTGACATGGGGGTATAATC	TGCTGGCTCCATAGTCCATG	CTCAATGGTATTATTACTCT	CCACAAAGCCGGGTGGTGGC	ACACGCAGGGGGCCCCAGAT	AGGCAATTGCGGTATACTGT	CTTGGCCCTGGTGGCGCCCG	ACGGTATCTGCCTTAGGCGG	GGAATTACTTTTGTCATTCG	CAAGTGCCGGTGAGGAGTCA	AGTCCGGTCATTATAACTGG	ACAGGGCGGGACGTGTGTGA	TTGGCGCTACCTAAGAAGAC	AGGTACAGAACATCCAGTCC	CTGCTAGGACGGGAATCCTG	GGCATCAATTACCCGCGCCA	GTAGCGGCATCATGACTCAC	GACACATTGCATACAAGACA	TCGGGGAGGATCGTCGGGGC	TTTCCCGGCGGGCACGGAAA	TTTTCAAACGGATTAGGGGC	GGACCCTGGCAGGACCTTAG	GTGATTTCGTGCTCGGCCAC	GCCCCGGCGGTGCCCGCCCT	AAAGTAGTTGGGCTCCCCGC	CGGCCAACAGACGCTTGGTC	TGGCGGACTACGTTGGGTGT	CCAGATAGAGCGCACCGCAG	AATCATTCTCCATCTAGTCG	TCCATGAACCATCACTGTTT	ACCGGGCCACCCACTTTTCT	AAATCAAAGGGGGCGAAAAA	GGATAAATGCTCGCATATTT	GACGTTTTGAGGTACCGTTT
AB0146-Ca_BFgam	TGGACTGTGAACGACTGTGC	ACTGACCGGCAGCACCCGTG	CGCGTAGCCCACACATCAGA	CCTGCCGGGGTTAAGGATCT	GTTGCATCTAACGAGACCCT	GTGGACATTAATCGTAATGG	TCTGTGTATCCACGAAACAA	CGCATGTGAGGGGTGCTGTG	GCCGATTCATCTACGTCCTA	CAATTCATCCGAGCCCATGC	GAAGAAACCGCCTCGAGCTA	TGCCCTGCGGGCGTGGGCCC	CAGCCAGGCCGGGGGAAGGA	CACCAGCCCATATAAGGAAA	AGCTCGTTAGGGATCACTCC	CGTGACATGGGGGTATAATC	TGCTGGCTCCATAGTCCATG	CTCAATGGTATTATTACTCT	CCACAAAGCCGGGTGGTGGC	ACACGCAGGGGGCCCCAGAT	AGGCAATTGCGGTATACTGT	CTTGGCCCTGGTGGCGCCCG	ACGGTATCTGCCTTAGGCGG	GGAATTACTTTTGTCATTCG	CAAGTGCTGGTGAGGAGTCA	AATCCGGTCATTATAACTGG	ACAGGGCAGGACGTTTGTGA	TTGGCGCTACCTAAGAAGAC	AGGTACAGAACATCCGGTCC	CTGCTAGGACGGGAATCCTG	GGCATCAATTACCCGCGCCG	GTAGCGGCATCACGACTCAC	GACACATTGCATACAAGACA	TCGGGTAGGATCGTCGGGAC	TTTCCCGGCGGGCACGGAAA	TTTTCAATCGGATTAGGGGC	GGACCCTGGCAGGACCTTAA	GTGATTTCGTGCTCGGCCAC	GCCCCGGCGGTGCCCGCCCT	AAAGTAGTTGGGCTCCCCGC	CGGCCAACAGACGCTTGGTC	TGGCGGACTTCGTCGGGTGT	CCAGATTGAGCGCACCGCAG	AATCATTCTCCATCTAGTTA	TCCATAAACCGTCACTGTTT	ACCGGGCCACCCTCCTTGCC	TAATCAAAGGGGGCGAAAAA	GGGGAAATGCTCGCATATTT	GACGTATTGAGGTACCGTCT
AB0146-Cb_BFgam	TGGGCTGAGAACGACTGTGC	ACTGACCGACAGCACCCGTG	CGCGTAGCCCACACACCAGA	CCTGCCAGGGCTAAGAATCT	GTTGTATCTAATGAGACCCT	GCGGACATTAATCATAATGG	TCTGCTTATCCACCAAACAA	CGCTTGTGAGGGGTGCCGCG	GCCAATTCATCTACGTGCTA	CAATTCGTCCGAGCCCATGC	GAAGAAACCGCCTCGAGCTA	GGCCCCTCGGGCGTGGGCCC	AAGCCAGGCCGGGGGAAGAG	CACCAGCCCATATGAGGATA	AGCTCGTAAGGGATCACTCC	CGCGACATGGGGGTATAATC	CGCTGGCTCCGTGGTCCATG	CTCAATGGAATTTTTACTCT	CCAAAAAGCCGGGTAGTGGC	ACACGCAGGGGGCCCCAGAT	AGGCAATTGCGGTATACCGT	CTTGGCCCTGGTGGCGCCCG	GCGGTAGTTGCCTTAGGCGG	GGAATTACGTTTGTCATTTG	TAAGTGCCGGTGAGGAGTCA	AGTCCGGTCATAATAACTGG	ACAGGGTGGCACGTGTGCGA	TTGGCGCTACTTAAGAAGAC	AGGTACAGAACATCCAGTCC	CTGCTAGGACGGGAATCTTG	GGCCTCATTTACCCGCGCCA	GTAGCGGCATCATGACTCAC	GACACATTGCATGCAAGACA	TCGGGGAGGATCGTCGGGGC	TCTCCCGGCGGGCACGGAAA	TTTTCGATCGGATTAGGGGC	GGACCCTGGCAGGACCTTAG	GTGACTCCGTGCTCGACCAC	GCCCGGGCGGTGCCCGCTTT	AAAGTACTAGGGCTTCCCGT	CGGCCAACAGACGCTTGGTC	TGGCGGACTACGTTGGGTGT	CCAGATAACGCCCACCGCAG	AATCATTCTCCAACTAGTCG	TCCATAAACCATCACTGTTT	ACCGGGCCACCCACTTTTCT	AAATCAAAGGGGGCGAAAAA	GGATAGATGCTCGCATATTT	GACGTTTTGAGGTACCGTTT
AB0147-Ca_BFgam	CAGGCTGTGAACGACTGTGC	ACTGACCGGCAGCACCCGTG	CGCGTAGCCCACACACCAGA	CCTGCCAGGGCTAAGGATCT	GTTGTATCTAATGAGACCCT	GCAGACATTAATCGTAATGG	CCATTGTATCCACGAAACAA	CGCTTGTGAGGGGTGCCGCG	GCCGATTCATCTATATCCTA	CAGTTCGTCCGAGCCCATGC	GAGGAAACCGCCTCGAGCTA	GGCCCCTCGGGCGTGGGCCT	CAGCCAGGCCGGGGGAAGGA	CACCAGCCCATAAGAGGAAA	AGCACGTAAGGGATCACTCC	CGTGACATGGGGGTATAATC	TGCTGGCTCCGTGGTCCATG	CTCAATGGAATTATTACTCT	CCAAAAAGCCGGGTGGTGGC	ACACGCAGGGGGCCCCAGAT	AGGCAATTGCGGTAGACCGT	CTTGGCCCTGGTGGCGCCCG	GCGGTAGTTGCCTTAGGCGG	GGAATTACGTTTGTCATTCG	CTAGTGCCGGTGAGGAGTCG	AGTCCAGTCATTATAACTGG	ACAGGGCGGGACGTTTGCGA	TTGGCGCTACCTAAGAAGAC	AGGTACAGAACATCCAGTCC	CTGCTAGGACGGGAATCCAG	GGCATTAATTACTCGCGCCG	GTAGCGGCATCACGACTCAC	GACACATTGCATGCTAGACA	ATGGGGAGGATCGTCGGGGC	TTTCCCGGCGGGCACGGAAA	ATTTCAATCGAATTAGGGGC	GGACCCTGGCAGGACCTTAG	GTGATTCCGTGCTCGGCCTC	GCCCGGGCGGTGCCCGCTTT	AAAGTGGTTGGGCTCCCCAC	CGGCCAACAGACGCTTGGTC	TGGCGGACTACGTTGGGTGT	CCAGATAGCGCCCACCGCAG	AATCATTCTCCATCTAGTCG	TCCATGAACCGTCACTGTTT	ACCGGGCCACTCTTCTTTCC	TAATCAAAGGGGGTGAAAAA	GGGGAAATGCTCGCATATTT	GACGTTTTGAGGTACTAACT
AB0147-Cb_BFgam	TGGGCTGAGAACGACTGTGC	ACTGACCGGCAGCACCCGTG	CGCGTAACCCACACACCAGA	CCTGCCAGGGCTAAGGATCT	GTTGCAGCTAGTGAGACCCT	GCGGGCATTAATCGTAATGG	CCTTCTTATCTACGAAACAA	CGCTTGTGAGGGGTGCCGCG	GCCGATTCATCTACGTCCTA	CAATTCGTCCGAGCCCATGC	GAAGAAGCCGCCTCGAGCTA	GGCCCCTCGCGCGTGAGCCC	AAGCCCAGCCGGGGGAAGGA	CACCAGCCCATATGAGGAAA	AGCTCGTAAGGGCACACTCC	CGCGACATGGGGGTATAATC	TGCTGGCTCGATGGTCCATG	CTCAATAAAATTATTACTCT	CTACAAAGCCGGGTGGTGGC	ACACGCAGGGGGCCCCGGAT	AGGCAATTATGGGATACCGT	CTTGGCCCTGGTGGCGCCCG	GCGGTATCTGCCTTAGGCGG	GGAATTACTTTTGTCATTCG	CAAGTGCCGGTGAGGAGTCA	AGTCCGGTCATTATAACTGG	ATAGGGCGGGACGTGTGCGA	TTGGCGCAACCTAAGAAGAC	AGGTACAGAACATTCGGTCC	CTGCTAGGACGGGAATCTTG	GGCATCAATTACCCGCGCCG	GTAGCGGCATCATGACTCAC	GACACATTGCATACAAGACA	TCGGGGAGGATCGTCGGGGC	TTTCCCGGCGGGCACGGAAA	TTTTCAATCGGATTAGGGGC	GGACCCTGGCAGGACCTTAG	GTGATTCCGTGCTCGACCAC	GCCCGGGCGGTGCCCGCCCT	AAAGTACTAGGGCTCCCCGT	CGGCCAGCAGACGCTTAGTC	TGGCGGACTTCGTCGGGTGT	CCAGATAGCGCGCACCGCAG	AATCACGCTCCATCTAGTCG	TCCATGAACCATCACTGTTT	ACCGGGCCACCCTCCTTTCC	TAATCAAAGGGGGCGTAAAA	GGGGAAATGCTCGCATATTT	GACGTTTTGAGGTACCAACT
AB0148-Ca_BFgam	TGGGCTGAGAACGACTGTGC	ACTGACCGGCAGCACCCGTG	CGCGTAGCCCACACACCAGA	CCTGCCGGGGCTAAGGATCT	GTTGTATCTAATGAGACCCT	GCGGGCATTAATCGTAATGG	CCTTCGTATCCACCAAATAT	CGCTTGTGAGGGGTGCCGCG	GCCGATTCATCTACGTCCTA	CAATTCATCCGAGCCCATGC	GAAGAAGCCGCCTCGAGCTA	GGCCCTGTGGGCGTGGGCCC	CAGCCAGGCCGGGGGAAGGA	CACCAGCCCATATGAGGAAA	AGCTCGTAAGGGATCACTCC	CGCGACATGGGGGTATAATC	TGCTGGCCCCATGGTCCATG	CTCACAGGAATTTTTGCTCT	CCACAAAGCCGGGTGGTGGC	ACACGCAGGGGGCCCCAGAT	GGACAATTGTGGTAGACCGT	CTTGGCCCTGGTGGCGCCCG	ACGGTAGCTGCCTTAGGCGG	AGAATTACGTTTGTCATTCG	CAAGTGCTGGTGAGGTGTCA	AGTCCGGTCATTATAACTGG	ACAGGGCAGGACGTGTGCGA	TTGGCGCTACCTAAGAAGAC	AGGTACAGAACAGCCGGTCC	CTGCTAGGACGGGAATCCTG	GGCATCAATTACCCGCGCCG	GTAGCGGCCTCATGACTCAC	GACACATTGCATGCTAGACA	TCGGGGAGGATCGTCGGGGC	TTTCCCGGCGGGCACGGAAA	TTTTCAATCGGATTAGGGGC	GGACCCTGGCAGGACCTTAG	GTGATTCCGTGCTCGGCCAC	GCCCGGGCGGTGCCCGCCCT	AAAGTGCTAGGGCTCCCCGT	CGGCCCATAGACACTTGGTC	TGGCGGACTTCGTCGGGAGT	CCAGATAACGCCCACCGCAG	AATCATTCTCCATCTAGTCG	TCCATGAACCATCACCGTTT	ACCGGGCCACCCTCCTTTCC	TAATCCAAGGGGGCGTAAAA	GGGGAGATGCTCGCATATTT	GACGTTTTGAGGTATCGTCT
AB0148-Cb_BFgam	TGGGCTGAGAACGACTGTGC	ACTGACCGACAGCACCCGTG	CGCGTAGCCCACTCACCAGA	CCTGCCGGGGCTAAGGAACT	GTTGCATCTAACGAGACCCT	GCGGACATTAATCGTAATGG	CCTTTGTATCCACGAAACAA	CGCTTGTGAGGGGTGCCGCG	GCCGATTCATCTACGTCCTA	CAATTCATCCGAGCCCATGC	GAAGAAACCGCCTCGAGCTA	GGCCCTGCGGGCGTGGGCCC	AAGCCAGGCCGGGGGAAGGA	CACCAGCCCATATGAGGAAA	AGCTCGTAAGGGATCACTCC	CGTGACATGGGGGTATAATC	TGCTGGCTCCATGGTCCATG	CTCAATGGAATTATTACTCT	CCACAAAGCCGGGTAGTGGC	ACACGCAGGGGGCCCCAGAT	AGGCCAATGCGGTATACCGT	CTTGGCTCTGGTGGCGCCCG	ACGGTAGTGGCCTTAGGCGG	GGAATTACGTTTGTTATTCG	CAAGTGCTGGTGAGGAGTCA	AATCCGGTCATTATAACTGG	ATAGGGCGGGACGTGTACGA	TTGGCGCTACCTAGGAAGAC	AGGTACAGAACATCAGGTTC	CTGCTAGGACGGGAATCCTG	GGCATCAATTACCCGCGCCA	GTAGCGGCATCATGACTCAC	GACACATTGCATACAAGACA	TCGGGGAGGATCGTCGGGGC	TTTCCCGGCGGGCACGGAAA	TTTTCAATCGGAGTAGGGGC	GGACCCTGGCAGGACCTTAG	GTGATTCCGTGTTCGACCAC	GCCCGGGCGGTGCCCGCCCT	AAAGTACTAGGGCTCCCCGC	CGGCCAACAGACGCTTGGTC	TGGCGGACTTCGTCGGGTGT	CCAGATAGAGCCCACCGCAG	AATCATTCTCCATCTAGTTG	TCCATGAACCGTCACTGTTT	ACCGGGCCACTCTCCTTTCC	TAATCCAAGGGGGCGAAAAA	GGGGAGATGCTCGCATATTT	GACGTTCTGAGGTACCGTTT
AB0150-Ca_BFgam	TGGGCTGAGAACGACTGTGC	ACTGACCGACAGCACCCGTG	CGCGTAGCCCACACACCAGA	CCTGCCAGGGCTAAGAATCT	GTTGTATCTAACGAGACCCT	GCGGACATTAATCGTAATGG	TCTGTGTATCCACGAAACAA	CGCTTGTGAGGGGTGCCGCG	GCCAATTCATCTACGTGCTA	CAATTCGTCCGAGCCCATGC	GAAGAAACCGCCTCGAGCTA	GGCCCCTCGGGCGTGGGCCC	AAGCCAGGCCGGGGGAAGAG	CACCAGCCCATATGAGGAAA	AGCTCGTTAGGGATCACTCC	CGTGACATGGGGGTATAATC	TGCTGGCTCCATAGTCCATG	CTCAATGGTATTATTACTCT	CCACAAAGCCGGGTGGTGGC	ACACGCAGGGGGCCCCAGAT	AGGCAATTGCGGTATACTGT	CTTGGCCCTGGTGGCGCCCG	ACGGTATCTGCCTTAGGCGG	GGAATTACTTTTGTCATTCG	CAAGTGCCGGTGAGGAGTCA	AGTCCGGTCATTATAACTGG	ACAGGGCGGGACGTGTGTGA	TTGGCGCTACCTAAGAAGAC	AGGTACAGAACATCCAGTCC	CTGCTAGGACGGGAATCCTG	GGCATCAATTACCCGCGCCA	GTAGCGGCATCATGACTCAC	GACACATTGCATACAAGACA	TCGGGGAGGATCGTCGGGGC	TTTCCCGGCGGGCACGGAAA	TTTTCGAACGGATTAGGGGC	GGACCCTGGCAGGACCTTAA	GTGATTTCGTGCTCGGCCAC	GCCCCGGCGGTGCCCGCCCT	AAAGTAGTTGGGCTCCCCGC	CGGCCAACAGACGCTTGGTC	TGGCGGACTACGTTGGGTGT	CCAGATAGAGCGCACCGCAG	AATCATTCTCCATCTAGTCG	TCCATGAACCATCACTGTTT	ACCGGGCCACCCACTTTTCT	AAATCAAAGGGGGCGAAAAA	GGATAAATGCTCGCATATTT	GACGTTTTGAGGTACCGTTT
AB0150-Cb_BFgam	TGGGCTGAGAACGACTGTGC	ACTGACCGGCAGCACCCGTG	CGCGTAGCCCACACACCAGA	CCTGCCGGGGTTAAGGATCT	GTTGCATCTAACGAGACCCT	GTGGACATTAATCGTAATGG	TCTGTGTATCCACGAAACAA	CGCTTGTGAGGGGTGCTGCG	GCCGATTCATCTACGTCCTA	CAATTCATCCGAGCCCATGC	GAAGAAACCGCCTCGAGCTA	GGCCCTGCGGGCGTGGGCCC	CAGCCAGGCCGGGGGAAGGA	CACCAGCCCATATATGGAAA	AGCTCGTTAGGGATCACTCC	CGCGACATGGGGGTATAATC	CGCTGGCTCCGTGGTCCATG	CTCAATGGAATTTTTACTCT	CCACAAAGCCGGGTAGTGGC	ACACGCAGGGGGCCCCAGAT	AGGCAATTGCGGTATACCGT	CTTGGCCCTGGTGGCGCCCG	GCGGTAGTTGCCTTAGGCGG	GGAATTACGTTTGTCATTTG	TAAGTGCCGGTGAGGAGTCA	AGTCCGGTCATAATAACTGG	ACAGGGTGGCACGTGTGCGA	TTGGCGCTACCTAAGAAGAC	AGGTACAGAACATCCAGTCC	CTGCTAGGACGGGAATCTTG	GGCCTCATTTACCCGCGCCA	GTAGCGGCATCATGACTCAC	GACACATTGCATGCAAGACA	TCGGGGAGGATCGTCGGGGC	TCTCCCGGCGGGCACGGAAA	TTTTCGATCGGATTAGGGGC	GGACCCTGGCAGGACCTTAG	GTGACTCCGTGCTCGACCAC	GCCCGGGCGGTGCCCGCTTT	AAAGTACTAGGGCTCCCCGC	CGGCCAACAGACGCTTGGTC	TGGCGGACTTCGTCGGGTGT	CCAGATTGAGCGCACCGCAG	AATCATTCTCCATCTAGTTA	TCCATAAACCGTCACTGTTT	ACCGGGCCACCCACCTTGCC	TAATCAAAGGGGGCGAAAAA	GGGGAAATGCTCGCATATTT	GACGTATTGAGGTACCGTCT
AB0151-Ca_BFgam	TGAGCTGTGAACGACTGTGC	ACTGACCGGCAGCACCCGTG	CGCGTAGCCCACACACCAGA	CCTGCCGGGGCTAAGGATCT	GTTGTATCTAACGAGACCCT	GCGGACATTAATCATAATGG	TTTTTGTATCCACGAAACAA	CGCTTGTGAGGGGTGCCGCG	GCCGATTCATCTACGTCCTA	CAATTCGTCCGAGCCCATGC	GAAGAAACCGCTTCGAGCTA	GGCCCCTCGGGCGCGGGCCC	AAGCCAGGCCGGGGGAAGGA	CACCAGTCCATATGAGAAAA	AGCTCGTAAGAAAACACTCC	CGCGACATGGGGGTATAATC	CGCTGGCCCCGTAGTCTATG	TTCAATGGAATTATTACTCT	CCACAAAGCCGGATAGTGGC	ACACGCAGGGGGCCCCAGAT	AGACAATTGCGGTATACCGT	CTTGGCCCTGGTGGCGCCCG	GCGGTAGCTGCCTTAGGCGA	GGAATTACGTTTGTCATTTG	CAAGTGCCGGTGAGGAGTCA	AGTCTGGTCATTATAACTGC	ACAGGGCGGGACGTTTGCGA	TTGGCGCAACCTAAGAAGAC	AGGTACAGAACATCCGATCC	CTGCTAGGACGGGAATCCTG	GGCATCAATTACCCGCGCCG	GTAGCGGCATCATGACTCAC	GACACATTGCATACAAGACA	TCGGGGAGGATCGTCGGGGC	TTTCCCGGCGGGCACGGAAA	TTTTCAATCGGATTAGGGGC	GGACCCTGGCAGGACCTTAG	GCGATTCCGTGCTCGACCAC	GCCCGGGAGGTGCCCGCTCA	AAAGCACTTGGGCACCCCGC	CGGCCAGCAGACGCTTGGTC	TGGCGGACTTCGTTGGGTGT	CCAGATAGCGCCCACCGCAG	AATCATTCTCCATCTAGTTG	TCCATGAATAGTCACTGTTT	ACCGGGCCACTCTCCTTTCC	TAATCCAAGGGGGCGTAAAA	GGGGAGATGCTCGCATATTT	GACGTATTGAGGTACCGTCT
AB0151-Cb_BFgam	CAGGCTGTGAACGACTGTGT	ACTGACCGACAGCACCCGTG	CGCGTAGCCCACACACCAGA	CCTGCTGGGGTTAAGGATCT	GTTGCGTCTAACGAGACCCT	GCGGACATTAATCATAATGG	TCTGCGTATCCACGAAACAA	CGCATGTGAGGAGTGTCGCG	GCCGATTCATCTACGTCCTA	CAATTCGTCCGAGCCCATGC	GAAGAAACCGCCTCGAGCTA	TGCCCCTCGGGCGTGGGCCT	CAGCCCGGCTGGGGGAAGGA	CACCAGCCCATATGAGGAAA	AGCTCGTAAGGGCACACTCC	CGCGACATGGGGATATAATC	TGCTGGCTCCGTGGTCCATA	CTCAATGGTATTATTACTCT	CCAAAAGGCCGGGTGGTGGC	ACACGCAGGGGGCCCCAGAT	GGACAATTGTGGTATACCGT	CTTGGCCCTGGTGGCGTCCG	GCGGTAGTTGCCTTAGGCGG	GGAATTACTTTTGTTATTTG	CTAGTGCCGGTGAGGAGTCA	AATCCGATCATTATAACTGG	ACAGGGCAGGACGTTTGCGA	TTGGCGCTACCTAGGAAGAC	AGGTACAGAACAGCCGGTCC	CTGCTAGGACGGGAATCCTG	GGCATCAAATACCCGCGCCG	GTAGCGGCATCATGACTTAC	GACACATTGCATGCTAGACA	TCGGGGAGTATCGTCGGGGC	TTTCCCGGCGGGCACGGCAA	TTTTCAATCGGATTAGGGGC	GGACCCTGGCAGGACCTTAG	GTGGTTCCGTGTTCGGCCAC	GCCCGGGCGGTGCCCGCTCT	AAAGTGGTTGGGCTCCCCGC	CGGCCAACAAACGCTTGGCC	TGGCGGGCTTCGTTGGGTGT	CCAGATAGCGGCCACCGCAG	AATCACTCTCCAACTAGTCG	TCCATAAACCGTCACTGTTT	ACCGGGCCACCCTCCTTTCC	AAATCAAAGGGGGCGTAAAA	GGGGAAATGCTCGCATATTT	GACGTTTTGAGGTACTGTCT
AB0153-Ca_BFgam	TGGGCTGAGAACGACTGTGC	ACTGACCGGCAGCACCCGTG	CGCGTAGCCCACACACCAGA	CCTGCCGGGGTTAAGGATCT	GTTGTATCTAACGAGACCCT	GCGGACATTAATCATAACAG	TCTTCTTATCTACGAAACAA	CGCTTGTGAGGGGTGCCGCG	GCCGATTCATCTACGTCCTA	CAATTCGTCCGAGCCCATGC	GAAGAAACCGCCTCGAGCTA	GGCCCTGCGGGCGTGGGCCT	AAGCCAGGCCGGGGGAAGAG	CACCAGCCCATATGAGGAAA	AGCTCGTAAGGGATCACTCC	CGCGACATGGGGGTATAATC	CGCTGGCCCCATGGTCCATG	CTCAATGGTATTATTACTCT	CCAAAAAGCCGGATGGTGGC	ACACGCAGGGGGCCCCAGAC	AGGCAAATGTGGTATACCGT	CTTGGCCCTGGTGGCGCCCG	GCGGTAGTTGCCTTAGGCGG	GGAATTACGTTTGTCATTCG	CAAGTGCTGGTGAGGAGTCA	AGTCCGGTCATTATAACTGG	ACAGGGTGGCACGTGTGTGA	TTGGCGCAACCTAAGAAGAC	AGGTACAGAACATCCGGTCC	CTGCTAGGACGCGAATCTTG	GGCATCAATTACCCGCGCCG	GTAGCGGCATCATGACTCAC	GACACATTGCATGCAAGACA	TCGGGGAGGATCGTCGGGGC	TTTTCCGGCGGGCACGGAAA	TTTTCAATCGGATTAGGGGC	GGACCCTGGCAGAACCTTAG	GTGATTTCATGCTCGGCCAC	GCCCCAGCGGTGCCCGCCCT	AAAGCACTAGGGCTCCCCGT	CGGCCAACAGACACTTGGTC	TGGCGGACTTCGTCGGGTGT	CCAGATAGCGCCCACCGCAG	AATCATTCTCCATCTAGTCG	TCCATGAACCGTCACTGTTT	ACCGGGCCACCCACTTTTCT	AAATCAAAGGGGGCGAAAAA	GGATAAATGCTCGCATATTT	GTCGTTTTGAGGTATCGTTT
AB0153-Cb_BFgam	TGGGCTAAGAACGACTGTGC	ACTGGCCGGCAGCACCCGTG	CGCGTAGCCCACACACCAGA	CCTGCCAGAGCTAAGGATCT	GTTGCATCTAACGAGACCCT	GCGGACATTAATCGTAATGG	TCTGTGTATCCACGAAACAA	CGCTTGTGAGGGGTGCCGCG	GCCGATTCATCTACGTCCTA	CAGTTCATCCGAGCCCATGC	GAAGAAACCGCCTCAAGCTA	GGCCCTGCGGGCGTGGGCCC	CAGCCAGGCCGGGGAAAGGA	CACCAGCCCATATGAGGAAA	AGCTCGTAAGGGCACACTCC	CGTGACATGGGGGTATAATC	TGCTGGCTCCGTGGTCCATG	CTCAATGGAATTTTTACTCT	CCACAAAGCCGGGTAGTGGC	ACACGCAGGGGGCCCCAGAT	AGGCAATTACGGTATACTGT	CTTGGCCCTGGTGGCGCCCG	ACGGTATCTGCCTTAGGCGG	GGAATTACTTTTGTCATTCG	CAAGTGCCGGTGAGGACTCA	AGTCCGGTCATTATAATTGG	ACAGGGCAGGACGTTTGTGA	TTGGCGCTACCTAAGAAGAC	AGGTACAGAACATCCAGTCC	CTGCTAGGACGGAAATCCTG	GGCATCAATTACCCGCGCCA	GTAGCGGCATCATGACTCAC	GGCACATTGCATACAAGACA	TCGGGTAGGATCGTCGGGAC	TTTCCCGGCGGGCACGGAAA	TTTTCAATCGGATTAGGGGC	GGACCCTGGCAGGACCTTAG	GTAACTCCGTGCTCGACCAC	GCTCGGGCAGTACCCGCTTT	AAAGTGGTTGGGCACCCCGC	CGGCCAACTGACGCTTGGTC	TGGCGGACTTCGTTGGGTGT	CCAGATTGAGCGCACCGCAG	AATCATTCTCCATCTAGTCG	TCCATGAACCATCACCGTTT	ACCGGGCCACTCTCCTTTCC	TAACCCAAGGGGGCGTAAAA	GGGGAAATGCTCGCATATTT	GACGTTTTGAGGTACTGTCT
AB0155-Ca_BFgam	TGGGCTGTGAACGACTGTGC	ACTGACCGGCAGCACCTGTG	CGCGTAGCCCACACACCAGA	CCTGCCAGGGCTAAGGATCT	GTTGTATCTAACGAGACCCT	GCAGACATTAATCATAATGG	TCTTCTTATCCACGAAATAT	CGCTTGTGAGGGGTGCCGCG	GCCGATTCATCTACATCCTA	CAATTCATCCGAGCCCATGC	GAAGAAGCCACTTCGAGCTA	TGCCCTGCGGGCGTGGGCCC	AAGCCCGGCCGGGGGAAGGA	CACCAGCCCATATGAGGAAA	AGCTCGCAAGGGATCACTCC	CGTGACATGGGGGTATAATC	TGCTGGCTCCATAGTCCATG	CTCAATGGAATTATTACTCT	CCACAGAGCCGGATGGTGGC	ACACGCAGGGGGCCCCAGAT	AGGCATTTGCGGTATTCCGT	CTTGGCTCTGGTGGCGCCCG	GCGGTAGTTGCCTTAGGCGG	GGAATTACGTTTGTCATTTG	CAAGTGCCGGTGAGGAGTCA	AGTCCGGTCATAATAACTGG	ACAGGGCGGGACGTGTGCGA	TTGGCGCAACCTAAGAAGAC	AGGTACAGAACATCCGGTCC	CTGCTAGGACGGGAAGCTTG	GGCATCAATTACCCGCGCCG	GTAGCGGCATCATGACTCAC	GACACATTGCATACAAGACA	TCGGGGAGTATCGTTGGGGC	TTTCCCGGCGGGCACGGAAA	TTTTCAAACGGATTAGGGGC	GGACCCTGGCAGGACCTTAG	GTGATTTCGTGCTCGGCCAC	GCCCGGGCGGTGACCGCTCT	AAAGCGGTTGGGCTCCCCGC	TGGCCAACAGACGCTTGGTC	TGGCGGACTTCGTTGGGTGT	CCAAATAGCGCGCACCGAAG	AATCATTCTCCATCTAGTCG	TCCATAAATAGTCACTGTTT	ACCGGACCACCCTCCTTTCC	TAATCAAAGGGGGCGAAAAA	GGGTAAATGCTCGCATATTT	GACGTTTTGAGGTATCGTCT
AB0155-Cb_BFgam	TGGGCTGTGAACGACTGTGC	ACTGACCGACAGCACCCGTG	CGCGTAGCCCACACACCAGA	CCTGCCGGGGCTGAGGATCT	GACGCATCGAACGAGACCCT	GCGGGCATTAATCATAGTGG	CCTTCTTATCCACGAAATAT	CGCTTGTGAGGGGTGCCGCG	GCCGATTCATCTATATCCTA	CAGTTCGTCCGAGCCCATGC	GAAGAAGCCACCTCGAGCTA	GGCCCCTCGGGCGTGGGCCT	ACGCCCAGCCGGGGGATGGA	CACCAGCCCATATGAGGAAA	AGCTCGTAAGGGCACACTCC	CGCGACATGGGGGTATAATC	CGCTGGCTCCGTAGTCTATG	CTCAATGGAATTATTACTCT	CCAAAGAGCCGGGTGGTGGC	ACACGCAGGGGGCTCCGGAT	AGGCATTTGCGGTATACCGT	CTTGGCCCTGGTGGCGCCCG	ACGGTATCTGCCTTAGGCGG	GGAATTACGTTTGTCATTCG	CAAGTGCCGGTGAGGAGCCA	AATCCGGTCATTATAACTGG	ACAGGGCGGGACGTGTGTGA	TTGGCGTAACCTAGGAAGAC	AGGTACAGGACATTCGGTCC	CTGCTAGGACGGGAATCCTG	GGCATCAATTACCCGCGCCG	GTAGCGACCTCATGACTCAC	GACACATTGCATGCTAGACA	ATGGGGAGTATTCTCGGGGC	TTTCCCGACGGGCACGGAAA	ATTTCAATCGAATTAGGGGC	GGACCCTGGCAGGACCTTAG	GTGACTCCGTGCTCGACCAC	GCCCGGACGGTGCCCGCTTT	AAAGTACTAGGGCTCCCCGC	CGGCCAACAGACGCTTGGTT	TGGCGGATTTCGTTGGGTGT	CCAGATAAAACGCACCGCAG	AATCATTCTCCGTCTAGTCG	TCCATGAACAGTCACTGTTT	ACCGGGCCACTCTCCTTTCC	TAATCCAAGGGGGCGTAAAA	GGGGAAATGCTCGCATATTT	GACGTTTTGAGGTACCGTTT
AB0157-Ca_BFgam	TGGGCTGAGAACGACTGTGC	ACTGACCGGCAGCACCCGTG	CGCGTAGCCCACACACCAGA	CCTGCCGGGGTTAAGGATCT	GTTGCATCTAACGAGACCCT	GTGGACATTAATCGTAATGG	TCTGTGTATCCACGAAACAA	CGCTTGTGAGGGGTGCTGCG	GCCGATTCATCTACGTCCTA	CAATTCATCCGAGCCCATGC	GAAGAAACCGCCTCGAGCTA	GGCCCTGCGGGCGTGGGCCC	CAGCCAGGCCGGGGGAAGGA	CACCAGCCCATATATGGAAA	AGCTCGTTAGGGATCACTCC	CGCGACATGGGGGTATAATC	CGCTGGCTCCGTGGTCCATG	CTCAATGGAATTTTTACTCT	CCACAAAGCCGGGTAGTGGC	ACACGCAGGGGGCCCCAGAT	AGGCAATTGCGGTATACCGT	CTTGGCCCTGGTGGCGCCCG	GCGGTAGTTGCCTTAGGCGG	GGAATTACGTTTGTCATTTG	TAAGTGCCGGTGAGGAGTCA	AGTCCGGTCATAATAACTGG	ACAGGGTGGCACGTGTGCGA	TTGGCGCTACCTAAGAAGAC	AGGTACAGAACATCCAGTCC	CTGCTAGGACGGGAATCTTG	GGCCTCATTTACCCGCGCCA	GTAGCGGCATCATGACTCAC	GACACATTGCATGCAAGACA	TCGGGGAGGATCGTCGGGGC	TCTCCCGGCGGGCACGGAAA	TTTTCGATCGGATTAGGGGC	GGACCCTGGCAGGACCTTAG	GTGACTCCGTGCTCGACCAC	GCCCGGGCGGTGCCCGCTTT	AAAGTACTAGGGCTCCCCGC	CGGCCAACAGACGCTTGGTC	TGGCGGACTTCGTCGGGTGT	CCAGATTGAGCGCACCGCAG	AATCATTCTCCATCTAGTTA	TCCATAAACCGTCACTGTTT	ACCGGGCCACCCACCTTGCC	TAATCAAAGGGGGCGAAAAA	GGGGAAATGCTCGCATATTT	GACGTATTGAGGTACCGTCT
AB0157-Cb_BFgam	TGGGCTGAGAACGACTGTGC	ACTGACCGACAGCACCCGTG	CGCGTAGCCCACACACCAGA	CCTGCCAGGGCTAAGAATCT	GTTGTATCTAACGAGACCCT	GCGGACATTAATCGTAATGG	TCTGTGTATCCACGAAACAA	CGCTTGTGAGGGGTGCCGCG	GCCAATTCATCTACGTGCTA	CAATTCGTCCGAGCCCATGC	GAAGAAACCGCCTCGAGCTA	GGCCCCTCGGGCGTGGGCCC	AAGCCAGGCCGGGGGAAGAG	CACCAGCCCATATGAGGAAA	AGCTCGTTAGGGATCACTCC	CGTGACATGGGGGTATAATC	TGCTGGCTCCATAGTCCATG	CTCAATGGTATTATTACTCT	CCACAAAGCCGGGTGGTGGC	ACACGCAGGGGGCCCCAGAT	AGGCAATTGCGGTATACTGT	CTTGGCCCTGGTGGCGCCCG	ACGGTATCTGCCTTAGGCGG	GGAATTACTTTTGTCATTCG	CAAGTGCCGGTGAGGAGTCA	AGTCCGGTCATTATAACTGG	ACAGGGCGGGACGTGTGTGA	TTGGCGCTACCTAAGAAGAC	AGGTACAGAACATCCAGTCC	CTGCTAGGACGGGAATCCTG	GGCATCAATTACCCGCGCCA	GTAGCGGCATCATGACTCAC	GACACATTGCATACAAGACA	TCGGGGAGGATCGTCGGGGC	TTTCCCGGCGGGCACGGAAA	TTTTCAAACGGATTAGGGGC	GGACCCTGGCAGGACCTTAA	GTGATTTCGTGCTCGGCCAC	GCCCCGGCGGTGCCCGCCCT	AAAGTAGTTGGGCTCCCCGC	CGGCCAACAGACGCTTGGTC	TGGCGGACTACGTTGGGTGT	CCAGATAGAGCGCACCGCAG	AATCATTCTCCATCTAGTCG	TCCATGAACCATCACTGTTT	ACCGGGCCACCCACTTTTCT	AAATCAAAGGGGGCGAAAAA	GGATAAATGCTCGCATATTT	GACGTTTTGAGGTACCGTTT
AB0158-Ca_BFgam	TGGGCTGAGAACGACTGTGC	ACTGACCGGCAGCACCCGTG	CGCGTAGCCCACACACCAGA	CCTGCCGGGGTTAAGGATTT	GTTGCATCTAACGAGACCCT	GTGGACATTAATCGTAATGG	TCTGTGTATCCACGAAACAA	CGCTTGTGAGGGGTGCTCCG	GCCGATTCATCTACGTCCTA	CAATTCATCCGAGCCCATGC	GAAGAAACCGCCTCGAGCTA	GGCCCTGCGGGCGTGGGCCC	CAGCCAGGCCGGGGGAAGGA	CACCAGCCCATATATGGAAA	AGCTCGTTAGGGATCACTCC	CGCGACATGGGGGTATAATC	TGCTGGCTCCATAGTCCATG	CTCAATGGTATTATTACTCT	CCACAAAGCCGGGTGGTGGC	ACACGCAGGGGGCCCCAGAT	AGGCAATTGCGGTATACTGT	CTTGGCCCTGGTGGCGCCCG	ACGGTATCTGCCTTAGGCGG	GGAATTACTTTTGTCATTCG	CAAGTGCCGGTGAGGAGTCA	AGTCCGGTCATTATAACTGG	ACAGGGCGGGACGTGTGTGA	TCGATGCTACCTAAGAAGAC	AGGTACAGAACATCCAGTCC	CTGCTAGGACGGGAATCTTG	GGCCTCATTTACCCGCGCCA	GTAGCGGCATCATGACTCAC	GACACATTGCATGCAAGACA	TCGGGGAGGATCGTCGGGGC	TCTCCCGGCGGGCACGGAAA	TTTTCGATCGGATTAGGGGC	GGACCCTGGCAGGACCTTAG	GTGACTCCGTGCTCGACCAC	GCCCGGGCGGTGCCCGCTTT	AAAGCACTAGGGCTCCCCGC	CGGCCAACAGACGCTTGGTC	TGGCGGACTTCAGCGGGTGT	CCAGATTGAGCGCACCGCAG	AATCATTCTCCATCTAGTTA	TCCATAAACCGTCACTGTTT	ACCGGGCCACCCTCCTTGCC	TAATCAAAGGGGGCGAAAAA	GGGGAAATGCTCGCATATTT	GACGTATTGAGGTACCGTCT
AB0158-Cb_BFgam	TGGGCTGAGAACGACTGTGC	ACTGGCCGGCAGCACCCGTG	CGCGTAGCCCACTCACCAGA	CCTGCCAGGGCTAAGAATCT	GTTGTATCTAATGAGACCTT	GCGGACATAAATCATAATGG	TCTGCGTATCCACGAAACAA	CGCTTGTGAGGGGTGCCGCG	GCCAATTCATCTACGTGCTA	CAATTCGTCCGAGCCCATGC	GAAGAAGCCGCCTCGAGCTA	TGCCCTGCGGGCGTAGGCCC	AAGCCCAGCCGGGGGAAGAG	CACCAGCCCATATGAGGAAA	AGTTCGTAAGGGCACACTCC	CGCGACATGGGGGTATAATC	TGCTGGCCCCGTGGTCCATG	CTCAAAGGAATTTTTGCTCT	CCACAAAGCCGGGTAGTGGC	ACACGCAGGGGGCCCCAGAT	AGGCAATTGTGGTATACCGT	CTTGGCCCTGGTGGCGCCCG	GCGGTAGTTGCCTTAGGCGG	GGAATTACGTTTGTCATTTG	TAGGTGCCGGTGAGGAGTCA	AGTCCGGTCATAATAACTGG	ACAGGGTGGCACGTGTGCGA	TTGGCGCAACCTAAGAAGAC	AGGTACAGAACATCCGGTCC	CTGCTAGGACGGGACTCCTG	GGCATCAATTACCCGCGCCG	GTAGCGGCCTCATGACTCAC	GACACATTGCATACAAGACA	TCGGGGAGTATCGTTGGGAC	TTTCCCGGCGGGCACGGAAA	TTTTCAATCGGATTAGGGGC	GGACCCTGGCAGGACCTTAA	GTGATTTCGTGCTCGGCCAC	GCCCCGGCGGTGCCCGCCCT	AAAGTAGTTGGGCTCCCCGC	CGGCCAACAGACGCTTGGTC	TGGCGGACTACGTTGGGTGT	CCAGATAGAGCCCACCGCAG	AATCACTCTCCATCTAATCG	TCCATGAACCATCACTGTTT	GCCGGGCCACCCACTTTTCT	AAATCAAAGGGGGCGAAAAA	GGATAGATGCTCGCATATTT	GACGTTTTGAGGTACTGTTT
AB0159-Ca_BFgam	TGGGCTGAGAACGACTGTGC	ACTGACCGACAGCACCCGTG	CGCGTAGCCCACACACCAGA	CCTGCCAGGGCTAAGAATCT	GTTGCATCTAACGAGACCCT	GCGGACATTAATCGTAATGG	TCTTTGTATCCACGAAACAA	CGCTTGTGAGGGGTGCCGCG	GCCAATTCATCTACGTGCTA	CAATTCGTCCGAGCCCATGC	GAAGAAACCGCCTCGAGCTA	GGCCCCTCGGGCGTGGGCCC	AAGCCAGGCCGGGGGAAGAG	CACCAGCCCATATGAGGAAA	AGCTCGTTAGGGCACACTCC	CGTGACATGGGGGTATAATC	TGCTGGCTCCATAGTCCATG	CTCAATGGTATTATTACTCT	CCACAAAGCCGGGTGGTGGC	ACACGCAGGGGGCCCCAGAT	AGGCAATTGCGGTATACTGT	CTTGGCCCTGGTGGCGCCCG	ACGGTATCTGCCTTAGGCGG	GGAATTACTTTTGTCATTCG	CAAGTGCCGGTGAGGAGTCA	AGTCCGGTCATTATAACTGG	ACAGGGCGGGACGTGTGTGA	TTGGCGCTACCTAAGAAGAC	AGGTACAGAACATCCAGTCC	CTGCTAGGACGGGAATCCTG	GGCATCAATTACCCGCGCCA	GTAGCGGCATCATGACTCAC	GACACATTGCATACAAGACA	TCGGGGAGGATCGTCGGGGC	TTTCCCGGCGGGCACGGAAA	TTTTCAAACGGATTAGGGGC	GGACCCTGGCAGGACCTTAA	GTGATTTCGTGCTCGGCCAC	GCCCCGGCGGTGCCCGCCCT	AAAGTGGTTGGGCTCCCCGC	CGGCCAACAAACGCTTGGTC	TGGCGGGCTTCGTCGGGTGT	CCAGATAACGCCCACCGCAG	AATCATTCTCCATCTAGTTG	TCCATGAACCATCACTGTTT	ACCGGGCCACCCACTTTTCT	AAATCAAAGGGGGCGAAAGA	GGATAAATGCTCGCATATTT	GACGTTTTGAGGTACCGTTT
AB0159-Cb_BFgam	TGGGCTGAGAACGACTGTGC	ACTGACCGGCAGCACCCGTG	CGCGTAGCCCACACATCAGA	CCTGCCGGGGTTGAGGATCT	GTTGTATCTAATGAGACCCT	GTGGACATTAATCGTAATGG	TCTGTGTATCCACGAAACAA	CGCTTGTGAGGGGTGCTGCG	GCCGATTCATCTACGTCCTA	CAATTCATCCGAGCCCATGC	GAAGAAACCGCCTCGAGCTA	GGCCCTGCGGGCGTGGGCCC	CAGCCCAGCCGGGGGAAGGA	CACCAGCCCATATGAGGAAA	AGCTCGTAAGGGATCACTCC	CGCGACATGGGGGTATAATC	CGCTGGCTCCGTGGTCCATG	CTCAATGGAATTTTTACTCT	CCACAAAGCCGGGTAGTGGC	ACACGCAGGGGGCCCCAGAT	GGACATTTGCGGTATACCGT	CTTGGCCCTGGTGGCGCCCG	GCGGTAGTTGCCTTAGGCGG	GGAATTACGTTTGTCATTTG	TAAGTGCCGGTGAGGAGTCA	AGTCCGGTCATAATAACTGG	ACAGGGTGGCACGTGTGCGA	TTGGCGCTACCTAGGAAGAC	AGGTACAGAACATCCAGTCC	CTGCTAGGACGGGAATCCTG	GGCATCAATTACCCGCGCCG	GTAGCGGCATCATGACTCAC	GACACATTGCATGCAAGACA	TCGGGGAGGATCGTCGGGGC	TTTCCCGGCGGGCACGGAAG	TTACCATTCGGATTAGGGGC	GGACCCTGGCAGGACCTTAG	GTGATGCCGTGCTCGGCCAC	GCCCGGGCGGTGCCCGCCCT	AAAGTACTAGGGCTCCCCGC	CGGCCAACAGACGCTTGGTC	TGGCGGACTTCGTCGGGTGT	CCAGATTGAGCGCACCGCAG	AATCATTCTCCATCTAGTCG	TCCATGAATAGTCACTGTTT	ACCGGGCCTCCCTCCTTTCC	TAATCAAAGGGGGCGAAAAA	GGGGAAATGCTCGCATATTT	GACGTTTTGAGGTACCAATT
AB0160-Ca_BFgam	TGGGCTGTGAACGACTGTGC	ACTGACCGGCAGCACCCGTG	CTCGTAGCCTACACACCAGA	CCTGCCGGGGTTGAGGATCT	GTTGCATCTAACGAGACCCT	GTGGACATTAATCGTAATGG	TCTGTGTATCCACGAAACAA	CGCTTGTGAGGGGTGCTGCG	GCCGATTCATCTACGTCCTA	CAATTCATCCGAGCCCATGC	GAAGAAACCGCCTCGAGCTA	GGCCCTGCGGGCGTGGGCCC	CAGCCAGGCCGGGGGAAGGA	CACCAGCCCATATATGGAAA	AGCTCGTTAGGGATCACTTC	TGCGACATGGGGGTATAATC	CGCTGGCTCCGTGGTCCATG	CTCAATGGAATTTTTACTCT	CCACAAAGCCGGGTAGTGGC	ACACGCAGGGGGCCCCAGAT	AGGCAATTGCGGTATACCGT	CTTGGCCCTGGTGGCGCCCG	GCGGTAGTTGCCTTAGGCGG	GGAATTACGTTTGTCATTTG	TAAGTGCCGGTGAGGAGTCA	AGTCCGGTCATAATAACTGG	ACAGGGTGGCACGTGTGCGA	TTGGCGCTACCTAAGAAGAC	AGGTACAGAACATCCAGTCC	CTGCTAGGACGGGAATCTTG	GGCCTCATTTACCCGCGCCA	GTAGCGGCATCATGACTCAC	GACACATTGCATGCAAGACA	TCGGGGAGGATCGTCGGGGC	TCTCCCGGCGGGCACGGAAA	TTTTCGATCGGATTAGGGGC	GGACCCTGGCAGGACCTTAG	GTGATTTCGTCCTCGGCCAC	GCCCCGGCGGTGCCCGCCCT	AAAGTAGTTGGGCTCCCCGC	CGGCCAACAGACGCTTGGTC	TGGCGGACTACGTTGGGTGT	CCAGACAGAGCCCACCGCAG	AATCATTCTCCATCTAGTCG	TCCATGAACCATCACTGTTT	ACCGGGCCACCCACTTTTCT	AAATCAAAGGGGGCGAAAAA	GGATAAATGCTCGCATATTT	GACGTTTTGAGGTACTGTTT
AB0160-Cb_BFgam	TGGGCTGAGAACGACTGTGC	ACTGACCGACAGCACCCGTG	CGCGTAGCCCACACACCAGA	CCTGCCAGGGCTAAGAATCT	GTTGTATCTAACGAGACCCT	GCAGACATTAAACATAATGG	CCTTCTTATCCACGAAACAA	CGCTTGTGAGGGGTGCCGCG	GCCAATTCATCTACGTGCTA	CAATTCGTCCGAGCCCATGC	GAAGAAGCCGCCTCAAGCTA	GGCCCCTCGGGCGTGGGCCT	ACGCCAGGCCGGGGGAAGAA	CACTAGCCCATAAGAGGAAT	GGCTCGTAAGGGATCACTCC	CGTGACATGGGGGTATAATC	TGCTGGCTCCATAGTCCATG	CTCAATGGTATTATTACTCT	CCACAAAGCCGGGTGGTGAC	ACACGCAGGGGGCTCCAGAT	GGGCAATTGCGGTATACTGT	CTTGGCCCTGGTGGCGCCCG	ACGGTATCTGCTTTAGGCGG	GGAATTACTTTCGGTATTCG	CAAGTGCCGGTGAGGAGTCA	AATCCGGTCATTATAACTGG	ACAGGGCAGGACGTTTGTGA	TTGGCGCAACCTAAGAAGAC	AGGTACAGAACATCCGGTCC	CTGCTAGGACGGGAATCCTG	GGCATCAATTACCCGCGCCG	GTAGCGGCATCATGACTCAC	GACACATTGCATACAAGACA	TCGGGGAGGATCGTCGGGGC	TTTCCCGGCGGGCACGGAAA	TTTTCAATCGAATTAGGGGC	GGACCCTGGCAGGGCCTTAA	GTGACTCCGTGCTCGACTAC	GCCCGGGCGGTGCCCGCTTT	AAAGTACTAGGGCTCCCCGC	CGGCCAACAGACGCTTGGTT	TGGCGGACTTCGTCGGGTGT	CCAGATTGAGCGCACCGCAG	AATCATTCTCCATCTAGTTA	TCCATAAACCGTCACTGTTT	ACCGGGCCACCCTCCTTGCC	TAATCAAAGGGGGCGTAAAA	GGGGAAATGCTCACATATTT	GACGTATTGAGGTACCGTCT
AB0161-Ca_BFgam	TGGGCTGAGAACGACTGTGC	ACAGACCGACAGCACCCGTG	CGCGTAGCTCACACACCAGA	CCTGCTGGGGTTAAGGATCT	GTTGCATCTAACGAGACCTT	GCGGACATTAATCGTAATGG	TCTGCGTATCCACGATACAA	CGCTTGTGAGGGGTGTCGCG	GCCGATTCATATACGTCCTA	CAATTCGTCCGAGCCCATGC	GAGGAAACCGCCTCGAGCTA	GGCCCCTCGGGCGTGGGCCT	ACGCCAAGCCGGGGGAAGGA	CACCAGCCCATATGAGGAAA	AGCTCGTTAGGGATCACTCC	CGCGACATGGGGGTATAATC	CGCTGGCTCCGTGGTCTATG	CTCAATAAAATTTTTACTCT	CCAAAAAGCCGGATGGTGGC	ACACGCTGGGGGCCCCAGAT	AGGCAATTGTGGTATACCGT	CTTGGCCCTGGTGGCGCCCG	ACGGTAGTTGCCTTAGGTGG	GGATTTACTTTTGTCATTTG	CTAGTGCCGGTGAGGAGTCA	AATCCGGTCATTATAACTGG	ACAGGGCGGGACGTTTGTGA	TTGGCGCTACCTAAGAAGAC	AGGTACAGAACATCCAGTCC	CTGCTAGGACGGGAATCCTG	GGCATCAATTACCCGCGCCA	GTAGCGGCATCATGACTCAC	GACACATTGCATGCTAGACA	TCGGGGAGGATCGTCGGGGC	TTTCCCGGCGGGCACGGCAA	TCTTCAATCAGATTAGGGGC	GGACCCTGGCAGGACCTTAG	GTGATGCCGTGCTCGGCCAC	GCCCGGGCGGTGCCCGCTCT	AAAGTGGTTGGGCTCCCCGC	CGGCCAACAGACGCTTGGTC	TGGCGGACTTCGTTGGGTGT	CCAGATAGCGCCCACCGCAG	AATCATTCTCCATCTAGTCG	TCCATGAATAGTCACTGTCT	ACCGGGCCACCCTTCTTTTC	TAACCAAAGGGGGCGTAAAA	GGGGAAATGCTCGCATATTT	GTCGTTTTGAGGTACCAATT
AB0161-Cb_BFgam	CAGGCTGTGAACGACTGTGC	ACAGACCGACAGCACCCGTG	CGCGTAGCCCACACACCAGA	CCTGCCAGGGCTAAGAATCT	GTTGCATCTAATGAGACCCT	GCAGGCATTAATCGTAATGG	TCTGCGTATCCACGAAATAA	CGCTTGTGAGGGGTGCCGCG	GCCGATTCATCTACGTCCTA	CAATTCATCCGAGCCCATGC	GAAGAAGCCGCCTCAAGCTA	GGCCCCTCGGGCGTGGGCCC	AAGCCCAGCCGGGGGAAGGA	CACCAGCCCATATGAGGAAA	AGCTCGTAAGGGCACACTCC	CGCGACATGGGGGTATAATC	CGCTGGCCCCATGGTCCATG	CTCAATAAAATTATTACTCT	CCAAAAAGCCGGGTGGTGGC	ACACGCAGGGGGCTCCAGAT	GGACAATTGCGGTATACCGT	CTTGGCCCTGGCGGCGCCCG	GTGGTATCTGCCTTAGGCGG	GGAATTACGTTTGTTATTCG	CAAGTGCCGGTGAGGAGTCA	AATCCGGTCATTATAACTGG	ACGGGGCGGGACGTTTGCGA	TTGGCGCTACCTAAGAAGAC	AGGTACAGAACATCCGGTCC	CTGCTAGGACGGGAATCCTG	GACATCAATTACCCGCGCCG	GTAGCCGCATCATGACTCAC	GACACATTGCATGCAAGACA	TCGGGGAGGATTCTCGGGGC	TTTCCCGGCGGGCACGGAAA	ATTTCAAACGAATTAGGGGC	GGACCCTGGCAGGACCTTAG	GTGATTCCGTGTTCGACCAC	GCCCGGGCGGTGCCCGCCCT	AAAGTACTAGAGCACCCCGC	CGGCCAACTGACGCTTGGTC	TGGCGGACTTCGTTGGGTGT	CCAGATAGCGCCCACCGCAG	AATCATTCTCCATCTAGTCG	TCCATGAACCATCATTGTTT	ACCGGGCCACCCTTCTTTCC	TAATCAAAGGGGGCGAAAAA	GGGGAAATGCTCGCATATTT	GACGTTTTGAGGTATTGTTT
AB0162-Ca_BFgam	TGGGCTGAGAACGACTGTGC	ACTGACCGACAGCACCCGTG	CGCGTAGCCCACACACCAGA	CCTGCCGGGGCTAAGGATCT	GTTGCATCGAGCGAGACCCC	GCGGACATTAATCATAATGG	CCTTCTTATCCACGAAACAA	CGCTTGTGAGGGGTGCCGCG	GCCGATTCATCTATATCCTA	CAGTTCGTCCGAGCCCATGC	GAAGAAACCGCCTCGAGCTA	GGCCCCTCGGGCGTGGGCCT	ACGCCAAGCCGGGGGAAGGA	CACTAGTCCATATGAGGAAA	AGCTCGTAAGGGATCACTCC	CGCGACATGGGGGTATAATC	CGCTGGCTCCGTGGTCCGTG	CTCAATGGAATTACTACTTT	CCAAAAAGCCGGGTGGTGGC	ACACGCAGGGGGCCCCAGAT	GGACAAATGTGGTATACCGT	CTTGGCCCGGGTGGCGCCCA	ACGATATCTGCCTTAGGCGG	GGAATTACTTTTGTCATTTG	CAAGTGCCGGTGAGGAGTCA	AATCCGGTCATTATAACTGG	ACAGGGCGGGACGTTTGCGA	TTGGCGCTACCTAAGAAGAC	AGGTACAGAACATTCGGTCC	CTGCTAGAACGGGAATCCTG	GGCATCAATTACCCGCGCCA	GTAGCGGCATCATGACTCAC	GACACATTGCATACAAGACA	TCGGGTAGGATTCACGGGGC	TTTCCCGGCGGGCACGGAAA	TTTTAAATCGGATTAGGGGC	GGACCCTGGCAGGACCTCAA	GTGACTCCGTGCTCGGCCAC	GCCCGGGCGGTGCCCGCCTT	AAAGTAGTTGGGCTCCCCGC	CGGCCAACAGACGCTTGGTC	TGGCGGACTACGTTGGGTGT	CCAAATAACGCCCACCGCAG	AATCACGCTCCATCTAGTTG	TCCATGAACCATCACTGTTT	ACCGGGCCACCCTCTTTTCC	TAATCAAAGGGGGCGAAAAA	GGGGAAATGCTCGCATATTT	GACGTTTTGAGGTACTAACT
AB0162-Cb_BFgam	TGGGCTGAGAACGACTGTGC	ACTGACCGGCAGCACCCGTG	CGCGTAGCCCACACACCAGA	CCTGCCAGGGTTGAGGATCT	GTTGTATCTAACGAGACCCT	GCGGACATTAAACATAATGG	TCTGTGTATCCACGCAACAA	CGCTTGTGAGGGGTGCCGCG	GCCGATTCATCTATATCCTA	CAGTTCGTCCGAGCCCATGC	GAAGAAGCCGCCTCGAGCTA	GGCCCCTCGGGCGTGGGCCC	CAGCCAGGCCGGGGGAAGGA	CACCAGCCCATATATGGAAA	AGCTCGTTAGGGATCACTCC	CGTGACATGGGGGTATAATC	TGCTGGCTCCATAGTCCATG	CTCAATGGTATTATTACTCT	CCACAAAGCCGGGTGGTGGC	ACACGCAGGGGGCCCCAGAT	AGGCAATTGCGGTATACCGT	CTTGGCCCTGGTGGCGCCCG	GCGGTAGTTGCCTTAGGCGG	GGAATTACGTTTGTCATTTG	TAAGTGCCGGTGAGGAGTCA	AGTCCGGTCATAATAACTGG	ACAGGGCGGGACGTGTGTGA	TTGGCGCTACCTAAGAAGAC	AGGTACAGAACATCCAGTCC	CTGCTAGGACGGGAATCTTG	GGCCTCATTTACCCGCGCCA	GTAGCGGCATCATGACTCAC	GACACATTGCATGCAAGACA	TCGGGGAGGATCGTCGGGGC	TCTCCCGGCGGGCACGGAAA	TTTTCGATCGGATTAGGGGC	GGACCCTGGCAGGACCTTAG	GTGACTCCGTGCTCGACCAC	GCCCGGGCGGTGCCCGCTTT	AAAGTACTAGGGCACCCCGC	CGGCCAACAGACGCTTGGTC	TGGCGGACTACGTCGGGTGT	CCAGATAGCGCCCGTTGCAG	AATCATGCTCCATCTAGTCG	TCCATGAACCGTCACTGTTT	ACCGGGCCACCCTCCTTTCC	TAATCAAAGGGGGTGAAAAA	GGGGAAATGCTCGCATATTT	GACGTTTTGAGGTATCAATT
AB0164-Ca_BFgam	TGGGCTGTGAACGACTGTGC	ACTGACCGGCAGCACCCGTG	CGCGTAGCCCACACACCAGA	CCTGCCAGGGCTAAGGATCT	GTTGCAGCTAACGAGACCCT	GCAGACATTAATCGTAATGG	CCATCGTATCCACGAAACAA	CGCTTGTGAGGGGTGCCCCG	GCCGATTCATCTACGTCCTA	CAATTCATCCGAGCCCATGC	GAAGAAACCGCCTCGAGCTA	GGCCCTGCGGGCGTGGGCCT	CAGCCAAGCCGGGGGAAGGA	CACCAGCCCATATGAGAAAA	AGCTCGTAAGGGATCACTCC	CGCGACATGGGGGTATAATC	TGCTGGCCCCGTGATCCATG	CTCAATGGAATTTTTACTCT	CCACAAAGCCGGGTGGTGGC	ACACGCAGGGGGCCCCAGAT	AGGCAATTGTGGTATACCGT	CTTGGCCCTGGTGGCGCCCG	ACGGTAGTTGCCTTAGGCGA	GGAATTACGTTTGTCATTCG	CAAGTGCCGGTGAGGTGTCA	AGTCCGGTCATTATAACTGG	ACAGGGCGGGACGTTTGTGA	TTGGCGCAACCTAAGAAGAC	AGGTACAGAACATCCAGTCC	CTGCTAGGACGGGAATCCTG	GGCATCAATTACCCGCGCCA	GTAGCGGCATCATGACTCAC	GACACATTGCATACAAGACA	TCGGGGAGGATCGTCGGGGC	TTTCCCGGCGGGCACGGAAA	TTTTCAATCGGATTAGGGGC	GGACCCTGGCAGGACCTTAG	GTGACTCCGTGCTCGACCAC	GCCCGGGCGGTGCCCGCTCA	AAAGTGGTTGGGCTCCCCGC	CGGCCAACAGACGCTTGGTC	TGGCGGACTACGTTGGGTGT	CCAGATAGAGCCCACCGCAG	AATCATTCTCCATCTAGTCG	TCCATGAATAGTCACTGTTT	ACCGGGCCACTCTCCTTTCT	TAATCAAAGGGGGCGAAAAG	GGGGAAATGCTCGCATATTT	GACGTATTGAGGTACCAATT
AB0164-Cb_BFgam	TGGGCTGAGAACGACTGTGC	ACTGACCGACAGCACCCGTG	CGCGTAGCCCACACACCAGA	CCTGCCGGGGTTGAGGATCT	GTTGTATCTAACGAGACCCT	GCGGACATTAATCATAATGG	CCTTCTTATCCACGAAACAA	CGCTTGTGAGAGGTGCCGCG	GCCGATTCATCTACGTCCTA	CAATTCGTCCGAGCCCATGC	GAAGAAGCCACCTCGAGCTA	GGCCCCTCGGGCGTGGGCCT	AAGCCCAGCCGGGGGAAGGA	CACCAGCCCATATGAGGAAA	AGCTCGTAAGGGCACACTCC	CGCGACATGGGGGTATAATC	CGCTGGCTCCATGGTCCATG	CTCAATGGAATTATTACTCT	CCACAAAGCCGGGTGGTGGC	ACACGCTGGGGGCCCCAGAT	GGACAATTGTGGTATACCGT	CTTGGCCCTGGTGGCGCCCG	GCGGGAGCTGCCTTAGGCGG	GGAATTACTTTTGTCATTCG	CAAGTGCCGGTGAGGAGTCA	AATCCGGTCATTATAACTGG	ACGGGGCGGGACGTTTGCGA	TTGGCGCTACCTAAGAAGAC	AGGTACAGATCATCCGGTCC	CTGCTAGGTCGGGAATCCTG	GGCATCAATTACCCGCGCCG	GTAGCGGCATCACGACTCAC	GACACATTGCATGCAAGACA	TCGGGTAAGATCGTCGGGGC	TTTCCCGGCGGGCACGGAAA	TTTTCAATCGGATTAGGGGC	GGACCCTGGCAGGACCTTAG	GTGATTCCGTGCTCGACCAC	GCCCGGGCGGTGCCCGCTCT	AAAGCACTTGGGCTCCCCGT	CGGCCAACAGACGCTTGGTC	TGGCGGACTTCGTCGGGTGT	CCAGATAGCGCCCACCGCAG	ATTCATTCTCCATCTAGTCG	TCCATGAACCATCACTGTTT	ACCGGGCCACCCTCCTTTCC	TAATCAAAGGGGGCGAAAAA	GGGTAAATGCTCGCATATTT	GTCGTTTTGAGGTACCGTTT
AB0165-Ca_BFgam	TGGGCTGAGAACGACTGTGC	ACTGACCGGCAGCACCCGTG	CGCGTAGCCCACACACCAGA	CCTGCCAGGGCTAAGGATCT	GTTGCATCTAACGAGACCCT	GCGGGCATTAATCATAATGA	TCTGCGTATCCACGAAACAA	CGCTTGTGAGGGATGCCGCG	GCCGATTCATCTACGTCCTA	CAATTCATCCGAGCCCATGC	GAAGAAACCGCCTCGAGCTA	GGCCCCTCGCGCGTGGGCCT	AAGCCAAGCCGGGGGAAGGA	CACCAGCCCATAAGAGGAAA	AGCTCGTAAGGGATCACTCC	TGCGACATGGGGGTATAATC	TGCTGGCTCCATGGTCCATG	CTCAATGGTATTATTACTCT	CCACAAAGCCGGGTGATGGC	ACACGCAGGGGACCCCAGAT	AGGCAATTGCGGTATACCGT	CTTGGCTCTGGTGGCGCCCG	ACGGTAGTTGCCTTAGGCGG	GGAATTACGTTTGTTATTCG	CAAGTGCCGGTGAGGAGTCA	AATCCGGTCATTATAACTGG	ACAGGGTGGGACGTTTGTGA	TTAGTGCTACCTAAGAAGAC	AGGTACAGGACATCCGGTCC	CTGCTAGGACGGGAATCCTG	GGCATCAATTACCCGCGCCG	GTAGCGGCCTCATGACTCAC	GACACATTGCATGCTTGACA	TCGGGGAGGATCGTCGGGGC	TTTCCCGACGGGCACGGATA	TTTTCAATCGAATTAGGGGC	GGACCCTGGCAGGACCTTAG	GTGATTCCGTGCTCGACCAC	ACCCGGGCGGTGCCCACCCT	AAAGTACTAGGGCACCCCGC	CGGCCAACAGACGCTTAGTC	TGGCGGACTTCGTCGGGTGT	CCAGATAGCGCCCACCGCAG	TATCATTCTCCAACTAGTCG	TCCATGAACCATCACTGTTT	ACCGGGCCACCCTCCTTTCC	TAATCCAAGGGGGCGTAAAA	GGGGAGATGCTCGCATATTT	GACGTTTTGAGGTACTGTTT
AB0165-Cb_BFgam	TGGGCTGTGAACGACTGTGC	ACTGACCGGCAGCACCCGTG	CGCGTAGCCCACACACCAGA	CCTGCCAAGGCTGAGGATCT	GTTGCATCTAACGAGACACT	GCGGACATTAATCGTAATGG	CCTTCGTATCCACGAAACAA	CGCTTGTGAGGGGTGCCGCG	GCCGATTCATCTACGTCCTA	CAATTCGTCCGAGCCCATGC	GAAGAAACCGCCTCGAGCTA	TGCCCCTCGGGCGTGGACCC	CAGCCAAGCCGGGGGAAGGA	CACCAGCCCATATATGGAAA	AGCTCGTAAGGGATCACTCC	CGTGACATGGGGGTATAATC	TGCTGGCTCCGTGGTCCATG	CTCAATGGAATTTTTACTCT	CCACAAAGCCGGGTGGTGGC	ACACGCAGGGGGCCCCAGAT	AGGCAATTGCGGTATACCGT	CTTGGCCCTGGTGGCGCCCG	GCGGTAGTTGCCTTAGGCGG	GGAATTGCGTTTGTTATTCG	CAGGTGCCGGTGAGGAGTCA	AATCCGGTCATTATAACTGG	ACAGGGCAGGACGTTTGCGA	TTGGCGCTACCTAAGAAGAC	AGGTACAGAACATTCGGTCC	CTGCTAGGTCGGGAATCCTG	GGCATCAATTACCCGCGCCG	GTAGTGGCATCACGACTCAC	GACACATTGCATACTAGACA	TCGGGGAGGATCGTCGGGGC	TTTCCCGGCGGGCACGGATA	TTTTCAATCGGATTAGGGGC	GGACCCTGGCAGGACCTTAG	GTGACTCCGTGCTCGGCCAC	GCCCGGGCGGTACCCGCCCT	AAAGTACTAGGGCTCCCCGC	CGGCCAACAGACGCTTGGTC	TGGCGGACTTCAGTGGGTGT	CCAGATAGAGCCCACCGCAG	AATCATTCTACATCTAGTCG	TCCATGAACCGTCACTGTTT	ACCGGGCCACTCTCCTTGCC	TAATCAAAGGGGGCGAAAAA	GGGGAAATGCTCGCATATTT	GACGTATTGGGGTATCGTTT
AB0166-Ca_BFgam	TGAGCTGAGAACGACTGAGC	ACTGACCGACAGCACCCGTG	CGCGTAGCCCACACACCAGA	CCTGCCGGGGCTGAGGCTCT	GTCGCATCTAACGAGACCCT	GCGGACATTAAACATAATGG	TCTGCTTATCCACGAAACAA	CGCTTGTGAGGGGTGCCGCG	GCCGATTCATCTACGTCCTA	CAATTCGTCCGAGCCCATGC	GAAGAAACCGCCTCGAGCTA	GGCCCCTCGGGCGTGGGCCT	ACGCCAAGCCGGGGGAAGGA	CACCAGCCCATATGAGGAAA	AGCTCGTAAGGGATCACTCC	TGCGACATGGGGGTATAATC	CGCTGGCCCCGTGGTCCATA	CTCAATAAAATTTTTACTCT	CCACAAAGCCGGGTGATGGC	ACACGCAGGGGGCCCCGGAT	AGGCAATTGCGGTATACCGT	CTTGGCCCTGGTGGCGCCCG	ACGGTAGTTGCCTTAGGCGG	GGAATTACGTTTGTTATTCG	CAAGTGCCGGTGAGGAGTCA	AATCCGGTCATTATAACTGG	ACAGGGCAGGACGTTTGCGA	TTGGCGCTACCTAAGAAGAC	AGGTACAGAACATTCGGTCC	CTGCTAGGACGGGAATCCTG	GGCATCAATTACCCGCGCCG	GTAGCGGCATCATAACTCAC	GACACGTTGCATACAAGACA	TCGGGTAGGATCGTCGGGGC	TTTCCCGGCGGGCACGGAAA	TTTTCAATCGGATTAGGGGC	GGACCCTGGCAGGACCTTAG	GTGATTCCGTGCTCGACCAC	GCCCGGGCGGCGCCCGCTCT	AAAGTGGTTGGGCACCCCGC	CGGCCAACAGACGCTTGGTC	TGGCGGACTACGTTGGGTGT	CCAGATAGCGCCCACCGCAG	AATCATTCTCCATCTAGTCG	TCCATGAACCATCACTGCTT	ACCGGGCCACTCACCTTTCC	TAATCCAAGGGGGCGAAAGA	GGGGAAATGCTCGCATATTT	GACGTTTTGAGGTACTGTTT
AB0166-Cb_BFgam	CAGGCTGAGAACGACTGTGC	ACTGACCAACAGCACCCGTG	CGCGTAGCCCACACACCAGA	CCTGCCAGGGCTAAGGATCT	GTTGCGTCTAACGAGACCCT	GCAGACATTAATCATAATGG	TCTTTGTATCCACGAAACAA	CGCATGTGAGGGGTGCCGCG	GCCGATTCACCTATATCCTA	CAATTCATCCGAGCCCATGC	GAAGAAACCGCCTCGAGCTA	GGCCCTGCGGGCGTGGGCCT	ACGCTAAGCCGGGGGAAGGA	CACCAGCCCATATGAGGAAA	AGCTCGTAAGAAAACACTCC	CGTGACATGGGGGTATAATC	TGCTGGCTCCATAGTCCATG	CTCAATGGTATTATTACTCT	CCACAAAGCCGGGTGGTGGC	ACACGCAGGGGGCCCCAGAT	AGGCATTTGCGGTATACCGT	CTTGGCTCTGGTGGCGCCCG	GTGGTAGTTGCCTTAGGCGG	GGAATTGCTTTTGTCATTCG	CAAGTGCCGGTGAGGTGTCG	AGTCCGGTCATTATAACTGG	ACAGGGTGGGACGTTTGTGA	TTAGTGCTACCTAAGAAGAC	AGGTACAGAACATCCGGTCC	CTGCTAGGACGGGAATCCTG	GGCATCAATTACCCGCGCCG	GTAGCGGCCTCATGACTCAC	GACACATTGCATGCTTGACA	TCGGGGAGGATCGTCGGGGC	TTTCCCGGCGGGCACGGAAA	TTTTCAATCGGATTAGGGGC	GGACCCTGGCAGGACCTTAG	GCGGTTCCGTGCTCGACCAC	ACCCGGGCGGTACCCACCCT	AAAGTACTAGGGCTCCCCGC	CGGCCAACAGACGCTTGGTC	TGGCGGACTTCGTCGGGTGT	CCAGATAGCGCCCACCGCAG	AATCACGCTACATCTAGTCG	TCCATGAACCATCACTGTTT	ACCGGGCCACTCTCCTTTCC	TAATCCAAGGGGGCGTAAAA	GGGGAGATGCTCGCATATTT	GACGTTTTGAGGTACCGATT
AB0167-Ca_BFgam	TGGGCTGAGAACGACTGTGC	ACTGACCGGCAGCACCCGTG	CGCGTAGCCCACACACCAGC	TCTGCCAGGGCTAAGGATCT	GTTGTATCTAACGAGACCCT	GCAGACATTAATCATAACGG	CCTTCGTATCCACGAAACGA	CGCTTGTGAGGGGTGCCGTG	GCCGATTCACCTACGTCCCA	CAATTCGTCCGAGCCCATGC	GAAGAAGCCGCCTTGAGCTA	GGCCCTGCGGGCGTGGGCCC	AAGCCCAGCCGGTGGAAGGA	CACCAGCCCATATGAGGAAA	AGCTCGTTAGGGATCACTCC	CGTGACATGGGGGTATAATC	TGCTGGCCCCGTAGTCTATG	CTCAATGGTATTATTACTCT	CCACAAAGCCGGGTGGTGGC	ACACGCAGGGGGCCCCAGAT	AGGCAATTGCGGTATACCGT	CTTGGCCCTGGTGGCGCCCG	GCGGTAGTTGCCTTAGGCGG	GGAATTACGTTTGTCATTCG	CAAGTGCCGGTGAGGTGTCA	AATCCGGTCATTATAACTGG	ACAGGGCAGGACGTTTGTGA	TTGGCGCTACCTAGGAAGAC	AGGTACAGAACATCCGGTCT	CTGCTAGGACGGGAATCCTG	GGCATCAATTACCCGTGCCG	GTAGCGGCATCATGACTCAC	GACACATTGCATGCAAGACA	TCGGGTAGGATTCTCGGGGC	TTTCCCGGCGGGCACGGATA	TTTTCAATCGGATTAGGGGC	GGACCCTGGCAGGACCTTAG	GCGGCTCCGTGCTCGGCCAC	GCCCGGGCGGTGCTCGCTCA	AAAGTGGTTGGGCTCCCCGT	CGGCCAACAGACGCTTAGTC	TGGCGGACTACGTCGGGTGT	CCAGATAGCGCCCACCGAAG	AATCACTCTACATCTAGTCG	TCCATGAACCATCACTGTTT	ATCGGGCCACTCTCCTTTCC	TAATCCAAGGGGGCGAAAAA	GGGGAGATGCTCGCATATTT	GACGTTTTGAGGTACCAACT
AB0167-Cb_BFgam	TGGGCTAAGAACGACTGTGC	ACTGACCGACAGCACCCGTG	CGCGTAGCCCACACATCAGA	CTTGCCGGGGTTAAGGATCT	GTTGCATCTAACGAGACCCT	GTGGACATTAATCATAATGG	CCTTCGTATCCACGAAACAA	CGCTTGTGAGGGGTGCCGCG	GCCGATTCATCTACGTCCTA	CAGTTCATCCGAGCCCATGC	GAAGAAACCGCCTCGAGCTA	GGCCCCTCGGGCGCGGGCCC	AAGCCAGGCCGGGGGAAGGA	CACCAGCCCATAAGAGGAAA	AGCTCGTAAGGGATCACTCC	CGCGACATGGGGGTATAATC	TGCTGGCTCCGTGGTCCATG	CTCAATGGAATTATTACTCT	CCACAAAGCCGGGTGGTGGC	ACACGCAGGGGGCCCCAGAT	AGGCAATTGCGGGATACCGT	CTTGGCCCTGGTGGCGCCCG	GCGGTAGTTGCCTTAGGTGG	GGAATTACTTTTGTCATTCG	CAAGTGCCGGTGAGGAGTCA	AATCCGGTCATTATAACTGG	ACAGGGTGGGACGTGTGTGA	TTGGCGCTACCTAAGAAGAC	AGGTACAGAACATCCGGTCC	CTGCTAGGTCGGGAATCCTG	GGCATCAATTACCCGCGCCA	GTAGCGGCATCATGACTCAC	GACACATTGCATGCAAGACA	TCGGGGAGGATCGTCGGGGT	TTTCCCGGCGGGCACGGAAA	TTTTCAATCGGATTAGGGGC	GGACCCTGGCAGGACCTTTG	GTGATTCCGTGCTCGACCAC	GCCCGGGCGGTGCCCGCCCT	AAAGTACTAAGGTACCCCGC	CGGCCAACAAACGCTTAGTC	TGGCGGACTACGTTGGGTGT	CCAAATAGAGCCCACCGCAG	AATCACTCTCCATCTAGTTG	TCCATGAACCATCACTGTTC	ACCGGGCCACCCACCTTTCC	TAATCCAAGGGGGCGAAAAA	GGGGAAATGCTCACATATTT	GACGTTTTGAGGTACCAATT
AB0169-Ca_BFgam	TGGGCTGAGAACGACTGTGC	ACTGACCGACAGCACCCGTG	CGCACGGCCCACACACCAGA	CCTGCCGGGGCTAAGGATTT	GTTGTATCTAATGAGACCTT	GCGGACATTAATCATAATGG	TCTGCGTATCCACGAAACAA	CGCTTGTGAGGGGTGCCGCG	GCCAATTCATCTACGTGCTA	CAATTCGTCCGAGCCCATGC	GAAGAAACCGCCTCGAGCTA	GGCCCCTCGGGCGTGGGCCC	AAGCCAGGCCGGGGGAAAGA	CACCAGCCCATATAAGGAAA	AGCTCGTTAGGGATCACTCC	CGTGACATGGGGGTATAATC	TGCTGGCTCCATAGTCCATG	CTCAATGGTATTATTACTCT	CCACAAAGCCGGGTGGTGGC	ACACGCAGGGGGCCCCAGAT	AGGCAATTGCGGTATTCCGT	CTTGGCCCTGGTGGCGCCCG	GCGGTAGTTGCCTTAGGCGG	GGAATTACGTTTGTCATTTG	TAAGTGCCGGTGAGGAGTCA	AGTCCGGTCATAATAACTGG	ACAGGGCGGGACGTGTGCGA	TTGGCGCTACCTAGGAAGAC	AGGTACAGAACATCCAGTCC	CTGCTAGGACGGGAATCCTG	GGCATCAATTACCCGCGCCA	GTAGCGGCATCATGACTCAC	GACACATTGCATACAAGACA	TCGGGGAGGATCGTCGGGGC	TTTCCCGACGGGCACGGAAA	TTTTCAATCGGATTAGGGGC	GGACCCTGGCAGGACCTTAG	GTGACTCCGTGCTCGGCCAC	GTCCGGGCGGTGCCCGCCCT	AAAGTACTTGGGCTCCCCGT	CGGCCAGCAGACGCTTGGTT	TGGCGGACTTCGTCGGGTGT	CCAGATAACGGCCACCGCAG	TATCATTCTCCATCTAGTCG	TCCATGAACCATCACCGTTT	ACCGGGCCACCCTCCTTTCC	TAATCCAAGGGGGCGAAAAA	GGGGGAATGCTCGCATATTT	GACGTATTGAGGTATTAATT
AB0169-Cb_BFgam	TGGGCTGAGAACGACTGTGC	ACTGACCGACAGCACCCGTG	CGCGTAGCCCACACACCAGA	CCTGCCAGGGCTAAGAATCT	GTTGTATCTAACGAGACCCT	GTGGACATTAATCGTAATGG	TCTGTGTATCCACGAAACAA	CGCTTGTGAGGGGTGCTGCG	GCCGATTCATCTACGTCCTA	CAATTCGTCCGAGCCCATGC	GAAGAAACCGCCTCGAGCTA	GGCCCTGCGGGCATGGGCCC	CAGCCAGGCCGGGGGAAGGA	CACCAGCCCATATATGGAAA	AGCTCGTTAGGGATCACTCC	CGCGACATGGGGGTATAATC	CGCTGGCTCCGTGGTCCATG	CTCAATGGTATTATTACTCT	CCAAAAAGCCGGGTAGTGGC	ACACGCAGGGGGCCCCAGAT	AGGCAATTGCGGTATACCGT	CTTGGCCCTGGTGGCGCCCG	ACGGTATCTGCCTTAGGCGG	GGAATTACGTTTGTCATTCG	CAAGTGCCGGTGAGGTGTCA	AGTCCGGTCATTATAACTGG	ACAGGGCGGGACGTTTGCGA	TTGGCGCAACCTAAGAAGAC	AGGTACAGAACATTCGGTCC	CTGCTAGGTCGGGAATCTTG	GGCATCAATTACCCGCGCCG	GTAGCGGCCTCATGACTCAC	GACACGTTGCATACAAGACA	TCGGGGAGTATTCTCGGGGC	TTTCCCGACGGGCACGGAAA	TTATCAATCGGATTAGGGGC	GGACCCTGGCAGGACCTTAG	GTAACTCCGTGCTCGGCCAC	GCCCGGGCGGTGCCCGCCCT	AAAGTGGTTGGGCTCCCCGC	CGGCCAACAGACGCTTGGTT	TGGCGGACTTCAGCGGGTGT	CCAGACAAAGCCCACCGCAG	AATCACTCTCCGTCTAGTCG	TCCATGAACCATCACTGTTC	ACCGGGCCACCCACCTTTCC	TAATCAAAGGGGGCGAAAAA	GGGGAAATGCTCGCATATTT	GACGTTTTGAGGTACCAATT
AB0170-Ca_BFgam	TGGGCTGAGAACGACTGTGC	ACTGACCGGCAGCACCCGTG	CGCGTAGCCCACACACCAGA	CCTGCCGGGGTTAAGGATCT	GTTGCATCTAACGAGACCCT	GTGGACATTAATCGTAATGG	TCTGTGTATCCACGAAACAA	CGCTTGTGAGGGGTGCTGCG	GCCGTTTCATCTACGTCCTA	CAATTCATCCGAGCCCATGC	GAAGTAACCGCCTCGAGCTA	GGCCCTGCGCGCGTGGGCCC	CAGCCCAGCCGGGGGAAGGA	CACCAGCCCATATATGGAAA	AGCTCGTAAGGGATCACTCC	CGCGACATGGGGGTATAATC	CGCTGGCCCCGTGGTCCATG	CTCAATGGAATTTTTACTCT	CCACAAAGCCGGGTAGTGGC	ACACGCAGGGGGCCCCAGAT	AGGCATTTGCGGTATACCGT	CTTGGCCCTGGTGGCGCCCG	GCGGTAGTTGCCTTAGGCGG	GGAATTACGTTTGTCATTTG	TAAGTGCCGGTGAGGAGTCA	AGTCCGGTCATAATAACTGG	ACAGGGTGGCACGTTTGCGA	TTGGCGCTACCTAAGAAGAC	AGGTACAGAACATCCGGTCC	CTGCTAGGATGGGAATCCTG	GGCATCAATTACCCGCGCCG	GTGGCGGCCTCATGACTCAC	GACACATTGCATACAAGACA	TCGGGTAGGATCGTCGGGGC	TTTCCCGGCGGGCACGGAAA	TTTTCAATCGGATTAGGGGC	GAACCCTGGCAGGACCTTAG	GTGACTCCATGCTCGGCCAC	GCCCGGGCGGTGCCCGCCCT	AAAGTACTAGGGCTCCCCGC	CGGCCAACAGACGCTTGGTC	TGGCGGACTTCGTCGGGTGT	CCAGATTGAGCGCACCGCAG	TATCATTCTCCATCTAGTTG	TCCATGAATCGTCACTGTTT	ACCGGGCCACCCTCCCTTCC	TAATCCAAGGGGGCGAAAAA	GGGGAGATGCTCGCATATTT	GACATTTTGAGGTACCAACT
AB0170-Cb_BFgam	TGGGCTGTGAACGACTGTGC	ACTGACCGACAGCACCCGTG	CGCGTAGCCCACACACCAGA	CCTGCTAGGGCTAAGAATCT	GTTGTATCTAACGAGACCCT	GCGGACATTAATCATAATGG	TCTGCGTATCCACGAAACAA	CGCTTGTGAGGGGTGCCGCG	GCCAATTCATCTACGTGCTA	CAATTCGTCCGAGCCCATGC	GAAGAAACCGCCTCGAGCTA	GGCCCCTCGGGCGTGGGCCC	AAGCCAGGCCGGGGGAAGAG	CACCAGCCCATATGAGGAAA	AGCTCGTTAGGGATCACTCC	CGTGACATGGGGGTATAATC	TGCTGGCTCCATAGTCCATG	CTCAATGGTATTATTACTCT	CCACAAAGCCGGGTGGTGGC	ACACGCAGGGGGCCCCAGAT	AGGCAATTGCGGTATACTGT	CTTGGCCCTGGTGGCGCCCG	ACGGTATCTGCCTTAGGCGG	GGAATTACTTTTGTCATTCG	CAAGTGCCGGTGAGGAGTCA	AGTCCGGTCATTATAACTGG	ACAGGGCGGGACGTGTGTGA	TTGGCGCTACCTAAGAAGAC	AGGTACAGAACATCCAGTCC	CTGCTAGGACGGGAATCCTG	GGCATCAATTACCCGCGCCA	GTAGCGGCATCATGACTCAC	GACACATTGCATACAAGACA	TCGGGGAGGATCGTCGGGGC	TTTCCCGGCGGGCACGGAAA	TTTTCAAACGGATTAGGGGC	GGACCCTGGCAGGACCTTAG	GTGATTTCGTGCTCGGCCAC	GCCCCGGCGGTGCCCGCTCT	AAAGTACTAGGGCACCCCGC	CGGCCAACAAACGCTTAGTT	TGGCGGACTTCAGCGGGTGT	CCAGATAGCGCGCACCGCAG	TATCATTCTCCATCTAGTCG	TCCATGAACCATCACTGTTT	ACCGGGCCACCCACTTTTCT	AAATCAAAGGGGGCGAAAAA	GGATAAATGCTCGCATATTT	GACGTTTTGAGGTACCGTTT
AB0171-Ca_BFgam	TGGGCTGAGAACGACTGTGC	ACTGACCGGCAGCACCCGTG	CGCGTAGCCCACACACCAGA	CCTGCCGGGGTTGAGGATCT	GTCGCGTCTAACGAGACCCT	GCGGACATTAATCATAATGG	CCTTCGTATCCACGAAACAA	CGCTTGTGAGGGGTGCCGCG	GCCGATTCATCTACGTCCTA	CAATTCATCCGAGCCCATGC	GAAGAAACCGCCTCGAGCTA	GGCCCCTCGGGCGTGGGCCT	AAGCCAAGCCGGGGGAAGGA	CACCAGCCCATATGAGGAAA	AGCTCGTAAGGGATCACTCC	CGCGACATGGGGGTATAATC	CGCTGGCTCCGTAGTCCATG	CTCAATAAAATTATTACTCT	CTACAAAGCCGGGTGGTGGC	ACACGAAGAGGGCCCCAGAT	AGGCAATTGCGGTATACCGT	CTTGGCCCTGGTGGCGCCCA	ACGATAGCTGCCTTAGGCGG	GGAATTACGTTTGTTATTCG	CAAGTGCCGGTGAGGAGTCA	AGTCCGGTCATTATAACTGG	ACGGGGCGGGACGTTTGCGA	TTGGCGCTACCTAGGAAGAC	AGGTACAGAACAGCCGGTCC	CTGCTAGGTCGGGAATCCTG	TGCATCAATTACCCGCGCCG	GTAGCGGCATCATGACTCAC	GACACATTGCATGCAAGACA	TCGGGTAGGATCGTCGGGGC	TTTCCCGGCGGGCACGGAAA	TTTTCAATCGGATTAGGGGC	GGACCCTGGCAGGACCTTAG	GTGATTCCGTGCTCGGCCAC	GCCCGGGCGGTGCCCGCTTT	AAAGTGGTTGGGCTCCCCGC	CGGCCAACAAACGCTTAGTC	TGGCGGACTTCGTCAGGTGT	CCAAATAGAGCCCACCGCAG	AATCATTCTACATCTAGTCG	TCCATGAACCGTCACTGTTT	ACCGGGCCACTCTCCTTTCC	TAACCAAAGGGGGCGAAAAA	GGGGAAATGCTCGCGTATTT	GACGTTTTGAGGTACCAACT
AB0171-Cb_BFgam	CAGACTGTGAACGACTGTGC	ACTGACCGACAGCACCCGTG	CGCGTAGCCCACACACCAGA	CCTGCCAGGGCTAAGGATCT	GTTGCGTCTAGTGAGACCCT	GCGGGCATTAATCGTAATGG	CCTTCGTATCCACCAAACAA	CGCTTGTGAGGGGTGCCGCG	GCCGATTCATCTACGTCCTA	CAATTCATCCGAGCCCATGC	GAAGAAACCGCTTCGAGCTA	GGCCCCTCGGGCGTGGGCCC	AAGCCAGGCCGGGGGAAGGA	CACCAGCCCATATAAGGAAA	AGCTCGTTAGGGATCACTCC	CGCGACATGGGGGTATAATC	CGCTGGCCCCATGGTCTACG	CTCACTGGAATTATTACTCT	CCACAAAGCCGGGTGGTGGC	ACACGCAGGGGGCCCCAGAT	AGGCAATTGCGGTATACCGT	CTTGGCCCTGGTGGCGCCCG	GCGGTAGCTGCCTTAGGCGG	GGATTTACGTTTGTTATTTG	CAAGTGCCGATGAGGAGTCA	AATCCGGTCATAATAACTGG	ACAGGGCGGGACGTGTGTGA	TTGGCGCAACCTAAGAAGAC	AGGTACAGAACATCCAGTCC	CTGCTAGGACGGGAATCCTG	GGCATCAATTACCCGCGCCA	GTAGCGGCCTTATGACTCAC	GACACATTGCATACAAGACA	TCGGGGAGGATCGTCGGGGC	TTTCCCGGCGAGCACGGAAA	TTTTCGATCGGATTAGGGGC	GGACCCTGGCAGGACCTTAG	GTAACTCCGTGCTCGACCAC	GCCCGGGCGGTGCCCGTCCT	AAAGTACTAAGGTACCCCGC	CGGCCAACAAACGCTTAGTC	TGGCGGACTTCGTTGGGTGT	CCAAACAGCGCCCACCGCAG	AATCATTCTCCATCTAGTCG	TCCATGAACCGTCTCTATTT	ACTGGGCCACCCTCCTTTCC	TAACCAATAGGGGCGAAAAA	AGGGAAATGCTCGCATATTT	GACGTTTTGAGGTACTAATT
AB0172-Ca_BFgam	TGGGCTGAGAACGACTGTGC	ACTGACCGGCAGCACCCGTG	CGCGTAGCCCACACGTTAGA	CCTGCCGGGGTTAAGGATCT	GTTGCATCTAACGAGACCCT	GCGGACATTAATCGTAATGG	CCTTCGTATCTACGAAACGA	CGCTTGTGAGGGGTGCCGCG	GCCGATTCATCTACATCCCA	CAATTCGTCCGAGCCCATGC	GAAGAAACCGCCTCGAGCTA	GGCCCTGCGGGCGTGGGCCC	AAGCCAAGCCGGGAGAAGGA	CACCAGCCCATATGAGGAAA	AGCTCGTAAGGGATCACTCC	CGCGACATGGGGGTATGATC	CGCTGGCTCCGTAGTCCATG	CTCAATGGAATTATTACTCT	CCACAAAGCCGGGTGGTGGC	ACACGCAGGGGGCCCCAGAT	GGACAATTGCGGTATACCGT	CTTGGCCCTGGTGGCGCCCG	ACGGTAGTGGCCTTAGGCGG	GGAATTACGTTTGTTATTCG	CAAGTGCCGGTGAGGAGTCA	AGTCCGGTCATTATAACTGG	ACAGGGCAGGACGTTTGCGA	TTGGCGCAACCTAAGAAGAC	AGGTACAGAACATCAGGTCC	CTGCTAGGACGGGAATCTTG	GGCATCAATTACCCGCGCCG	GTAGCGGCATCATGACTCAC	GACACATTGCATACAAGACA	TCGGGGAGGATCGTCGGGGC	TTTCCCGGCGGGCACGGAAA	TTTTCAATCGGATTAGGGGC	GGACCCTGGCAGGACCTTAG	GCGGTTCCGTGTTCGACCAC	GCCCGGGCGGTGCCCGCCTT	AAAGTGGTTGGGCTCCCCGC	CGGCCAACAGACGCTTGGTC	TGGCGGGCTTAGTTGGGTGT	CCAAACAGCGCCCACCGCAG	AATCATTCTCCATCTAGTCG	TCCATGAACCATCACTGTTT	ATCGGGCCTCCCTCCTTTCC	TAATCAAAGGGGGCGAAAAA	GGGGAAATGCTTGCATATTT	GACGTTTTGAGGTACTGTTT
AB0172-Cb_BFgam	TGGGCTGAGAACGACTGTGC	ACTGACCGGCAGCACCCGTG	CGCGTAGCTCACACACCTGA	CCTGCCGGGGCTAAGGATCT	GTTGCATCGAACGAGACCCT	GCGGGCATTAATCATAATGG	TCTTCGTATCCACGAAACAA	CGCTTGTGAGAGGTGCCGCG	GCCGATTCATCTACGTCCTA	CAATTCATCCGAGCCCATGC	GAAGAAACCGCCTCGAGCTA	GGCCCCTCGGGCGTGGGCCC	AAGCCCAGCCGGGGGAAGGA	CACTAGCCCATATGAGGAAA	AGCTCGTAAGGGATCACTCC	CGCGACATGGGGGTATAATC	TGCTGGCCCCATGGTCCATG	CTCAATGGAATTATTACTCT	CCACAAAGCCGGGCGGTGGC	ACACGCAGGGGGCCCCGGAT	AGGCAATTGCGGTATACCGT	CTTGGCCCTGGTGGCGCCCG	GCGGTAGCTGCCTTAGGCGG	GGAATTACTTTTGTCATTCG	CAAGTGCCGGTGAGGAGTCA	AATCCGGTCATTATACCTGG	ACAGGGCGGGACGTGTGTGA	TTGGCGCTACCTAAGAAGAC	AGGTACAGAACATCCAGTCC	CTGCTAGGATGGGAATCCTG	GGCATCAATTACCCGCGCCG	GTAGCGGCCTCATGACTCAC	GACACATTGCATGCTAGATA	TCGGGGAGTATTCTCGGGGC	TTTCCCGGCGGGCACGGAAA	TTTTCGATCGGATTAGGGGC	GGACCCTGGCAGGACCTTAA	GTGACTCCGTGCTCGACCAC	GCCCGGGCGGTGCCCGCTCT	AAAGCACTAGGGCTCCCCGC	CGGCCAACAGACGCTTAGTC	TGGCGGACTTCGTCGGGTGT	CCAGATAGCGCGCACCGAAG	AATCATTCTCCATCTAGTTG	TCCATGAACCATCACTGTTT	ACCGGGCCACCCACCTTTCC	TAATCAAAGGGGGCGAAAAA	GGGGAAATGCTCGCATATTT	GACGTTTTGAGGTACTGTTT
AB0173-Ca_BFgam	CAGGCTGTGAACGACTGTGC	ACTGACCGGCAGCACCCGTG	CGCGTAGCCCACACACCAGA	CCTGCCAGGGCTAAGGATCT	GTTGCATCTAACGAGACCCT	GCGGACATTAATCATAACGG	TCTGCGTACCCACCAAACAA	CGCTTGTGAGGGGTGCCGTG	GCCGATTCATCTACGTCCTG	CAATTCATCCGAGCCCATGC	GAAGAAGCCGCCTCGAGCTA	GGCCCTGCGGGCGTGGGCCC	AAGCCAAGCCGGGGGAAGGA	CACCAGCCCATATGAGGAAA	AGCTCGTAAGGGCACACTCC	CGCGACATGGGGGTATAATC	TGCTGGCTCCGTGGTCCATG	CTCAATGGAATTATTACTCT	CCAAAAAGCCGGGTGGTGGC	ACACGCAAGGGGCCCCGGAT	AGGCAATTGTGGTATACCGT	CTTGGCCCTGGTGGCGCCCG	GCGGTAGTTGCCTTAGGCGG	GGAATTACTTTCGGTATTTG	CAAGTGCCGGTGAGGAGTCA	AGTCCGGTCATTATAACTGG	ACAGGGCGGGACGTGTGCGA	TTGGCGCAACCTAAGAAGAC	AGGTATAGAACAGCCGGTCC	CTGCTAGGACGGGAATCCTG	GGCATCAATTACCCGCGCCG	GTAGCGGCATCATGACTCAC	GGCACATTGCATACAAGACA	TCGGGTAGGATCGTCGGGGC	TCTCCCGGCGGGCACGGAAA	TTTTCAATCGGATTAGGGGC	GAACCCTGGCAGGACCTTAA	GTGACTCCGTGCTCGACCAC	GCCCGGGCGGTACCCGCCCT	AAAGTGGTTGGGCTCCCTGC	CGGCCAACAGACGCTTAGTC	TGGCGGACTTCGTTGGGTGT	CCAGATAACGCGCACCGCAG	AATCATTCTCCGTCTAGTCG	TCCATAAACCGTCACTGTTT	ATCGGGCCACCCTCCTTTCC	TAATCAAAGGGGGCGAAAAA	GGGGAAATGCTCGCATATTT	GACGTTTTGAGGTACTGTTT
AB0173-Cb_BFgam	TGGGCTGTGAACGACTGTGC	ACTGACCGGCAGCACCCGTG	CGCGTAGCCCACACACCAGA	CCTGCCAGGGCTGAGGATCT	GTTGCGTCTAACGAGACCCT	GCGGACATTAATCGTAATGG	TCTTCGTATCCACCAAACAA	CGCTTGTGAGGGGTGCCGCG	GCCAATTCATCTACGTGCTA	CAATTCGTCCGAGCCCATGC	GAAGAAACCGCCTCGAGCTA	GGCCCCTCGGGCGTGGGCCT	ACGCCCAGCCGGGGGAAGGA	CACCAGCCCATAAATGGAAA	AGCTCGTAAGGGATCACTCC	CGTGACATGGGGGTATAATC	TGCTGGCTCCATGGTCCATG	CTCAATAAAATTATTACTCT	CCACAAAGCCGGGCGGTGGC	ACACGCAGGGGGCCCCAGAT	AGGCAATTGCGGGATACCGT	CTTGGCCCTGGTGGCGCCCG	ACGGTAGCTGCCTTAGGCGG	GGAATTACTTTTGTTATTCG	CAAGTGCCGGTGAGGAGTCA	AGTCCGGTCATTATAACTGG	ACGGGGCGGGACGTTTGCGA	TCGACGCTACCTAAGAAGAC	AGGTACAGAACATCCGGTCC	CTGCTAGGTCGGGAATCCTG	GGCATCAATTACCCGCGCCG	GTAGCGGCATCACGACTCAC	GACACATTGCATACAAGACA	TCGGGGAGGATCGTCGGGGC	TTTCCCGGCGGGCACGGAAA	TTTTCAATCGGATTAGGGGC	GGACCCTGGCAGGACCTTAG	GCGGTTCCGTGTTCGACCAC	GCCCGGGCGGTGCCCGCTCT	AAAGTGGTTGGGCTCCCCGC	CGGCCAACAGACGCTTGGTC	TGGCGGGCTTCAGCAGGTGT	CCAGATAGAGCCCACCGCAG	AATCACTCTCCATATAGTCG	TCCATGAACCATCACTGTTC	ACCGGACCACCTACCTTTTC	TAATCCAAGGGGGCGAAAAA	GGGGAGATGCTCGCATATTT	GACGTTTTGAGGTACCGTTT
AB0174-Ca_BFgam	CAGGCTGTGAACGACTGTGC	ACTGACCGGCATCACCCGTG	CGCGTAGCCCACACACCAGA	CCTGCCAGGGCTAAGGATCT	GTTGCATCTAACGAGACCCT	GCGGGCATTAATCATAATGG	TCTTTGAATCCACGAAACAA	CGCTTGTGAGGGGTGCCGCG	GCCGATTCATCTACGTCCTA	CAATTCGTCCGAGCCCATGC	GAAGAAACCACCTCGAGCTA	GGCCCTGCGGGCGTGGGCCT	ACGCCCAGCCGGGGGAAGGA	CACCAACCCATATGAGGAAA	AGCTCGTAAGGGATCACTCC	CGTGACATGGGGGTATAATA	CGCTGGCTCCATGGTCCATG	CCCAATAAAATTATTACTCT	CCACAAAGCCGGATGGTGGC	ACACGCAGGGGGCCCCAGAT	GGACATTTGCGGTATACCGT	CTTGGCCCTGGTGGCGCCCG	GCGGTAGTTGCCTTAGGTGG	GGAATTACTTTTGTCATTCG	CAAGTGCCGGTGAGGAGTCA	AGTCCGGTCATTATAACTGG	ACAGGGTGGGACGTTTGCGA	TTGGCGCAACCTAAGAAGAC	AGGTACAGAACATCCGATCC	CTGCTAGGTCGGGAATCTTG	GGCATCAATTACCCGCGCCG	GTAGCGGCATCATGACTCAC	GACACATTGCATGCAAGACA	TCGGGTAAGATCGTCGGGGC	TTTCCCGGCGGGCACGGAAA	TTTTCAATCGGATTAGGGGC	GGACCCTGGCAGGACCTTAG	GTGATTCCGTGCTCGGCCAC	GCCCGGGCGGTGCCCACCCT	AAAGTGGTTGGGCTCCCCAC	CGGCCAACAGACGCTTGGTC	TGGCGGACTACGTCGGGTGT	CCAGATAACGCCCACCGCAG	AATCATTTCCCAACTAGTCG	TCCATGAACCATCACTGTTT	ACCGGGCCACCCTCCTTTCC	TAATCAAAGGGGGCGTAAAA	GGGGAGATGCTCGCATATTT	GACGTTTTGAGGTACCGTTT
AB0174-Cb_BFgam	TGGGCTGAGAACGACTGTGC	ACTGGCCGGCAGCACCCGTG	CGCGTAGCCCACACACCAGA	CCTGCTGGGGTTGAGGATCT	GTTGCATCTAACGAGACCCT	GCGGACATTAATCATAACGG	TCTTCGTATCCACGAAACAA	CGCTTGTGAGGGGTGCCGCG	GCCGATTCATCTATATCCTA	CAGTTCGTCCGAGCCCATGC	GAAGAAGCCGCCTTGAGCTA	GGCCCCTCGGGCGTGGGCCT	ACGCCAAGCCGGGGGAAGGA	CACCAGCCCATATGAGGAAA	AGCTCGTTAGGGATCACTCC	CGTGACATGGGGGTATAATC	CGCTGGCCCCATGGCCCATG	CTCAAAGGAATTTTTACTCT	CCACAAAGCCGGGTGGTGGC	ACACGCAGGGGGCCCCAGAT	AGGCAATTGCGGTATACCGT	CTTGGCCCTGGTGGCGCCCG	ACGGTAGCTGCCTTAGGCGG	GGAATTACTTTTGTCATTCG	CAAGTGCCGGTGAGGAGTCA	AGTCCGGTCATTATAACTGG	ACGGGGCGGGACGTTTGTGA	TTGGCGCTACCTAAGAAGAC	AGGTACAGAACAGCCGGTCT	CTGCTAGGACGGGAATCTTG	GGCATCAATTACCCGCGCCA	GTAGCGGCATCATGACTCAC	GACACATTGCATACAAGACA	TCGGGGAGGATCGTCGGGGC	TTTCCCGGCGGGCACGGCAA	TCTTCAATCAGATTAGGGGC	GGACCCTGGCAGGACCTTAG	GTGATTCCGTGCTCGACCAC	GCCCGGGCGGTGCCCACCCT	AAAGCACTTGGGCTCCCCGT	CGGCCAACAGACACTTGGTC	TGGCGGACTTCGTCGGGTGT	CTAGATAAAGCCCGCCGCAG	AATCATTCTCCAACTAGTTG	TCCATGAACCGTCTCTGTTT	ACCGGGCCACCCTCCTTTCC	TAATCAAAGGGGGCGAAAAA	GGGGAAATGCTCGCATATTT	GACGTTTTGAGGTACTAATT
AB0175-Ca_BFgam	TGGGCTGAGAACGACTGTGC	ACTGACCGGCAGCACCCGTG	CGCGTAGCCCACACACCAGA	CCTGCCAGGGCTAAGGATCT	GTTGTATCTAACGAGACCCT	GCGGACATTAATCATAATGG	TCTGCTTATTCACGAAATAT	CGCTTGTGAGGGGTGCCGCG	GCCGATTCATCTACATCCTA	CAATTCGTCCGAGCCCATGC	GAAGAAGCCATCTCGAGCTA	GGCCCCGCGGGCGTGGGCCT	CAGCCCAGCCGGGGGAAGGA	CACCAGCCCATATGAGGAAA	AGCTCGTAAGGGCATACTCC	CGCGACATGGGGGTATAATC	CGCTGGCTCCATGGTCCATG	CTCAATGGAATTTTTACTCT	CTACAAAGCCGGGTGGTGGC	ACACGCAGGGGGCCCCAGAT	AGGCAATTGCGGTATACCGT	CTTGGCCTTGGTAGCGCCCG	GTGGTATCTGCCTTAGGCGG	GGAATTACGTTTGTCATTCG	CAAGTGCCGGTGAGGTGTCA	AGTCCGGTCATTATAACTGG	ACAGGGCGGGACGTTTGCGA	TTGGCGCAACCTAAGAAGAC	AGGTACAGAACATCCGGTCC	CTGCTAGGACGGGAATCCTG	GGCATCAATTACCCGCGCCA	GTGGCGGCATCATGACTCAC	GACACATAGCATGCTAGACA	TCGGGGAGTATTCTCGGGGC	TCTCCCGACGGGCACGGAAA	ATTTCAATCGAATTAGGGGC	GGACCCTGGCAGGACCTTAG	GTGACTCCGTGCTCGGCCAC	GCCCGGGCGGTGCCCGCTCT	AAAGTGGTTGGGCTCCCCGC	CGGCCAACAGACGCTTGGTC	TGGCGGACTTCAGCGGGTGT	CCAGATAGCGCCCACCGCAG	AATCATTCTCCAACTAGTTG	TCCATGACCCGTCACTGTTT	ACCGGGCCACCCACCTTGCC	TAATCAAAGGGGGCGAAAAA	GGGGAGATGCTCGCATATCT	GACGTATTGAGGTATTGTTT
AB0175-Cb_BFgam	TGGACTGAGAACGACTGTGC	ACTGACCGGCAGCACCCGTG	CGCGTAGCCCACATACCAGA	CCTGCCAGGGCAAAGGATCT	GTTGCATCTAACGAGACCCT	GCGGGCATTAATCATAATGG	TCTTCGTATCCACGAAACAA	CGCTTGTGAGGGGTGCCGCG	GCCGATTCATCTACGTCCTA	CAATTCGTCCGAGCCCATGC	GAAGAAACCACCTCGAGCTA	GGCCCTGCGGGCGTGGGCCC	AAGCCAGGCCGGGGGAAGGA	CACCAGCCCATAAGAGGAAA	AGCTCGTAAGGGATCACTCC	CGCGACATGGGGGTATAATC	CGCTGGCCCCATGGTCCATG	CTCAATAAAATTATTACTCT	CTACAAAGCCGGGTGGTGGC	ACACGCAGGGGGCCCCAGAT	GGACAATTGCGGTATACCGT	CTTGGCCCTGGTGGCGCCCG	GCGGTAGCTGCCTTAGGCGA	AGAATTACGTTTGTTATTCG	CAAGTGCCGGTGAGGAGTCA	AATCCGGTCATTATAACTGG	ACAGGGCGGGACGTGCGTGA	TTGGCGCTACCTAAGAAGAC	AGGTACAGAACAGCCGGTCC	CTGCTAGGTCGGGAATCCTG	GGCATCAATTACCCGCGCCG	GTAGCGGCATCATGACTCAC	GACACATTGCATGCAAGACA	TCGGGTAGGATTCACGGGGC	TTTCCCGGCGAGCACGGAAA	TTTTCGATCGGATTAGGGGC	GGACCCTGGCAGGACCTTAG	GTGATTCCGTGCTCGGCCAC	GCCCGGGCGGTGCCCGCTTT	AAAGTACTAGGGCTCACCGC	CGGCCAACAGACACTTGGTC	AGGCGGACTACGTTGGGAGT	CCAGATAGAGCCCACCGCAG	AATCATTCTACAACTAGTCG	TCCATGAATAGTCACTGTTT	ACCGGACCACCCTCCTTTCC	TAACCAAAGGGGGCGTAAAA	GGGGAAATGCTCGCATATTT	GACGTTTTGAGGTACCGTTT
AB0176-Ca_BFgam	TGGGCTGAGAACGACTGTGC	ACTGACCGGCAGCACCCGTG	CGCGTAGCCCACACACCAGA	CCTGCCAGGGCTAAGGATCT	GTTGTATCTAACGAGACCCT	GCAGACATTAATCGTAATGG	CCTTTGTATCCACGAAACAA	CGCTTGTGAGGGGTGCCGCG	GCCGACTCATCTACATCCTA	CAATTCATCCGAGCCCATGC	GAAGAAACCGCCTCGAGCTA	GGCCCTGCGCGCGTGGGCCC	AAGCCCAGCCGGGGGAAGGA	CACTAGTCCATATGAGGAAA	AGCTCGTAAGGGATCACTCC	CGCGACATGGGGGTATAATC	TGCTGGCTCCATGGTCCATG	CTCAATGGAATTATTACTCT	CCACAAAGCCGGGTGGTGGC	ACACGCTGGGGGCCCCAGGT	AGGCAATTGCGGTATACCGT	CTTGGCCCGGGTGGCGCCCA	ACGATATCTGCCTTAGGCGG	GGAATTACGTTTGTCATTCG	CAAGTGCCGGTGAGGTGTCA	AATCCGGTCATTATAACTGG	ACAGGGCGGGACGTTTGCGA	TTGGCGCTATCTAAGAAGAC	AGGTACAAAACATCCGGTCC	CTGCTAGGACGCGAATCCTG	GGCATCAATTACCCGCGCCG	GTAGCGGCCTCATGACTCAC	GACACATTGCATGCAAGACA	TCGGGGAGGATCGTCGGGGC	TTTCCCGGCGGGCACGGAAA	TTTTCAATCGGATTAGGGGC	GGACCCTGGCAGGACCTTAG	GTGACTCCATGCTCGGCCAC	GCCCGGGCGGTGCCCGCCCT	AAAGTGGTTGAGCTCCCCGC	TGGCCAACAGACGCTTGGTC	TGGCGGACTTCGTCGGGTGT	CCAGATTGAGCGCACCGCAG	AATCATTCTCCATCTAGTTA	TCCATGAATCGTCACTGTCT	ACCGGGCCACCCTCCTTTCC	AAACCAAAGGGGGCGAAAAA	GGGGAAATGCTCGCATGTTT	GACGTTTTGAGGTACTGTTT
AB0176-Cb_BFgam	TGGGCTGAGAACGACTGTGC	ACTGACCGACAGCACCCGTG	CGCGTAGCCCACACACCAGA	CCTGCCAGGGCTAAGGATCT	GTTGCGTCTAACGAGACCCT	GCGGACATTAATCATAATGG	TCTTCTTATCCACCAAACAA	CGCTTGTGATGGGTGCCGCG	GCCGATTCATCTACGTCCTA	CAATTCGTCCGAGCCCATGC	GAAGAAACCGCCTCGAGCTA	TGCCCCTCGGGCGTGGGCCT	ACGCCAAGCCGGGGGAAGGA	CACCAGCCCATAAGAGGAAA	AGCTCGTAAGGGATCACTCC	CGTGACATGGGGGTATAATC	CGCTGGCCCCATGGTCCATA	CTCAATGGAATTTTTACTCT	CCACAAAGCCGGGTGGTGGC	ACACGCAGGGGGCCCCAGAT	AGGCATTTGCGGTATACCGT	CTTGGCCCTGGTGGCGCCCG	GCGGTAGTTGCCTTAGGCGG	GGAATTACGTTTGTCATTCG	CAAGTGCCGGTGAGGAGTCA	AATCCGGTCATTATAACTGC	ACAGGGCGGGACGTTTGCGA	TCGACGCAACCTAAGAAGAC	AGGTACAGAACATCCGGTCC	CTGCTAGGTCGGGAATCCTG	GGCATCAATTACCCGCGCCG	GTAGCGGCATCATGACTCAC	GACACATTGCATACAAGACA	TCAGGGAGGATCGTCGGGGC	TTTCCCGGCGGGCACGGAAA	TTTTCAATCGGATTAGGGGC	GGACCCTGGCAGGACCTTAG	GTAACTCCATGCTCGGCCAC	GCCCGGGCGGTGCCCGCTCT	AAAGCACTAGGGCTCCCCGT	CGGCCAGCAGACACTTGGTC	TGGCGGACTTCGTCGGGTGT	CTAGACAAAGCCCACCGCAG	AATCATTCTACATCTAGTCG	TCCATAAACCGTCACTGTTT	ACCGGGCCACCCTCCTTTTC	TAACCAATAGGGGCGAAAAA	GGGTAAATGCTCGCATATTT	GACGTTTTGAGGTATCAACT
AB0177-Ca_BFgam	CAGGCTGTGAACGACTGTGC	ACTGACCGATAGCACCCGTG	CGCGTAGCCCACACACCAGA	CCTGCCAGGGCTAAGGATCT	GTTGTATCTAACGAGACCCT	GCGGACATTAATCATAATGG	CCTTTGTATCCACGAAACAA	CGCTTGTGAGGGGTGCCGCG	GCCGATTCATCTACATCCTA	CAATTCGTCCGAGCCCATGC	GAAGAAACCGCCTCGAGCTA	TGCCCTGCGGGCGTGGGCCC	CAGCCAGGCCGGGGGAAGGA	CACCAGCCCATATGAGGAAA	AGCTCGTAAGGGATCACTCC	CGCGACATGGGGGTATAATC	CGCTGGCTCCGTAGTCTATG	CTCAATGGAATTATTACTCT	CCAAAGAGCCGGGTGGTGGC	ACACGCAGGGGGCCCCAGAT	GGACAAATGTGGTATACCGT	CTTGGCTCTGGTGACGCCCG	GTGGTAGTTGCTTTAGGCGG	GGAATTACTTTTGTCATTCG	CAAGTGCCGGTGAGGAGTCA	AATCCGGTCATTATAACTGG	ACAGGGCGGGACGTTTGCGA	TTGGCGCTACCTAAGAAGAC	AGGTACAGAACATCCGGTCC	CTGCTAGGTCGGGAATCCTG	GGCATCAATTACCCGCGCCG	GTAGCGGCATCATGACTCAC	GACACATTGCATACAAGACA	TCGGGGAGGATCGTCGGGGC	TTTCCCGGCGGGCACGGATA	TTTTCAATCGGATTAGGGGC	GGACCCTGGCAGGACCTTAG	GCGGTTCCGTGTTCGACCAC	GCCCGGGCGGTGCCCGCTCT	AAAGTGGTTGGGCACCCCGC	CGGCCAACTGACGCTTGGTC	TGGCGGACTTCAGTGGGTGT	CCAGATTGCGCCCACCGCAG	AATCATTCTCCATCTAGTTA	TCCATAAACCGTCACTGTTT	ACCGGGCCACCCACCCTTCC	TAATCAAAGGGGGCGAAAAA	GGGGAAATGCTCGCATATTT	GACGTTTTGAGGTACTGTTT
AB0177-Cb_BFgam	CAGGCTGTGAACGACTGTGC	GCTGACCGGCAGCACCTGTG	CGCGTAGCCCACACATCAGA	CCTGCCAAGGCTAAGGATCT	GTTGTATCTAACGAGACCCT	GCGGACATTAATCATAATGG	CCTTCGTATCCACGAAATAT	CGCATGTGAGGGGTACCGCG	GCCGATTCATCTACGTCCTA	CAATTCATCCGAGCCCTTGC	GAAGAAGCCACTGCGAGCTA	GGCCCCTCGGGCGTGGGCCC	AAGCCAGGCCGGGGAAAGGA	CACCAGCCCATATGAGGAAA	AGCTCGTAAGGGATCACTCC	CGCGACATAGGGGTATAATC	TGCTGGCCCCGTGGTCCATG	CTCAATGGTATTATTACTCT	CCACAAAGCCGGGTGGTGGC	ACACGCAGGGGGCCCCAGAT	GGACATTTGCGGTATACCGT	CTTGGCCCTGGTGGCGCCCG	GCGGTAGTTGCCTTAGGCGG	GGAATTACTTTTGTCATTCG	CAAGTGCCGGTGAGGAGTCA	AGTCCGGTCATAATAACTGG	ACAGGGCAGGACGTTTGCGA	TTGGCGCTACTTAAGAAGAC	AGGTACAGAACATCAGGTCC	CTGCTAGGACGCGAATCCTG	GGCATCAATTACCCGCGCCG	GTAGCGGCATCACGACTCAC	GACACATTGCATGCTTGACA	TCGGGGAGGATCGTCGGGGC	TTTTCCGGCGGGCACGGAAA	TTTTCAATCGGATTAGGGGC	GGACCCTGGCAGGACCTTAA	GTGACTCCGTGCTCGACCAC	GCCCGGGCGGTGCCCGCCCT	AAAACACTAGGGCTCCCCGC	CGGCCAACTGACGCTTGGTC	TGGCGGACTTCGTTGGGTGT	CCAGATAGCGCCCACCGCAG	AATCATTCTCCATCTAGTCG	TCCATGAATAGTCACTGTTT	ACCGGGCCACCCTCCTTTCC	AAATCCAAGGCGGCGAAAAA	GGGGAAATGCTCGCATATTT	GACGTTTTGAGGTATCGTTT
AB0178-Ca_BFgam	CAGGCAGAGAACGACTGTGC	ACTGACCGACAGCACCCGTG	CGCGTAGCCCACACATCAGA	CCTGCCGGGGCTAAGGATCT	ATTGTATCGAACGAGACCCT	GCGGGCATTAATCATAATGA	TCTGCTTATCCACCAAACAA	CGCTTGTGAGGGGTGCCGCG	GCCGATTCATCTACGTCCTA	CAATTCATCCGAGCCCATGC	GAAGAAGCCGCCTCGAGCTA	GGCCCCTCGGGCGTGGGCCC	CAGCCAGGCCGGGGAAAGGA	CACCAGCCCATAAGAGGAAA	AGCTCGTTAGGGCACACTCC	CGTGACATGGGGGTATAATC	CGCTGGCCCCGTGGTCCATG	CTCAATGGAATTTTTACTCT	CCACAGAGTCGGGTGGTGGC	ACACGCAGGGGGCCCCAGAT	AGGCAATTGCGGTATACCGT	CTTGGCTCTGGTGGCGCCCG	ACGGTAGCTGCTTTAGGCGG	GGAATTACTTTTGTCATTCG	CAAGTGCCGGTGAGGAGTCA	AATCCGGTCATTATAACTGG	ACAGGGCGGGACGTGTGTGA	TTGGCGCAACCTAAGAAGAC	AGGTACAGAACAGCCGGTCC	CTGCTAGGACGGGAATCCTG	GGCATCAATTACCCGCGCCA	GTAGCGGCATCATGACTCAC	GACACATTGCATACAAGACA	TCGGGGAGGATTCTCGGGGC	TTTCCCGGCGGGCACGGAAA	TTTTCAAACGGATTAGGGGC	GGACCCTGGCAGGACCTTTG	GTGATTCCGTGCTCGACCAC	GCCCGGGCGGTGCCCACTCT	AAAGCACTTGGGCTCCCCGC	CGGCCAACAGACGCTTGGTC	TGGCGGACTTCGTCGGGTGT	CCAGATAGAGCCCACCGCAG	AATCACTCTCCATCTAGTCG	TCCATGAATAGTCACTGTTC	ACCGGACCACCTACCTTTCC	TAATCAAAGGGAGCGTAAAA	GGGTAAATGCTCGCATACTT	GACGTTTTGAGGTATCGTTT
AB0178-Cb_BFgam	TGGGCTGAGAACGACTGTGC	ACTGACCGGCAGCACCCGTG	CGCGTAGCCCACACACCAGA	CCTGCCGGGGTTAAGGATCT	GACGTATCTAACGAGACCCT	GCAGGCATTAATCATAATGG	TCTGCGTATCCACGAAATAT	CGCTTGTGAGGGGTGCCGCG	GCCGATTCATCTACGTCCTA	CAGTTCATCCGAGCCCATGC	GAGGAAACCGCCTCGAGCTA	TGCCCCTCGGGCGTGGGCCT	CAGCCAGGCCGGGGGAAGGA	CACCAGCCCATATGAGGAAA	AGCTCGTAAGGGCACACTCC	CGCGACATGGGGGTATAATC	CGCTGGCCCCGTGGTCCATG	CTCAATGGAATTATTACTCT	CCACAAAGCCGGGTGGTGGC	ACACGCAGGGGGCCCCAGAT	GGACAATTGCGGTATACCGT	CTTGGCCCTGGTGGCGCCCG	GTGGTATCTGCCTTAGGCGG	GGAATTACGTTTGTTATTCG	CAAGTGCCGGTGAGGAGTTA	AGTCCGGTCATTATAACTGG	ACAGGGCGGGACGTGTGCGA	TTGGCGCTACCTAGGAAGAC	AGGTACAGAACATCCGGTCC	CTGCTAGGTCGGGAATCCTG	GGCATCAATTACCCGCGCCG	GTAGCGGCATCATGACTCAC	GACACATTGCATACAAGACA	TCGGGGAGGATTCTCGGGGC	TTTCCCGGCGGGCACGGAAA	TTTTCAATCGGATTAGGGGC	GGACCCTGGCAGGACCTTAG	GTGATTCTGTGCTCGACCAC	GCCCGGGCGGTGCCCGCCCT	AAAGTGGTTGGGCTCCCCGC	CGGCCAACAGACGCTTGGTT	TGGCAGACTTCGTCGGGTGT	CCAGATAGCGCCCACCGCAG	AATCACTCTCCATCTAGTCG	TCCATGAACCATCACTGTTT	ACCGGGCCACCCTCCCTTCT	TAATCCAAGGGGGCGTAAAA	GGGGAAATGCTCGCATATTT	GACGTTTTGAGGTACTGTTT
AB0179-Ca_BFgam	TGGGTTGAGAACGACTATGC	ACTGGCCGACGGCACCCGTG	CGCGTAGCCCACACGTTAGA	CCTGCCAGGGCTAAGGATCT	GTTGCAGCTAACGAGACCCT	GCGGGCATTAATCATAATGG	CCTTTGTATCCACGCAACGA	CGCTTGTGAGGGGTGCCGCG	GCCGATTCATCTACATCCTA	CAGTTCGTCCGAGCCCATGC	GAAGAAACCGCCTCGAGCTA	TGCCCCTCGGGCGTGGGCCT	AAGCCCAGCCGGGGGAAGGA	CACCAGCCCATATGAGGAAA	AGCTCGTAAGGGCATACTCC	CGTGACATGGGGGTATAATC	TGCTGGCCCCGTGGTCCATG	CTTAATGGAATTATTACTCT	CTACAAAGCTGGGTGGTGGC	ACACGCAGGGGGCCCCGGAT	AGGCAATTGTGGTATACCGT	TTTGGCCCTGGTGGCGCCCG	ACGGTATCTGCCTTAGACGG	GGAATTACTTTTGTCATTTG	CAAGCGCCGGTGAGGAGTCA	AGTCCAGTCATTGTAACTGG	ACAGGGCGGGACGTTTGCGA	TTGGCGCTACCTAAGAAGAC	AGGTACAGAACAGCCAGTCC	CTGCTAGGACGGGAATCTTG	GGCATCAATTACCCGCGCCG	GTAGCGGCATCATGACTCAC	GACACATTGCATACAAGACA	TCGGGGAGGATCGTCGGGGC	TTTCCCGGCGGGCACGGAAA	TTTTCAATCGGATTAGGGGC	GGACCCTGGCAGGACCTTAA	GTGACTCCGTGCTCGGCCAC	GCCCGGGCGGTGCCCGCCCT	AAAGTGCTAGGGCACCCCGC	CGGCCAACAGACGCTTGGTC	TGGCGGGCTTCGTCGGGTGT	CCAGATAACGGCCACCGCAG	AATCATTCTCCATCTAGTCG	TCCATGAATAGTCACTGTTT	ACCGGGCCACTCTCCTTTCC	TAATCCAAGGGGGCGTAAAA	GGGTAAATGCTCGCATATTT	GACGTTTTGAGGTACCGTTT
AB0179-Cb_BFgam	TGGGCTGAGAACGACTGTGC	ACTGACCGGCAGCACCCGTG	CGCGTAGCCCACACACCAGA	CCTGCCAGGGCTAAGGATCT	GTTGCATCTAGTGAGACCCT	GCGGACATTAATCGTAATGG	TCTGTGTATCCACGAAACAA	CGTTTGTGAGGGGTGCCGCG	GCCGATTCATCTACATCCCA	CAATTCGTCCGAGCCCATGC	GAAGAAACCGCCTCGACCTA	GGCCCCTCGGGCGTGGGCCC	AAGCCCAGCCGGGGGAAGGG	CACCAGCCCATATGAGGAAA	AGCTCGTAAGGGATTACTCC	CGCGACATGGGGGTATAATC	TGCTGGCTCCGTGGTCCATG	CTCAATGGAATTATTACTCT	CCACAAAGCCGGATGGTGGC	ACACGCAGGGGGCCTCAGAT	AGGCAATTGCGGTATATCGT	CTTGGCCCTGGTGGCGCCCG	GCGGTAGTGGCCTTAGGCGG	GGAATTACGTTTGTTATTTG	CTAGTGCTGGTGAGGAGTCA	AGTCCGATCATTATAACTGG	ACAGGGTGGGACGTGTGCGA	TTGGCGCAATCTAAGAAGAC	AGGTACAGAACAGCCAGTCC	CTGCTAGGTCGGGAATCCTG	GGCATCAATCATCCGCGCCG	GTAGCGGCATCATGACTCAC	GACACATTGCATACAAGACA	TCGGGGAGGATTCTCGGGGC	CTTCCCGGCGGGCACGGAAA	TTTTCAATCGGATTAGGGGC	GGACCCTGGCAGGACCTTAG	GTGATTCCGTGTTCGACCAC	GCCCGGGCGGTGCCCGCTCT	AAAGTGGTTGGGCTCCCCGC	CGGCCAACAAACGCTTAGTC	TGGCGGACTACGTCGGGTGT	CCAGATAGAGCCCATCGCAG	AATCATTCTACATCTAGTCG	TCCATGAACCATCACTGTTT	ACCGGGCCACCCTCCTTTTC	AAATCAAAGGGGGCGAAAAA	GGGTAAAAACTCGCATATTT	GACGTTTTGAGGTACTAATT
AB0181-Ca_BFcol	TGGGCTGTGAACGACTGTGC	ATTGACCGGCAGCACCCGTG	CGCGTAGCTCACACGTTAGA	CCTGCCAGGGCTAAGGATCT	GTTGCGTCTAACGAGACCCT	GCGGACATTAATCATAATGG	TCTGCTTATCCACGAAACAA	CGCTTGTGATGGGTGCCGCG	GCCGATTCATCTACGTCCTA	CAATTCGTCCGAGCCCATGC	GAAGAAACCGCCTCGAGCTA	GGCCCTGCGGACGTGGGCCT	ACGCCAAGCCGGGGGAAGGA	CACCAGCCCATATAAGGAAA	AGCTCGTAAGGGATCACTCC	CGTGACATGGGGGTATAATC	TGCTGGCCCCATAGTCTATG	CTCAATGGAATTATTACTCT	CCACAAAGCCGGGTGGTGGC	ACACGCAGGGGGCCCCAGAT	GGACAATTGCGGTATACCGT	CTTGGCCCTGGTGGCGCCCG	ACGGTAGTTGCCTTAGGCGG	GGAATTACTTTTGTTATTCG	CAGGTGCCGGTGAGGAGTCA	AGTCCGGTCATTATAACTGG	ACAGGGCGGGACGTTTGTGA	TTGGCGCAATCTAAGAAGAC	AGGTACAGAACATCCGGTCC	CTGCTAGGACGGGAATCTTG	GGCATCAATCACCCGCGCCA	GTGGCGGCATCATGACTCAC	GACACATTGCATGCAAGACA	TCGGGTAGGATTCACGGGGC	TTTCCCGGCGGGCACGGATA	TTTTCAATCGGATTAGGGGC	GGACCCTGGCAGGACCTTAG	GTGACTCCGTGCTCGGCCAC	GCCCGGGCGGTGCCCGCTCT	AAAGTACTAAGGTACCCCGC	CGGCCAACAAACGCTTAGTC	TGGCGGACTTCGTTGGGTGT	CCAGACAGCGCCCACCGCAG	AATCATTCTCCAACTAGTCG	TCCATGAACCATCACTGTCT	ACCGGGCCACCCTCCTTTCC	TAACCCAAGGGGGCGAATAA	GGGGAAATGCTCGCATGTTT	GACGTTTTGAGGTACCGTCT
AB0181-Cb_BFcol	TGGGCTAAGTACGACTGTGC	ACTGACCGACAGCACCCGTG	CGCGTAGCTCACACGTTAGA	CCTGCCAGGGCTGAGGATCT	GTTGCATCTAACGAGACCCT	GCGGACATTAATCGTAATGG	TCTTTGTATCCACGAAACAA	CGCTTGTGATGGGTGCCGCG	GCCGATTCATCTACGTCCTA	CAATTCGTCCGAGCCCATGC	GAAGAAACCGCCTCGAGCTA	GGCCCCTCGGGCGTGGGCCC	AAGCCAAGCCGGGGGAAGGA	CACCAGCCCATATGAGGAAA	AGCTCGTTAGGGCACACTCC	CGTGACATGGGGGTATATTC	CGCTGGCTCCGTGGTCCATG	CTCAATGGAATTTTTACTCT	CCACAAAGCCGGGTGGTGGC	ACGTGCAGGTGGCCCCAGGT	AGGCAAATGTGGTATACCGT	CTTGGCCCTGGTGGCGCCCG	ACGGTAGTTGCCTTAGGCGG	GGAATTACTTTTGTCATTCG	CAAGTGCCGGTGAGGAGTCA	AGTCCGGTCATTATAACTGG	ACAGGGTGGGACGTGTGTAA	TTGGCGCTACCTAAGAAGAC	AGGTACAGAACATCAGGTTC	CTGCTAGGACGGGAATCCTG	GGCATCAATTACCCGCGCCG	ATAGCGGCATCATGACTCAC	GACACATTGCATGCAAGACA	TCGGGTAGGATTCACGGGGC	TTTCCCGGCGAGCACGGAAA	TTTTCGATCGGATTAGGGGC	GGACCCTGGCAGGACCTTAG	GTGACTCCGTGCTCGACCAC	GCCCGGGCGGTGCCCGCTTT	AAAGTGGTTGGGCTCCCCGC	CGGCCAACAAACGCTTGGTC	TGGCGGACTTCGTTGGGTGT	CTAAACAGCGCGCACCGAAG	AATCATTCCCCATCTAGTCG	TCCATGAACCGTCACTGTTT	ACTGGGCCATCCTCCTTTCC	TAACCCAAGGGGGCGTAAAA	GGGGAGATGCTCGCATATTT	GACGTTTTGAGGTACCAACT
AB0182-Ca_BFcol	CAGGCTGTGAACGACTGTGC	ACTGACCGGCAGCACCCGTG	CGCGTAGCCCACATACCAGA	CCTGCCGGGGCTAAGGATCT	GTTGTATCTAACGAGACCCT	GCGGACATTAATCGTAATGG	CCTTTGTATCCACGAAACGA	TGCTTGTGAGGGGTGCCGCG	GCCGATTCATCTACGTCCTA	CAACTCATCCGAGCCCATGC	GAAGAAACCGCCTCGAGCTA	GGCCCCTCGGGCGTGGGCCT	AAGCCCAGTCGGGGGAAGGA	CACCAGCCCATATGAGGAAA	AGCTCGTAAGGGATCACTCC	CGCGACATGGGGGTATAATC	CGCTGGCTCCATGGTCCATG	CTCAATGGAATTATTACTCT	CCACAGAGCCGGGTGGTGGC	ACACGCAGGGGGCCCCAGAT	GGGCAATTGCGGTATACCGT	CTTGGCCCTGGTGACGCCCG	GCGGTAGTTGCTTTAGGTGG	GGAATTGCGTTTGTCATTCG	CAAGTGCCGGTGAGGAGTCA	AATCCGGTCATTATAACTGG	ACAGGGCGGGACGTTTGCGA	TTGGCGCTACCTAGGAAGAC	AGGTACAGAACATCCAGTCC	CTGCTAGGACGGGAATCCTG	GGCATCAATTACCCGCGCCG	GTAGCGGCATCATGACTCAC	GACACATTGCATACAAGACA	TCGGGGAGGATTCTCGGGGC	TTTCCCGGCGGGCACGGAAA	TTTTCAATCGGATTAGGGGC	GGACCCTGGCAGGACCTTAG	GTGACTCCGTGCTCGGCCAC	GCCCGGGCGGTGCCCGCCTT	AAAGTGGTTGGGCTCCCCGC	CGACCAACAAACGCTTGGTC	TGGCGGACTTCGTCGGGTGT	CCAGATAGCGCGCACCGCAG	AATCATTCCCCATCTAGTCG	TCCATGAACCGTCACTGTTT	ACCGGGCCACCCTCCTTTCC	TAACCCAAGGGGGCGAAAAA	GGGGAAATGCGCGCATATTT	GACGTTTTGAGGTACCAATT
AB0182-Cb_BFcol	TGGGCTGAGAACGACTGTGC	ACTGACCGACAGCACCCGTG	CGCGTAACCCACACACCAGA	CCTGCCAGGGCTAAGGATCT	GTTGCGTCTAACGAGACCCT	GCGGACATTAATCGTAATGG	TCTGCTTATCCACGAAATAT	CGCTTGTGAGGGGTGCCGCG	GCCGATTCATCTACATCCTA	CAATTCATCCGAGCCCATGC	AAAGATGCCGCCTCGAGCTA	TGCCCTGCGGACGTGGGCCT	ACGCCAAGCCGGGGGAAGGA	CACCAGCCCTTATATGGAAA	AGCTCGTAAGGGATCACTCC	CGTGACATGGGGGTATAATC	TGCTGGCTCCATGGTCCATG	CTCAATAAAATTATTACTCT	CCACAAAGCCGGGTGGTGGC	GCACGCAGGGGGCCCCAGAT	GGACAATTGCGGGATACCGT	CTTGGCCCTGGTGGCGCCCG	ACGGTAGCTGCTTTAGGCGG	GGAATTACTTTTGTCATTCG	CAAGTGCCGGTGAGGAGTCA	AGTCCGATCACTATAACTGG	ACAGGGCGGGACGTGTGCGA	TTGGCGCTACCTAAGAAGAC	AGGTACAGAACAGCCAGTCC	CTGCTAGGATGGGAATCCTG	GGCATCAATTACCCGCGCCG	GTAGCGGCATCATGACTCAC	GACACATTGCAGACAAGACA	TCGGGTAGGATCGTCGGGGC	TTTCCCGGCGGGCACGGATA	TTTTCAATCGGATTAGGGGC	GGACCCTGGCAGGACCTTAG	GTGACTCCGAGCTAGGCCAC	GCCCGGGCGGTGCCCGCTCT	AAAGTGGTTGGGCTCCCCAC	CGGCCAACAGACGCTTGGTC	TGGCGGACTACGTTGGGTGT	CCAGATAGCGCCCACCGCAG	AATCATTCTCCATCTAGTCA	TCCATGAACCGTCACTGTTT	ACCGGGCCACCCTCCTTTCC	AAACCAAAGGGGGCGAAAAA	GGGTAAATGCTCGCATATTT	AACGTTTTGAGGTATCAATT
AB0183-Ca_BFcol	CAGGCTAAGAACGACTGTGC	ACAGACCGGCGGCACCCGTG	CGCGTAGCCCACACACCAGA	CCTGCCAGGGCTAAGGATCT	GTTGCGTCTAACGAGACCCT	GCGGACATTAAACGTAATGG	CCTTCTTATCCACGAAACAA	CGCTTGTGAGGGGTGCCGCG	GCCGATTCATCTACATCCTA	CAGTTCATCCGAGCCCATGC	GAAGAAACCGCCTCGAGCTA	GGCCCTGCGGGCGTGGGCCC	AAGCCCAGCCGGGGGAAGGA	CACTAGCCCATATGAGGAAA	AGCTCGTAAGGGATCACTCC	CGTGACATGGGGGTATAATC	TTCTGGCTCCATGGTCCATG	CTTAATAAAATTATTACTCT	CCACAAAGCCGGGTGGTGGC	ACACGCAGGGGGCCCTAGAT	GGACATTTGCGGTATACCGT	CTTGGCCCTGGTGACGCCCG	GTGGTAGTTGCCTTAGGTGG	GGAATTACGTTTGTCATTCG	CAAGTGCCGGTGAGGAGTCA	AGTCCGGTCATTATAACTGG	ACAGGGCGGGACGTGTGCGA	TTGGCGCAATCTAAGAAGAC	AGGTACAGAACATCCAGTCC	CTGCTAGGATGGGAATCCTG	GGCATCAATTACCCGCGCCA	GTAGCGGCATCACGACTCAC	GACACATTGCAGACAAGACA	TCGGGTAGGATCGTCGGGGC	TTTCCCGGCGGGCACGGCAA	TTTTCAATCGAATGAGGGGC	AGACCCTGGCAGGACCTTAG	GTAATTCCGTGCTCGGCCAC	GCCCGGGCGGTGCCCGCTCT	AAAGTACTAAGGTACCCCGC	CGGCCAACAGACGCTTGGTC	TGGCGGACTTCGTCGGGTGT	CCAGACAACGCCCGCCGCAG	AATCATTCTCGATCTAGTCG	TCCATGAACCGTCACTGTTT	ACTGGGCCACCCTCCTTTCC	TAATCCAAGGGGGCGTAAAA	GGGGAAATGCTCGCATATTT	GACGTTTTGAGGTATCAACT
AB0183-Cb_BFcol	TGGGCTGAGAGCGACTGTGC	ACTGACCGACAGCACCCGTG	CGCGTAGCTCACACACCAGA	CCTGCCGGGGCTAAGGATCC	GTTGTATCTAACGAGACCCT	GCGGGCATTAATCATAATGG	CCTTCTTATCCACGAAACAA	CGCTTGTGAGGGGTGCCGCG	GCCGATTCATCTATATCCTA	CAGTTCGTCCGAGCCCATGC	GAAGAAACCGCCTCGAGCTA	GGCCCCTCGGGCGTGGGCCT	ACGCCAAGCCGGGGGAAGGA	CACCAGCCTATATGAGGAAA	AGCTCGTAAGGGATCACTCC	CGTGACGTGGGGATATAATC	TGCTGGCTCCATAGTCCATG	CTCAATGGAATTTTTACTCT	CCACAAAGCCGGGTGGTGGC	ACACGCAGGGGGCCCCGGAT	AGGCAATTGCGGTATACCGT	CTTGGCCCTGGTGACGCCCG	GTGGTAGTTGCCTTAGGCGG	GGAATTGCTTTTGTCATTCG	CAAGTGCCGGTGAGGAGTCA	AATCCGGTCATTATAACTGG	TCAGCGCGGGACGTTTGCGA	TTGGCGCAACCTAAGAAGAC	AGGTACAGAACATCCGGTCC	CTGCCAGGTCGGGAATCCTG	GGCATCAATCACCCGCGCCG	GTAGCGGCATCATGACTCAC	GACACATTGCATACAAGACA	TCGGGGAGGATCGTCGGGGC	TTTCCCGGCGGGCACGGAAA	TTTTCAATCGGATTAGGGGC	GGACCCTGGCAGGACCTTAG	GTGACTCCGTGCTCGGCCAC	GCCCGGGCGGTGCCCGCCTT	AAAGTGGTTGGGCACCCCGC	TGGCCAACAAACGCTTGGTC	TGGCGGGCTACGTTGGGTGT	CCAGATAACGCCCACCGAAG	AATCATTCTCCATCTAGTCG	TCCATAAACCATCACTGTTT	ACCGGGCCACCCTCCTTTCC	AAATCCAAGGGGGCGAATAA	GGGGAAAAACTCGCATATTT	GACGTTTTGAGGTATCAATT
AB0184-Ca_BFcol	TGGGCTAAGAACGACTGTGC	ACTGACCGGCAGCACTCGTG	CGCGTAGCCCACACACCAGA	CCTGCCAGGGCTAAGGATCT	GTTGCGTCTAACGAGACCCT	GCGGACATTAATCGTAATGG	CCTTTGTATCCACGAAACAA	CGCTTGTGAGGAGTGCCGCG	GCCGATTCATCTATATCCTA	CAGTTCATCCGAGCCCATGC	GAAGAAACCGCCTCGAGCTA	GGCCCTGCGGGCGTGGGCCT	AAGCCCAGTCGGGGGTAGGA	CACCAGCCCATATGAGGAAA	AGCTCGTAAGGGCACACTCC	CGCGACATGGGGGTATAATC	TGCTGGCTCCGTGGTCCATG	CTCAATGGAATTATTACTCT	CCACAAAGCCGGGTAGTGGC	AGACGCAGGGGGCCCCAGAT	GGACATTTGCGGTATACCGT	CTTGGCCCTGGTGGCGCCCG	ACGGTAGTTGCCTTAGGCGG	GGAATTACGTTTGTCATTTG	CAAGTGCCGGTGAGGAGTCA	AGTCCGGTCATTATAACTGG	ACAGGGCGGGACGTGTGCGA	TTGGCGCTACCTAGGAAGAC	AGGTACAGAACATCCGGTCC	CTGCTGGGACGGGAATCCTG	GGCATCAATTACCCGCGCCG	GTAGCGGCATCACGACTCAC	GACACATTGCAGACAAGACA	TCGGGGAGGATCGTCGGGGC	TTTCCCGGCGGGCACGGAAA	TTTTCAATCGGATTAGGGGC	GGACCCTGGCAGGACCTTAG	GTGACTCCGTGCTCGGCCAC	GCCCGGGCGGTGCCCGCTCT	AAAGTGGTTGGGCTCCCCGC	CGGCCAACAGACGCTTGGTC	TGGCGGGCTTCGTCGGGTGT	CCAGACAGCGCCCATCGCAG	AATCATTCTCCAACTAGTTG	TCCATGAACCGTCACTGTTT	ACCGGGCCACCCTCCTTTCT	TAATCCAAGGGGGCGTAAAA	GGGTAAATGCTCGCATATTT	AACGTTTTGAGGTACTGTCT
AB0184-Cb_BFcol	TGGGCTAAGAACGACTGTGC	ACTGACCGACAGCACCCGTG	CGCGTAGCCCACACACCAGA	CCTGCCAGGGCTAAGGATCT	GTTGCGTCTAACGAGACCCT	GCGGACATTAAACGTAATGG	TCTGCTTATCCACGAAATAT	CGCTTGTGAGGGGCGCCGCG	GCCGATTCATCTACGTCCTA	CAATTCGTCCGAGCCCATGC	GAAGAAGCCGCCTCGAGCTA	TGCCCCTCGGACGTGGGCCT	ACGCCAAGCCGGGGGAAGGA	CACCAGCCCATATGAGGAAA	AGCTCGTAAGGGATCACTCC	CGTGACATGGGGGTATAATC	TGCTGGCCCCGTGATCCATG	CTCAATGGAATTATTACTCT	CCACAAAGCCGGGTGGTGGC	ACACGCAGGGGGCCCCAGAT	AGGCAATTGCGGGATACCGT	CTTGGCTCTGGTGGCGCCCG	GCGATAGTTGCCTTAGGTGG	GGAATTACGTTTGTTATTCG	CAAGTGCCGGTGAGGAGTCA	AATCCGGTCATTATAACTGG	ACAGGGCGGGACGTGTGCGA	TTGGCGCTACCTAAGAAGAC	AGGTACAGAACAGCCGGTCC	CTGCTAGGACGGGAATCCTG	GGCATCAATCACCCGCGCCA	GTAGCGGCATCATGACTCAC	GACACATTGCATACAAGACA	TCGGGTAGGATTCACGGGGC	TTTCCCGGCGAGCACGGAAA	TTTTCGATCGGATTAGGGGC	GGACCCTGGCAGGACCTTTG	GTGACTCCGTGCTCGGCCAC	GCCCGGGCGGTGCCCGCTCT	AAAGTGGTTGGGCTCCCCGC	CGGCCAACAGACGCTTAGTC	TGGCGGACTTCAGCGGGTGT	CCAAACAGCGCGCACCGCAG	TATCATTCTCCATCTAGTCG	TCCATGACTAGTCACTGTTT	ACCGGACCACCCTCCTTTCC	TAATCAAAGGGGGCGAAAAA	GGGGAAATGCTCGCATATTT	GACGTTTTGAGGTACTGTTT
AB0185-Ca_BFcol	TGGGCTGAGAACGACTGTGC	ACTGACCGGCAGCACCCGTG	CGCGTAGCTCACACGTTAGA	CCTGCCAGGGCTAAGGATCT	GTTGCGTCTAACGAGACCCT	GCGGACATTAAACATAATGG	CCTTCTTATCCACGAAACAA	CGCTTGTGAGGGGTGCCGCG	GCCGACTCATCTACATCCTA	CAATTCATCCGAGCCCATGC	GAAGAAGCCGCCTCGAGCTA	GGCCCTGCGGGCGTGGGCCT	ACGCCAAGCCGGGGGAAGGA	CACCAGCCCATATGAGGAAA	AGCTCCTAAGGGATCACTCC	CGCGACATGGGGGTATAATC	TGCTGGCCCCATGGTCCATG	CTCAATAAAATTATTACTCT	CCAAAAAGCCGGATGGTGGC	ACACGCAGGGGGCCCCAGAT	GGACATTTGCGGTATACCGT	CTTGGCCCTGGTGGCGCCCG	GCGGTAGTTGCCTTAGGCGG	GAAATTACGTTTGTTATTCG	CAGGTGCCGGTGAGGAGTCA	AGTCCGATCATTATAACTGG	ACAGGGCGGGACGTGTGCGA	TTGGCGCAACCTAAGAAGAC	AGGTACAGAACAGCCAGTCC	CTGCTGGAACGGGAATCCTG	GGCATCAATTACCCGCGCCA	GTAGCGGCATCATGACTCAC	GACACATTGCATACAAGACA	TCGGGGAGGATTCTCGGGGC	TTTCCCGGCGGGCACGGAAA	TTTTCAATCGGATTAGGGGC	GGACCCTGGCAGGACCTTAG	GTGACTCCGTGCTCGGCCAC	GCCCGGGCGGTGCCCGCTCT	AAAGTGGTTGGGCTCCCCGC	CGGCCAACAAACGCTTAGTC	TGGCGGACTACGTTGGGTGT	CCAGATAAAGCCCACCGCAG	AATCATTCTCCAACTAGTCG	TCGCGGAACCGTCACTGTCT	ACCGGGCCACCCTCCTTTCC	TAATCAAAGGGGGCGAAAAA	GGGGAAAAACTCGCATATTT	GACGTATTGAGGTACTAATT
AB0185-Cb_BFcol	TGGGCTAAGAACGACTGTGC	ACTGACCGACAGCACCCATG	CGCGTAGCCCACACATCAGA	CCTGCCAGGGCTAAGGATCT	GTTGCATCTAACGAGACCCT	GCAGACATTAATCGTAATGG	CCTTCTTATCCACGAAACAA	CGCTTGTGAGGGGTGCCGCG	GCCGACTCATCTACATCCCA	CAATTCATCCGAGCCCATGC	GAAGAAACCGCCTCGAGCTA	GGCCCTGCGGGCGTGGGCCT	ACGCCAAGCCGGGGGAAGGA	CACCAGCCCATATGAGGAAA	AGCTCGTAAGGGATCACTCC	CGTGACATGGGGGTATAATC	CGCTGGCCCCATGGTCCATG	CTCAATGGAATTTTTACTCT	GCACAAAGCCGGGTGGTGGC	GCACGCAGGGGGCCCCAGAT	AGGCAATTGCGGTATACCGT	CTTGGCCCTGGTGGCGCCCG	ACGGTAGTTGCCTTAGGCGG	GGAATTACTTTTGTCATTCG	CAAGTGCCGGTGAGGAGTCA	AGTCCGGTCATTATAACTGG	ACAGGGCGGGACGTGTACGA	TTGGCGCAACCTAGGAAGAC	AGGTACAGAACATCAGGTTC	CTGCTAGGACGGGAATCTTG	GGCATCAATTACCCGCGCCA	GTAGCGGCATCATGACTCAC	GACACATTGCATACAAGACA	TCGGGGAGGATCGTCGGGGT	TTTCCCGGCGGGCACGGAAA	TTTTCAATCGGATTAGGGGC	GGACCCTGGCAGGACCTTAG	GTGATTCCGTGCTCGGCCAC	GCCCGGGCGGTGCCCGCTCT	AAAGTGGTTGGGCTCCCCGC	TGGCCAACAGACGCTTGGCC	TGGCGGACTTCGTTGGGTGT	CCAGATAACGCCCACCGCAG	AATCATTCTCCATCTAGTTG	TCCATGAACCGTCACTGTTT	ACCGGGCCATCCTCCTTTCC	TAATCCAAGGGGGCGAAAAG	GGGGAAATGCTCGCATATTT	GACGTATTGAGGTACCGTCT
AB0186-Ca_BFcol	TGGGCTGAGAACGACTGTGC	ACTGACCGACAGCACCCGTG	CGCGTAACCCACACACCAGA	CCTGCCAGGGCTAAGGATCT	GTTGCGTCTAACGAGACCCT	GCGGACATTAATCGTAATGG	TCTGCTTATCCACGAAATAT	CGCTTGTGAGGGGTGCCGCG	GCCGATTCATCTACATCCTA	CAATTCATCCGAGCCCATGC	AAAGATGCCGCTTCGAGCTA	TGCCCTGCGGGCGTGGGCCC	AAGCCAAGCCGGGGGAAGGA	CACCAGCCCATATGAGGAAA	AGCTCCTAAGGGATCACTCC	CGTGACATGGGGGTATAATC	TGCTGGCTCCATGGTCCATG	CCCAATGGAATTATTACTCT	CCACAAAGCCGGGTGGTGGC	GCACGCAGGGGGCCCCAGAT	AGACAATTGTGGTATACCGT	CTTGGCCCTGGTGACGCCCG	GTGGTAGTTGCCTTAGGTGA	GGAATTACTTTTGTCATTTG	TAAGTGCCGGTGAGGAGTCA	AATCCGGTCATTATAACTGG	ACAGGGTGGGACGTGTGTGA	TTGGCGCTACCTAAGAAGAC	AGGTACAGAACAGCCAGTCC	CTGCTGGATCGGGAATCCTG	GGCATCAATTACCCGCGCCA	GCAGCGGCATCATGATCCAC	GACACATTGCATGCAAGACA	TCGGGGAGGATTCACGGGGC	TTTCCCGGCAGGCACGGAAA	TTTTCAATCGGATTAGGGGC	GGACCCTGGCAGGACCTTAG	GTGACTCCGTGCTCGGCCAC	GCCCGGGCGGTGCCCGCTCT	AAAGTGGTTGGGCTCCCCGC	CGGCCAACAGACGCTTGGTC	TGGCGGACTACGTCGGGTGT	TCAGATAGAGCCCACCGCAG	AATCGTTCTCCATCTAGTCG	TCCATGAATAGTCACTGTTT	ACCGGGCCATCCTCCTTTCC	TAATCCAAGGGGGCGAAAAA	GGGGAAATGCTCGCATATTT	GACGTTTTAAGGTATTAATT
AB0186-Cb_BFcol	CAGGCTGTGAACGACTGTGC	ACTGACCGACAGCACCCGTG	CGCGTAGCCCACACACCAGA	CCTGCCAGGGCTAAGGATCT	GTTGCATCTAACGAGACCCT	GCGGGCATTAATCATAATGG	TCTTTGAATCCACGAAACAA	CGCTTGTGAGGGGTGCCGCG	GCCGATTCATCTACGTCCTA	CAATTCATCCGAGCCCATGC	GAAGAAACCGCCTCGAGCTA	GGCTCCTCGCGCGTGGGCCT	ACGCCAAGCCGGGGGAAGGA	CACCAGCCCATATGAGGAAA	AGCTCGTAAGGGATCACTCC	CGCGAGATGGGGGTATATTC	CGCTGGCTCCGTAGTCCATG	CCCAATGGAATTTTTATTCT	CCACAAAGCCGGGTGGTGGC	ACACACAAGGGGCCCCGGAT	AGGCAAATGTGGTATACCGT	CTTGGTCCTGGTGGCGCCCG	ACGGTAGTTGCCTTAGGCGG	GGAATTACTTTTGTCATTCG	CAAGTGCCGATGAGGAGTCA	AATCCAGTCATTATAATTGG	ACAGGGCGGGACGTGTGTGT	TTGGCGCAACCTAAGAAGAC	AGGTACAGAACATCAGGTCC	CTGCTAGGTCGGGAATCCTG	GGCATCAATCACCCGCGCCG	GTAGCGGCATCACGACTCAC	GATACATTGCATGCAAGACA	TCGCGGAGTATTCTCGGGGC	TTTCCCGGCGGGCACGGAAA	TTTTCGATCGGATTAGGGGC	GGACCCTGGCAGGACCTTAG	GTGATTCCGTGCTCGGCCAC	GCCCGGGCAGTACCCGCTCT	AAAGTACTAGGGCACCCCGC	CGGCCCACAGACGCTTGGTC	TGGCGGACCTCGTCGGGTGT	CCAGATAGCGCCCACCGCAG	AATCATTCTCCATCTAGTCG	TCCATAAACCGTCACTGTTT	ACTGGGCCACCCTCCTTTCC	TAATCCAAGGGGGCGTAAAA	GGGGAAATGCTCGCATATTT	GACGTTTTGAGGTATCAACT
AB0187-Ca_BFcol	TGGGCTGTGAACGAATGTGC	ACTGACCGACAGCACCCGTG	CGCGTAGCCCACACACCAGA	CCTGCCAGGGCTAAGGATCT	GTTGCATCTAACGAGACCCT	GCGGATATTAATCGTAATGG	TCTTCTTATCCACGAAACAA	CGCTTGTGAGGGGTGCCGCG	GCCGATTCATCTACAACCTA	CAATTCATCCGAGCCCATGT	GAAGAAACCGCCTCGAGCTA	GGCCCTGCGGGCGTGGGCCT	AAGCCAAGCCGGGGGAAGGA	CACCAGCCCATATGAGGAAA	AGCTCGTTAGGGATCACTCC	CGTGACATGGGGGTATAATC	TGCTGGCTCCGTGGTCTATG	CTTAATGGAATTTTTACTCT	CCACAAAGCCGGGTGGTGGC	ACACGCAGGGGGCCCCAGAT	AGGCAATAGCGGTATACCGT	CTTGGCCCTGGTGGCGCCCG	GCGGTAGTTGCCTTAGGCGG	GAAATTACGTTTGTCATTCG	CAAGTGCCGGTGAGGAGTCA	AGTCCGATCATTATAACTGG	ACAGGGCGGGACGTGTGCGA	TTGGCGCAACCTAAGAAGAC	AGGTACAGAACAGCCGGTCC	CTGCTAGGACGGGAATCCTG	GGCATCAATTACCCGCGCCA	GTAGCGGCATCATGACTCAC	GACACATTGCATACAAGACA	TCGGGGAGGATCGTCGGGGT	TTTCCCGGCGGGCACGGAAA	TTTTCAATCGGATTAGGGGC	GGACCCTGGCAGGACCTTAG	GTGACTCCGTCCTCGGCCAC	GCCCGGGCGGTGCCCGCTCT	AAAGTGGTTGGGCTCCCCGC	TGGCCAACAGACGCTTGGCC	TGGCGGACTTCGTTGGGTGT	CCAAATAGCGCGCACCGCAG	AATCATTCCCCAACTAGTCA	TCCATGAACCGTCACTGTTT	ACCGGGCCACCCTCCTTTCC	TAACCAAAGGGGGCGTAAAA	GGGGAGATGCTCGCATATTT	GACGTTTTGAGGTACCGTCT
AB0187-Cb_BFcol	TGGGCTATGAACGAATGTGC	ACTGACCGACAGCACCCATG	CGCGTAGCCCACACACCAGA	CCTGCCGGGGCTAAGGATCT	GTTGCAGCTAACGAGACCCT	GCGGACATTAATCGTAATGG	CCTTCTTATCCACGAAACAA	CGTTTGTGAGGGGTGCCGCG	GCCGATTCACCTATATCCTA	CAATTCATCCGAGCCCATGC	GAAGAAACCGCCTCGAGCTA	GGCCCTGCGGGCGTGGGCCC	AAGCCAAGCCGGGGGAAGGA	CACCAGCCCATATGAGGAAA	AGCACGTAAGGGATCACTCC	CGTGACATGGGGATATAATC	CGCTGGCTCCGTGGTCCATG	CTCAATGGAATTATTACTCT	CCAAAAAGCCGGATAGTGGC	GCACGCAGGGGGCCCCAGAT	AGGCAAATGCGGTATACCGT	CTTGGCCCTGGTGGCGCCCG	ACGGTAGTTGCTTTAGGCGG	GGAATTACTTTTGTCATTCG	CAAGTGCCGGTGAGGAGTCA	AATCCGGTCATTATAACTGG	ACAGGGCGGGACGTGTGTGA	TTGGCGCAACCTAAGAAGAC	AGGTACAGAACATCAGGTTC	CTGCTAGGACGGGAATCCTG	GGCATCAATTACCCGCGCCG	ATAGCGGCATCATGACTCAC	GACACATTGCATGCAAGACA	TCGGGTAGGATTCACGGGGC	TTTCCCGGCGAGCACGGAAA	TTTTCGATCGGATTAGGGGC	GGACCCTGGCAGGACCTTAG	GTGACTCCGTGCTCGACCAC	GCCCGGGCGGTGCCCACCCT	AAAGCACTAGGGCTCCCCGC	CGGCCAACAGACGCTTAGTC	TGGCGGACTACGTTGGGTGT	CCAGATAACGCCCACCGCAG	AATCATTCTCCATCTAGTCG	TCCATAAATAGTCACTGTTT	ACCGGGCCACCCTCCTTTCC	TAACCCAAGGGGGCGAATAA	GGGGAAAAACTCGCATATTT	GACGTTTTGAGGTATCAATT
AB0188-Ca_BFcol	TGGGCTAAGAACGACTGTGC	ACTGACCGACAGCACCCGTG	CGCGTAGCCCACACACCAGA	CCTGCCAGGGCTAAGGATCT	GTTGCATCTAACGAGACCCT	GCGGGCATTAATCATAATGG	TCTGTGTATCCACGCAACAA	CGCTTGTGAGGGGTGCCGCG	GCCGATTCATCTACGTCCTA	CAATTCGTCCGAGCCCATGC	GAAGAAACCGCCTCGAGCTA	GGCCCTGTAGGCGTGGGCCT	ACCCCAGGCCGGGGGAAGGA	CACCAGCCCATATGAGGAAA	AGCACGTAAGGGATCACTCC	CGTGACATGGGGGTATAATC	TGCTGACTCCATGGTCTATG	CTCAATGGAATTTTTACTCT	CCACAAAGCCGGATGGTGGC	ACACGCAGGGGGCCCCAGAT	GGACAATTGTGGGATACCGT	CTTGGCCCTGGTGGCGCCCG	ACGGTATCTGCCTTAGGCGG	GGAATTACTTTTGTCATTCG	CAAGTGCTGGTGAGGAGTCA	GATCCGATCATTATAACTAG	ACAGGGTGGGACGTGTGTGA	TTGGCGCTATCTAAGAAGAC	TGGTACAGAACAGCCGGTCC	CTGCTAGGACGGGAATCCTG	GGCATCAATTACCCGCGCCA	GTAGCGGCATCATGACTCCC	GACATATTGCATACAAGACA	TCGGGTAGGATTCTCAGGGC	TTTCCCGGCGGGCACGGAAA	TTTTCGATCGGATTAGGGGC	GGACCCTGGCAGGACCTTAG	GTGATTCCGTGCTCGACCAC	GCCCGGGCGGTGCCCGCTCT	AAAGTGGTTGGGCTCCCCGC	CGGCCAACAGACGCTTGGTC	TGGCGGACTTCGTTGGGTGT	CCAGATAGCGCCCACCGCAG	AATCATTCTCCATCTAGTCG	TCCATGAATAGTCACTGTTT	ACCGGGCCACCCTCCTTTCC	TAACCAAAGGGGGCGTAAAA	GGGTAAATGCTCGCATATTT	GACGCTTTGAGGTACCGTTT
AB0188-Cb_BFcol	TGGGCTGTGAACGACTGTGC	ACTGACCGGCAGCACTCGTG	CGCGTAGCCCACACACCAGA	CCTGCCAGGGCTAAGGCTCT	GTTGTATCTAACGAGACCCT	GCGGACATTAATCATAATGG	TCTTCTTATCCACGAAACAA	CGCTTGTGAGGGGTGCCGCG	GCCGATTCATCTACGTCCTA	CAATTCGTCCGAGCCCATGC	GAAAAAACCGCCTCGAGCTA	GGCCCTGCGGGCGTGGGCCT	ACGCCAGGCCGGGGGAAGGA	CACCAGCCCATATGAGGAAA	AGCTCGTAAGGGATCACTCC	CGCGACATGGGGGTATAATC	TGCTGGCCCCATGGTCCATG	CTCAATGGAATTATTACTCT	CCACAAAGCCGGGTGGTGGC	GCACGCAGGGGGCCCCAAGC	GGGCAATTGTGGGATACCGT	CTTGGCCCTGGTGGCGCCCG	GCGGTAGTTGCCTTAGGCAG	GGAATTACTTTTGTCATTTG	CAAGTGCCGGTGAGGAGTCA	AATCCGGTCATTATAACTGG	ACAGGGCGGGACGTGTGTAA	TTGGCGCAACCTAAGAAGAC	AGGTACAGAACAGCCAGTCC	CTGCTAGGTCGGGAATCCTG	GGCATCAATTACCCGCGCCA	GTAGCGGCATCCTGGCTCAC	GACACATTGCATACAAGACA	TCGGGGAGGATCGTCGGGGC	TTTCCCGGCGGGCACGGAAA	TTTTCAATCGGATTAGGGGC	GGACCCTGGCAGGACCTTAG	GTGACTCCGTGCACGGCCAC	GCCCGGGCGGTGCCCGCTCT	AAAGTGGTTGGGCTCCCCGC	CGGCCAACAAACGCTTGGTC	TGGCGGACTTCGTCGGGTGT	CCAGATAACGCGCACCGCAG	AATCATTCTCCATCTAGTCG	TCCATGAATAGTCACTGTTT	ACCGGGCCACCCTCCTTTCC	TAACCCAAGGGGGCGAATAA	GGGTAAATGCTCGCATATTT	GATGTTTTGAGGTATCAATT
AB0189-Ca_BFcol	TGGGCTGTGAACGAATGTGC	ACTGACCGACAGCACCCGTG	CGCGTAGCCCACACACCAGA	CCTGCCAGGGCTAAGGATCT	GTTGCGTCTAACGAGACCCT	GTGGACATTAATCATAATGG	CCTTTGTATCCACGAAACAA	CGCTTGTGAGGGGTGCCGCG	GCCGATTCATCTACAACCTA	CAATTCATCCGAGCCCATGC	GAAGAAGCGACCTCGAGCTA	GGCCCCTCGGGCGTGGGCCT	ACGCCAAGCCGGGGGAAGGA	CACCAGCCCATTTAAGGATA	AGCTCGTAAGAGAACACTCC	CGCGACATGGGGGTATAATC	TGCTGGCTCCATGGTCTATG	CTCAATAAAATTATTACTCT	CCACAAAGCCGGATGGTGGC	ACACGCAGGGGGCCCCAGAT	GGACAATTGCGGTATACCGT	CTTGGCCCTAGTGGCGCCCG	ACGGTAGTTGCCTTAGGCGG	GGAATTACGTTTGTTATTCG	CAGGTGCCGGTGAGGAGTCA	AGTCCGGTTATTGTAACTGG	ACAGGGTGAGACGTGTGCGA	TTGGCGCTACCTAAGAAGAC	AGGTACAGAACATCCAGTCC	CTGCTAGGACGGGAATCTTG	GGCATCAATTACCCGCGCCG	GTAGCGGCATCACGACTCAC	GACACATTGCATATAAGACA	TCGGGTAGGATTCACGGGGC	TTTCCCGGCGAGCACGGAAA	TTTTCGATCGGATTAGGGGC	GGACCCTGGCAGGACCTTAG	GTGACTCCGTGCTCGACCAC	GCCCGGGCGGTGCCCGCTCT	AAAGTGGTTGGGCTCCCCAC	CGGCCAACAGACGCTTGGTC	TGGCGGACTTCGTCGGGTGT	CCAGATAACGGCCACCGCAG	AATCATTCTCCATCTAGTCG	TCCATGAACCGTCACTGTTT	ACCGGGCCACCCTCCTTTCC	AAATCCAAGGGGGCGTAAAA	GGGGAGATGCTTGCATATTT	GACGTTTTGAGGTACCGATT
AB0189-Cb_BFcol	TGGGCTGAGAACGACTGTGC	ACTGACCGGCAGCACCCGTG	CGCGTAGCCTACACACCAGA	CCTGCCGGGGCTAAGGATCT	GTTGCGTCTAATGAGACCCT	GCGGACATTAAACGTAATGG	CCTTTGTATCCACGAAACAA	CGCTTGTGAGGGGTGCCGCG	GCCGATTCATCTACGTCCTA	CAATTCATCCGAGCCCATGC	GAAGAAACCGCCTCGAGCTA	TGCCCTGCGGGCGTGGGCCT	ACGCCAAGCCGGGGGAAGGA	CACCAGCCCATTTAAGGATA	AGCTCGTAAGGGCACACTCC	CGTGTCATGGGGGTATAATC	TGCTGGCTCCGTGGTCCATG	CTCAATAAAATTATTATGCT	CCACAAAGCCGGGTGGTGGC	ACACGCAGGGGGCCCCAGAT	GGACAATTGCGGTATACCGT	CTTGGCCCTGGTGACGCCCG	ACGGTAGTTGCCTTAAGCGG	GGAATTACGTTTGTCATTCG	CAAGTGCCGGTGAGGAGTCA	AGTCCAGTCATTATAACTGG	ACAGGGCGGGACGTGTGCGA	TTGGCGCTACCTAAGAAGAC	AGGTACAGAACAGCCAGTCC	CTGCTAGGACGGGAATCCTG	GGCATCAATTACCCGCGCCG	ATAGCGGCATCATGACTCAC	GACACATTGCATGCAAGACA	TCGGGTAGGATTCACGGGGC	TTTCTCGGCGGGCACGGCAA	TTATCAATCGGATTAGGGGC	GGACCCTGGCAGGACCTTAG	GTGACTCCGTGCTCGGCCAC	GCCCGGGCGGTGCCCGCTTT	AAAGTGGTTGGGCTCCCCGC	CGGCCAACAAACGCTTAGTC	TGGCGGACTACGTTGGGTGT	CCAGATAGCGCCCGCCGCAG	AATCATTCTCCAACTAGTCA	TCCATGAACCGTCACTGTTT	ACCGGGCCACCCTCCTTTCC	AAATCCAAGGGGGCGAAAAA	GGGTAAATGCTCGCATATTT	GACGTTTTGAGGTACCGTTT
AB0190-Ca_BFcol	TGGGCTGTGAGCGACTGTGC	ACTGACCGGCAGCACTCGTG	CGCGTAGCCCACACACCAGA	CCGGCCAGGGCTAAGGATCT	GTTGCGTCTAACGAGACCCT	GCGGGCATTAATCGTAATGG	TCTGCTTATCCACCAATCAA	CGCTTGTGTGGGGTGCCGCG	GCCGATTCATCTACGTCCTA	CAATTCGTCCGAGCCCATGC	GAAGAAACCGCCTCGAGCTA	TGCCCTGCGGACGTGGGCCT	ACGCCAAGCCGGGGGAAGGA	CACCAGCCCTTATGAGGAAA	AGCTCGTAAGGGATCACACC	CGTGACATGGGGGTATAATC	TGCTGGCTCCGTGGTCTATG	CTCAATGGAATTTTTACTCT	CCACAAAGCCGGGTAGTGGC	AGACGCAGGGGGCCCCAGAT	GGACAATTGCGGGATACCGT	CTTGGCCCTGGTGGCGCCCG	ACGGTAGCTGCTTTAGGCGG	GGAATTACTTTTGTCATTCG	CAAATGCCGGTGAGGAGTCA	AGTCCGGTCATTATAACTGG	ACAGGGCGGGACGTGTGTGA	TTGGCGCAACCTAAGAAGAC	AGGTACAGAACATCCGGTCC	CTGCTAGGTCGGGAATCCTG	GGCATCAATTACCCGCATCG	GTAGCGGCATCATGACTCAC	GACACATTGCATACAAGACA	TCGGGGAGGATTCTCGGGAC	TTTCCCGGCGGGCACGGAAA	TTTTCAATCGGATTAGGGGC	GGACCCTGGCAGGACCTTAG	GTGATGCCGTGCTCGACCAC	GCCCGGGCGGTGCCCGCCTT	AAAGTACTAGGGCTCCCCGC	CGGCCAACAGACGCTTGGTC	TGGCGGACCTCGTCGGGTGT	CCAGACAGAGCGCACCGCAG	AATCATTCTCCATCTAGTCG	TCCATGAATAGTCACTGTTT	ACCGGGCCACCCTCCTTTCC	AAATCCAAGGGGGCGAAAAA	GGGTAAATGCTCGCATATTT	GACGTTTTGAGGTACCAATT
AB0190-Cb_BFcol	TGGGCTGAGAACGGCTGTGC	ACTGACCGACAGCACCCATG	CGCGTAGCCCACACACCAGA	CCTGCCAGGGCTGAGGATCT	GTTGCGTCTAACGAGACCCT	GCGGACATTAATCGTAATGG	CCTTCTTATCCACGAAACAA	CGCTTGTGAGGGGTGCCGCG	GCCGATTCATCTACGTCCTA	CAACTCATCCGAGCCCATGC	GAAGAAACCGCCTCGAGCTA	TGCCCCTCGGGCGTGGGCCT	AAGCCCAGCCGGGGGAAGGA	CACCAGCCCACATGAGGAAA	AGCTCGTAAGGGATCAATCC	CGTGACATGGGGGTATAATC	TGCTGGCCCCGTGGTCCATG	CCCAATAAAATTATTACTCT	CCACAAAGCCGGGTGGTGGC	ACACGCAGGGGGCCCTAGAT	GGACATTTGCGGTATTCCGT	CTTGGCCCTGGTGACGCCCG	GTGGTAGTTGCCTTAGGCGG	GGCATTACTTTTGTCATTCG	CAAGTGCCGGTGAGGAGTCA	AGTCCGGTCATTATAACTGG	ATAGGGCAGGACGTGTGCGA	TTGGCGCTACCTAAGAAGAC	AGGTACAGAACATCCGGTCC	CTGCTAGGTCGGGTATCCTG	GGCATCAATTACCTGCGCCG	GTAGCGGCATCCTGGCTCAC	GACACATTGCATACAAGACA	TCGGGGAGGATTCTCGGGAT	TTTCCCGGCGGGCACGGAAA	TTTTCAATCGGATTAGGGGC	GGACCCTGGCAGAACCTTAA	GTGATTCCGTCCTCGACCAC	GCCCGGGCGGTGCCCGCCCT	AAAGCACTAGGGCTCCCCGC	CGGCCAACAGACGCTTGGTC	TGGCGGACTTCAGTGGGTGT	CCAGACAACGCCCACCGCAG	AATCATTCTCCAACTAGTCG	TCCATGAACCATCACTGTTT	ACCGGGCCACCCTCCCTTCT	TAATCCAAGGGGGCGAATAA	GGGTAAATGCTCGCATATTT	GACGTTTTGAGGTACCGTCT
AB0191-Ca_BFcol	CAGGCTGTGAACGACTGTGC	ACTGACCGGCAGCACCCGTG	CGCGTAGCTCACACACCAGA	CCTGCCAGGGCTAAGGATCT	GTTGCGGCTAACGAGACCCT	GCAAACATTAATCGTAATGG	TCTTTGTATCCACGAAACAA	CGCTTGTGAGGGGTGCCGCG	GCCGATTCATCTACGTCCTA	CAGTTCATCCGAGCCCATGC	GAAGAAACCGCCTCGAGCTA	TGCCCCTCGGGCGTGGGCCC	AAGCCAAGCCGGGGGAAGGA	CACCAGCCCATATAAGGAAA	AGCTCGTAAGGGATCACTCC	CGCGACATGGGGGTATAATC	CGCTGGCCCCATGGTCCATG	CTCAATAAAATTATTACTCT	CCACAAAGCCGGGTGGTGGC	GCACGCAGGGGGCCCCAGAT	GGACAATTGCGGGATACCGT	CTTGGCCCTGGTGGCGCCCG	ACGGTAGCTGCTTTAGGCGG	GGAATTACTTTTGTCATTCG	CAAGTGCCGGTGAGGAGTCA	AGTCCAGTCATTATAACTGG	ACAGGGTGGGACGTGTACGA	TTGGCGCTACCTAAGAAGAC	AGGTACAGAACAGCCGGTCT	CTGCTAGGATGGGAATCCTG	GGCATCAATTACCCGCGCCA	GTAGCGGCATCATGACTCAC	GACACATTGCATATAAGACA	TCGGGGAGGATCGTCGGGGC	TTTCCCGGCGGGCACGGAAG	TTACCATTCGGATTAGGGGC	GGACCCTGGCAGGACCTTAG	GCGGTTCCGTGTTCGACCAC	GCCCGGGCGGTACCCGCCCT	AAAGTGGTTGGGTACCCCGC	CGGCCAACAAACGCTTAGTC	TGGCGGACTACGTCGGGTGT	CCAGACAGCGCCCACCGCAG	AATCATTCTCCATCTAGTCG	TCCATGAATAGTCACTGTTT	ACCGGGCCACCCTCCTTTCC	TAATCCAAGGGGGCGTAAAA	GGGTAAATGCTCGCATATTT	AACGTTTTGAGGTATCAACT
AB0191-Cb_BFcol	CAGGCTGTGAACGACTGTGC	ACTGACCGACAGCACTCGTG	CGCGTAGCCCACACACCAGA	CCTGCCGGGGCTGAGGATCT	GTTGCATCTAACGAGACCCT	GCGGGCATTAATCATAATGG	CCTTCTTATCCACGATACAA	CGCTTGTGAGGGGTGCCGCG	GCCGATTCATCTACATCCTA	CAATTCATCCGAGCCCATGC	GAAGAAACCGCCTCGAGCTA	GGCCCTGCGGGCGTGGGCCC	CAGCCAGGCCGGGGGAAGGA	CACCAGCCCACATGAGGAAA	AGCTCGTAAGGGATCACTCC	CGCGACATGGGGGTATAATC	CGCTGGCTCCGTAGTCCATG	CTCAATGGAATTATTACTCT	CCACAAAGCTGGGTGGTGGC	ACACGCAGGGGGCCTCAGAT	AGGCAATTGTGGTATACCGT	CTTGGCCCTGGTGACGCCCG	GTGGTAGTTGCCTTAGGCGG	GGAATTACTTTTGTCATTCG	CAAGTGCCGGTGAGGAGTCA	AATCCGATCACTATAACTGG	ACAGGGCGGGACGTGTGCGA	TTGGCGCTACCTAAGAAGAC	AGGTACAGAACAGCCAGTCC	CTGCTAGGATGGGAATCCTG	GGCATCAATTACCCGCGCCG	GTAGCGGCATCATGACTCAC	GACACATTGCAGACAAGACA	TCGGGTAGGATCGTCGGAGC	TTTCCCGGCGGGCACGGATA	TTTTCAATCGGATTAGGGGC	GGACCCTGGCAGGACCTTAG	GTGACTCCGAGCTAGGCCAC	GCCCGGGCGGTGCCCGCTCT	AAAGTGGTTGGGCTCCCCAC	CGGCCAACAGACGCTTGGTC	TGGCGGACTACGTTGGGTGT	CCAGATAGCGGCCACCGCAG	AATCATTCTCCATCTAGTCA	TCCATGAACCGTCACTGTTT	ACCGGGCCACCCTCCTTTCC	AAACCCAAGGGGGCGTAAAA	GGGGAAATGCTCGCATATTT	GACGTTTTGAGGTACCAACT
AB0192-Ca_BFcol	TGGGCTGTGAACGACTGTGC	ATTGACCGACAGCACCCGTG	CGCGTAGCTCACACGTTAGA	CCTGCCAGGGCTAAGGATCT	GTTGTATCTAACGAGACCCT	GCGGGCATTAAACGTAATGG	TCTGCTTATCCACGAAACAA	CGCTTGTGAGGGGTGCCGCG	GCCGACTCATCTACATCCTA	CAGTTCATCCGAGCCCATGC	GAAGAAACCGCCTCGAGCTA	TGCCCTGCGGGCGTGGGCCT	ACGCCCAGCCGGGGGAAGGA	CACCAACCCATATGAGGAAA	AGCTCGTAAGGGATCACTCC	CGTGACATGGGGGTATAAGC	CGCTGGCCCCATGGTCCATG	CTCAATGGAATTATTACTCT	CCACGAAGCCGGATAGTGGC	GCACGCAGGGGGCCCCAGAT	GGACAATTGTGGTATACCGT	CTTGGCCCTGGTGGCGCCCG	GTGGTAGTTGCCTTAGGTGG	GGAATTACGTTTGTTATTCG	CAAGTGCCGGTGAGGAGTCA	AGTCCAGTCATTATAACTGG	ACAGGGTGGGACGTGTGCGA	TTGGCGCAATCTAAGAAGAC	AGGTACAGAACAGCCAGTCC	CTGCTGGGACGGGAATCCTG	GGCATCAATTACCCGCGCCA	GTAGCGGCCCCATGACTCAC	GACACATTGCATGCAAAACA	TCGGGTAGGATCGTCGGGGT	TTTCCCGGCGGGCACGGAAA	TTTTCAATCGGATTAGGGGC	GGACCCTGGCAGGACCTTAG	GTGACTCCGTGCTCGGCCAC	GCCCGGGCGGTGCCCGCTCT	AAAGTGGTTGGGCTCCCCGC	CGGCCAACAGACGCTTGGTC	TGGCGGACTTCGTTGGGTGT	CCAGATAGCGCCCACCGCAG	AATCATTCTCCATCTAGTCG	TCCATGAATAGTCACTGTTT	ACCGGGCCATCCTCCTTTCC	TAACCAATAGGGGCGAAAAA	GGGGAGATGCTCGCATATTT	GACGTTTTGAGGTACCGTCT
AB0192-Cb_BFcol	TGGGCTAAGAACGACTGTGC	ACTGACCGGCAGCACTCGTG	CGCGTAGCCCACACACCAGA	CCTGCCAGGGCTGAGGATCT	GTTGCATCTAACGAGACCCT	GCGGACATTAATCGTAATGG	TCTTTGTATCCACGAAACAA	CGCTTGTGATGGGTGCCGCG	GCCGATTCATCTACGTCCTA	CAATTCGTCCGAGCCCATGC	GAAGAAACCGCCTCGAGCTA	TGCCCTGTGGGCGTGGGCCT	CCGCCAAGCCGGGGGAAGGA	CACCAGCCCTTATGAGGAAA	AGCTCGTAAGGGATCACTCC	CGTGACATGGGGGTATAATC	TGCTGGCTCCATGGTCCATG	CTCAATGGAATTATTACTCT	CTACAAAGCCGGGTGGTGGC	ACACGCTGGGGGCCCCAAGC	GGACATTTGTGGTATACCGT	CTTGGCCCTGGTGGCGCTCG	GCGGTAGCTGCCTTAGGCGG	GGAATTACGTTCGGTATTCG	CAAGTGCCGGTGAGGAGTCA	AGTCCGGTCATTATAACTGG	ACAGGGCGGGACGTTTGCGA	TTGGCGCTACCTAAGAAGAC	AGGTACAGAACATCAGGTTC	CTGCTAGGACGGGAATCCTG	GGCATCAATTACCCGCGCCG	GTAGCGGCATCATGACTCAC	GACACATTGCATACAAGACA	TCGGGGAGGATCGTCGGGGT	TTTCCCGGCGGGCACGGAAA	TTTTAAATCGGATTAGGGGC	GGACCCTGGCAGGACCCTAG	GTGATTCCGTCCTCGGCCAC	GCCCGGGCGGTGCCCGCCTT	AAAGTGGTTGGGCTCCCCAC	CGGCCAACAAACGCTTGGTT	TGGCGGACCACGTTGGGTGT	CCAAATAGAGCGCACCGCAG	AATCATTCTCCATCTAGGCG	ACGCGGAATCATCACTGTTT	ACCGGGCCACCCTCCTTTCC	TAACCCAAGGGGGCGAATAA	GGGTAAATGCGCGCATATTT	GACGTTTTGAGGTACCGTTT
AB0195-Ca_BFcol	TGGGCTGAGAACGACTGTGC	ATTGACCGGCAGCACTCGTG	CGCGTAGCCCACACACCAGA	CCTGCCAGGGCAAAGGATCT	GTTGTATCTAACGAGACCCT	GCAGACATTAAACGTAATGG	TCTGCTTATCCACGAAACAA	CGCTTGTGAGGGGTGCCGCG	GCCGATTCATCTACGTCCTA	CAATTCGTCCGAGCCCATGC	GAAGAAACCGCCTCGAGCTA	TGCCCTGCGGGCGTGGGTCT	ACGCCAAGCCGGGGGAAGGA	CACCAGCCCATATGAGGAAA	AGCTCGTAAGGGATCACTCC	CGTGACATGGGGGTATATTC	TGCTGGCTCCATAGTCCATG	CTCAATAAAATTATTATGCT	CCAAAAAGCCGGGTGGTGGC	ACACGCAGGGGGCCCCAGGT	AGGCATTTGCAGTATATCGT	CTTGACCCTGGTGACGCCCG	GTGGTAGCTGCCTTAGGCGG	GGAATTACTTTTGTCATTCG	CAAGTGCCGGTGAGGAGTCA	AATGCGGTCATTATAACTGG	ACAGGGCGGGACGTGTGCGA	TTGGCGCAACCTAAGAAGAC	AGGTACAGAACATCCGGTCC	CTGCTAGGTCGGGAATCTTG	GGCATCAATTACCCGCGCCA	GTAGCGGCATCATGACTCAC	GACACATTGCATACAAGACA	TCGGGTAGGATCGTCGGGGC	TTTCCCGGCGGGCACGGAAA	TTTTCGATCGGATTAGGGGC	GGACCCTGGCAGGACCTTAG	GTGACTCCGTGCTCGGCCAC	GCCCGGGCGGTGCCCGCCCT	AAAGTGGTTGGACACCCCGT	CGGCCAACAGACGCTTGGTC	TGGCGGACTTCGTCGGGTGT	CCAGATAGAGCGCACCGCAG	AATCATTCCCCAACTAGTCG	TCCATGAACCATCACTGTTT	ACCGAGCCACCCTCCTTTCC	TAATCCAAGGGGGCGAAAAA	GGGGAAATGCTCGCATATTT	GACGTTTTGAGGTATCAATT
AB0195-Cb_BFcol	TGGGCTGAGAACGACTGTGC	ACTGACCGGCAGCACCCGTG	CGCGTAGCCCACACACCAGA	CCTGCCAGGGCTGAGGATCT	GTTGCGTCTAACGAGACCCT	GCAGGCATTAATCATAATGG	CCTTCTTATCCACGAAACAA	CGCTTGTGAGAGGTGCCGCG	GCCGATTCATCTACGTCCTG	TAATTCATCCGAGCCCATGC	GAAGAAACCGCCTCGAGCTA	GGCCCCTCGGACGTGGGCCT	ACGCCCAGCCGGGGGAAGGA	CACCAGTCCATATGAGAAAA	AGCTCGTAAGGGATCACTCC	CGTGACATGGGGGTAAAATC	CGCTGGCTCCGTGGTCCATG	CTCAATGGAATTATTACTCT	CCACAAAGCCGGGTGGTGGC	ACACGCAGGGGGCCCCAGAT	AGGCATTTGCGGTATACCGT	CTTGGCCCTGGTGGCGCCCG	ACGGTAGCTGCTTTAGGCGG	GGAATTACTTTCGGTATTCG	CAAGTGCCGGTGAGGAGTCA	AGTCCGGTCATTATAACTGG	ACAGGGCGGGACGTTTGCGA	TTGGCGCAACCTAAGAAGAC	AGGTACAGAACAGCCGGTCC	CTGCTAGATCGGGAATCCTG	GGCATCAATTACCCGCGCCA	GTAGCGGCATCATGACTCCC	GACATATTGCATACAAGACA	TCGGGTAGGATTCTCGGGGC	TCTCCCGGCGGGCACGGAAG	TTACCGATCGGATTAGGGGC	GGACCCTGGCAGGACCTTAG	GTGACTCCGTGCTCGGCCAC	GCCCGGGCGGTGCCCGCTTT	AAAGTGGTTGGGCACCCCGC	TGGCCAACAAACGCTTGGTC	TGGCGGGCTTCGTTGGGTGT	CCAGATAACGCCCACCGCAG	AATCATTCCCCATCTAGTCA	TCCATGAACCGTCACTGTTT	ACCGGGCCACCCTCCTTTCC	AAATCCAAGGGGGCGTAAAA	GGGTAAATGCTCGCATACTT	GACGTTTTGAGGTACCAATT
AB0196-Ca_BFcol	TGGGCTGAGAACGACTGTGC	ACTGACCGGCGGCACCCGTG	CGCGTAGCCCACACATCAGA	CCTGCCAGGGCTAAGGATCT	GTTGCGTCTAACGAGACCCT	GCGGACATTAATCGAAATGG	TCTGCTTATCCACGAAACGA	CGCTTGTGAGGGGTGCCGCG	GCCGATTCATCTACGTCCTA	CAATTCATCCGAGCCCATGC	GAAGAAACCGCCTCGAGCTA	GGCCCTGCGGGCGTGGGCCC	AAGCCAAGCCGGGGGAAGGA	CACCAGCCCATATAAGGAAA	AGCTCGTAAGGGATCACTCC	CGCGACATGGGGGTATAATC	CGCTGGCCCCATAGTCCATG	CTCAATAAAATTATTACTCT	CCACAAAGCCGGATAGTGGC	ACACGCAGGGGGTCCCAGAT	GGGCAATTGCAGTATACCGT	CTTGGCCCTGGTGGCGCCCG	ACGGTAGTTGCCTTAGGCGG	GGCATTACTTTTGTCATTCG	CAAGTGCCGGTGAGGAGTCA	AGTCCGGTCATTATAATTGG	ACAGGGCGGGACGTGTGCGA	TTGGCGCTACCTAGGAAGAC	AGGTACAGAACATCCGGTCC	CTGTTAGGACGGGAATCCTG	GGCATCAATTACCCGCGCCG	ATAGCGGCATCATGACTCAC	GACACATTGCATACAAGACA	TCGGGGAGGATCGTCGGGGC	TTTCCCGGCGGGCACGGAAA	TTTTCAATCGGATTAGGGGC	GGACCCTGGCAGGACCTTAG	GTGATTCCGTGCTCGGCCAC	GCCCGGGCGGTGCCCGCCCT	AAAGTGGTTGGGCTCCCCGC	CGGCTAACAGACGCTTGGTC	TGGCGGACTACGTTGGGTGT	CCAGATAGCGCCCACCGCAG	AATCATTCCCCATCTAGTCG	TCCATGAATAGTCACTGTTT	ACCGGGCCATCCTCCTTTCC	TAACCCAAGGGGGCTAAAAA	GGGGAAATGCTCGCATATTT	GACGTTTTGAGGTACCGTTT
AB0196-Cb_BFcol	TGGGCTGAGAACGACTGAGC	ACTGACCGGCAGCACCCGTG	CGCGTAGCCCACACACCAGA	CCTGCCAGGGCTAAGGATCT	GTTGCGTCTAACGGGACCCT	GCGGACATTAATCATAATGG	TCTTCTTATCCACGAAACGA	CGCTTGTGAGGGGTGCCGCG	GCCGATTCATCTACGTCCTA	CAACTCATCCGAGCCCATGC	GAAGAAACCGCCTCGAGCTA	GGCCCTGTGGGCGTGGGCCT	ACGCCAAGCCGGGGGAAGGA	CACCAGCCCATATAAGGAAA	AGCTCGTAAGGGATCACTCC	CGTGACATGGGGGTATAATC	TGCTGGCTCCGTGGTCCATG	CTCAATGGAATTTTTACTCT	CCACAGAGCCGGGTGGTGGC	ACACGCAGGGGGCCTCAGAT	GGACAATTGCGGTATACCGT	CTTGGCCCTGGTGGCGCCCG	ACGGTAGTTGTCTTAGGCGG	GGAATTACTTTTGTCATTCG	CAAGTGCCGGTGAGGTGTCA	AGTCCGGTCATTATAACTGG	ACAGGGTGGGACGTGTGTGA	TTGGCGCAACCTAAGATGAC	AGGTACAGAACATCCGGTCC	CTGCTAGGACGGGAATCCTG	GGCATCAATCACCCGCGCCG	GTAGCGGCATCATGACTCAC	GACACATTGCATACAAGACA	TCGGGGAGGATTCTCGGGAC	TTTCCCGGCGGGCACGGAAG	TTACCATTCGGATTAGGGGC	GGACCCTGGCAGGACCTTAG	GTGATTCCGTGTTCGACCAC	GCCCGGGCGGTGCCCACCCT	AAAGTGGTTGGGCTCCCCAC	CGGCCAACAGACGCTTGGTC	TGGCGGACTACGTCGGGTGT	CCAGACAGAGGCCACCGCAG	AATCATTTCCCAACTAGTCG	TCCATGAATCGTCACTGTTT	ACTGGGCCATCCTCCTTTCC	TAACCCAAGGGGACGTAAAA	GGGGAAATGCGCGCATATTT	GACGTTTTGAGGTACCGTCT
AB0197-Ca_BFgam	TGGGCTAAGAACGACTGTGC	ACAGACCGGCAGCACCCGTG	CGCGTAGCCCACACACCAGA	CCTGCCAGGGCTGAGGATCT	GTTGCATCGAACGAGACCCT	GCGGACATTAATCGTAATGG	TCTGTGTATCCACGAAACAA	CGCTTGTGAGGGGTGCCGCG	GCCGATTCATCTACGTCCTA	CAATTCATCCGAGCCCATGC	GAAGAAACCGCCTCGAGCTA	GGCCCTGCGGGCGTGGGCCC	AAGCCAGGCCGGTGGAAGAA	CACCAGCCCATATGAGGAAA	AGCTCGTAAGGGCACACTCC	CGCGACATGGGGGTATAATC	TGCTGGCTCCGTGGTCCATG	CTCAATGGAATTTTTACTCT	CCACAAAGCCGGGTAGTGGC	ACACGCAGGGGGCCCCAGAT	AGGCAATTGCGGTATACTGT	CTTGGCCCTGGTGGCGCCCG	ACGGTATCTGCCTTAGGCGG	GGAATTACTTTTGTCATTCG	CAAGTGCCGGTGAGGAGTCA	AGTCCGGTCATTATAACTGG	ACAGGGTGGCACGTGTGCGA	TTGGCGCTACCTAAGAAGAC	AGGTACAGAACATCCAGTCC	CTGCTAGGACGGGAATCCTG	GGCATCAATTACCCGCGCCA	GTAGCGGCATCATGACTCAC	GACACATTGCATACAAGACA	TCGGGGAGGATCGTCGGGGC	TTTCCCGGCGGGCACGGAAA	TTTTCAAACGGATTAGGGGC	GGACCCTGGCAGGACCTTAG	GTGATTCCGTGTTCGACCAC	GCCCGGGCGGTGCCCGCTCT	AAAGCACTAAGGTACCCCGC	CGGCCAACTGACGCTTGGTC	TGGCGGACTTCGTCGGGTGT	CCAGACAGCGCCCACCGCAG	AATCATTCTCCATCTAGTTA	TCCATAAATAGTCACTGTTT	ACCGGGCCACTCACCTTGCC	TAACCAAAGGGGGCGAAAAA	GGGGAAATGCTCGCATATTT	GACGTATTGAGGTACCAACT
AB0197-Cb_BFgam	TGGGCTGTGAACGACTGTGC	ACTGACCGGCAGCACCCGTG	CGCGTAGCCCACACACCAGA	CCTGCCGGGGTTAAGGATCT	GTTGCATCTAACGAGACCCT	GCGGGCATTAATCATAGTGG	CCTTCGTATCCACGCAACGA	CGCTTGTGAGGAGTGCCGCG	GCCGATTCATCTACGTCCTA	CAATTCGTCCGAGCCCATGC	GAAGAAGCCGCCTCGAGCTA	GGCCCCTCGGGCGTGGGCAC	AAGCCCAGCCGGGGGAAGGG	CACCAGCCCATATGAGGAAA	AGCTCGTAAGGGATCACTCC	CGCGACATGGGGGTATAATC	CGCTGGTCCCATGGTCCATG	CTCAATGGTATTATTACTCT	CCACAAGGCCGGATGGTGGC	ACACGCAGGGGGCCCCAGAT	GGACATTTGCGGGATACCGT	CTTGGCTCTGGTGGCGCCCG	ACGGTAGTTGCTTTAGGCGG	GGAATTGCGTTTGTCATTCG	CAAGTGCCGGTGAGGTGTCA	AGTCCGGTCATTATAACTGG	ACAGGGCAGGACGTTTGTGA	TTGGCGCAACCTAAGAAGAC	AGGTACAGAACAGCCGGTCC	CTGCTAGGTCGGGACTCCTG	GGCATCAATTACCCGCGCCG	GTAGCGGCATCCTGGCTCAC	GACACATTGCATACAAGACA	TCGGGGAGTATTCTCGGGGC	TTTCCCGGCGGGCACGGAAA	TTTTCGATCGAATGAGGGGC	GGACCCTGGCAGGACCTTAG	GTGATTTCGTGCTCGGCCAC	GCCCCGGCGGTGCCCGCCCT	AAAGTACTAGGGCTCCCCGC	CGGCCAACAGACGCGGGGTC	TGGCGGACTACGTTGGGTGT	CCAGATTGAGCGCACCGCAG	AATCATTCTCCATCTAGTCG	TCCATGAACCATCACTGTTT	ACCGGGCCACCCACTCTTCT	AAATCAAAGGGGGCGAAAAA	GGATAAATGCTCGCATATTT	GACGTTTTGAGGTACCGTTT
AB0198-Ca_BFgam	TGGGCTGAGAACGACTGTGC	ACTGACCGACAGCACCCGTG	CGCGTAGCCCACACACCAGA	CCTGCCAGGGCTAAGAATCT	GTTGTATCTAACGAGACCCT	GCGGACATTAATCGTAATGG	TCTGTGTATCCACGAAACAA	CGCTTGTGAGGGGTGCCGCG	GCCAATTCATCTACGTGCTA	CAATTCGTCCGAGCCCATGC	GAAGAAACCGCCTCGAGCTA	GGCCCCTCGGGCGTGGGCCC	AAGCCAGGCCGGGGGAAGAG	CACCAGCCCATATGAGGAAA	AGCTCGTAAGGGATCACTCC	CGTGACATGGGGGTATAATC	TGCTGGCTCCATAGTCCATG	CTCAATGGTATTATTACTCT	CCACAAAGCCGGGTGGTGGC	ACACGCAGGGGGCCCCAGAT	AGGCAATTGCGGTATACTGT	CTTGGCCCTGGTGGCGCCCG	GTGGTATCTGCCTTAGGCGG	GGAATTACTTTTGTTATTCG	CAAGTGCCGGTGAGGAGTCA	AATCCGGTCATTATAACTGG	ACAGGGCGGGACGTGTGTGA	TTAGCGCTACCTAAGAAGAC	AGGTACAGAACATTCGGTCC	CTGCTAGGTCGGGAATCCTG	GGCATCAATTACCCGCGCCG	GTAGCGGCATCATGACTCAC	GACACATTGCATACAAGACA	TCGGGGAGGATCGTCGGGGC	TTTCCCGGCGGGCACGGAAA	TTATCAAACGGATTTGGGGC	GGACCCTGGCAGGACCTTAA	GTGATTTCGTGCTCGGCCAC	GCCCCGGCGGTGCCCGCCCT	AAAGTGGTTGGGCTCCCCGC	TGGCCAACAGACGCTTGGTC	TGGCGGACTACGTTGGGTGT	CCAGATAGCGCCCACCGCAG	AATCATTCTCCATCTAGTCG	TCCATGAACCATCACTGTTT	ACCGGGCCACCCTCCTTGCC	TAACCCAAGGGGGCGTAAAA	GGGGAGATGCTCGCATATTT	GACGTATTGAGGTACCGTCT
AB0198-Cb_BFgam	TGGGCTGAGAACGACTGTGC	ACTGGCCGGCAGCACCCGTG	CTCGTAGCCTACACACCAGA	CCTGCCGGGGTTAAGGATCT	GTTGCATCTAACGAGACCCT	GTGGACATTAATCGTAATGG	TCTGCTTATCCACCAAACAA	CGCTTGTGAGGGGTGCTGCG	GCCGATTCATCTACGTCTTA	CAATTCATCCGAGCCCATGC	GAAGAAGCCGCTTCGACCTA	GGCCCTGCGGGCGTGGGCCT	CAGCCAAGCCGGGGGAAGGA	CACCAGCCCATATATGGAAA	AGCTCGTTAGGGATCACTCC	CGCGACATGGGGGTATAATC	CGCTGGCTCCGTGGTCCATG	CTTAATGGAATTTTTACTCT	CCACAAAGCCGGGTAGTGGC	ACACGCAGGGGGCCCCAGAT	AGGCAATTGCGGGATACCGT	CTTGGCCCTGGTGGCGCCCG	GCGGTAGTTGCCTTAGGCGG	GGAATTACGTTTGTCATTTG	TAAGTGCCGGTGAGGAGTCA	AGTCCGGTCATAATAACTGG	ACAGGGTGGCACGTGTGCGA	TTGGCGCTACCTAAGAAGAC	AGGTACAGAACATCCAGTCC	CTGCTAGGACGGGAATCTTG	GGCCTCATTTACCCACGCCA	GTAGCGGCATCATGACTCAC	GACACATTGCATGCAAGACA	TCGGGGAGGATCGTCGGGGC	TCTCCCGGCGGGCACGGAAA	TTTTCGATCGGATTAGGGGC	GGACCCTGGCAGGACCTTAG	GTGACGCCGTGCTCGACCAC	GCCCGGGCGGTGCCCGCTTT	AAAGTACTAGGGCTCCCCGC	CGGCCAACAGACGCTTGGTC	TGGCGGACTTCGTCGGGTGT	CCAGATTGAGCGCACCGCAG	AATCATTCTCCATCTAGTTA	TCCATAAACCGTCACTGTTT	ACCGGGCCACCCACTTTTTT	AAATCAAAGGGGGCGAAAAA	GGATAAATGCTCGCATATTT	GACGTTTTGAGGTACTGTTT
AB0199-Ca_BFgam	TGAGCTGTGAACGACTGTGC	ACTGACCGGCAGCACTCGTG	CGCGTAGCCCACATACCAGA	CCTGCCGGAGTTAAGGATCT	GTTGTATCTAACGAGACCCT	GTGGACATTATTCATAATGG	TCTTTGTATCCACCAAACAA	CGCTTGTGAGGGGTGCCGCG	GCCGATTCATCTACGTCCTA	CAATTCGTCCGAGCCCATGC	GAGGAAACGACCTCGAGCTA	GGCCCCTCGGGCGTGGGCCC	CAGCCAAGCCGATGGAAGGA	CACCAGCCCATATGAGGAAA	AGCTCGTAAGGGATCACTCC	CGCGACATGGGGGTATAATC	CGCTGGCTCCATGGTCCATG	CTCAATAAAATTATTATGCT	CCAAAAAGCCGGGTGGTGGC	ACACGCAGGGGGCCCCAGAT	GGACAAATGCGGTATACCGT	CTTGGCCCTGGTGGCGCCCG	GCGGTAGTTGCCTTAGGCGG	GGAATTACTTTTGTCATTCG	CAAATGCCGGTGAGGAGTCA	AATCCGGTCATTATAATTAG	ACAGGGCGGGACGTGTGTGA	TTGGCGCAACCTAAGAAGAC	AGGTACAGAACATCCGGTCC	CTGCTAGGTCGGGAATCTTG	GGCATCAATTACCCGCGCCG	GTAGCGGCATCATGACTCAC	GACACATTGCATACAAGACA	TCGGGTAGGATTCACGGGGC	TTTCCCGGCGAGCACGGAAA	TTTTCAATTGGATTAGGGGC	GGACCCTGGCAGGACCTTAG	GTGACTCCGTGCTCGGCCAC	GCCCGGGCGGTACCCACTCT	AAAGTACTAAGGTACCCCGC	CGGCCAACAGACGCTTGGTC	TGTCGGACTACGTTGGGTGT	CCAGATAGCGGCCACCGCAG	AATCATTCTCCATCTAGTCG	TCCATGAATAGTCACTGTTT	ACCGGGCCACCCTCCTTTCC	TAACCCAAGGGGGCGAATAA	GGGGAAATGCTCGCATATTT	GACGTTTTGAGGTACTGTTT
AB0199-Cb_BFgam	TGGGCTGAGAACGACTGTGC	ACTGACCGGCAGCACCCGTG	CGCGTAGCCCACACACCAGA	CCTGCCGGGGTTAAGGATCT	GTTGCATCTAATGAGACCCT	GCAGACATTAATCGTAATGG	CCTTCTTATCCACGAAACAA	CGTTTGTGAGGGGTGCCGCG	GCCGATTCACCTACGTCCTA	CAGTTCATCCGAGCCCATGC	GAAGAAGCCGCCTCGAGCTA	GGCCCTGCGCGCGTGGGCCT	ACGCCAAGCCGGGGGAAGGA	CACCAGCCCATATAAGGAAA	AGCTCGTAAAGGATCACTCC	CGCGACATGGGGGTTTAATC	CGCTGGCTCCATGGTCCGTG	CTCAATGGAATTATTACTCT	CCAAAAAGCCGGATGGTGGC	ACACGCAGGGGGCCCCAGGT	AGGCAATTGTGGTATACCGT	CTTGGCCCTGGTGGCGCCCG	GCGGTAGTTGCCTTAGGCGG	GGAATTACTTTTGTTATTCG	CAAGTGCCGGTGAGGAGTCA	AATCCGGTCATTATAACTGC	ACAGGGCGGGACGTTTGCGA	TTGGCGCTATCTAAGAAGAC	AGGTACAGAACATCCGGTCC	CTGCTAGGACGGGAATCCTG	GGCATCGATTACCCGCGCCA	GTAGCGGCATCATGACTCAC	GACACATTGCATACAAGACA	TCGGGGAGGATCGTCGGGGC	TCTCCCGGCGGGCACGGATA	TTTTCAATCGGATTAGGGGC	GGACCCTGGCAGGACCTTAG	GTGACTCCGTGCTCGGCCAC	GCCCGGGCGGTGCCCACTCT	AAAGTGGTTGGGCACCCCGT	CGGCCAACAAACGCTTAGTC	TGGCGGACTTCGTCGGGTGT	CCAGACAGCGCGCACCGCAG	AATCATTCCCCATCTAGTTA	TCCATAAACCGTCACTGTTT	ACCGGGCCACCCTCCTTTCC	AATTCCAAGGGGGCGTAAAA	GGGGAAATGCTCGCATATTT	GACGTTTTGAGGTACCGTCT
AB0200-Ca_BFgam	TGGGCTGAGAACGACTGTGC	ACTGACCGGCAGCACCCGTG	CGCGTAGCCCACACACCAGA	CCTGCCAGGGCTAAGGATCT	GTTGCATCTAACGAGACCCT	GCGGACATTAATCATAACGG	TCTGCGTATCCACGAAACAA	CGCTTGTGAGGGGTGCCGCG	GCCGTTTCATCTACGTCCTA	CAATTCATCCGAGCCCATGC	GAAGAAACCGCCTCGAGCTA	GGCCCCTCGGGCGTGGGTCC	AAGCCCAGCCGGGGGAAGGA	CACCAGTCCATATGAGGAAA	ATCTCGTAAGAAAACACTCC	CGTGACATGGGGGTATAATC	TGCTGGCTCCGTGGTCCATG	CTCAATGGTATTATTACTCT	CTACAAATCCGGGTGGTGGC	ACACGCAGGGGGCCCCAGAT	AGGCAAATGTGGTATACCGT	CTTGGCCCGGGTGGCGCCCG	GTGGTATCTGCCTTAGGCGG	GGAATTACGTTCGGTATTCG	CAAGTGCCGGTGAGGTGTCA	AATCCGGTCATTATAACTGG	ACAGGGCAGGACGTTTGTGA	TTGGCGCTACCTAAGAAGAC	AGGTACAGAACAGCAGGTCC	CTGCTAGGACGGGAATCCTG	GGCATCAATTACCCGCGCCG	GTAGCGGCCTCATGACTCAC	GACACATAGCATGCTAGACA	ATGGGGAGGATTCTCGGGAC	TTTCCCGACGGGCACGGAAA	TTTTCAAACGGATTAGGGGC	GGACCCTGGCAGGACCTTAG	GTGATTTCGTGCTCGGCCAC	GCCCGGGCGGTGCCCGCCCT	AAAGTGCTAGGGCACCCCGC	CGGCCAACAGACACTTGGTC	TGGCGGACTTCGTCGGGTGT	CCAGATAGCGCGCACCGAAG	AATCATTCTCCATCTAGTCG	TCCATGAACCATCACTGTTT	ACCGGGCCACTCTCCTTTCC	TAATCAAAGGGGGCGTAAAA	GGGTGAATGCTCGCATATTT	GACGTTTTAAGGTACCGTCT
AB0200-Cb_BFgam	TGGGCTGAGAACGACTGTGC	ACTGACCGGCAGCACCCGTG	CGCGTAGCCCATACACCAGA	CCTGCCGGGGCTAAGGATCT	GTTGTATCTAACGAGACCCT	GCGGACATTAATCATAATGG	TCTTTGTATCCACGAAACAT	CGCTTGTGAGGGGTGCCGCG	GCCGATTCATCTACGTCCTA	CAATTCGTCCGAGCCCATGC	GAAGAAACCGCCTCGAGCTA	GGCCCTGCGGGCGTGGGCCC	AAGCCAGGCCGGGGGAAGGA	CACCAGCCCATATGAGGAAA	AGCTCGTTAGGGATCACTCC	CGTGACATGGGGGTATAATC	TGCTGGCTCCGTGGTCCATG	CTCTATGGTATTATTACTCT	CCACAAAGCCGGGTGGTGGC	ACACGCTGAGGGCCCCAGGT	AGGCAATTGTGGGATACCGT	CTTGGCCCGGGTGGCGCCCG	GTGGTAGTTGCCTTAGGCGA	GGAATTACGTTTGTCATTTG	CTAGTGCTGGTGAGGTGTCA	AATCCGGTCATTATAACTGG	ACGGGGCGGGACGTTTGCGA	TTGGCGCTACCTAAGAAGAC	AGGTACAGAACATCCGGTCC	CTGCTAGGTCGGGAATCCTG	GGCATCAATTACCCGCGCCA	GTAGCGGCCTCATGACTCAC	GACACATTGCATACAAGACA	TCGGGGAGGATCGTCGGGGC	TTTCCCGACGGGCACGGAAG	TTTTAAATCGAATTAGGGGC	GGACCCTGGCAGGACCTTAG	GTGATTCCGTGCTCGGCCAC	GCCCGGGCGGTGCCAGCTCT	AAGGTGGTTGGGCTCCCCGT	CGGCCAACAGACACTTGGTC	TGGCGGACCTCGTCGGGTGT	CCAGATAGCGGCCACCGCAG	AATCATTCTCCAACTAGTCG	TCCATGAACCATCACTGTTT	ACCGGGCCACCCTCCTTTCC	TAATCCAAGGGGGCGAAAAA	GGGGAGATGCTCGCATATTT	GACGTTTTGAGGTATCGTCT
AB0201-Ca_BFgam	CAGGCTGTAAACGACTGTGC	ACTGGCCGGCAGCACCCGTG	CTCGTAGCCCACACACCAGA	CCTGCTGGGGTTGAGGATCT	GTTGCATCGAACGAGACCCT	GCGGACATTAATCATAACGG	TCTTCGTATCCACGAAACAA	CGCTTGTGAGGGGTGCCGCG	GCCGATTCATCTACGTCCTA	CAATTCGTCCGAGCCCATGC	GAAGAAACCGCCTCGAGCTA	GGCCCCTCGGACGTGGGCCC	AAGCCCAGCCGGGGGAAGGA	CACCAGCTCATATGAGGAAA	AGCTCGTAAGGGCACACTCC	CGCGACATGGGGGTATAATC	TGCTGGCTCCGTGGTCCATG	CTCAATGGAATTATTACTCT	CCAAAAGGCCGGGTGGTGGC	ACACGCAGGGGGCTCCAGAT	AGACCAATGCGGTATACCGT	CTTGGCCCTGGTGGCGCCCG	GCGGTAGTTGCCTTAGGCGG	GGAATTACTTTTGTCATTCG	CAAGTGCCGGTGAGGAGTCA	AGTCCGGTCATTATAACTGG	ACAGGGCGGGACGTGTGTGA	TTGGCGCAACCTAGGAAGAC	AGGTACAGGACATCCGGTCC	CTGCTAGGACGGGAATCCTG	GGCATCAATCACCCGCGCCG	GTAGCGGCCTCATGACTCAC	GACACATAGCATGCTAGACA	TCGGGGAGGATCGTCGGGGT	TTTCCCGGCGGGCACGGAAA	TTTTCAATCGGATTAGGGGC	GGACCCTGGCAGGACCTTAG	ATGACTCCGTGCTCGGCCAC	GCCCGGGCGGTGCCCGCTCT	AAAGTGGTTGGGCTCCCCGC	CGGCCAACAAACGCTTGGTC	TGGCGGACTACGTCGGGTGT	CCAGATAGAGCCCACCACAG	AATCATTCTCCATCTAGTCG	TCCATGAACCGTCACTGTTT	ACCGGGCCACCCTCCTTTCC	TAATCAAAGGGGGCGTAAAA	GGGGAAATGCTCGCATATTT	GACGTTCTGAGGTACTAATT
AB0201-Cb_BFgam	TGGGCTGAGAACGACTGTGC	ACTGACCGACAGCACCCGTG	CGCGTAGCCCACACACCAGA	CCTGCCGGGGCTAAGGATCT	GTTGCATCTAACGGGACCCT	GCGGACATTAAACATAATGG	TCTTCGTATCCACGCAACAA	CGCTTGTGAGGGGTGCCGCG	GCCGATTCATCTACGTCCTA	CAATTCGTCCGAGCCCATGC	GAAGAAGCCACCTCGAGCTA	GGCCCCTCGGGCGTGGGCCT	ACGCCAGGCCGGGGAAAGGA	CACCAGCCCATATGAGGATA	AGCTCGCAAGGGATCACTCC	CGCGACATGGGGGTATAATC	CGCTGGCTCCATGGTCCATG	CTCAATAAAATTATTACTCT	CCACAAAGCCGGGTGGTGGC	ACACGCAGGGGGCCCCAGAT	AGGCAATTGCGGTATACCGT	CTTGGCCCGGGTGGCGCCCG	GTGGTAGTTGCCTTAGGCGG	GGAATTACTTTCGGTATTCG	CAAGTGCTGGTGAGGAGTCA	AGTCCGGTCATTATAACTGG	ACAGGGTGGGACGTTTGTGA	TTGGCGCAACCTAAGAAGAC	AGGTACAAAACATCCGGTCC	CTGCTAGGACGCGAATCCTG	GGCATCAATTACCCGCGCCA	GTAGCGGCATCACGACTCAC	GACACATTGCATACAAGACA	TCGGGTAGGATCGTCGGGGT	TTTCCCGGCGGGCACGGAAA	TTTTAAATCGGATTAGGGGC	GGACCCTGGCAGGACCTTAG	GTGACTCCGTGCTCGGCCAC	GCCCGGGAGGTGCCCGCTCT	AAAGTGGTTGGGCTCCCCGC	CGGCCAGCAGACGCTTGGTC	TGGCGGACTTCGTCGGGTGT	CCAGATAACGCCCACCGCAG	AATCATTCTCCATCATGTCG	TCCATGAATAGTCACTGTTT	ACCGGGCCACTCTCCTTTCC	TAATCCAAGGGGGCGAAAAA	GGGGAGATGCTCGCATATTT	GACGTTTTGAGGTACTGTTT
AB0202-Ca_BFgam	TGGGCTGAGAACGACTGTGC	ACTGACCGGCAGCACCCGTG	CGCGTAGCCCACACACCAGA	CCTGCCGGGGCTAAGGATCT	GTTGTATCTAATGAGACCCT	GCGGACATTAATCATAATGG	CCTTCTTATCCACGATACGA	CGCTTGTGAGGAGTGCCGCG	GCCGATTCATCTACGTCCTA	CAATTCATCCGAGCCCATGC	GAAGAAACCACCTCGAGCTA	GGCCCTGCGGGCGTGGGCCT	ACGCCAAGCCGGGGGAAGGA	CACCAGCCCATATGAGGAAA	AGCTCGTAAGGGATCACTCC	TGCGACATGGGGGTATAATC	TTCTGGCTCCATAGTCCATG	TTCAATGGAATTATTACTTT	CCACAAAGCCGGATGGTGGC	GCACGCAGGTGGCCCCAGAT	GGACCAATGCGGTATACCGT	CTTGGCCCTGGTGGCGCCCG	ACGGTAGTTGCCTTAGGCGG	GGAATTACTTTTGTTATTCG	CAAGTGCCGGTGAGGAGTCA	AATCCGGTCATTATAACTGG	ACAGGGCAGGACGTTTGCGA	TTGGCGCAACCTAGGAAGAC	AGGTACAGAACAGCCGGTCC	CTGCTAGGACGGGAATCCTG	GGCATCAATTACCCGCGTCG	GTAGCGGCATCATGACTCAC	GACACATTGCATGCAAGACA	TCGGGGAGGATCGTCGGGGC	TTTCTCGGCGGGCACGGAAA	TTTTCAATTGGATTAGGGGC	GGACCCTGGCAGGACCTTAG	GTGGTGCCGTGCTCGGCCAC	GCCCGGGCGGTGCCCGCCCT	AAAGTACTAGGGCACCCCGC	CGGCCAGCAGACGCTTAGTC	TGGCGGACTACGTTGGGTGT	CCAGATAGCGCCCACCGCAG	AATCATTCTACATCTAGTCG	TCCATGAACCATCACTGTTT	ACCGGGCCACCCTCCTTTCC	TAATCAAAGGGGGCGAAAAA	GGGGAGATGCTCGCATATTT	GACGTTTTGAGGTACCGTTT
AB0202-Cb_BFgam	TGGGCTGTGAACGACTGTGC	ACTGACCGACAGCACCCGTG	CGCGTAGCCCACACACCAGA	CCTGCCAGGGCTAAGGATCT	GTTGCATCTAACGAGACCCT	GCGGACATTAATCGTAATGG	TCTTTGTATCCACGAAACAA	CGCTTGTGAGGGGTGCCGCG	GCCGATTCATCTACGTCCTA	CAATTCGTCCGAGCCCATGC	GAAGAAACCACCTTGAGCTA	GGCCCCTCGGGCGTGGGCCT	ACGCCAAGCCGGGGGAAGGA	CACCAGCCCATATGAGGAAA	AGCTCGTAAGGGATCACTCC	CGTGACATGGGGGTATAATC	TGCTGGCCCCGTGGTCCATG	CTCAATGGAATTTTTGCTCT	CCACGAAGCCGGATAGTGGC	ACACGCAGGGGGCCCCAGAT	GGACAAATGTGGTATTCCGT	CTTGGCCCTGGTGGCGCCCG	ACGGTAGTGGCCTTAGGCGG	GGAATTACGTTTGTCATTCG	CAAGTGCCGGTGAGGAGTCA	AATCCGGTCATTATAACTGG	ACAGGGCGGGACGTGTGCGA	TTGGCGCTACCTAGGCAGGC	AGGTACAGAACATCCGGTCC	CTGCTAGGTCGGGAATCTTG	GGCATCAATTACCCGCGCCG	GTAGCGGCCTCATGACTCAC	GACACATTGCATACAAGACA	TCGGGGAGGATCGTCGGGGT	TTTCCCGGCGGGCACGGAAA	TTTTCAATCGGATTAGGGGC	GGACCCTGGCAGGACCTTAG	GTGACTCCGTGCTCGACCAC	GCCCGGGCGGTGCCCGTTCT	AAAGTGGTTGGGCTCCCCGC	CGGCCAACAGACGCTTGGTC	TGGCGGACTTCGTTGGGTGT	CCAGATAAAGCCCACCGCAG	TATCATTCTCCAACTAGTCG	TCCATGAACCATCACTGTTC	ACCGGGCCACCCTTCTTTTC	TAATCAAAGGGGGCGAAAAA	GGGGAAATGCTCGCATATTT	GACGTATTGAGGTACCAATT
AB0203-Ca_BFgam	TGGGCTGAGAACGACTGTGC	ACTGACCGACAGCACCCGTG	CGCGTAGCCCACACACCAGA	CCTGCCAGGGCTAAGGATCT	GTTGCGTCTAACGGGACCCT	GCGGGCATTAATCATAATGG	TCTGCGTATCCACGAAACAA	CGCTTGTGAGGGGTGCCGCG	GCCGATTCATCTACGTCCTA	CAATTCGTCCGAGCCCATGC	GAAGAAGCCACCTCGAGCTA	GGCCCCTCGGGCGTGGGCCT	CAGCCAGGCCGGGGGAAGGA	CACCAGCCCATATGAGGAAA	AGCTCGTAAGGGCACACTCC	CGCGACATGAGGGTATAATC	TGCTGGCCCCGTGGTCCATG	CTCAATGGAATTATTACTCT	CCACAAAGCCGGATGGTGGC	ACACGCAGGGGGCCCCGGAT	AGGCAATTGCGGTATACCGT	CTTGGCCCTGGTGGCGCCCG	GTGGTAGTTGCCTTAGGCGG	GGAATTACGTTTGTTATTCG	CAAGTGCCGGTGAGGAGTCA	AGTCCGGTCATTATAACTGG	ACAGGGCGGGACGTTTGCGA	TTGGCGCTACCTAGGAAGAC	AGGTACAGAACATCAGGTCC	CTGCTAGGACGGGAATCTTG	GGCATCAATTACCCGCGCCA	GTAGCGGCATCATGACTCAC	GACACATTGCATACAAGACA	TCGGGGAGGATCGTCGGGGC	TTTCCCGGCGGGCACGGAAG	TTACCATTCGGATTAGGGGC	GGACCCTGGCAGGACCTTAG	GTGATTCCGTGCTCGGCCAC	GCCCGGGCGGTACCCGCTCT	AAAGTGGTTGGGCTCCCCGC	TGGCCAACAGACGCTTGGTC	TGGCGGACTTCGTTGGGTGT	CCAGATAGCGCCCACCGCAG	AATCATTCTCCATCTAGTCG	TCCATGAATAGTCACTGTTT	ACCGGGCCACCCTCCTTTCC	TAATCAAAGGGGGCGAAAAA	GGGGAAATGCTCGCATATTT	GACGTTTTGAGGTACCGTTT
AB0203-Cb_BFgam	TGGGCTGTGAACGACTGTGC	ATTGACCGGCAGCACCCGTG	CGCGTAGCTCACACACCAGA	CCTGCCGGGGTTAAGGATCT	GTTGCATCTAACGAGACCCT	GCGGACATTAATCGTAATGG	TCTGCTTATCCATGAAACAA	CGCTTGTGAGGGGTGCCGCG	GCCGACTCATCTACATCCTA	CAATTCATCCGAGCCCATGC	GAAGAAACCGCCTCGAGCTA	GGCCCTGCGGGCGTGGGCCT	CAGCCAGGCCGGGGGAAGGA	CACCAGCCCATATGAGGAAA	AGCTCGTAAGGGATCACTCC	CGTGACATGGGGGTATAATC	TGCTGGCCCCGTGGTCCATG	CTCAATGGTATTATTACTCT	CCAAAGAGCCGGGTGGTGGC	ACACGCAGGGGGCCCCAGAT	GGGCATTTGCGGTATACCGT	CTTGGCCCTGGTGGCGCCCG	GTGGTAGCTGCTTTAGGCGG	GGAATTACTTTTGTCATTCG	CAAGTGCCGGTGAGGAGTCA	AATCCGGTCATTATAATTGG	ACAGGGCGGGACGTTTGCGA	TCGGCGCAACCTAAGAAGAC	AGGTACAGAACATTCGGTCC	CTGCTAGGTCGGGAATCCTG	GGCATCAATTACCCGCGCCG	GTAGCGGCATCATGACTCAC	GACACATTGCATGCTAGACA	TCGGGTAGGGTCGTCGGGGC	TTTCCCGGCGGGCACGCAAA	TTTTCAATTGGATTAGGGGC	GGACCCTGGCAGGACCTTAG	GCGGTTCCGTGCTCAGCCAC	GCCCGGGCGGTACCCACTTT	AAAGTGGTTGGGCTCCCCGC	CGGCCAACAAACGCTTAGTC	TGGCGGGCTTCGTCGGGTGT	CCAGATAGCGCGCACCGCAG	AATCATTCTCCATCTAGTCG	TCCATAAACCGTCACTGTTT	ACCGGGTCACCCTCCTTTCC	TAATCCAAGGGGGCGAAAAG	GGGGAGATGCTCGCATATTT	GACGTTTTGAGGTACCGTCT
AB0204-Ca_BFcol	TGGGCTGAGAACGACTGTGC	ACTGACCGGCAGCACCCGTG	CGCGTAGCCCACACACCAGA	CCTGCCAGGGCTAAGGATCT	GTTGCATCTAACGAGACCCT	GCAGACATTAATCATAATGG	CCTTCTTATCCACCAAACAA	CGCTTGTAAGGGGTGCCGCG	GCCGACTCATCTACATCCTA	CAGTTCATCCGAGCCCATGC	GAAGAAACCGCCTCGAGCTA	TGCCCTGCGGACGTGGGCCT	ACGCCAAGCCGGGGGAAGGA	CACCAGCCCTTATGAGGAAA	AGCTCCTAAGGGATCACTCC	CGTGACATGGGGGTATAATC	CGCTGGCTCCGTAGTCCATG	TTCAATGGAATTATTATGCT	CCAAAAAGCCGGATAGTGGC	GCACGCAGGGGGCCCCAGAT	GGACAATTGCGGTATACCGT	CTTGGCCCTGGTGGCGCCCG	GCGGTAGTTGCCCTAGGCGG	GGAATTACGTTTGTCATTCG	CAAGTGCCGGTGAGGACTCA	AGTCCGGTCATTATAACTGG	ACAGGGCGGGACGTTTGCGA	TTGGCGCTACCTAAGAAGAC	AGGTACAGAACAGCCGGTCC	CTGCTAGGACGGGAATCCTG	GGCATCAATCACCCGCGCCG	GTAGCGGCATCATGACTCAC	GACACATTGCATACAAGACA	TCGGGGAGGATCGTCGGGGT	TTTCCCGGCGGGCACGGAAA	TTTTCAATCGGATTAGGGGC	GGACCCTGGCAGGACCTTAG	GCGGCTCCGTGCTCGACCAC	GCCCGGGCGGTGCCCGCTTT	AAAGTGGTTGGGCACCCCGC	TGGCCAACAAACGCTTGGTC	TGGCGGGCTTCGTCGGGTGT	CCAGACAGAACGCACCGCAG	AATCATTCTCCATCTAGTCG	TCCATGAACCGTCACTGTTT	ACCGGGCCACCCTCCTTTCC	TAACCCAAGGGGGCGAATAA	GGGGAAAAACTCGCATATTT	GACGTTTTGAGGTACCAATT
AB0204-Cb_BFcol	CAGGCTGTAAACGACAGTGC	ACTGACCGACAGCACCCGTG	CGCGTAGCCCACACACCAGA	CCTGCTGGGGTTAAGGATCT	GTTGCGGCTAACGAGACCCT	GCGGACATTAATCGTAATGG	TCTTTGTATCCACGAAACAA	CGCTTGTGATGGGTGCCGCG	GCCGATTCATCTACGTCCTA	CAATTCGTCCGAGCCCATGC	GAAGAAACCGCCTCGAGCTA	GGCCCTGTGGGCGTGGGCCT	CCGCCAAGCCGGGGGAAGGA	CACCAGCCTATATGAGGAAA	AGCTCGTAAGGGATCACTCC	CGTGACATGGGGGTATAATC	CGCTGGCTCCGTGGTCCATG	CTCAATGGAATTATTACTCT	CCACAAAGCCGGATAGTGGC	ACACGCAGGGGGCCCCAGAT	AGGCAAATGCGGTATACCGT	CCTGGCCCTGGTGGCGCCCG	GCGGTAGTTGCCTTAGGCGA	GGAATTACGTTTGTCATTCG	CAAGTGCCGGTGAGGAGTCA	GATCCGGTCATTATAACTGG	ACAGGGCGGGACGTGTACGA	TTGGCGCTACCTAAGAAGAC	AGGTACAGAACATCCGGTCC	CTGCTAGGACGGGAATCCTG	GGCATCAATTACCCGCGCCG	GTAGCGGCATCATGACTCAC	GACACATTGCATACAAGACA	TCGGGTAGGATCGTCGGGGC	TTTCCCGGCGAGCACGGAAA	TTTTCAATCGGATTAGGGGC	GGACCCTGGCAGGACCTTAG	GTGACTCCGTGCTCGGCCAC	GCCCGGGCGGTGCCCGCTCT	AAAGTACTAAGGCTCCCCGT	CGGCCAACAGACGCTTGGTC	TGGCGGACTTCGTTGGGTGT	CCAGATAGCGCCCACCGCAG	AATCATTCTCCAACTAGTCG	TCCATGAATCATCACTGTTT	ACCGGGCCACCCTCCTTTCC	AAATCAAAGGGGGCGTAAAA	GGGGAAATGCTCGCATATTT	GACGTTTTGAGGTACTGTCT
AB0205-Ca_BFgam	TGGGCTGAGAACGACTGTGC	ACTGACCGGCAGCACCTGTG	CGCGTAGCCCACACACCAGA	CCTGCCGGGGTTGAGGATCT	GTTGCGTCTAACGAGACCCT	GCGGACATTAATCATAATGG	TTTGCTTATCCACGCAACAA	CGCTTGTGAGGGGTGCCGCG	GCCGATTCATCTACGTCCTA	CAATTCGTCCGAGCCCATGC	GAAGAAGCCGCCTCGAGCTA	GGCCCCTCGGGCGTGGGCCC	AAGCCCAGCCGGGGGAAGGA	CACCAGCCCATATGAGGAAA	AGCACGTAAGGGCACACTCC	CGCGACATGGGGGTATAATC	TGCTGGCCCCATGGTCCATG	CTCAATGGAATTATTACTCT	CCAAAGAGCCGGGTGGTGGC	ACACGCAGGGGGCCCCAGAT	AGGCAATTGTGGTAGACCGT	CTTGGCCCTGGTGGCGCCCG	ACGGTAGCTGCTTTAGGCGG	GGAATTACGTTTGTCATTCG	CAAGTGCCGGTGAGGAGTCA	AATCCGGTCATTATAACTGG	ACAGGGCGGGACGTGTGTGA	TTAGCGCTACCTAAGAAGAC	AGGTACAGAACATCAGGTCC	CTGCTAGGACGGGAATCCTG	GGCATCAATCACCCGCGCCG	GTAGCGGCCTCATGACTCAC	GACACATTGCATGCTAGACA	TCAGGGAGTATTCTCGGGGC	TTTCCCGACGGGCACGGAAA	ATTTCAATCGAATTAGGGGC	GAACCCTGGCAGAACCTTAA	GTGACTCCGTGCTCGGCCTC	GCCCGGGCGGTGCCCGCCCT	AAAGTACTAGGGCTCCCCGT	CGGCCAATAGACGCTTGGTC	TGGCGGACTACGTCGGGTGT	CCAGATAGCGCCCACCGCAG	AATCATTCTCCATCTAGTCG	TCCATGAACCGTCACTGTTT	ACCGGGCCACCCTCCTTTCC	TAATCAAAGGGGGCGTAAAA	GGGTAGATGCTCGCATATTT	GACGTTTTGAGGTACCGTTT
AB0205-Cb_BFgam	TGGGCTGAGAACGACTGTGC	ACTGACCGACAGCACCCGTG	CGCGTAGCCCACACACCAGA	CCTGCCAGGGCTAAGGATCT	ATTGCGTCTAACGAGACCCT	GCGGACATTAATCATAATGG	TCTTCTTATCCACCAAACAA	CGCTTGTGAGGGGTGCCGCG	GCCGATTCATCTACGTCCTA	CAATTCATCCGAGCCCATGC	GAAGAAACCGCCTCGAGCTA	GGCCCCTCGGGCGTGGGCCC	AAGCCAAGCCGGGGGAAGGA	CACTAGTCCATATGAGGAAA	AGCTCGTAAGGGATCACTCC	CGCGACATGGGGGTATAATC	TGCTGGCTCCATGGTCCATG	CTCAATGGAATTATTACTCT	CCAAAAGGCCGGGTGGTGGC	ACACGCAGGGGGCCCCAGAT	GGACAATTGTGGGATACCGT	CTTGGCCCTGGTGGCGCCCG	GCGGTAGTTGCCTTAGGCGG	GGAATTACGTTTGTCATTCG	CAGGTGCCGGTGAGGAGTCA	AGTCCGGTCATTATAACTGG	ACAGGGCAGGACGTTCGTGA	TTGGCGCTACCTAAGAAGAC	AGGTACAGAACATCCGGTCC	CTGCTAGGTCGGGAATCCTG	GGTATCAATTACCCGCGCCG	GTAGCGGCATCATGACTCAC	GACACATTGCATACAAGACA	TCGGGGAGGATTCTCGGGGC	TTTCCCGGCGGGCACGGAAA	TTTTCAATCGGATTAGGGGC	GGACCCTGGCAGGACCTTAG	GCGGTTCCGTCCTCGACCAC	GCCCGGGCGGTGCCCGCCCT	AAAGTGGTTGGGCACCCCGC	CGGCCAACAAACGCTTAGTC	TGGCGGACTTCGTCGGGTGT	CCAGATAGCGCGCACCGCAG	AATCATTCTCCATCTAGTCG	TCCATGAACCGTCACTGTTT	ACCGGGCCACCCTCCTTTCC	TAATCCAAGGGGGCGTAAAA	GGGTAAATGCTTGCATATTT	GACGTTTTGAGGTACCAATT
AB0206-Ca_BFgam	TGGGCTGTGAACGACTGTGC	ACTGACCGGCAGCACCCGTG	CGCGTAGCCCACACACCAGA	CCTGCTGGGGTTAAGGATCT	GTTGCATCTAATGAGACCCT	GCGGACATTAATCATAATGG	TCTTCGTATCCACGAAACAA	CGCTTGTGAGGGGTGCCGCG	GCCGATTCATCTACGTCCTA	CAATTCGTCTGAGCCCATGC	GAAGAAACCGCCTCGAGCTA	TGCCCCTCGGGCGTGGGCCC	AAGCCAAGCCGGGGGAAGGA	CACCAGTCCATATGAGGAAA	AGCTCGTAAGGGCACACTCC	CGCGACATGGGGGTATAATC	TGCTGGCTCCGTAGTCTATG	CTCAATGGTATTATTACTCT	CCACAAAGCCGGGTGGTGGC	ACACGCAGGGGGCCCCAGAT	AGGCAATTGCGGTATACCGT	CTTGGCTCGGGTGGCGCCCG	GTGGTATCTGCCTTAGGCGG	GGAATTACTTTTGTCATTCG	CAAGTGCCGGTGAGGTGTCA	AGTCCGGTCATTATAACTGG	ACAGGGCGGGACGTTTGCGA	TTGGCGCTACCTAAGAAGAC	AGGTACAGAACATCCGGTCC	CTGCTAGGACGGGAATCCTG	GGCATCAATTACCCGCGCCG	GTAGCGGCATCATGACTCAC	GACACATTGCATACAAGACA	TCGGGTAGGATTCTCGGGGC	TTTCCCGGCGGGCACGGAAA	TTTTCAAACGGATTAGGGGC	GGACCCTGGCAGGACCTTAG	ATGATTCCGTGTTCGACCAC	GCCCGGGCGGTGCCCGCCCT	AAAGTGGTTGGGCTCCCCGC	CGGCCAACAGACGCTTGGTC	TGGCGGACTACGTCGGGTGT	CCAGATAGCGCCCGCCGCAG	AATCATTCTCCATCTAGTCG	TCCATGAATAGTCACTGTTT	ACCGGGCCACTCTCCTTTCC	TAATCCAAGGGGGCGTAAAA	GGGTAGATGCTCGCATATTT	GACGTTTTGAGGTACCGTTT
AB0206-Cb_BFgam	TGGGCTGAGAACGACTGTGC	ACTGACCGGCAGCACCCGTG	CGCGTAGCCCGCACACCAGA	CCTGCCGGGGCTGAGGATCT	GTTGCATCTAACGAGACCCT	GCGGACATTAATCATAATGG	TCTGCGTATCCACGAAACAA	CGCTTGTGAGGGGTGCCGTG	GCCGATTCATCTACATCCCA	CAATTCATCCGAGCCCATGC	GAAGAAACCGCCTCGAGCTA	TGCCCTGCGGGCGTGGGCCT	ACGCCAAGCCGGGGGAAGGA	CACCAGCCCATATAAGGAAA	AGCTCGTAAGGGATCACTCC	CGTGACATGGGGGTATGATC	CGCTGGCCCCATGGTCCATG	CTCAATGGAATTATTACTCT	CCACAAAGCCGGATGGTGGC	GCACGCAGGGGGCTCCAGAT	AGGCAATTGCGGTATACCGT	CTTGGCCCGGGTGGCGCCCG	GTGGTAGCTGCTTTAGGCGA	GGAATTACGTTCGGTATTCG	CAAGTGCCGGTGAGGAGTCA	AGTCCGGTCATTATAACTGG	ACAGGGCAGGACGTTTACGA	TTGGCGCTACCTAAGAAGAC	AGGTACAGAACATCAGGTCC	CTGCTAGGACGGGAATCCTG	GGCATCAATCACCCGCGCCG	GTAGCGGCATCATGACTCAC	GACACATTGCATGCAAGACA	TCGGGTAAGATTCTCGGGAT	TTTCCCGGCGGGCACGGAAA	TTTTCAATCGGATTAGGGGC	GGACCCTGGCAGGACCTTAG	GTGACTCCGTGCTCGGCCAC	GCCCGGGCGGTGCCCGCTCT	AAGGTGGTTGGGCTCCCCGC	CGGCCAACAGACGCTTGGTC	TGGCGGACTTCAGTGGGTGT	CCAGACAGCGCCCACCGCAG	AATCACTCTCCATCTAGTCG	TCCATGAACCGTCACTGTTT	ACTGGGCCACCCTCCTTTCC	TAATCCAAGGGGGCGTAAAA	GGGGAGATGCTCGCATATTT	AACGTTTTGAGGTACCGTTT
AB0207-Ca_BFgam	TGGGCTGTGAACGACTGTGC	ACTGACCGGCAGCACCCGTG	CGCGTAGCCCACACACCAGA	CCTGCCAGGGTTGAGGATCT	GTTGTATCTAACGAGACCCT	TCGGGCATTAATCATAATGG	TCTGCGTATCCACGAAACAA	CGCTTGTGAGGGGTGCCGCG	GCCGATTCATCTACGTCCTA	CAGTTCATCCGAGTCCATGC	GAAGAAACCGCCTCGAGCTA	TGCCCCTCGGGCGTGGGCCT	ACGCCAAGCCGGGGGAAGGA	CACCAGCCCATAAGAGGAAA	AGCTCGTAAGGGATCACTCC	CGCGACATGGGGGTATAATC	TGCTGGCTCCGTGGTCCATG	CTCAATGGTATTATTACTCT	CCAAAAGGCCGGGTGGTGGC	ACACGCAGGGGGCCCCAGAT	GGACAATTGTGGTATACCGT	CTTGGCCCTGGTGGCGTCCG	GCGGTAGTTGCCTTAGGCGA	GGAATTACGTTTGTCATTCG	CAAGTGCCGGTGAGGAGTCA	AATCCGGTCATTATAACTGG	ACAGGGCGGGACGTTTGTGA	TTAGTGCTACCTAAGAAGAC	AGGTACAGAACATCCGGTCC	CTGCTAGGACGGGAATCCTG	GGCATCAATTACCCGCGCCG	GTAGCGGCCTCATGACTCAC	GACACATTGCATGCTTGACA	TCGGGGAGGATCGTCGGGGC	TTTCCCGACGGGCACGGAAA	TTTTCAAACGAATTAGGGGC	GGACCCTGGCAGGACCTTAG	GTGATTCCGTGCTCGACCAC	ACCCGGGCGGTGACCGCTCT	AAAGTACTAGGGCTCCCCGC	CGGCCAACAGACGCTTGGTT	TGGCGGATTTCGTTGGGTGT	CCAGATAACGCCCACCGCAG	AATCATTCTCCATCTAGTCG	TCCATGAACCATCACTGTTT	ACCGGGCCACCCTCCTTTCC	TAATCAAAGGGGGCGTAAAA	GGGGAGATGCTCGCATATTT	GACGTTTTGAGGTATCGTCT
AB0207-Cb_BFgam	TGGGCTGAGAACGACTGTGC	ACTGACCGACAGCACCCGTG	CGCGTAGCTCACACACCAGA	CCTGCTGGGGTTAAGGATCT	GACGTATCTAACGAGACCCT	GCGGGCATTAATCATAATGG	CCTTCTTATCTTCCAAACAA	CGCTTGTGAGGGGTGTTGCG	GCCGATTCATCTACGTCCTA	CAATTCATCCGAGCCCATGC	GAAGTAACCGCCTCGAGCTA	TGCCCCTCGGGCGTGGGCCC	AAGCCCGGCCGGGGGAAGAA	CACCAGCCTATATGAGGAAA	AGCTCGTAAGGGATCACTCC	CGCGACATGGGGGTATAATC	TTCTGGCTCCATGGTCCATG	CTCAATGGAATTTTTACTCT	CCACAAAGCCGGGTAGTGGC	ACACGCAGGGGGCCCCAGAT	AGGCAATTGCGGTATACCGT	CTTGGCCCTGGTGGCACCCG	ACGGTAGTGGCCTTAGGCGG	GGAATTGCTTTTGTTTTTTG	CTAGTGCTGGTGAGGAGTCA	AATCCGGTCATTATAACTGG	ACAGGGTGGGACGTTTGTGA	TTGGCGCTACCTAAGAAGAC	AGGTACAGAACATCCGGTCC	CTGCTAGGACGGGAAGCTTG	GGCATCAATTACCCGCGCCG	GTAGCGGCATCATGACTCAC	GACACATTGCATACAAGACA	TCGGGGAGTATCGTTGGGGC	TTTCCCGGCGGGCACGGAAA	TTTTCAAACGGATTAGGGGC	GGACCCTGGCAGGACCTTAG	GTGACTCCGTGCTCGGCCAC	GCCCGGGCGGTACCCACCCT	AAAGTACTAGGGCTCCCCGC	CGGCCAACAGACGCTTGGTC	TGGCGGACTTCGTCGGGTGT	CCAGATAGAGCCCACCGCAG	AATCATTCCCCATCATGTCG	TCCATAAACCATCACTGCTT	ACCGGGCCACTCTCCTTTCC	TAATCAAAGGGGGCGAAAGA	GGGGAAATGCTCGCATATTT	GACGTTTTGAGGTACCAATT
AB0208-Ca_BFgam	TGGGCTGAGAACGACTGTGC	ACTGACCGACAGCACCCGTG	CGCGTAGCCCACACACCAGA	CCTGCCAGGGCTAAGAATCT	GTTGTATCTAACGAGACCCT	GCGGACATTAATCGTAATGG	TCTGTGTATCCACGAAACAA	CGCTTGTGAGGGGTGCCGCG	GCCAATTCATCTACGTGCTA	CAATTCGTCCGAGCCCATGC	GAAGAAACCGCCTCGAGCTA	GGCCCCTCGGGCGTGGGCCC	AAGCCAGGCCGGGGGAAGAG	CACCAGCCCATATGAGGAAA	AGCTCGTTAGGGATCACTCC	CGTGACATGGGGGTATAATC	TGCTGGCTCCATAGTCCATG	CTCAATGGTATTATTACTCT	CCACAAAGCCGGGTGGTGGC	ACACGCAGGGGGCCCCAGAT	AGGCAATTGCGGTATACTGT	CTTGGCCCTGGTGGCGCCCG	ACGGTATCTGCCTTAGGCGG	GGAATTACTTTTGTCATTCG	CAAGTGCCGGTGAGGAGTCA	AGTCCGGTCATTATAACTGG	ACAGGGCGGGACGTGTGTGA	TTGGCGCTACCTAAGAAGAC	AGGTACAGAACATCCAGTCC	CTGCTAGGACGGGAATCCTG	GGCATCAATTACCCGCGCCA	GTAGCGGCATCATGACTCAC	GACACATTGCATACAAGACA	TCGGGGAGGATCGTCGGGGC	TTTCCCGGCGGGCACGGAAA	TTTTCAAACGGATTAGGGGC	GGACCCTGGCAGGACCTTAA	GTGATTTCGTGCTCGGCCAC	GCCCCGGCGGTGCCCGCCCT	AAAGTAGTTGGGCTCCCCGC	CGGCCAACAGACGCTTGGTC	TGGCGGACTACGTTGGGTGT	CCAGATAGAGCGCACCGCAG	AATCATTCTCCATCTAGTCG	TCCATGAACCATCACTGTTT	ACCGGGCCACCCACTTTTCT	AAATCAAAGGGGGCGAAAAA	GGATAAATGCTCGCATATTT	GACGTTTTGAGGTACCGTTT
AB0208-Cb_BFgam	TGGGCTGAGAACGACTGTGC	ACTGACCGGCAGCACCCGTG	CGCGTAGCCCACACACCAGA	CCTGCCGGGGTTAAGGATCT	GTTGCATCTAACGAGACCCT	GTGGACATTAATCGTAATGG	TCTGTGTATCCACGAAACAA	CGCTTGTGAGGGGTGCTGCG	GCCGATTCATCTACGTCCTA	CAATTCATCCGAGCCCATGC	GAAGAAACCGCCTCGAGCTA	GGCCCTGCGGGCGTGGGCCC	CAGCCAGGCCGGGGGAAGGA	CACCAGCCCATATATGGAAA	AGCTCGTTAGGGATCACTCC	CGCGACATGGGGGTATAATC	CGCTGGCTCCGTGGTCCATG	CTCAATGGAATTTTTACTCT	CCACAAAGCCGGGTAGTGGC	ACACGCAGGGGGCCCCAGAT	AGGCAATTGCGGTATACCGT	CTTGGCCCTGGTGGCGCCCG	GCGGTAGTTGCCTTAGGCGG	GGAATTACGTTTGTCATTTG	TAAGTGCCGGTGAGGAGTCA	AGTCCGGTCATAATAACTGG	ACAGGGTGGCACGTGTGCGA	TTGGCGCTACCTAAGAAGAC	AGGTACAGAACATCCAGTCC	CTGCTAGGACGGGAATCTTG	GGCCTCATTTACCCGCGCCA	GTAGCGGCATCATGACTCAC	GACACATTGCATGCAAGACA	TCGGGGAGGATCGTCGGGGC	TCTCCCGGCGGGCACGGAAA	TTTTCGATCGGATTAGGGGC	GGACCCTGGCAGGACCTTAG	GTGACTCCGTGCTCGACCAC	GCCCGGGCGGTGCCCGCTTT	AAAGTACTAGGGCTCCCCGC	CGGCCAACAGACGCTTGGTC	TGGCGGACTTCGTCGGGTGT	CCAGATTGAGCGCACCGCAG	AATCATTCTCCATCTAGTTA	TCCATAAACCGTCACTGTTT	ACCGGGCCACCCACCTTGCC	TAATCAAAGGGGGCGAAAAA	GGGGAAATGCTCGCATATTT	GACGTATTGAGGTACCGTCT
AB0209-Ca_BFcol	TGGGCTGAGAACGACTGTGC	ACTGGCCGACAGCACCCGTG	CGCGTAGCTCACACACCAGA	CCTGCCAGGGCTAAGGATCT	GTTGTATCTAACGAGACCCT	GCGGACATTAATCATAATGG	TCTGCTTATCCACGAAACAA	CGCTTGTGATGGGTGCCGCG	GCCGATTCATCTACGTCCTA	CAATTCGTCCGAGCCCATGC	GAAGAAACCACCTCGAGCTA	GGCCCTGCGGGCGTGGGCCT	ACGCCAAGCCGGGGGAAGGA	CACCAGCCTATATGAGGAAA	AGCTCGTTAGGGATCACTCC	CGTGACATGGGGGTATAATC	TGCTGGCTCCGTGGTCTATG	CTTAATGGAATTTTTACTCT	CTACAAAGCCGGGTGGTGGC	ACACGCAGGGGGCCCCAGAT	AGGCAATAGCGGTATACCGT	CTTGGCCCTGGTGGCGCCCG	GCGGTAGTTGCCTTAGGCGG	GAAATTACGTTTGTCATTCG	CAAGTGCCGGTGAGGAGTCA	AATCCGGTCATTATAACTGG	ACAGGGCGGGACGTGTGTGA	TTGGCGCAACCTAAGAAGAC	AGGTACAGAACATCCGGTCC	CTGCTAGGATGGGAATCCTG	GGCATCAATTACCCGCGCCA	GTAGCGGCATCATGACTCAC	GACACATTGCATGCAAGACA	TCGGGGAGGATCGTCGGGGC	TTTCCCGGCGGGCACGGAAA	TTTTAAATCGGATTAGGGGC	GGACCCTGGCAGGACCTTAG	GTGATTCCGTCCTCGGCCAC	GCCCGGGCGGTGCCCGCTTT	AAAGTGGTTGGGCTCCCCGC	CGGCCAACAAACGCTTGATC	TGGCGGGCTTCGTCGGGTGT	CCAAATAGCGCCTACCGCAG	AATCATTCTCCATCTAGTCG	TCCATGAATAGTCACTGTTT	ACCGGGCCACCCTCCTTTCC	TAATCAAAGGGGGCGTAAAA	GGGGAAATGCGCGCATATTT	GACGTTTTGAGGTACCAATT
AB0209-Cb_BFcol	TGGGCTGAGAACGACTGTGC	ACTGACCGACAGCACCCGTG	CGCGTAGCCTACACACCAGA	CCTGCCGGGGCTAAGGATCT	GTTGCGTCTAACGAGACCCT	GCGGACATTAATCGTAATGG	CCTTCTTATCCACGAAACAA	CGTTTGTGAGGGGTGCCGCG	GCTGACTCATCTACATCCTA	CAATTCATCCGAGCCCATGC	GAAGAAACCGCCTCGAGCTA	TGCCCCTCGGGCGTGGGCCT	AAGCCAGGCCGGGGGAAGGA	CACCAGCCCTCATAAGGAAA	AGCTCGTAAGGGATCACTCC	CGCGACATGGGGGTATAATC	TGCTGGCTCCGTGGTCCATG	CTCAATAAAATTATTACTCT	CCAAAAAGCCGGGTGGTGGC	ACACGCAGGGGGCCCCAGAT	GGACAATTGCGGTATACCGT	CTTGGCTCTGGTGACGCCCG	GTGGTAGTTGCCTTAGGCGG	GGAATTACTTTTGTCATTCG	CAAGTGCCGGTGAGGAGTCA	AATCCGGTCATTATAACTGG	ACAGGGCGGGACGTGTGTGA	TTGGCGCTACCTAAGAAGAC	AGGTACAGAACAGCCGGTCC	CTGCTAGGACGGGAATCCTG	GGCATCAATTACCCGCGCCG	ATAGCGGCATCATGACTCAC	GACACATTGCATGCAAGACA	TCGGGTAGGATTCACGGGGC	TTTCCCGGCGAGCACGGAAA	TTTTCGATCGGATTAGGGGC	GGACCCTGGCAGGACCTTAG	GTGATTCCGTGTTCGACCAC	GCCCGGGCGGTGCCCGCTCT	AAAGTGGTTGGGCTCCCCAC	CGGCCAACAGACGCTTAGTC	TGGCGGACTACGTTGGGTGT	CCAGATAGAGCGCACCGCAG	AATCATTCCCCAACTAGTCG	TCCATGAACCGTCACTGTTT	ACTGGGCCACCCTCCTTTCC	TAATCCAAGGGGGCGTAAAA	GGGGAAATGCTCGCATATTT	GACGTTTTGAGGTATCAATT
AB0210-Ca_BFcol	TGGGCTGAGAACGACTGTGC	ACTGACCGGCAGCACTCGTG	CGCGTAGCCTACACACCAGA	CCTGCCAGGGCTAAGGATCT	GTTGCGTCTAACGGGACCCT	GCGGACATTATTCATAATGG	TCTTCTTATCCACGAAACAA	CGTTTGTGAGGGGTGCCGCG	GCCGATTCATCTACATCCTA	CAATTCATCCGAGCCCATGC	GAAGAAACCGCCTCGAGCTA	GGCCCCTCGGGCGTGGGCCT	ACGCCAAGCCGGGGGAAGGA	CACCAGCCCATATAAGGAAA	AGCTCGTAAGGGATCACTCC	CGTGACACGGGGGTATAATC	TGCTGGCTCCATGGTCTATG	CTCAATGGTATTATTACTCT	CCACAAAGCCGGGTGGTGGC	ACACGCAGGGGGCCCCAGAT	AGGCAATTGCGGTATACCGT	CTTGGCCCTGGTGGCGCCCG	GCGGTATCTGCTTTAGGCGG	GGAATTACTTTTGTTATTTG	CAAGTGCCGGTGAGGAGTCA	AATCCGGTCATTATAACTGG	ACAGGGCGGGACGTGTGTGA	TTGGCGCAACCTAAGAAGAC	AGGTACAGAACAGCCGGTCC	CTGCTAGGATGGGAATCCTG	GGCATCAATTACCCGCGCCA	GTAGCGGCATCACGACCCAC	GACACATAGCATGCAAGACA	TCGGGTAGGATTCTCGGGGC	TTTCCCGGCGAGCACGGAAA	TTTTCAATCGGATTAGGGGC	GGACCCTGGCAGGACCTCAG	GTGACTCCGTGCTCGGCCAC	GCCCGGGCGGTGCCCGCTTT	AAAGTGGTTGGGCTCCCCGC	CGGCCAACAAACGCTTGGTC	TGGCGGACTACGTTGGGTGT	CCAGACAGAGCGCACCGCAG	AATCATTCCCCATCATGTCG	TCCATGAACCGTCACTGTTT	ACCGGGCCACCCTCCTTTCC	TAATCCAAGGGGGCGTAAAA	GGGGAAATGCTCGCATATTT	GACGTTTTGAGGTATCAATT
AB0210-Cb_BFcol	TGGGCTGTGAACGACTGTGC	ATTGACCGACAGCACCCGTG	CGCGTAGCCCACACGTCAGA	CCTGCCAGGGCTAAGGATCT	GTTGCGTCTAACGAGACCCT	GCGGACATTAATCATAATGG	CCTTCTTATCCACGAAACAA	CGCTTGTGAGGGGTGCCGCG	GCCGATTCATCTATATCCTA	CAGTTCGTCCGAGCCCATGC	GAAGAAACCGCCTCGAGCTT	GGCCCTGTGCGCGTGGGCCT	AAGCCAGCCCGGGGGAAGGA	CACCAGCCCATATGAGGAAA	AGCTTGTAAGGGATCACTCC	CGCGACATGGGGATATAATC	CGCTGGCCCCATAGTCTATG	CTCAATGGAATTTTTACTCT	CCACGAAGCCGGGTGGTGGC	ACACGCAGGGGGCCCCAGAT	AGGCAATTGCGGTATTCCGT	CTTGGCCCTGGTGGCGCCCG	ACGGTAGTTGCTTTAGGCGG	GGCATTACTTTTGTCATTCG	CAAGTGCCGGTGAGGAGTCA	AATCCGGTCATTATAACTGG	ATAGGGCAGGACGTTTGTGA	TTGGCGCTACCTAAGAAGAC	AGGTACAGAACAGCCGGTCC	CTGCTAGGTCGGGAATCCTG	GGCATCAATTACCCGCGCCG	GTAGCGGCATCATGACTCAC	GACACATTGCATGCAAGACA	TCGGGTAAGATCGTCGGGGC	TTTCCCGGCGGGCACGGAAA	TTTTCAATCGGATTAGGGGC	GGACCCTGGCAGGACCTTAG	GTGGCTCCGTGCTCGGCCAC	ATCCGGACGATGCCCGCTTT	AAAGTGGTTGGGCACCCCGT	CGGCCAACAGACGCTTGGTC	TGGCGGACTTAGTCGGGTGT	CCAAGCAGAGCGCACCGCAG	AATCATTCCCCATCTAGTCA	TCCATGAACCGTCACTGTTT	ACCGGGCCACTCTCCTATCC	TAACCCAAGGGGGCGTAAAA	AGGGAAATGCTCGCATATTT	GACGTTTTGAGGTACCAATT
AB0211-Ca_BFgam	TGGGCTGAGAACGACTGTGC	ACTGACCAACAGCACCCGTG	CGCGTAGCCCACACACCAGA	CCTGCCAGGGCTAAGAATCT	GTTGTATCTAACGAGACCCT	GCGGACATTAATCGTAATGG	TCTGTGTATCCACGAAACAA	CGCTTGTGAGGGGTGCCGCG	GCCAATTCATCTACGTGCTA	CAATTCGTCCGAGCCCATGC	GAAGAAACCGCCTCGAGCTA	GGCCCCTCGGGCGTGGGCCC	CAGCCAGGCCGGGGGAAGAG	CACCAGCCCATATGAGGAAA	AGCTCGTTAGGGATCACTCC	CGTGACATGGGGGTATAATC	TGCTGGCTCCATAGTCCATG	CTCAATGGTATTATTACTCT	CCACAAAGCCGGGTGGTGGC	ACACGCAGGGGGCCCCAGAT	AGGCAATTGCGGTATACTGT	CTTGGCCCTGGTGGCGCCCG	ACGGTATCTGCCTTAGGTGG	GGAACTACTTTTGTTATTCG	CAAGTGCCGGTGAGGAGTCA	AGTCCGGTCATTATAACTGG	ACAGGGCGGGACGTGTGCGA	TTGGCGCTACCTAAGAAGAC	AGGTACAGAACATCCAGTCC	CTGCTAGGACGGGAATCCTG	GGCATCAATTACCCGCGCCG	GTAGCGGCCTCATGACTCAC	GACACATTGCATACAAGACA	TCGGGGAGGATCGTCGGGGC	TTTCCCAGCGGGCACAGAAA	TTTTCAAACGGATTAGGGGC	GGACCCTGGCAGGACCTTAG	GTGATTTCGTGCTCGGCCAC	GCCCCGGCGGTGCCCGCCCT	AAAGTACTAGGGCTCCCCGC	CGGCCAACAGACGCTTGGTC	TGGCGGACTTCGTCGGGTGT	CCAGATTGAGCCCACCGCAG	AATCATTCTCCATCTAGTTA	TCCATAAATAGTCACTGTTT	ACCGGGCCACCCTCCTTGCC	TAATCCAAGGGGGCGTAAAA	GGGGAAATGCTCGCATATTT	GACGTATTGAGGTATCAACT
AB0211-Cb_BFgam	TGGGCTGAGAACGACTGTGC	ACTGACCGGCAGCACCCGTG	CGCGTAGCCCACACACCAGA	CCTGCCGGGGTTAAGGATCT	GTTGCATCTAACGAGACCCT	GTGGACATAAATCGTAATGG	CCTTCGTATCCACGAAACAA	CGCATGTGAGGGGTGCCGCG	GCCGATTCATCTACGTCCTA	CAATTCATCCGAGCCCATGC	GAAGAAACCGCCTCGAGCTA	GGCCCTGCGGGCGTGGGCCT	ACGCCAAGCCGGGGGAAGGA	CACCAGCCCATATAAGGAAA	AGCTCGTTAGGGATCACTCC	CGCGACATGGGGGTATAATC	CGCTGGCCCCGTGGTCTATG	CTCAATGGAATTTTTACTCT	CCAAAAAGCCGGGTAGTGGC	ACACGCAGGGGGCCCCAGAT	AGGCAAATGTGGTATACCGT	CTTGGCCCTGGTGGCGCCCG	GCGGTAGTTGCCTTAGGCGG	GGAATTACTTTTGTCATTTG	TAAGTGCCGGTGAGGAGTCA	AGTCCGGTCATAATAACTGG	ACAGGGTGGCACGTTTGCGA	TTGGCGCTACCTAAGAAGAC	AGGTACAGAACATCCGGTCC	CTGCTAGGACGGGAATCTTG	GGCCTCATTTACCCGCGCCA	GTAGCGGCATCATGACTCAC	GACACATTGCATGCAAGACA	TCGGGGAGGATCGTCGGGGC	TCTCCCGGCGGGCACGGAAA	TTTTCGATCGGATTAGGGGC	GGACCCTGGCAGGACCTTAG	GTGACTCCGTGCTCGGCCAC	GCCCGGGCGGTGCCCGCTCT	AAAGTGGTTGGGCTCCCCGC	CGGCCAACAGACGCTTGGTC	TGGCGGACTTCGTCGGGTGT	CCAGATAGAGCGCACCGCAG	AATCATTCTCCATCTAGTCG	TCCATGAACCATCACTGTTT	ACCGGGCCACCCACTTTTCT	AAATCAAAGGGGGCGAAAAA	GGATAAATGCTCGCATATTT	GTCGTTTTGAGGTACCGTTT
AB0212-Ca_BFcol	TGGGCTGAGAACGACTGTGC	ACTGACCGGCAGCACCCGTG	CGCGTAGCCCACACACCAGA	CCTGCCGGGGTTAAGGATCT	GTTGCATCTAACGAGACCCT	GCGGACATTAATCGTAATGG	TCTGCTTATCCACGAAACAA	CGCTTGTGAGGGGTGCCGCG	GCCGATTCATCTACGTCCTA	CAATTCATCCGAGCCCATGC	GAAGAAGCCGCCTCGAGCTA	GGCCCTGCGCGCGTGGGCCT	ACGCCAAGCCGGGGGAAGGA	CACCAGCCTATATGAGGAAA	AGCTCGTAAGGGATCACTCC	CGCGACACGGGGGTATAATC	TGCTGGCCCCGTGGTCCATG	CTCAATGGAATCTTTACTCT	CCACAAAGCCGGGTGGTGGG	ACACGCAGGGGGCCCCAGAT	GGGCAATTGCGGTATACCGT	CTTGGCCCTGGTGACGCCCG	GTGGTAGTTGCCTTAGGCGG	GGAATTACGTTTGTCATTCG	CAAGTGCCGGTGAGGAGTCA	AGTCCAGTCATTATAACTGG	ACAGGGTGGGACGTTTGCGA	TTGGCGCAACCTAAGAAGAC	AGGTACAGAACAGCCGGTCC	CTGCTAGGACGGGAATCCTG	GGCATCAATTACCCGCGCCA	GCAGCGGCATCATGACTCAC	GACACGTTGCATACAAGACA	TCGGGGAGGATCGTCGGGGT	TCTCCCGGCGGGCACGGAAA	TTTTCAAACGGATTAGGGGC	GGACCCTGGCAGGACCTTAG	GTGATTCCGTGCTCGACCAC	GCCCGGGCGGTGCCCGCTCT	AAAGTGGTTGGGCTCCCCGC	CGGCCAACAAACGCTTGGTC	TGGCGGACCTAGTCGGGTGT	CCAAATAGCGCCCACCGCAG	AATCATTCTCCAACTAGTCG	TCCATGAACCATCACTGTTT	ACCGGGCCACCCTCCTTTCC	AAATCAAAGGGGGCGAAAAA	GGGGAAATGCTCGCATATTT	GATGTTTTGAGGTACCGTTT
AB0212-Cb_BFcol	TGGGCTGAGAACGACTGTGC	ACTGACCGACAGCACCCGTG	CGCGTAACCCACACACCAGA	CCTGCCAGGGCTAAGGATCT	GTTGCGTCTAACGAGACCCT	GCGGACATTAATCGTAATGG	TCTGCTTATCCACGAAATAT	CGCTTGTGAGGGGTGCCGCG	GCCGATTCATCTACATCCTA	CAATTCATCCGAGCCCATGC	AAAGATGCCGCCTCGAGCTA	TGCCCTGCGGACGTGGGCCT	ACGCCAAGCCGGGGGAAGGA	CACCAGCCCTTATATGGAAA	AGCTCGTAAGGGATCACTCC	CGTGACATGGGGGTATAATC	TGCTGGCTCCATGGTCCATG	CTCAATAAAATTATTACTCT	CCACAAAGCCGGGTGGTGGC	GCACGCAGGGGGCCCCAGAT	GGACAATTGCGGTATACCGT	CCTGGCCCTGGTGGCGCCCG	ACGGTAGCTGCCTTAGGTGG	GGAACTACTTTTGTCATTCG	CAAGTGCCGGTGAGGAGTCA	AATCCGGTCATTATAACTGG	ACAGGGCGGGACGTGTGCGA	TTGGCGCTACCTAAGAAGAC	AGGTACAGAACAGCCGATCC	CTGCTAGGACGGGAATTTTG	GGCATCAATTACCCGCGCCG	GTAGCGGCATCATGACTCAC	GACACATTGCATACAAGACA	TCGGGTAGGATTCTCGGGGC	TTTCCCGGCGGGCTCGGAAA	TTTTCAAACGGATTAGGGGC	GGACCCTGGCAGGACCTTAG	GTGACGCCGTGCTCGGCCAC	GCCCGGGCGGTGCCCGCCTT	AAAGTGGTTGGGCTCCCCGC	CGACCAACAAACGCTTGGTC	TGGCGGACTTCGTCGGGTGT	CCAAATAGAGCCTACCGCAG	AATCATTCCCCATCTAGTCG	TCCATGAACCATCACTGTTT	ACTGGGCCACCCTCCTTTCC	AAATCCAAGGGGGCGAAAAA	GGGGAAATGCTCGCATATTT	GACGTTTTGAGGTATCGTCT
AB0213-Ca_BFcol	TGGGCTGAGAACGAATGTGC	ACTGACCGACAGCACCCGTG	CGCGCAGCCCACACACCAGA	CCTGCCAGGGCTAAGGATCT	GTTGCGTCTAACGAGACCCT	GCGGACATTAATCGTAATGG	CCTGCTTATCCACGAAACAA	CGCTTGTGAGGGGTGCCGCG	GCCGATTCATCTATATCCTA	CAGTTCGTCCGAGCCCATGC	GAAGAAACCGCCTCGAGCTA	GGCCCTGCGGGCGTGGGCCT	ACGCCAAGCCGGGGGAAGGA	CACCAGCCTATATGAGGAAA	AGCTCGTAAGGGATCACTCC	CGCGACATGGGGGTATAATC	CGCTGGCCCCATGGTCCATG	CTCAATAAAATTATTATGCT	CCACAAAGCCGGATGGTGGC	ACACGCAGGGGGCCCCAGAT	AGACCAATGCGGTATACCGT	CTTGGCCCTGGTGGCGCCCG	GCGGTAGTTGCCTTAGGTGG	GGAATTACTTTTGTCATTCG	CAAGTGCCGGTGAGGAGTCA	AGTCCGATCATTATAACTGG	ACAGGGTGGGACGTGTGCGA	TTGGCGCAATCTAAGAAGAC	AGGTACAGAACAGCCGGTCC	TTACTAGGACGGGAATCCTG	GGCATCAATTACCCGCGCCG	GTAGCGGCATCACGACTCAC	GACACATTGCATACAAGACA	TCGGGGAGGATCGTCGGGGC	TTTCCCGGCGGGCACGGAAA	TTTTCAATCGGATTAGGGGC	GGACCCTGGCAGGACCTTAG	GTGATTCCGTGCACGGCCAC	GCCCGGGCGGTGCCCGCTTT	AAAGTGGTTGGGCTCCCCGC	CGGCCAACAAACGCTTAGTC	TGGCGGACTACGTCGGGTGT	CCAAATAGAGCGCACCGCAG	AATCATTCCCCATCTAGTCA	TCCATGAACCGTCACTGTTT	ACCGGGCCACCCTCCTTTCC	TAATCAATGGGGGCGAAAAA	GGGGAAATGCTCGCATATTT	GACGTTTTGAGGTACCAACT
AB0213-Cb_BFcol	TGGGCTGTGAACGACTGTGC	ACTGACCGGCAGCACTCGTG	TGCGTAGCCCACACACCAGA	CCTGCCGGGGCTAAGGATCT	GTTGCGTCTAACGAGACCCT	GCGGGCATTAATCGTAATGG	CCTTCGTATCCACGAAACAA	CGCTTGTGAGGGGCGCCGCG	GCCGATTCATCTACGTCCTA	CAGTTCATCCGAGCCCATGC	GAAGAAACCGCCTCGAGCTA	TGCCCTGCGGGCGTGGGCCT	AAGCCAAGCCGGGGGAAGGA	CACCAGCCCATATGAGGAAA	AGCTCGTAAGGGATCACTCC	CGTGACATGGGGGTATAATC	CGCTGGCTCCATGGTCCATG	CTTAATGGAATTATTATGCT	CCAAAGAGCCGGGTGGTGGC	ACACGAAGGGGGCCCCAGAT	AGGCAATTGCGGTATACCGT	CTTGGCCCTGGTGGCGCCCG	GCGGTAGTTGCCCTAGGTGG	GGAATTACTTTTGTTATTCG	CAAGTGCCGGTGAGGAGTCA	AGTCCGGTCATTATAACTGG	TCAGGGTGGGACGTGTGCGA	TTGGCGCTACCTAAGAAGAC	AGGTACAGAACAGCCGGTCC	CTACTAGGTCGGGAATCCTG	GGCATCAATTACCCGCGCCG	GTAGCGGCATCATGACTCAC	GACACATTGCATACAAGACA	TCGGGGAGGATCGTCGGGGC	TTTCCCGGCGGGCACGGAAA	TTTTCAATCGGATTAGGGGC	GGACCCTGGCAGGACCTTAG	GTGATTCCGTGTTCGACCAC	GCCCGGGCGGTGCCCGCTCT	AAAGTACTAAGGTACCCCGC	CGGCCAACAGACGCTTGGTC	TGGCGGACTTCGTCGGGTGT	CCAAATAGCGCGCACCGCAG	AATCATTCTACATCTAGTCG	TCCATGAACCGTCACTGTTT	ACCGGGCCACCCTCCTTTCC	TAATCCAAGGGGGCGTAAAA	GGGGAGATGCTCGCATATTT	GACGCTTTGAGGTACCAATT
AB0215-Ca_BFcol	TGGGCTGAGAACGACTGTGC	ACTGACCGGCAGCACCCGTG	CGCGTAGCCCACATACCAGA	CCTGCCGGGGTTAAGGCTCT	GTTGCATCTAACGAGACCCT	GCGGACATTAATCATAATGG	TCTTTGTATCCACGAAATAT	CGCTTGTGAGGGGTGCCGCG	GCCGATTCATCTACGTCCTA	CAATTCGTCCGAGCCCATGC	GAAGAAACCGCCTCGAGCTA	GGCCCTGCGGGCGTGGGCCT	ACGCCAAGCTGGGGGAAGGA	CACCAGCCCACATGAGGAAA	AGCTCGTAAGGGATCACTCC	CGTGACATGGCGGTATAATC	TGCTGGCCCCGTGGTCCATG	CTCAATGGAATTATTACTCT	CCACAAAGCCGGGTGGTGGC	GCACGCAGGGGGCCCCAGAT	AGGCAAATGCGGTATACCGT	CTTGGCCCTGGTGGCGCCCG	GTGGTAGCTGCCTTAGGCGG	GGAATTACGTTTGTCATTTG	CAAGTGCCGGTGAGGAGTCA	AGTCCGGTCATTATAACTGG	ACAGGGTGGGACGTGTGCGA	TTGGCGCTACCTAAGCAGAC	AGGTACAGAACATCCAGTCC	CTGCTAGGACGGGAATCCTG	GGCATCAATTACCCGCGCCA	GTAGCGGCATCATGACTCAC	GACACATTGCATGCAAGACA	TCGGGGAGGATCGTCGGGGC	TTTCCCGGCGGGCACGGAAA	TTTTCAATCGGATTAGGGGC	GGACCCTGGCAGGACCTTAG	GTGATTCCGTGCTCGGCCAC	GCCCGGGCGGTGCCCGCTCT	AAAGTGGTTGGGCTCCCCGC	CGGCCAACAAACGCTTAGTC	TGGCGGACTACGTTGGGTGT	CCAGATAGAGCCCACCGCAG	AATCATTCTCCAACTAGTCA	TCCATAAATAGTCACTGTTT	ACCGGGCCACCCTCCTTTCC	TAATCAAAGGGGGCGTAAAA	GGGGAAATGCTCGCATATTT	GACGTTTTGAGGTACCAATT
AB0215-Cb_BFcol	TGGGCTGTGAACGACTGTGC	ACTGACCGGCAGCACTCGTG	CGCGTAGCCCACACATCAGA	CCTGCCAGGGCTGAGGATCT	GTTGCGTCTAACGAGACCCT	GCGGACATTAATCGTCATGG	TCTGCTTATCCACCAAATAA	CGCTTGTGAGGGGTGCCGCG	GCCGATTCATCTACGTCCTA	CAATTCATCCGAGCCCATGC	GAAGAAACCGCCTCGAGCTA	GGCTCCTCGGGCGTGGGCCT	ACGCCAAGCCGGGGGAAGGA	CACCAGCCCATATGAGGAAA	AGCTCGTTAGGGATCACTCC	CGTGACATGGGGGTATAATC	TGCTGGCTCCGTGGTCCATG	CTCAATGGAATTTCTACTCT	CTACAAAGCCGGGTGGTGGC	ACACGAAGGGGGCCCCAGAT	AGGCAATTGCGGTATACCGT	CTTGGCCCTGGTGGCGCCCG	GTGGTAGCTGCCTTAGGTGG	GGAATTACTTTTGTCATTCG	CAAGTGCCGGTGAGGAGTCA	AATCCGATCATTATAACTGG	ACAGGGCGGGACGTGTGCGA	TTGGCGCTACCTAAGAAGAC	AGGTACAGAACAGCCAGTCC	CTGTTAGGACGGGAATTTTG	GGCATCAATTACCCGCGCCG	GTAGCGGCATCCTGGCTCAC	GACACATTGCATACAAAACA	TCGGGGAGGATCGTCGGGGC	TTTCCCGGCGGGCACGGAAA	TTTTCAATCGGATTAGGGGC	GGACCCTGGCAGGACCTTAG	GTGACTCCGTGCTCGGCCAC	GCCCGGGCGGTGCCCGCCTT	AAAGTGGTTGGGCTCCCCGC	CGACCAACAAACGCTTGGTC	TGGCGGACTTCGTCGGGTGT	CCAAATAGAGCCCACCGCAG	AATCGTTCTCCATCTAGTCG	TCCATGAATAGTCACTGTTT	ACTGGGCCACCCTCCTTTCC	AAACCCAAGGGGGCGAAAAA	GGGGAAATGCTCGCATATTT	GACGTTTTGAGGTACCAACT
AB0217-Ca_BFgam	TGGGCTGTGAACGACTGTGC	ACTGACCGGCAGCACCCGTG	CGCGTAGCCCACACACCAGA	CCTGCCGGGGTTAGGGATCT	GTTGCATCTAACGAGACCCT	GTGGACATTAATCGTAATGG	TCTGTGTATCCACGAAACAA	CGCTTGTGAGGGGTGCTGCG	GCCAATTCATCTACGTGCTA	CAATTCATCCGAGCCCATGC	GAAGAAACCGCCTCGAGCTA	GGCCCTGCGGGCGTGGGCCC	CAGCCAGGCCGGGGGAAGAG	CACCAGCCCATATGAGGAAA	AGCTCGTTAGGGATCACTCC	CGTGACATGGGGGTATAATC	TGCTGGCTCCATAGTCCATG	CTCAATGGTATTATTACTCT	CCACAAAGCCGGGTGGTGGC	ACACGCAGGGGGCCCCAGAT	AGGCAATTGCGGTATACTGT	CTTGGCCCTGGTGGCGCCCG	ACGGTATCTGCCTTAGGCGG	GGAATTACTTTTGTCATTCG	CAAGTGCCGGTGAGGAGTCA	AGTCCGGTCATTATAACTGG	ACAGGGCGGGACGTGTGTGA	TTGGCGCTACCTAAGAAGAC	AGGTACAGAACATCCAGTCC	CTGCTAGGACGGGAATCCTG	GGCATCAATTACCCGCGCCA	GTAGCGGCATCATGACTCAC	GACACATTGCATACAAGACA	TCGGGGAGGATCGTCGGGGC	TTTCCCGGCGGGCACGGAAA	TTTTCAAACGGATTAGGGGC	GGACCCTGGCAGGACCCTAG	GTGATTTCGTGCTCGGCCAC	GCCCCGGCGGTGCCCGCCCT	AAAGTACTAGGGCTCCCCGC	CGGCCAACAGACGCTTGGTC	TGGCGAACTTCGTCGGGTGT	CCAGATTGAGCGCACCGCAG	AATCATTCTCCATCTAGTCG	TCCATGAATAGTCACTGTTT	ACCGGGCCACCCTCCTTTCC	TAATCCAAGGGGGCGAAAAA	GGGTAAATGCTCGCATATTT	GACGTTTTGAGGTATCAATT
AB0217-Cb_BFgam	TGGGCTGAGAACGACTGTGC	ACTGACCGACAGCACCCGTG	CGCGTAGCCCACACACCAGA	CCTGCCAGGGCTAAGGATCT	GTTGCATCTAACGAGACCCT	GCGGACATTAATCATAATGG	TCTGCGTTTCCACGAAACAA	CGCTTGTGAGGGGTGCCGCG	GCCGATTCATCTATATCCTA	CAGTTCGTCCGAGCCCATGC	GAAGAAACCGCCTCGAGCTA	GGCCCTTCGGGCGTGGGCCT	ACGCCAGGCCGGGGGAAGGA	CACCAGCCCATAAGAGGAAA	AGCTCGTAAGGGATCACTCC	CGCGACATGGGGGTATAATC	CGCTGGCTCCGTGGTCCATG	CTCAATGGAATTTTTACTCT	CCACAAAGCCGGGTAGTGGC	ACACGCAGGGGGCCCCGGAT	AGGCAATTGCGGGATACCGT	CTTGGCCCTGGTGGCGCCCG	GCGGTAGTTGCCTTAGGCGG	GGAATTACGTTTGTCATTTG	TAAGTGCCGGTGAGGAGTCA	AATCCGGTCATAATAACTGG	ACAGGGTGGCACGTTTGCGA	TTGGCGCTACCTAAGAAGAC	AGGTACAGAACATCCAGTCC	CTGCTAGGTCGGGAATCCTG	GGCATCAATTACCCGCGCCG	GTAGCGGCATCCTGGCTCAC	GACACATTGCATACAAGACT	TCGGGGAGGATCGTCGGGGC	TTTCCGGGCGGGCACGGAAA	TTTTCAATCGGATTAGGGGC	GGACCCTGGCAGGACCTTAG	GTGATTCCGTGCTCGACCAC	GCCCGGGCGGTGCCCGCTCT	AAAGTGGTTGGGCTCCCCGC	CGGCCAACAGACGCTTGGTC	TGGCGGACTTCGTTGGGTGT	CCAGATAGCGCGCACCGCAG	AATCATTCTCCATCTAGTCG	TCCATGAACCATCACTGTTT	ACCGGGCCACCCACTTTTCT	AAATCAAAGGGGGCGAAAAA	GGATAAATGCTCGCATATTT	GACGTTTTGAGGTACCGTTT
AB0218-Ca_BFgam	TGGGCTGAGAACGACTGTGC	ACTGACCGGCAGCACCCGTG	CGCGTAGCCCACACACCAGC	TCTGCCGGGGCTAAGGATCT	GTTGCATCTAACGAGACCCT	GCGGGCATTAATCATAATGG	CCTTCGTATCCACCAAACAA	CGCTTGTGAGGGGTGCCGCG	GCCGATTCATCTATATCCTA	CAGTTCGTCCGAGCCCATGC	GAAGAAACCGCCTCGAGCTA	GGCCCTGCGGACGTGGGCCT	ACGCCAGGCCGGGGGAAGGA	CACCAGCCCATATGAGGAAA	AGCTCGCAAGGGATCACTCC	CGCGACATGGGGGTATAATC	TGCTGGCCCCATAGTCCATG	TTCAATGGTATTATTACTCT	CCACAAGGCCGGGTGGTGGC	ACACGCAGGGGGCCCCAGGT	AGGCAAATGCGGTAGACCGT	CTTGGCCCTGGTGGCGCCCG	GCGGTAGCTGCTTGAGGCGG	GGAATTACGTTTGTCATTCG	CAAGTGCCGGTGAGGTGTCG	AGTCCGGTCATTATAACTGG	ACAGGGCGGGACGTTTGCGA	TTGGCGCTACCTAAGCAGAC	AGGTACAGAACATCCGGTCC	CTGCTAGGACGGAAATCCTG	GGCATCAATTACCCGCGCCG	GTAGCGGCATCACGACTCAC	GACACATTGCATACAAGACA	TCGGGGAGGATTCTCGGGGC	TTTCCCGGCGGGCACGGAAA	TTTTCAATCGGATTATGGGC	GGACCCTGGCAGGACCTTAG	GTGACTCCGTGCTCGACCAC	GCCCGGGCGGTGCCCGCTCT	AAGGTGGTTGGGCTCCCCGT	CGGCCAACAGACGCTTAGTC	TGGCGAACTACGTTGGGTGT	CCAGATAGAGCCCACCGCAG	AATCATTCTCCATCTAGTCG	TCCATGAACCGTCACTGTTT	ACCGGGCCACCCTCCTTTCC	TAATCAAAGGCGGCGAAAAA	GGGGAGATGCTCGCATATTT	GACGTTTTGAGGTACCGTTT
AB0218-Cb_BFgam	CAGGCTGTGAACGACTGTGC	ACTGACCGGCAGCACCCGTG	CGCGTAGCCCACACACCAGA	CCTGCTGGGGTTAAGGATCT	GTTGCATCTAACGAGACCCT	GCGGACATTAATCATAATGG	CCTTCGTACCCATGCAATAT	CGCTTGTGAGGGGTGCCGCG	GCCGATTCATCTACATCCTA	CAATTCGTCCGAGCCCATGC	GAAGAAACCGCCTCGAGCTA	GGCCCTGCGGGCGTGGGCCC	CAGCCAGGCCGGGGGATGGA	CACCAGCCCACATGAGGAAA	ATCTCGTAAGGGATCACTCC	CGCGACATGGGGGTATAATC	TGCTGGCCCCGTGGTCCATG	CTCAATGGAATTTTTACTCT	CCACAAAGCCGGGTAGTAGC	ACACGCAGGGGGCCCCAGAT	AGGCAATTGCGGGATACCGT	CTTGGCTCTGGTGGCGCCCG	ACGGTAGTTGCTTTAGGCGG	GGAATTACGTTTGTCATTCG	CAAGTGCCGGTGAGGTGTCA	AGTCCGGTCATTATAACTGG	ACAGGGCAGGACGTTTGCGA	TTGGCGCTACCTAAGAAGAC	AGGTACAGAACAGCCGGTCC	CTGCTAGGACGCGAATCCTG	GGCATCAATTACCCGTGCCA	GTAGCGGCATCATGACTCAC	GACACATTGCATACAAGACA	TCGGGGAGGATCGTCGGGGT	TTTCCCGGCGGGCACGGAAA	TTTTCAATCGGATTAGGGGC	GGACCCTGGCAGGACCTTAG	GTGACTCCATGCTCGGCCAC	GCCCGGGCGGTGCCCGCTCT	AAAGTGGTTGGGCTCCCTGC	CGGCTAACAGACGCTTGGTC	TGGCGGACTACGTTGGGTGT	CCAGATAGCGGCCACCGAAG	AATCATTCTCCATCTAGTCG	TCCATGAACCATCACTGTTT	ACCGGGCCACTCTCCTTTCT	AAATCCAAGGGGGCGAAAAA	GGGTAAATGCTCGCATATTT	GACGTTTTGAGGTATTAATT
AB0219-Ca_BFcol	TGGGCTGAGAACGACTGTGC	ACTGACCGGCAGCACCCGTG	CGCGTAACCCACACACCAGA	CCTGCCAGGGCTAAGGATCT	GTTGTATCTAACGAGACCCT	GCAGACATTAATCGTAATGG	CCTTTGTATCCACGAAACAA	CGCTTGTGAGGGGTGCCGCG	GCCGATTCATCTACATCCTA	CAGTTCATCCAAGCCCATGC	GAAGAAACCGCCTCGAGCTA	TGCCCTGTGGGCGTGGGCCT	ACGCCAAGCCGGGGGAAGGA	CACCAGCCCATATAAGGAAA	AGCTCGTAAGGGATCACTCC	CGTGACATGGGGGTATAATC	CGCTGGCTCCATGGTCCATG	CTCAATGGAATTATTACTCT	CCACGAAGCCGGGTGGTGGC	ACACGAAGAGGGCCTCAGAT	AGGCAATTGTGGTATACCGT	CTTGGCCCTGGTGGCGCCCG	GTGGTAGTTGCCTTAGGTGG	GGAATTACGTTTGTCATTCG	CAAGTGCCGGTGAGGAGTCA	AGTCCAGTCATTATAACTGG	ACAGGGCGGGACGTTTACGA	TTGGCGCTACCTAAGAAGAC	AGGTACAGAACAGTCGGTCC	CTGCCAGATCGGGAATCCTG	GGCATCAATTACCCGCGCCG	GTAGCGGCCCCATGACTCAC	GACACATTGCATGCAAGACA	TCGGGGAGGATTCTCGGGGC	TTTCCCGGCGGGCACGGAAA	TTTTCAATCGGATTAGGGGC	GGACCCTGGCAGGACCTTAG	GTGACTCCGTGCTCGACCAC	GCCCGGGCGGTGCCAGCTCT	AAAGTGGTTGGGCTCCTCGC	CGGCCAACAAACGCTTGGTC	TGGCGGACCTCGTCGGGTGT	CCAGATAGAGCGCACCGCAG	AATCATTCCCCAACTAGTCG	TCCATGAACCGTCACTGTTT	ACTGGGCCACCCTCCTTTCC	TAACCCAAGGGGGCGTAAAA	GGGGAGATGCTCGCATATTT	GACGTTTTGAGGTACCGTTT
AB0219-Cb_BFcol	CAGGCTGAGAACGACTGTGC	ACTGACCAACAGCACCCGTG	CGCGTAGCCCACACACCAGA	CCTGCCGGGGTTAAGGCTCT	GTTTCATCTAACGAGACCTT	GCGGGCATTAATCATAATGG	CCTTCTTATCCACGAAATAT	CGCTTGTGAGGGGTGCCGCA	GCCGATTCATCTACGTCCTA	CAATTCATCCGAGCCCATGC	GAAGAAACCGCCTCGAGCTA	TGCCCTGCGGGCGTGGGCCT	ACGCCAAGCCGGGGGAAGGA	CACCAGCCCATATGAGGAAA	AGCTCGTTAGGGATCACTCC	CGCGACATGGGAGTATAATC	CGCTGGCCCCGTGGTCCATG	CTCAATGGAATTATTACTCT	CCACAAAGCCGGATAGTGGC	ACACGCAGGGGGCCCCAGAT	GGACAAATATGGTATACCGT	CTTGGCCCTGGTGGCGCCCG	ACGGTATCTGCCTTAGGTGG	GGAATTACTTTTGTCATTTG	CAAGCGCCGGTGAGGTGTCA	AGTCCGGTCATTATAACTGG	ACAGGGCGGGACGTTTGCGA	TTGGCGCTACCTAAGAAGAC	AGGTACAGAACAGCCGGTCC	CTGCTAGGACGGGAATCCTG	GGCATCAATCACCCGCGCCA	GTAGCGGCATCACGACTCAC	GACACATTGCTTGCTAGACA	TCGGGGAGTATTCTCGGGGC	TTTCCCGGTGGGCACGGAAA	TTTTCAATCGGATTAGGGGC	GGACCCTGGCAGGACCTCAG	GTGACTCCATGCTCGGCCAC	GCCCGGGCGGTGCCCGCTCT	AAAGCACTAGGGCTCCCCGT	CGGCCAACAGACACTTGGTC	TGGCGGACTTCGTTGGGTGT	CCAGATAGCGCGCACCGCAG	AATCATTCCCCATCTAGTCG	TCCATGAATAGTCACTGTTT	ACCGGGCCACCCTCCTTTCC	TAATCCAAGGGGGCGTAAAA	GGGTAGATGCTCGCATATTT	GACGTTTTGAGGTACCAATT
AB0221-Ca_BFcol	TGGGCTGAGAACGACTGTGC	ACTGACCGGCGGCTCCCGTG	CGCGTAGCCCACACACCAGA	CCTGCCAGGGCTAAGGATCT	GTTGCATCTAACGAGACCCT	GCGGACATTAATCATAATGG	TCTGTGTATCCACGAAACAA	CGCTTGTGAGGGGTGCCGCG	GTCGATTCATCTACGTCCTA	CAATTCGTCCGAGCCCATGC	GAAGAAACCGTCTCGAGCTA	GGCCCTGCGGGCGTGGGCCT	ACGCCAAGCCGGGGGAAGGA	CACCAGCCCATATGAGGAAA	AGCTCGTAAGGGATCACTCC	CGTGACATGGGGGTATAATC	TGCTGGCTCCATGGTCCATG	CTCAATGGAATTATTACTCT	CCACAAAGCCGGGTGGTGGC	ACACGCAGGGGGCCCCAGAT	AGGCAATTGCAGTATACCGT	CTTGGCCCTGGTGGCGCCCG	ACGGTATCTGCCTTAGGCGG	GGAATTACTTTTGTCATTCG	CAAGTGCCGGTGAGGAGTCA	AGTCCGGTCATTATAACTGG	ACAGGGCGGGACGTTTGCGA	TTGGCGCTACCTAAGAAGAC	AGGTACAGAACAGCCGGTCC	CTGCTAGGACGGGAATCCTG	GGCATCAATCACCCGCGCCA	GTAGCGGCATCACGACTCAC	GACACATTGCATACAAGACA	TCGGATAGGATCGTCGGGGC	TTTCCCGGCGGGCACGGAAA	TTTTCAATCGGATTAGGGGC	GGACCCTGGCAGGACCTTAG	GTGACTCCGTGCTCGGCCAC	GCCCGGGCGGTGCCCGCTCT	AAAGTACTAGGGCACCCCGT	CGGCCAACAGACACTTGGTC	TGGCGGACTACGTTGGGTGT	CCAGATAGAGCCCACCGCAG	AATCATTCCCCATCTAGTCG	TCCATGAATAGTCACTGTTT	ACCGGGCCATCCTCCTTTCC	AAACCCAAGGGGGCGTAAAA	GGGGAAATGCTCGCATATTT	GACGTTTTGAGGTACCGTTT
AB0221-Cb_BFcol	CAGGCAGAGAACGACTGTGC	ACTGACCGACAGCACCCGTG	CGCGCAGCCCACACACCAGA	CCTGCCAGGGCTAAGGATCT	GTTGCATCGAACGAGACCCT	GCGGACATTAAACGTAATGG	TCTGCTTATCCACGAAACAA	CGCTTGTAAGGGGTGCCGCG	GCCGATTCATCTACGTCCTA	CAATTCATCCGAGCCCATGC	GAAGAAGCCGCCTCGAGCTA	GGCCCCTCGGGCGTGGGCCT	ACGCCAAGCCGGGGGAAGGA	CACCAGTCCATATAAGGAAA	AGCTCGCAAGGGATCACTCC	CGTGACATGGGGGTATAATC	CGCTGGCCCCATAGTCCATG	CTCAATAAAATTATTACTCT	CCAAAAAGCCGGGTGGTGGC	ACACGCAGGGGGCCCCAGAT	AGGCAAATGTGGTATACCGT	CTTGGCCCTGGTGGCGCCCG	GTGGTATCTGCCTTAGGTGG	GGAATTACTTTTGTCATTCG	CAGGTGCCGGTGAGGAGTCA	AGTCCGGTCATTATAACTGG	ACAGGGTGGGACGTGTGCGA	TTGGCGCAATCTAAGAAGAC	AGGTACAGAACATCCGGTCC	CTGCTAGGACGGGAATCCTG	GGCATCAATCACCCGCGCCG	GTAGCGGCATCATGACTCAC	GACACATAGCATGCAAGACA	TCGGGTAGGATCGTCGGGGC	TTTCCCGGCGGGCACGGAAA	TTTTCAATCGGATTAGGGGC	GGACCCTGGCAGGACCTTAG	GTGACTCCGTGCTCGGCCAC	GCCCGGGCGGTGCCCGCTCT	AAAGTGGTTGGGCTCCCCAC	CGGCCAACAGACGCTTAGTC	TGGCGGACTTCGTCGGGTGT	CCAGATAGCGCCCACCGCAG	AATCACTCTCCATCTAGTCG	TCCATGAACCGTCACTGTTT	ACCGGGCCACCCTCCTTTCC	AAATCCAAGGGGACGAAAAA	GGGGAGATGCTCGCATATTT	GACGTTTTGAGATACCAACT
AB0222-Ca_BFcol	TGGGCTAAGAACGACTGTGC	ACTGACCGGCAGCACCCGTG	CGCGTAGCCCACACACCAGA	CCTGCCGGGGTTAAGGATCT	GTTGCGTCTAACGAGACCCT	GCAGACATTAATCATAATGG	CCTTCTTATCCACGAAATAT	CGCTTGTGAGGGATGCCGCG	GCCGATTCATCTACATCCCA	CAATTCATCCGAGCCCATGC	GAAGAAACCGCCTCGAGCTA	GGCCCTGCGGGCGTGGGCCT	ACGCCAAGCCGGGGGAAGGA	CACCAGCCCATATGAGGAAA	AGCTCGTAAGGGATCACTCC	CGTGACATGGGGGTATAATC	TTCTGGCTCCGTGGTCCATG	CTCAATGGAATTATTACTCT	CCAAAAAGCCGGGTGGTGGC	ACATGCAGGTGGCCCCAGGT	AGGCAAATGTGGTATACCGT	CTTGGCCCTGGTGGCGCCCG	GCGGTAGTTGCCTTAGGCGG	GAAATTACGTTTGTCATTCG	CAAGTGCCGGTGAGGAGTCA	AGTCCGGTCATTATAACTGG	ACAGGGTGGGACGTGTGTGA	TTGGCGCAACCTAAGAAGAC	AGGTACAGAACATCCGGTCC	CTGCCAGGACGGGAATCCTG	GGCATCAATTACCCGCGCCG	GTAGCGGCATCATGACTCAC	GACACATTGCATGCAAGACA	TCGGGTAAGATCGTCGGGGC	TTTCCCGGCGGGCACGGAAA	TTTTCAATCGGATTAGGGGC	GGACCCTGGCAGGATCTTAG	GTGACTCCGAGCTCGACCAC	GCCCGGGCGGTGCCCACCCT	AAAGTGGTTGGGCTCCCCAC	CGGCCAACAGACGCTTAGTC	TGGCGGACTACGTTGGGTGT	CCAGATAGAGCCCACCGCAG	AATCATTCTACATCTAGTCG	TCCATGAATAGTCACTGTTT	ACCGGGCCACCCTCCTATCC	TAACCCAAGGGGGCGAAAAA	GGGGAAAAACTCGCATATTT	GACGTTTTGAGGTATCAATT
AB0222-Cb_BFcol	TGGGCTGTGAACGACTGTGC	ACTGACCGGCAGCACCCGTG	CGCGTAGCCCACACACCAGA	CCTGCCAGGGCTAAGGCTCT	GTTGTATCTAACGAGACCCT	GCAGACATTAATCATAATGG	TCTTTGTATCCACGAAACAA	CGCTTGTAAGGGGTGCCGCG	GCCGATTCATCTACGTCCTA	CAATTCATCCGAGCCCATGC	GAAGAAACCGCCTCGAGCTA	GGCCCCTCGGGCGTGGGCCT	ACCCCAGGCCGGGGGAAGGA	CACCAGCCCACATATGGAAA	AGCTCGTAAGGGATCACTCC	CGTGACATGGGGGTATAATC	TGCTGGCTCCATGGTCCATG	CTCAATAAAATTATTACTCT	CCACAGAGTCGGGTGGTGGC	ACACGCAGGGGGCCCCAAGC	GGACAATTGCGGTATTCCGT	CTTGGCCCTGGTGGCGCCCG	GCGGTAGTTGCTTTAGGTGG	GGAATTACTTTTGTCATTCG	CAAGTGCCGGTGAGGAGTCA	AATCCGGTCATTATAACTGG	TCAGCGCGGGACGTTTGCGA	TTGGCGCTACCTAAGAAGAC	AGGTACAGAACATCCGGTCC	CTGCTAGGACGGGAATCCTG	GGCATCAATTACCCGCGCCG	ATAGCGGCATCATGACTCAC	GACACATTGCATGCAAGACA	TCGGGTAGGATTCACGGGGC	TTTCCCGGCGGGCACGGAAA	TTTTCGATCGGATTAGGGAC	GGACCCTGGCAGGACCTTAG	GTGACTCCGTGCTCGACCAC	GCCCGGGCGGTGCCCGCTCT	AAAGTGGTTGGGCTCCCCAC	CGGCCAACAGACGCTTGGTC	TGGCGGACTTCGTTGGGTGT	CCAAATAAAGGCCACCGCAG	AATCATTCCCCATCTAGTCG	TCCATGAACCGTCACTGTTT	ACTGGGCCATCCTCCTTTCC	TAACCCAAGGGGGCGTAAAA	GGGGAAATGCTCGCATATTT	GACGTTTTGAGGTACCAATT
AB0223-Ca_BFcol	TGGGCTGTGAGCGACTGTAC	ACTGACCGACAGCACCCGTG	CGCGTAGCCCACACACCAGA	CCTGCCAGGGCTAAGGATCT	GTTGCATCTAACGAGACCCT	GTGGACATTAATCGTAATGG	CCTGCGTATCCACGAAACAA	CGCTTGTGAGGAGTGCCGCG	GCCGATTCATCTACATCCTA	CAGTTCATCCGAGCCCATGC	GAAGAAACCGCCTCGAGCTA	GGCCCTGCGGACGTGGGCCT	ACGCCAAGCTGGGGGAAGGA	CACCAGCCCATATGAGGTAA	AGCTCGTAAGGGATCACTCC	CGCGACATGGGGGTTTAATC	CGCTGGCCCCGTGGTCTATG	CTCAATGGAATTATTATGCT	GCAAAAAGCCGGGTGGTGGC	ACACGCAGGGGGCCCCAGAT	AGGCATTTGCGGTATACCGC	CTTGGCCCTGGTGGCGCCCG	GCGGTAGTTGCCTTAGGCGG	GGAATTACTTTTGTCATTCG	CAAGTGCCGGTGAGGAGTCA	AGTCCAGTCATTATAACTGG	ACAGGGCAGGACGTTTGTGA	TTGGCGCTACCTAAGAAGAC	AGGTACAGAACAGCCGGTCC	TTACTAGGACGCGAATCCTG	GGCATCAATTACCCGCGCCG	GTAGCGGCATCATGACTCAC	GACACATTGCATGCAAGACA	TCGGGTAAGATCGTCGGGGC	TTTCCCGGCGGGCACGGAAA	TTTTCAATCGGGTTAGGGGC	GGACCCTGGCAGGACCTTAA	GTGACTCCGTGCTCGGCCAC	GCCCGGGCGGTGCCCGCTTT	AAAGTGGCTGGGCTCCCCGC	CGGCCAACAAACGCTTAGTC	TGGCGGACTACGTTGGGTGT	CCAGATAGAGCGCACCGCAG	AATCATTCTCCATCTAGTCG	TCCATGAACCGTCACTGTTT	ACCGGGCCACCCTCCTTTCC	TAATCCAAGGGGGCGTAAAA	GGGGAAATGCTCGCATATTT	GACGCTTTGAGGTACCAATT
AB0223-Cb_BFcol	TGGGCTGAGAACGACTGTGC	ACTGACCGGCAGCACCCGTG	CGCGTAGCCCACACACCAGA	CCTGCCAGGGCTAAGGATCT	GTTGCATCTAACGAGACCCT	GCGGGCATTAATCATAATGG	CCTTCTTATCCACGAAACAA	CGCTTGTGAGGGGTGCCGCG	GCCGATTCATCTATATCCTA	CAGTTCGTCCGAGCCCATGC	GAAGAAACCGCCTCGAGCTA	GGCCCCTCGGGCGCGGGCCC	AAGCCAAGCCGGGGGAAGGA	CACCAGCCCATATGAGGAAA	AGCTCGTAAGGGATCACTCC	CGTGACATGGGGGTATAATC	TGCTGGCTCCATAGTCCATG	CTCAATAAAATTATTACTCT	CCACAAAGCCGGATAGTGGC	ACACGCAGGGGGCCCCAAGC	GGACAATTGCGGTATACCGT	CTTGGCCCTAGTGGCGCCCG	ACGGTAGTTGCCTTAGGTGA	GGAATTACGTTTGTTATTCG	CAAGTGCCGGCGAGGAGTCA	GATCCGATCATTATAACTGG	TCAGGGTGGGACGTGTGCGA	TTGGCGCAACCTAAGAAGAC	AGGTACAGAACATCCGGTCC	CTGCTAGGACGGGAATCCTG	GGCATCAATTACCCGCGCCA	GTAGCGGCATCACGACTCAC	GACACATTGCATACAAGACA	TCGGGGAGGATCGTCGGGGC	TTTCCCGGCGGGCACGGCAA	TTTTCAATCGAATGAGGGGC	AGACCCTGGCAGGACCTTAG	GTGACTCCGTGCTCGGCCAC	GCCCGGGCGGTGCCCGCTCT	AAAGTGGTTGGGCTCCCCGC	CGGCCAACAGACGCTTGGTC	TGGCGGACTACGTCGGGTGT	CCAGATAGCGCGCACTGCAG	AATCATTCTCCAACTAGTCG	TCCATGAACCATCACTGTTT	ACCGGGCCACCCTCCTTTCC	TAATCCAAGGGGGCGTAAAA	GGGGAGATGCTCGCATATTT	GTCGTTTTGAGGTACTAACT
AB0224-Ca_BFcol	TGGGCTGTGAACGACTGTGC	ACTGGCCGGCAGCACTCGTG	CGCGTAGCCCACACATCAGA	CCTGCCAGGGCTGAGGATCT	GTTGCGTCTAACGAGACCCT	GCGGACATTAAACGTAATGG	TCTGCTTATCCACCAAACAA	CGCTTGTGAGGGGTGCCGCG	GCCGATTCATCTACATCCCA	CAATTCATCCGAGCCCATGC	GAAGAAACCGCCTCGAGCTA	GGCCCTGTGGGCGTGGGCCC	AAGCCAAGCCGGGGGAAGGA	CACCAGCCCATATGAGGAAA	AGCTCGTAAGGGATCAATCC	CGTGACATGGGGGTATAATC	TGCTGGCCCCATGGTCCATG	CTCAATGGAATTATTACTCT	CCACGAAGCCGGATAGTGGC	GCACGCAGGGGGCCCCAAGC	GGACAATTGCGGTATACCGT	CTTGGCCCTGGTGGCGCCCG	ACGGTAGCTGCCCTAGGTGA	GGAATTACGTTTGTTATTCG	CAAGTGCCGGTGAGGAGTCA	AGTCCGGTCATTATAACTGG	ACAGGGCGGGACGTGTGTGA	TTGGCGCTACCTAAGAAGAC	AGGTACAGAACATCAGGTTC	CTGCTAGGACGGGAATCCTG	GGCATCAATTACCCGCGCCG	GTAGCGGCATCATGACTCAC	GACACATTGCATACAAGACA	TCGGGGAGGATCGTCGGGGC	TTTCCCGGCGGGCACGGAAA	TTTTCAATCGGATTAGGGGC	GGACCCTGGCAGGACCTTAG	GTGATTCCGTGTTCGACCAC	GCCCGGGCGGTGCCCGCTCT	AAAGCACTAGGGCTCCCCGC	CGGCCAACAGACGCTTGGTC	TGGCGGACTTCAGTGGGTGT	CCAGATAGCGCGCACCGCAG	AATCATTCTCCATCTAGTCG	TCCATGAATAGTCACTGTTT	ACCGGGCCACCCTCCTTTCC	AAATCCAAGGGGGCGAAAAA	GGGTAAATGCTCGCATATTT	GACGTTTTGAGGTACCAATT
AB0224-Cb_BFcol	TGGGCTGAGAACGACTGTGC	ACTGACCGACAGCACCCGTG	CGCGTAGCCCACACACCAGA	CCGGCCAGGGCTAAGGATCT	GTTGTATCTAACGAGACCCT	GCAGACATTAATCGTAACGG	CCTTTGTATCCACGAAACGA	CGCTTGTGAGGGGTGCCGCG	ACCGATTCATCTACGTCCTA	CAATTCATCCGAGCCCATGC	GAAGAAGCCGCCTCGAGCTA	TGCCCCTCGGGCGTGGGCCT	ACCCCAGGCCGGGGGAAGGA	CACCAGCCCATATGAGGAAA	AGCTCGTAAGGGATCACTCC	CGCGACATGGGGATATAATC	TGCTGGCCCCGTGGTCCATG	CTCAATGGTCTTATCACTCT	CCACAGAGCCGGGTGGTAGC	ACACGCAGGGGGCCCCAGAT	GGACAATTGCGGTATACCGT	CTTGGCCCTGGTGACGCCCG	GTGGTAGTTGCCTTAGGTGA	GGAATTACGTTTGTCATTTG	CAAGTGCCGGTGAGGAGTCA	AATCCGGTCATTATAACTGG	ACAGGGCGGGACGTGTGTGA	TTGGCGCAACCTAAGAAGAC	AGGTACAGAACATCCGGTCC	CTGCCAGATCGGGAATCCTG	GGCATCAATCACCCGCGCCG	GTAGCGGCATCACGACTCAC	GACACATTGCATGCAAGACA	TCGGGTAGGATCGTCGGGGC	TTTCCCGGCGGGCACGGAAA	TTTTCAATCGGATTAGGGGC	GGACCCTGGCAGGACCTTAG	GTGATTCCGTGCTCGACCAC	GTCCGGGCGGTACCCGCTTT	AAAGTGGTTGGGCTCCCCGC	CGGCCAACAGACGCTTAGTT	TGGCGGACTTCAGTGGGTGT	CCAGATAGCGCGCACCGCAG	AATCATTCCCCAACTAGTCG	TCCATGAACCGTCACTGTTT	ACCGGGCCACCCTCCTTTCC	TAATCCAAGGGGGCGAATAA	GGGGAAATGCTCGCATATTT	GACGTTTTGAGGTACCAATT
AB0226-Ca_BFcol	TGGGCTGAGAACGACTGTGC	ACAGACCGGCAGCACCCGTG	CGCGTAGCCCACACGTTAGA	CCTGCCAGGGCTAAGGATCT	GTTGTATCTAACGAGACCCT	GCGGGCATTAATCGTAATGG	TCTGCTTATCCACGAAACAA	CGTTTGTGAGGGGTGCCGCG	GCCGATTCATCTACGTCCTA	CAATTCATCCGAGCCCATGC	GAAGAAACCGCCTCGAGCTA	TGCCCCTCGGGCGTGGGCCT	ACGCCAAGCCGGGGGAAGGA	CACCAGCCCATATGAGGAAA	AGCACGTAAGGGATCACTCC	CGCGACATGAGGGTATAATC	TGCTGGCTCCGTGGTCCATG	CTCAATAAAATTATTACTCT	CCAAAAAGCCGGATGGTGGC	AGACGCAGGGGGCCCCAGAT	GGACAATTGCGGTATACCGT	CCTGGCCCTGGTGGCGCCCG	GTGGTAGTTGCCTTAGGCGG	GGAATTACTTTTGTCATTCG	CAAGTGCCGGTGAGGAGTCA	AGTCCAGTCATTATAACTGG	ACAGGGCGGGACGTGTGCGA	TTGGCGCTACCTAAGAAGAC	AGGTACAGAACATCCAGTCC	CTGCTAGGACGGGAATCCTG	GGCATCAATTACCCGCGCCA	GTAGCGGCATCATGACTCAC	GACACGTTGCATACTAGACA	TCGGGGAGGATCGTCGGGGC	TTTCCCGGCGGGCACGGAAA	TTTTCAATCGGATTAGGGGC	GGACCCTGGCAGGACCTTAG	GTGATTCCGTGCTCGGCCAC	GCCCGGGCGGTGCCCGCTTT	CAAGTGGTTGGGCTCCCCGC	CGGCCCACAGACGCTTGGTC	TGGCGGACTTCGTCGGGTGT	CCAGATAGCGCCCACCGCAG	AATCATTCTCCATCTAGTCG	TCCATGAACCATCACTGTTT	ACCGGGCCACCCTCCTTTCC	TAATCCAAGGGGGCGTAAAA	GGGTAAATGCTCGCATATTT	GACGTTTTGAGGTACCAATC
AB0226-Cb_BFcol	TGGGCTAAGAACGACTGTGC	ACTGACCGGCAGCACCCGTG	CGCGTAGCCCACACACCAGA	CCTGCCAGGGCTAAGGCTCT	GTTGCATCTAACGAGACCCT	GCGGGCATTAATCGTAATGG	TCTGTGTATCCACGAAACAA	CGCTTGTGAGGGGTGCCGCG	GCCGATTCATCTACGTCCTA	CAATTCATCCGAGCCCATGC	GAAGAAACCGCCTCGAGCTA	TGCCCCTCGGGCGTGGGCCT	ACGCCAAGCCGGGGGAAGGA	CACCAGCCCATATGAGGAAA	AGCTCGTAAGGGATCACTCC	TGTGACATGGGGGTATAATC	CGCTGGCCCCATGGTCCATG	CTCAATGGAATTATTACTCT	CCACAAAGCCGGGTGGTGGC	ACACGCAGGGGGCCCCAGAT	AGGCAATTGCGGTATACCGT	CTTGGCCCTGGTGGCGCCCG	ACGGTAGTTGCCTTAGGCGA	GGAATTACTTTTGTCATTCG	CAAGTGCCGATGAGGAGTCA	AATCCGGTCATTATAACTGG	ACAGGGCGGGACGTGTGCGA	TTGGCGCTACCTAAGAAGAC	TGGTACAGAACAGCCGGTCC	CTGCTAGGTCGGGAATCCTG	GGCATCAATTACCCGCGCCG	GTAGCGGCATCATGACTCAC	GACACGTTGCATACAAGACA	TCGGGGAGGATCGTCGGGGC	TTTCCGGGCGGGCACGGAAA	TTTTCAATCGGATTAGGGGC	GGACCCTGGCAGGACCTTAG	GTGATTCCGTGCTCGACCAC	GCCCGGGCGGTGCCCGCTCT	AAAGTGGTTGGGCTCCCCGC	CGGCCAACAGCCGCTTGGTC	TGGCGGGCTTCGTCGGGTGT	CCAGACAGCGCGCACCGCAG	AATCATTCTCCATCTAGTCG	TCCATGAACCGTCACTGTTT	ACCGGGCCACTCTCCTTTCC	AAACCCAAGGGGGCGTAAAA	GGGGAAATGCTCGCATATTT	GACGTTTTGAGGTATCAACT
AB0227-Ca_BFcol	TGGGCTGAGAACGACTGTGC	ACTGACCGACAGCACCCGTG	CGCGTAGCCCACACACCAGA	CCTGCCGGGGCTGAGGCTCT	GTTGCGTCTAACGGGACCCT	GCGGGCATTAATCATAATGG	TCTTTGTATCCACGAAACGA	CGCTTGTGAGGGGTGCCGCG	GCCGATTCATCTACGTCCTA	CAATTCGTCCGAGCCCATGC	GAAGAAACCGCCTCGAGCTA	GGCCCTGCGGGCGTGGGCCT	AAGCCAGGCCGGGGGAAGGA	CACCAGCCCATATGAGGAAA	AGCTCGTTAGGGCACACTCC	CGTGACATGGGGGTATAATC	CGCTGGCTCCATGGTCCATG	CTTAATGGAATTTTTACTCA	CCAAAAAGCCAGGTGGTGGC	ACACGCAGGGGGCCCCAGAT	GGACATTTGCGGTATACCGT	CTTGGCCCTGGTGGCGCCCG	GCGGTAGTTGCCTTAGGCGG	GAAATTACGTTTGTCATTCG	CAAGTGCCGGCGAGGAGTCA	AGTCCGGTCATTATAACTGG	ACAGGGCAGGACGTTTGTGA	TTAGCGCTACCTAAGAAGAC	AGGTACAGAACATCCGGTCC	CTGCTAGGACGGGAATCTTG	GGCATCAATTACCCGCGCCG	GTAGCGGCATCATGACTCAC	GACACATTGCATACAAGACA	TCGGGGAGGATCGTCGGGGC	TTTCCCGGCGGGCACGGAAA	TTTTCAATCGGATTAGGGGC	GGACCCTGGCAGGACCTTAG	GTGACTCCGTGCTCGACCAC	GCCCGGGCGGTACCCGCTCT	AAAGCACTAGGGCTCCCCGC	CGGCCAACAGACGCTTGGTC	TGGCGGACTTCAGTAGGTGT	CCAAATAGAGCCCACCGCAG	AATCATTCTCCATCTAGTTG	TCCATGAACCGTCACTGTTT	ACCGGGCCATCCTCCTTGCC	TAATCAAAGGGGGCGAAAAA	GAGGGAATGCTCGCATATTT	GACGTTTAGAGGTACCAATT
AB0227-Cb_BFcol	TGGGCTGAGAACGACTGAGC	ACTGACCGGCAGCACCCGTG	CGCGTAGCCCACACATCAGA	CCGGCCAGGGCTAAGGATCT	GTTGTATCTAACGAGACCCT	GCAGACATTAAACGTAATGG	CCTTCGTATCCACGAAATAT	CGCTTGTGAGGGGTGCCGCG	ACCGATTCATCTACATCCTA	CAATTCATCCGAGCCCATGC	GAAGAAACCGCCTCGAGCTA	GGCCCTGCGGGCGTGGGCCT	ACGCCAAGCTGGGGGAAGGA	CACCAGCCCATATGAGGAAA	AGCTCGTAAGGGATCACTCT	CGTGACATGGGGGTATAATC	CGCTGGCTCCGTGGTCCATG	CTCAATAAAATTTTTACTCT	CCACAAAGCCGGGTAGTGGC	ACACGCAGGGGGCCCCAGAT	AGGCAATTGCGGTATACCGT	CTTGGCCCTGGTGGCGCCCG	GTGGTAGTTGCCTTAGGCGG	GGAATTACTTTTGTCATTCG	CAAGTGCCGGTGAGGAGTCA	AATCCGGTCATTATAACTGG	ACAGGGCGGGACGTGTGTGA	TTGGCGCTACCTAAGAAGAC	AGGTACAGAACATCCGGTCC	CTGCTAGATCGGGAATCCTG	GGCATCAATTACCCGCGCCA	GTAGCGGCATCATGACTCAC	GACACATTGCATGCAAGACA	TCGGGTAGGATTCTCGGGAC	TTTCCCGGCGGGCACGGAAA	TTATCAATCGGATTAGGGGC	GGACCCTGGCAGGACCTTAG	GTGATTCCGTGCTCGACCAC	GCCCGGGCGGTGCCCGCTCT	AAAGTGGTTGGGCTCCCCGC	CGGCCAACAGACGCTTGGTC	TGGCGGACTACGTTGGGTGT	CCAGATAGCGCCCACCGCAG	AATCATTCTCCATCTAGTCG	TCCATGAATAGTCACTGTTT	ACCGGGCCACCCTCCTTTCC	TAACCAAAGGGGGCGTAAAA	GGGTAAATGCTCGCATATTT	GACGTTTTGAGGTATCAATT
AB0228-Ca_BFgam	CAGGCTGTGAACGACTGTGC	ACTGACCGACGGCACCCGTG	CGCGTAGCCCACACACCAGA	CCTGCCGGGGCTGAGGATCT	GTTGTATCTAGTGAGACCCT	GCGGACATTAATCATAATGG	TCTTCTTATCCACGAAATAT	CGCTTGTGAGAGGTGCCGCG	GCCGATTCATCTACGTCCCA	CAATTCGTCCGAGCCCATGC	GAAGAAGCCGCCTCGAGCTA	GGCCCTGCGGGCGTGGGCCC	AAGCCAGGCCGGGGGAAGAG	CACCAGCCCATATGAGGAAA	AGCTCGTAAGGGATCACTCC	CGTGACATGGGGGTATAATC	TGCTGGCTCCATGGTCCATG	CTCAATGGAATTATTACTCT	CCACAAAGCCGGGTGGTGGC	ACACGCAGGTGGCCCCAGAT	GGACATTTGCGGTATACCGT	CTTGGCCCTGGTGGCGCCCA	ACGATATCTGCCTTAGGCGG	GGAATTACGTTTGTCATTTG	TAAGTGCCGATGAGGAGTCA	AGTCCGGTCATTATAACTGG	ATAGGGCAGGACGTTTGTGA	TTGGCGCAACCTAAGAAGAT	AGTTACAGAACATCAGGTCC	CTGCTAGGTCGGGAATCCTG	GGCATCAAATACCCGCGCCG	GTAGCGGCATCACGACTCAC	GACACATTGCATGCTAGACA	TCGGGTAGGATTCTCGGGAC	TTTCCCGGCGGGCACGGAAA	TTTTCAATCGGATGAGGGGC	GGACCCTGGCAGGACCTTAG	GTGACTCCGTGCTCGGCCAC	GCCCGGGCGGTGCCCGCCCT	AAAGTACTAGGGCTCCCCGC	CGGCCAACAGACGCTTGGTC	TGGCGGACTTCGTCGGGTGT	CCAGATTGAGCGCACCGCAG	AATCATTCTCCATATAGTCG	TCCATGAACCATCACTGTTT	ACCGGGCCACCCACTTTTCT	AAATCAAAGGGGGCGAAAAA	GGATAAATGCTCGCATATTT	GACGTTTTGAGGTACTGTTT
AB0228-Cb_BFgam	TGGGCTGTGAACGACTGTGC	ACTGACCGGCAGCACCCGTG	CGCGTAGCCCACACACCAGA	CCTGCCGGGGTTAAGGATCT	ATTGCGTCTAACGAGACCCT	GCGGACATTAATCGTAATGG	TCTGTGTATCCACCAAACAA	CGCTTGTGAGGGGTGCCGCG	GCCGATTCATCTACGTCCTA	CAATTCATCTGAGCCCATGC	GAAGAAACCGCCTCAAGCTA	GGCCCTGCGGGCGTGGGCCT	ACGCCAAGCCGGGGGAAGGA	CACCAGCCCATATAAGGAAA	AGCTCGTAAGGGATCACTCC	CGCGACATGGGGGTATAATC	CGCTGGCTCCGTGGTCCATG	CTCAATGGAATTTTTACTCT	CCACAAATCCGGATAGTGGC	ACACGCAGGGGGCCCCAGAT	AGGCAATTGCGGTATACTGT	CTTGGCCCTGGTGGCGCCCG	ACGGTATCTGCCTTAGGCGG	GGAATTACTTTTGTCATTCG	CAAGTGCCGGTGAGGAGTCA	AGTCCGGTCATTATAACTGG	ACAGGGTGGCACGTGTGCGA	TCGATGCTACCTAAGAAGAC	AGGTACAGAACATCCAGTCC	CTGCTAGGACGGGAATCCTG	GGCATCAATTACCCGCGCCA	GTAGCGGCATCATGACTCAC	GACACATTGCATACAAGACA	TCGGGGAGGATCGTCGGGGC	TTTCCCGGCGGGCACGGAAA	TTTTCAAACGGATTAGGGGC	GGACCCTGGCAGGACCTTAG	GTGATTTCGTGCTCGGCCAC	GCCCCGGCGGTACCCACTCT	AAAGTGGTTGGGCTCCCCGC	CGGCCAACAAACGCTTAGTT	TGGCGGACCACGTTAGGTGT	CCAGACAGCGCGCACCGCAG	AATCATTCTCCATCTAGTCG	TCCATGAATAGTCACTGTTT	ACCGGGCCACCCTCCTTTCC	TAATCCAAGGGGGCGTAAAA	GGGGAAATGCTCGCATATTT	GACGTTTTGAGGTACCGTCT
AB0229-Ca_BFcol	TGGGCTGAGAACGACTGTGC	ACTGACCGGCAGCACCCGTG	CGCGTAGCTCACACACCAGA	CCTGCTGGGGTTAAGGATCT	GTTGCGTCTAACGAGACCCT	GCGGACATTAAACGTAATGG	TCTGCTTATCCACGAAACAA	CGCTTGTGAGGGGTGCCGCG	GCCGATTCATCTACGTCCTA	CAATTCGTCCGAGCCCATGC	GAAGAAACCGCCTCGAGCTA	GGCCCTGTGGGCGTGGGCCC	CAGCCAGGCCGGGGGAAAGA	CACCAGCCCATATAAGGAAA	AGCTCGCAAGGGATCACTCC	CGCGACATGGGGGTATAATC	TGCTGGCTCGATGGTCCATG	CTCAATGGAATCTTTACTCT	CCACAAAGCCGGGTGGTGGC	ACACGCAGGTGGCCCCAGAT	GGACAAATGTGGTATTCCGT	CTTGGCCCTGGTGGCGCCCG	ACGGTAGCTGCTTTAGGCGG	GGAATTACTTTTGTCATTCG	CAAGTGCCGGTGAGGAGTCA	AATCCGATCATTATAACTGG	ATAGGGCAGGACGTGTGCGA	TTGGCGCTACCTAAGAAGAC	AGGTACAGAACATCCGGTCC	CTGCTAGGACGGGAATCTTG	GGCATCAATTACCCGCGCCG	GTAGCGGCATCATGACTCAC	GACACATTGCATACAAGACA	TCGGGGAGGATCGTCGGGGC	TTTCCCGGCGGGCACGGAAA	TTTTCAATCGGATTAGGGGC	GGACCCTGGCAGGACCTTAG	GTGATTCCGTGTTCGACCAC	GCCCGGGCGGTGCCCGCTCT	AAAGTGGTTGGGCTCCCCGC	CGGCCAACAGACGCTTGGTT	TGGCGGACTTCAGTGGGTGT	CCAAATAACGCGCACCGCAG	AATCATTTCCCAACTAGTCG	TCCATGAACCGTCACTGTTT	ACCGGGCCACCCTCCTTTCC	TAATCAAAGGGGGCGTAAAA	GGGGAAATGCTCGCATATTT	GACGTTTTGAGGTATCGTCT
AB0229-Cb_BFcol	TGGGCTGAGAACGACTGTGC	ACTGACCGACAGCACCCGTG	CGCGTAGCCTACACGTTAGA	CCTGCCAGGGCTAAGGATCT	GTTGCATCTAACGAGACCCT	GCGGACATTAATCGTAATGG	CCTGCTTATCCACGAAACAA	CGCTTGTGAGGGGTGCCGCG	GCCGATTCATCTACGTCCTA	CAATTCATCCGAGCCCATGC	GAAGAAACCGCCTCGAGCTA	GGCCCTGCGGGCGTGGGCCT	ACGCCAAGCCGGGGGAAGGA	CACCAGCCCATATGAGGAAA	AGCTCGTAAGGGCACACTCC	CGCGACATGGGGGTATAATC	TGCTAGCTCCATGGTCTATG	CTCAATGGAATCTTTACTCT	CCACAAAGCCGGGTGGTGGC	ACACGCAGGTGGCCCCAGAT	GGACATTTGCGGTATACCGT	CTTGGCCCTGGTGACGCCCG	GTGGTAGTTGCCTTAGGCGG	GGAATTACTTTTGTCATTCG	CAAATGCCGGTGAGGAGTCA	AGTCCGGTCATAATAACTGG	ACAGGGCGGGACGTGTGCGA	TTAGCGCTACCTAAGAAGAT	AGTTACAGAACAGCCGGTCC	CTGCTAGGATGGGAATCCTG	GGCATCAATTACCCGCGCCA	GTAGCGGCATCATGACTCAC	GACACATTGCATACAAGACA	TCGGGGAGGATCGTCGGGGC	TTTCCCGGCGGGCACGGAAA	TTTTCAATCGAATTAGGGGC	GGACCCTGGCAGGACCTTAG	GTGATGCCGTGCTCGGCCAC	GCCCGGGCGGTGCCCGCTCT	AAAGTGGTTGGGCTCCCCAC	CGGCCAACAGACGCTTAGTC	TGGCGGACTTCGTTGGGTGT	CCAGATAACGCGCACCGCAG	AATCATTCTCCAACTAGTCG	TCCATGAACCGTCACTGTTT	ACCGGGCCACCCTCCTTTCC	TAATCAATAGGGGCGAAAAA	GGGGAAATGCTCGCATATTT	GACGTTTTGAGGTATCAATT
AB0231-Ca_BFgam	TGGGCTGAGAACGACTGTGC	ACTGACCGACAGCACCCGTG	CGCGTAGCCCACACACCAGC	TCTGCCAGGGCTAAGGATCT	GTTGCATCTAATGAGACCCT	GCAGACATTAATCGTAATGG	TCTTCTTATCCACGAAACAA	CGCTTGTGAGGGGTGCCGCG	GCCGATTCATCTACGTCCTA	CAATTCGTCCGAGCCCATGC	GAAGAAGCCGCCTCGAGCTA	GGCCCTGCGGGCGTGGGCCT	ACGCCAAGCCGGGGGAAGGA	CACCAGCCCATATGAGGAAA	AGCTCGTAAGGGATCACTCC	CGTGACATGGGGGTATAATC	TGCTGGCCCCATGGTCCATG	CTCAATGGAATTATTACTCT	CCAAAAAGCCGGGTGATGGC	ACACGCAGGGGGCTCCAGAT	AGACCAATGTGGTATACCGT	CTTGGCCCTGGTGGCGCCCG	GCGGTAGTTGCCTTAGGCGG	GGAATTGCTTTTGTCATTCG	CAAGTGCCGGTGAAGAGTCA	AATCCGGTCATTATAACTGG	ACAGGGTGGGACGTTTGTAA	TTGGCGCTACCTAGAAATAC	AAGTACAGAACATTCGGTCC	CTGCTAGGTCGGGAATCCTG	GGCATCAATCACCCGCGCCA	GCAGCGGCATCCTGGCTCAC	GACACATTGCATGCAAGACA	TCGGGTTGGATCGTCGGGGC	TTTCCCGGCGGACTCGGAAA	TTTTCAATCGAATTAGGGGC	GGACCCTGGCAGGACCTTAG	GTGATTTCGTGCTCGGCCAC	GCCCGGGCGGTGCCCGCCCT	AAAGTGGTTGGGCACCCCGT	CGGCCAACAGACGCGGGGTC	TGGCGGACTTCGTTGGGTGT	CCAGATAGCGCGCACCGCAG	AATCATTCTCCATCTAGTCG	TCCATAAACCATCACTGTTT	ACCGGGCCACCCTCCCTTCC	AAACCAAAGGGGGCGTAAAA	GGGGAGATGCTCGCATATTT	GACGTATTAAGGTATCGTCT
AB0231-Cb_BFgam	TGGGCTGAGAACGACTGTGC	ACTGACCGGCAGCACCCGTG	CGTGTAGCCCACACACCAGA	CCTGCTGGGGCTAAGGATCT	ATTGCGTCTAACGAGACCCT	GCGGACATTAATCATAATGG	TCTTTGTATCCACGAAACAA	CGCTTGTGAGGGGTGCCGCG	GCCGATTCATCTACGTCCTA	CAATTCATCCGAGCCCATGC	GAAGAAACCGCCTCGAGCTA	GGCCCTGCGGGCGTGGGCCC	CAGCCAGGCCGGGGAAAGGA	CACCAGCCCATATGAGGAAA	AGCTCGTAAGGGATCACTCC	CGCGACATGGGGGTATAATC	CGCTGGCCCCATAGTCCATG	CTCAATGGTATTATTACTCT	CCACAAAGCCGGGTGGTGGC	ACACGCAGGGGGCCCCAGAT	AGGCAAATGTGGTATACCGT	CTTGGCCCTGGTGACGCCCG	ACGGTAGTTGCCTTAGGCGG	GGAATTACTTTTGTCATTCG	CAGGTGCCGGTGAGGAGTCG	AGTCCGGTCATTATAACTGG	ACAGGGCGGGACGTTTGCGA	TTGGCGCTACCTAGGCAGGC	AGGTACAGAACAGCAGGTCC	CTGCTAGGACGGGAATCCTG	GGCATCAATTACCCGCGCCG	GTAGCGGCATCATGACTCAC	GACACATTGCATACAAGACA	TCGGGTAGGATTCTCGGGGC	TTTCCCGGCGGGCACGGAAA	TTTTCAATCGGATTAGGGGC	GGACCCTGGCAGGACCTTAG	GTGACTCCATGCTCGGCCAC	GCCCGGGCGGTGCCCGCTCT	AAAGCACTTGGGCTCCCCGT	CGGCCAACAGACGCTTGGTC	TGGCGGACTTAGTTGGGTGT	CCAGATAGCGCCCACCGCAG	AATCATTCTCCAACTAGTCG	TCCATGAACCGTCACTGTTT	ACCGGGCCACTCTCCTTTCC	TAATCAAAGGGGGCGAAAAA	GGGTAAATGCTCGCATATTT	GTCGTTTTGAGGTACTGTTT
AB0232-Ca_BFgam	TGGGCTGAGAACGACTGTGC	ACTGACCGACAGCACCCGTG	CGCGTAGCCCACACACCAGA	CCTGCCGGGGCTAAGGATCT	GTTGTATCTAATGAGACCCT	TCGGGCATTAATCATAATGG	TCTGCGTATCCACGAAACAA	CGCTTGTGAGGGGTGTTGCG	GCCGATTCATCTACGTCCTA	CAGTTCATCCGAGTCCATGC	GAAGAAACCGCCTCGAGCTA	TGCCCCTCGCGCGTGGGCCT	ACGCCCAGCCGGGGGAAGGA	CACCAGCTCATATGAGGAAA	AGCTCGTTAGGGATCACTCC	CGCGACATGGGAGTATAATC	TGCTGGCTCGATAGTCCATG	CTTAATGGAATTATTACTCT	CCACAAAGCCGGGTGGTGGC	ACACGCAGGTGGCCCCAGAT	AGGCAATTGCGGTATATCGT	CTTGGCCCTGGTGGCGCCCG	ACGGTAGCTGCCTTAGGCGG	GGAATTGCTTTTGTCATTCG	CAAGTGCCGGTGAGGAGTCA	AATCCGGTCATTATAACTGG	ACAGGGCGGGACGTGTGTGA	TTGGCGCTACCTAAGAAGAC	AGGTACAGAACAGCCGGTCC	CTGCTGGGTCGGGAATCCTG	GACATCAATTACCCGCGCCG	GTAGCGGCATCATGACTCAC	GACACATTGCATACAAGACA	TCGGGTAGGATCGTCGGGGC	TTTCCCGGCGGGCACGGAAA	TCTTCAATCAGATTAGGGGC	GGACCCTGGCAGGACCTTAG	GTAATTCCGTGCTCGGCCAC	GCCCGGGCGGTACCCGCTCT	AAAGTACTAGAGCTCCCCGT	CGGCCAACAGACGCTTAGTC	TGGCGGACTACGTCGGGTGT	CCAGATAGAGCCCACCGCAG	AATCATTCTACAACTAGTCG	TCCATGAACCGTCACTGTTT	ACCGGGCCACTCTCCTTTCC	TAACCAAAGGGGGCGAAAAA	GGGGAAATGCTCGCATATTT	GACGTTTTGAGGTACCGTTT
AB0232-Cb_BFgam	CAGGCAGAGAACGACTGTGC	ACTGACCGGCAGCACCCGTG	CGCACGGCCCACACACCAGA	CCTGCCGGGGTTAAGGATCT	GTTGCGTCTAACGAGACCCT	GCGGACATTAAACGTAATGG	TCTTCGTATCCACCAAACGA	CGCTTGTGAGGGGTGCCGCG	GCCGATTCATCTACATCCTA	CAGTTCATCCGAGCCCATGC	GAAGAAACCGCCTCGAGCTA	TGCCCTGCGGGCGTGGGCCT	ACGCCAGGCCGGGGGAAGGA	CACCAGCCCATATGAGGAAA	AGCTCGCAAGGGATCACTCC	CGTGACATGGGGGTATAATC	CGCTGGCCCCATGGTCCATG	CTCAATGGAATTTTTACTCT	CCACAAAGCCGGGTGGTGGC	ACACGCAGGGGGCCCCAGAT	AGGCAATTGCGGTATATCGT	CTTGGCCCTGGTGGCGCCCG	GTGGTAGCTGCCTTAGGCGG	GGAATTACGTTTGTCATTCG	CAAGTGCCGGTGAGGAGTCA	AATCCGGTCATTACAACTGG	ACAGGGCAGGACGTTTGCGA	TTGGTGCTACCTAAGAAGAC	AGGTACAGAACATCAGGACC	CTGCTAGGACGGGAATCCTG	GGCACCAATTACCCGCGCCA	GTAGCGGCCTCATGACTCAC	GACACATAGCATGCAAGACA	TCGGGGAGGATCGTCGGGGC	TTTCCCGGCGGGCACGGAAA	TTTTCAATCGGATTAGGGGC	GGACCCTGGCAGGACCTTAG	GTGATTCCGTGTTCGACCAC	GCCCGGGCGGTGCCCGCCCT	AAAGTACTAGAGCACCCCGC	CGGCCAACTGACGCTTGGTC	TGGCGGACTTCGTTGGGTGA	CCAGATAAAGCGCACCGCAG	AATCATTCTCCATCTAGTTA	TCCATAAACCGTCACTGTTT	ACCGGGCCACCCACCTTGCC	TAATCAAAGGGGGCGAAAAA	GGGGAAATGCTCGCATATTT	GACGTATTGAGGTACCGTCT
AB0233-Ca_BFgam	TGGGCTGAGAACGACTGTGC	ACTGACCGACAGCACCCGTG	CGCGTAGCCCACACGTTAGA	CCTGCCGGGGTTGAGGATCT	GTTGTATTTAACGAGACCCT	GTAGACATTAATCATAATGG	CCTTCGTATCCACGAAACAA	CGCTTGTGAGGGGTGCCGCG	GCCGATTCATCTATATCCTA	CAGTTCGTCCGAGCCCATGC	GAAGAAACCGCCTCGAGCTA	GGCCCCTCGGGCGTGGGCCC	AAGCCCAGCCGGGGGAAGGA	CACCAGCCCATATGAGGAAA	AGCTCGTAAGGGATCACTCC	CGTGACATGGGGGTATAATC	TGCTGGCCCCGTGGTCCATG	CTCAATGGAATTTTTACTCT	CCACAAAGCCGGGTGGTGGC	ACACGCAGGGGGCCCCAGAT	GAGCAATTGCGGTATACCGT	CTTGGCCCTGGTGGCGCCCG	GTGGTAGTTGCCTTAGGCGG	GGAATTACTTTTGTCATTCG	CAGGTGCCGGTGAGGAGTCA	AGTCCGATCATTATAACTGG	ACAGGGCGGGACGTGTGCGA	TCGGCGCAACCTAAGAAGAC	AGGTACAGAACATCCAGTCC	CTGCTAGGACGGGAATCCTG	GGCATCAATTACCCGCGCCA	GTAGCGGCATCATGACTCAC	GACACATTGCATGCAAGACA	TCGGGTAGGATTCTCGGGAT	TTTCCCGGCGGGCACGGAAA	TTTTCAATCGGATTAGGGGC	GGACCCTGGCAGGACCTTAA	GTGATTCCGTGCTCGGCCAC	GCCCGGGCGGTGCCCGCTTT	AAAGTGGTTGGGCTCCCCGC	CGGCCAACAGACGCTTAGTT	TGGCGGACTTCGTCGGGTGT	CTAAATAAAGCGCACCGCAG	AATCATTCTCCATCTAGTCG	TCCATGAACCATCACTGTTT	ACCGGGCCACCCTCCTTTCC	AAACCAAAGGGGGCGAAAAA	GGGGAAATGCTCGCATATTT	GACGTTTTGAGGTACTGTTT
AB0233-Cb_BFgam	TGGGCTAAGAACGACTGTGC	ACTGGCCGGCAGCACCCGTG	CGCGTAGCCCACACACCAGA	CCTGCCAGGGCTAAGGATCT	GTTGTATCTAACGAGACCCT	GCGGACATTAATCGTAATGG	CCTTCTTATCCACGAAACAA	CGCTTGTGAGGGGTGCCGCG	GCCGATTCATCTACATCCCA	CAATTCGTCCGAGCCCATGC	GAAGAAACCGCCTCGAGCTA	TGCCCTGCGGGCGTGGGCCC	AAGCCCAGCCGGGGGAAGGA	CACCAGCCCATATGAGGAAA	AGCTCGTAAGGGATCACTCC	CGCGACATGGGGGTATAATC	CGCTGGCTCCATGGTCCATG	CTCAATAAAATTATTACTCT	CCACAAAGCCGGGTGGTGGC	ACACGCAGGGGGCCCCAGAT	AGGTAATTGTGGTATACCGT	CTTGACCCTGGTGGCGCCCG	GCGGTAGTTGCCTTAGGTGG	GGAATTACTTTTGTCATTTG	CAAGTGCCGGTGAGGAGTCA	AATCCGATCATTATAACTGG	ACAGGGCGGGACGTGTACGA	TTAGCGCTACCTAAGAAGAC	AGGTACAGAACATCCGGTCC	CTGCTAGGACGGGAATCTTG	GGCATCAATTACCCGCGCCG	GTAGCGGCCTCATGACTCAC	GACACATAGCATGCTAGACA	TCGGGGAGTATCGTCGGGGC	CTTCTCGGCGGGCACGGAAA	TTTTCAATCGGAGTAGGGGC	GGACCCTGGCAGGACCTTAG	GTGATTCCGTGCTCGGCCAC	GCCCGGGCGGTGCCCGCTTT	CAAGTGGTTGGGCTCCCCGC	CGGCCAACAAACGCTTGGTC	TGGCGGACTTCGTTGGGTGT	CCAGACAACGCCCACCGCAG	AATCATTCTCCATCTAGTCG	TCCATGAACCGTCACTGTTT	ACCGGGCCACCCTCCTTTCC	AAATCAAAGGGGGCGAAAAA	GGGTAGATGCTCACATATTT	GACACTTTGAGGTACCAACT
AB0234-Ca_BFcol	TGGGCTGAGAACGACTGTGC	ACTGACCGGCAGTACCCGTG	CGCGTAACCCACACACCAGA	CCTGCCAGGGCTAAGGATCT	GTTGCGTCTAACGAGACCCT	GCGGACATTAAACGTAATGG	TCTGCTTATCCACGAAACAA	CGCTTGTGAGGGGTGCCGCG	GCCGATTCATCTACGTCCTA	CAATTCGTCCGAGCCCATGC	GAAGAAACCGCCTCGAGCTA	TGCCCTGCGGGCGTGGGCCC	AAGCCAAGCCGGGGGAAGGA	CACCAGCCCATATGAGGAAA	AGCTCGTAAGAAAACGCTCC	CGCGACATGGGGGTTTAATC	CGCTGGCTTCATGGTCCATG	CTCAATAAAATTATTATGCT	CCACAAAGCCGGGTGGTGGC	ACACGCAAGGGGCCCCGGAT	AGGCAATTGCGGTATACCGT	CTTGGCCCTGGTGGCGCCCG	GCGGTAGTTGCCTTAGGCGG	GGAATTACTTTTGTCATTCG	CAAGTGCCGGTGAGGAGTCA	AATCCGGTCATTATAACTGG	ACAGGGCGGGACGTGTGCGA	TTAGCGCTACCTAAGAAGAC	AGGTACAGAACAGCCGGTCC	CTGCTGGGACGGGAATCCTG	GGCATCAATTACCCGCGCCA	GTGGCGGCATCATGACTCAC	GACACATTGCATGCAAGACA	TCGGGTAGGATTCTCGGGAC	TTTCCCGGCGGGCACGGAAA	TTTTCAATCGGATTAGGGGC	GGACCCTGGCAGGACCTTAG	GTGACTCCGTGCTCGGCCAC	GCCCGGACGGTGCCCGCTCT	AAAGTACTAAGGTACCCCGC	CGGCTAACAGACGCTTAGTC	TGGCGGACTTCGTTGGGTGT	CCAGATAAAGCCCACCGAAG	AATCATTCTCCATCTAGTCG	TCCATGAATAGTCATTGTTT	ACCGGGCCACTCTCCTTTCC	AAACCCAAGGGGGCGTAAAA	GGGGAAAAACTCGCATATTT	GACGCTTTGAGGTATCAACT
AB0234-Cb_BFcol	TGGGCTGAGAACGACTGTGC	ACTGACCGGCAGCACCCGTG	CGCGTAGCCCACACACCAGA	CCTCCCAGGGCTAAGGATCT	GTTGCGTCTAACGAGACCCT	GCGGGCATTAATCGTAATGG	CCTTCTTATCCACGAAACAA	CGCTTGTGAGGGGTGCCGCG	GCCGACTCATCTACATCCTA	CAATTCATCCGAGCCCATGC	GAAGAAGCCGCCTCGGGCTA	TGCCCCTCGGGCGTGGGCCT	ACGCCAAGCCGGGGGAAGGA	CACCAGCCCATATGAGGAAA	AGCTCGTAAGGGATCACTCC	CGTGACATAGGGGTATAATC	TGCTGGCCCCATGGTCCATG	TTCAATGGAACTTTTACTCT	CCACAAAGCCGGGTGGTGGC	ACACGCAGGGGGCCCCAGAT	AGGCAATTGCGGTATACCGT	CTTGGCCCTGGTGGCGCCCG	GTGGTAGTTGCCTTAGGCGG	GGAATTACGTTTATCATTCG	CAAGTGCCGGTGAGGAGTCA	AGTCCGGTCATTATAACTGG	ACAGGGTGGGACGTGTGCGA	TTGGCGCAATCTAAGAAGAC	AGGTACAGAACATCCGGTCC	CTGCTAGGACGGGAATCTTG	GGCATCAATTACCCGCGCCG	GTAGCGGTATCACGACTCAC	GACACAGTGCATACAAGACA	TCGGGTAGGGTCGTCGGGGC	TTTCCCGGCGGGCACGGAAA	TTTTCAAACGGATTAGGGGC	GGACCCTGGCAGGACCTTAG	GTGATTCCGTGTTCGACCAC	GCCCGGGCGGTGCCCGCCCT	AAAGTGGTTAGGCTCCCCGC	CGGCCAACAGACGCTTAGTC	TGGCGGACCTCGTCGGGTGT	CCAAATAGCGCCCACCGCAG	AATCATTCTCCAACTAGTCG	TCCATGAACCATCACCGTTT	ACCGGGCCACCCTCCTTTCC	TAACCCAAGGGGGCGAATAA	GGGGAAAAACTCGCATATTT	GACGTTTTGAGGTACCAACT
AB0235-Ca_BFgam	TGGGCTGAGAACGACTGTGC	ACTGACCGGCAGCACCCGTG	CGCGTAGCCCACACACCAGA	CCTGCCGGGGTTAAGGATCT	GTTGCATCTAACGAGACCCT	GTGGACATTAATCGTAATGG	TCTGTGTATCCACGAAACAA	CGCTTGTGAGGGGTGCTGCG	GCCGATTCATCTACGTCCTA	CAATTCATCCGAGCCCATGC	GAAGAAACCGCCTCGAGCTA	GGCCCTGCGGGCGTGGGCCT	CAGCCAGGCCGGGGGAAGGA	CACCAGCCCATATATGGAAA	AGCTCGTTAGGGATCACTCC	CGCGACATGGGGGTATAATC	CGCTGGCTCCGTGGTCCATG	CTCAATGGAATTTTTACTCT	CCACAAAGCCGGGTAGTGGC	ACACGCAGGGGGCCCCAGAT	AGGCAATTGCGGTATACCGT	CTTGGCCCTGGTGGCGCCCG	GCGGTAGTTGCCTTAGGCGG	GGAATTACGTTTGTCATTTG	TAAGTGCCGGTGAGGAGTCA	AATCCGGTCATAATAACTGG	ACAGGGCGGGACGTTTGTGA	TCGGCGCAACCTAAGAAGAC	AGGTACAGAACATCCAGTCC	CTGCTAGGTCGGGAATCCTG	GGCATCAATTACCCGCGCCG	GTAGCGGCCTCATGACTCAC	GACACATTGCATACAAGACA	TCGGGGAGGATCGTCGGGGC	TTTCCCGGCGGGCACGGAAA	TTTTCAAACGGATTAGGGGC	GGACCCTGGCAGGACCTTAG	GTGATTTCGTGCTCGGCCAC	GCCCCGGCGGTGCCCGCCCT	AAAGTGGTTGGGCTCCCCGC	CGGCCAACAAACGCTTGGTC	TGGCGGACTTCAGTGGGTGT	CCAGATAGCGCCCACCGCAG	AATCATTCTCCATCTAGTCG	TCCATGAATAGTCACTGTTT	ACCGGGCCACCCTCCTTTCC	TAATCCAAGGGGGTGAAAAA	GGGTAGATGCTCGCATATTT	GACGTTTTGAGGTACTGTTT
AB0235-Cb_BFgam	TGGGCTGAGAACGACTGTGC	ACTGACCGACAGCACCCGTG	CGCGTAGCCCACACACCAGA	CCTCCCAGGGCTAAGACACT	GTTGCATCGAACGAGACCCT	GCAGACATTAATCATAATGG	TCTGCGTATCCACGAAACAA	CGCTTGTGAGGGGTGCCGCG	GCCAATTCATCTACGTGCTA	CAATTCGTCCGAGCCCATGC	GAAGAAACCGCCTCGAGCTA	GGCCCCTCGGGCGTGGGCCC	AAGCCAGGCCGGGGGAAGAG	CACCAGCCTATATGAGGAAA	AGCTCGTAAGAAAACACTCC	CGTGACATGGGGGTATAATC	TGCTGGCCCCATAGTCCATG	CTCAATGGTATTATTACTCT	CCACAAAGCCGGGTGGTGGC	ACACGCAGGGGGCCCCAGAT	AGGCAATTGCGGTATACTGT	CTTGGCCCTGGTGGCGCCCG	ACGGTATCTGCCTTAGGCGG	GGAATTACTTTTGTCATTCG	CAAGTGCCGGTGAGGAGTCA	AGTCCGGTCATTATAACTGG	ACAGGGTGGCACGTGTGCGA	TTGGCGCTACCTAAGAAGAC	AGGTACAGAACATCCAGTCC	CTGCTAGGACGGGAATCCTG	GGCATCAATTACCCGCGCCA	GTAGCGGCATCATGACTCAC	GACACATTGCATACAAGACA	TCGGGGAGGATCGTCGGGGC	TTTCCCGGCGGGCTCGGAAA	TTTTCAATCGGATTAGGGGC	GGACCCTGGCAGGACCTTAG	GTGGTTCCGTGCTCGGCCAC	GCCCGGGCGGTGCCCACCCT	AAAGTACTAGGGCTCCCCGC	CGGCCAACAGACGCTTGGTC	TGGCGGACTTCGTCGGGTGT	CCAGATTGAGCGCACCGCAG	AATCATTCTCCATCTAGTTG	TCCATGAACCATCACTGTTT	ACCGGGCCACCCACTTTTCT	AAATCAAAGGGGGCGAAAAA	GGATAAATGCTCGCATATTT	GACGTTTTGAGGTACCGTTT
[truncated: 312 more rows]
[truncated: 90 more columns]

## Sheet: B) breakpoint downstream
AA0040-Ca_GHcol		CTCGCATCCG	CCACTTCTTT	CCCGCTACAA	CGGGCCATCT	CCGGCAGGAC	CGGACCGGGC	GCCGATAGCG	TGAGGACATC	GCTGGGTATC	TCGCCCCTCC	CGCGGACCGC	GCACCCACCT	CCAGCCAGCC	TTTCCGCTAA	GGCCCGGGTC	AAGTACCACA	GCTGAGCGGG	GGCCCGAGGG	CCGCCGGGCT	CGGGGCGGCG	GCGCAGCGCC	GCGGCGCGTGGGCGG
AA0040-Cb_GHcol		CTCCCATCCG	CCACTTCTTT	CCCGTTACCA	CGAGCCATCT	CCGGCAGGGC	CGGGTCGGAC	GCCGATGGCG	TGAGGACATC	GCTGGGTATC	CTGCCCCTCC	CGCGGACCGC	GCGCCCACCT	CCAGCCAGCC	TTCCCGCTAA	GGCCCGGGTT	AAGTACCACA	GCTGAGCGGG	GGCCCGAGGG	TCGCCGGGCT	CGGGGTAGCG	GCGCAGCGCC	GCAGTGCGAGGGCGG
AA0041-Ca_GHcol		CTCGCACCCG	CCACTTCTTT	CCCGCTATCA	CGGGCCATCT	CCGGCAGGGC	CGGGCCGGGC	GCCGATGGCG	TGAGGACATC	GCTGGATGTC	CCCCCACTCC	CGCGGACCGC	GCGCCCACCA	CCAACCAGCA	TTTCCGCTAA	GGCCCGGGTT	AAGTACCACA	GCTGAGCGGG	GGCCTGAGGG	CCGCTGGGCT	CGGGGCGGCG	GCGCAGCGCC	GCGGCGCGAGGGCGG
[truncated: 687 more rows]

## Sheet: C) upstream
AA0040-Ca_GHcol	GCCTAGGAGCGTAAGTGAAT	CTCTTGCGGTCCGCAGCCCA	GAACCCGCATTCATTCCCCG	TCCGGACCTCGCTAATCCCC	GCTGGTGTCGGGTCGGGCGC	CCTAACGGCGTCAAATTAAA	TATCGATAAATATGCTCGTC	GGGAACGGTCTCGCAGGCAA	ACCCAAGTCCTTTCACTTCC	GCCGAGGCACCGTCGGAGAA	GTCGTGCTTAAAAGGACTAG	ATCCCAACCTATTGAACGGG	AAATCGGCCGCACGGGAGTT	ACTGTACCTGGTCTCCAGAG	AAGTCGGGCCCGATGCCGAG	CGTGTGACACACACCCGGTT	ACTCGGCTTAGCCTGGCCGT	TAACAGGTTCGACATTACTG	TACCGACCCGAACCACCAGC	CCAGAAGCGACTCGACAGAT	ACACCAGGCGAGCGCGCCCA	AAAGCAACGCGCACAAACAA	GTGCTGACGCGCGCTGCTAG	GAATCACCGCTATAGCTTCC	CCCATTGGGGAGGAACCCCA	ATCCGGAAAGCCTCCCATGC	CAAGCGCACCTGGCCTGGAT	CCTCTGTGCGCACTTGGCCC	GAGACGAGGCCTTATTCCGT	CTACCTGAGCCCTGAGCGGC	AATGCTTCTTCTGTCTCTGT	AATTTTCGACGGTAAGCTAA	ATCCGGCGCGCCTCCGGTCA	CCCCAGTCCCACGCTGGGCG	AGGGCTTTACGACGCGAGAG	ACCCCAGGAGTGAAGCCTCA	ATTGCTCGCTACGCCAAGCG	GCACCGTACGGAGTCTCTTC	TGAGAGGCATTTTTTCGTGC	GCTCTACCGAAGCAGCTTTC	GACGGCGGTACATCGGTGGA	GTGCAGGCCGGCCGCCGGAC	AAATCCCGCCCTACGATTCA	ACCTACGACGTTGTCACTGC	AAGGGACGAGGTTTCCCGCT	GTACCAGCCCGCGTCCGATT	TAACGCGGCTTCCACATGGC	CAGTAGGTAGGCGGAGCCCC	CGGGGGCCTCCTCGTACCAC
[truncated: 689 more rows]
[truncated: 147 more columns]

[truncated: 1 more sheets: D) downstream]
